# Supplementary material for: Dynamic changes in chromatin accessibility, altered adipogenic gene expression, and total versus de novo fatty acid synthesis in subcutaneous adipose stem cells of normal-weight polycystic ovary syndrome (PCOS) women during adipogenesis: evidence of cellular programming
Source: Clin Epigenetics. 2020 Nov 23;12:181. doi: 10.1186/s13148-020-00970-x (PMC7686698; doi:10.1186/s13148-020-00970-x)
Supplement: Supplementary file 3 — Additional file 3: Additional tables with data from ATAC-seq. Supplemental Table 1. Details of each differentially accessible region at each time point for each patient sample. C and P denotes control and PCOS sample, respectively. Roman numerals denote duplicate samples of each female type. Arabic numerals denote time point. Supplemental Table 2. Results from HOMER transcription factor motif enrichment analysis of differentially accessible regions. Supplemental Table 3. Results from GREAT pathway analysis of differentially accessible regions in PCOS versus control at day 3. Supplemental Table 4. Statistics of ATAC-seq read trimming. [file 13148_2020_970_MOESM3_ESM.zip]

Archive with 4 entries (4 files):
- Leung_Supplemental Table 1.xlsx
- Leung_Supplemental Table 2.xlsx
- Leung_Supplemental Table 3.xlsx
- Leung_Supplemental Table 4.xlsx
