# Supplementary material for: Dynamic changes in chromatin accessibility, altered adipogenic gene expression, and total versus de novo fatty acid synthesis in subcutaneous adipose stem cells of normal-weight polycystic ovary syndrome (PCOS) women during adipogenesis: evidence of cellular programming
Source: Clin Epigenetics. 2020 Nov 23;12:181. doi: 10.1186/s13148-020-00970-x (PMC7686698; doi:10.1186/s13148-020-00970-x)
Supplement: Supplementary file 3 — Additional file 3: Additional tables with data from ATAC-seq. Supplemental Table 1. Details of each differentially accessible region at each time point for each patient sample. C and P denotes control and PCOS sample, respectively. Roman numerals denote duplicate samples of each female type. Arabic numerals denote time point. Supplemental Table 2. Results from HOMER transcription factor motif enrichment analysis of differentially accessible regions. Supplemental Table 3. Results from GREAT pathway analysis of differentially accessible regions in PCOS versus control at day 3. Supplemental Table 4. Statistics of ATAC-seq read trimming. [file 13148_2020_970_MOESM3_ESM.zip › Leung_Supplemental Table 1.xlsx]

## Sheet: Summary
Supplemental Table 1. Details of each differential accessible region at each time point for each patient sample.
Sample	Number of Peaks (pval < 0.05)
C-I-0	460477
C-II-0	481135
C-III-0	458748
P-I-0	539907
P-II-0	549952
P-III-0	681419
C-I-3	359487
C-II-3	211985
C-III-3	290035
P-I-3	546885
P-II-3	179113
P-III-3	352302
C-I-12	914417
C-II-12	673315
C-III-12	711982
P-I-12	531955
P-II-12	508575
P-III-12	518986

## Sheet: PCOS_0 vs Control_0
Supplemental Table 1. Details of each differential accessible region at each time point for each patient sample.
PeakID	chr	start	end	width	strand	Conc	Conc_PCOS_0	Conc_Control_0	Fold	p.value	FDR	P_I_0	P_II_0	P_III_0	C_I_0	C_II_0	C_III_0	annotation	geneChr	geneStart	geneEnd	geneLength	geneStrand	transcriptId	distanceToTSS	geneId	Gene.name	Source.of.gene.name	Gene.type	Gene.description	Ensembl.Family.Description
Peak_1063432	chrX	99891652	99891952	301	*	6.14	5.55	6.56	-1.02	0.000192	0.0241	38.58	53.99	47.73	86	105.84	92.12	Promoter (<=1kb)	chr23	99883667	99891803	8137	2	ENST00000373020	0	ENSG00000000003	TSPAN6	HGNC Symbol	protein_coding	tetraspanin 6 [Source:HGNC Symbol;Acc:11858]	TETRASPANIN 6 TSPAN 6 TRANSMEMBRANE 4 SUPERFAMILY MEMBER 6
Peak_57108	chr1	169863104	169863404	301	*	7.39	6.53	7.92	-1.39	1.85e-15	8.89e-12	86.98	99.45	90.76	237	256.92	233.02	Promoter (<=1kb)	chr1	169823652	169863408	39757	2	ENST00000423670	4	ENSG00000000457	SCYL3	HGNC Symbol	protein_coding	SCY1-like 3 (S. cerevisiae) [Source:HGNC Symbol;Acc:19285]	ASSOCIATING WITH THE CARBOXYL TERMINAL DOMAIN OF EZRIN EZRIN BINDING PACE 1 SCY1 3
Peak_57066	chr1	169763954	169764254	301	*	6.65	6.15	7.02	-0.86	0.000138	0.0183	76.46	65.35	71.94	131	131.45	126.44	Promoter (<=1kb)	chr1	169764181	169798955	34775	1	ENST00000413811	0	ENSG00000000460	C1orf112	HGNC Symbol	protein_coding	chromosome 1 open reading frame 112 [Source:HGNC Symbol;Acc:25565]
Peak_830171	chr6	41040720	41041020	301	*	7.58	6.92	8.03	-1.11	2.63e-10	2.75e-07	136.78	126.91	98.83	232	314.96	237.54	Promoter (<=1kb)	chr6	41040722	41065689	24968	1	ENST00000353205	0	ENSG00000001167	NFYA	HGNC Symbol	protein_coding	nuclear transcription factor Y, alpha [Source:HGNC Symbol;Acc:7804]	NUCLEAR TRANSCRIPTION FACTOR Y SUBUNIT ALPHA CAAT BOX DNA BINDING SUBUNIT A NUCLEAR TRANSCRIPTION FACTOR Y SUBUNIT A NF YA
Peak_1054237	chrX	64754586	64754886	301	*	6.52	5.87	6.96	-1.09	1.21e-05	0.0025	65.93	50.2	59.84	111	134.86	128.25	Promoter (<=1kb)	chr23	64732462	64754634	22173	2	ENST00000374807	0	ENSG00000001497	LAS1L	HGNC Symbol	protein_coding	LAS1-like (S. cerevisiae) [Source:HGNC Symbol;Acc:25726]	RIBOSOMAL BIOGENESIS LAS1L LAS1 HOMOLOG
Peak_917578	chr7	117299744	117300044	301	*	4.51	3.05	5.22	-2.17	6.28e-05	0.00973	8.42	5.68	10.76	33	47.8	30.71	Intron (ENST00000003084/ENSG00000001626, intron 24 of 26)	chr7	117292897	117356002	63106	1	ENST00000600166	6847	ENSG00000001626	CFTR	HGNC Symbol	protein_coding	cystic fibrosis transmembrane conductance regulator (ATP-binding cassette sub-family C, member 7) [Source:HGNC Symbol;Acc:1884]
Peak_689717	chr4	17578845	17579145	301	*	7.53	6.98	7.94	-0.96	1.87e-08	1.04e-05	131.17	141.12	105.55	234	250.95	249.28	Promoter (<=1kb)	chr4	17579049	17583775	4727	1	ENST00000508497	0	ENSG00000002549	LAP3	HGNC Symbol	protein_coding	leucine aminopeptidase 3 [Source:HGNC Symbol;Acc:18449]	CYTOSOL AMINOPEPTIDASE EC_3.4.11.1 LEUCINE AMINOPEPTIDASE LAP LEUCYL AMINOPEPTIDASE PROLINE AMINOPEPTIDASE EC_3.4.11.- 5 PROLYL AMINOPEPTIDASE
Peak_1033987	chrX	2625431	2625731	301	*	6.48	5.85	6.92	-1.06	1.26e-05	0.00259	53.31	64.4	55.8	109	143.4	110.19	Intron (ENST00000381192/ENSG00000002586, intron 1 of 9)	chr23	2635415	2644404	8990	1	ENST00000482293	-9684	ENSG00000002586	CD99	HGNC Symbol	protein_coding	CD99 molecule [Source:HGNC Symbol;Acc:7082]	CD99 ANTIGEN 2 PRECURSOR CD99 ANTIGEN
Peak_1033975	chrX	2595852	2596152	301	*	6.46	5.84	6.89	-1.05	2.41e-05	0.00441	57.52	62.51	51.77	117	109.26	129.15	Distal Intergenic	chr23	2609220	2659350	50131	1	ENST00000381192	-13068	ENSG00000002586	CD99	HGNC Symbol	protein_coding	CD99 molecule [Source:HGNC Symbol;Acc:7082]	CD99 ANTIGEN 2 PRECURSOR CD99 ANTIGEN
Peak_1033988	chrX	2628226	2628526	301	*	6.31	5.59	6.78	-1.19	6.76e-06	0.00154	34.37	55.88	54.46	71	129.74	129.15	Intron (ENST00000381192/ENSG00000002586, intron 1 of 9)	chr23	2635415	2644404	8990	1	ENST00000482293	-6889	ENSG00000002586	CD99	HGNC Symbol	protein_coding	CD99 molecule [Source:HGNC Symbol;Acc:7082]	CD99 ANTIGEN 2 PRECURSOR CD99 ANTIGEN
Peak_877402	chr7	2121983	2122283	301	*	6.62	6.09	7.01	-0.92	0.000215	0.0264	56.82	89.03	58.49	155	118.64	112.9	Promoter (2-3kb)	chr7	1997264	2119648	122385	2	ENST00000438959	-2335	ENSG00000002822	MAD1L1	HGNC Symbol	protein_coding	MAD1 mitotic arrest deficient-like 1 (yeast) [Source:HGNC Symbol;Acc:6762]
Peak_877373	chr7	2059401	2059701	301	*	6.89	6.25	7.34	-1.09	2.77e-07	0.000105	56.82	102.29	68.58	159	180.95	145.41	Intron (ENST00000402746/ENSG00000002822, intron 10 of 16)	chr7	1855718	2020426	164709	2	ENST00000450235	-38975	ENSG00000002822	MAD1L1	HGNC Symbol	protein_coding	MAD1 mitotic arrest deficient-like 1 (yeast) [Source:HGNC Symbol;Acc:6762]
Peak_877449	chr7	2215178	2215478	301	*	6.19	5.56	6.63	-1.06	0.00012	0.0164	44.89	49.25	47.73	108	81.94	106.57	Promoter (<=1kb)	chr7	2108829	2215020	106192	2	ENST00000491858	-158	ENSG00000002822	MAD1L1	HGNC Symbol	protein_coding	MAD1 mitotic arrest deficient-like 1 (yeast) [Source:HGNC Symbol;Acc:6762]
Peak_194766	chr12	9102418	9102718	301	*	7.35	6.66	7.81	-1.15	1.15e-10	1.34e-07	101.01	96.61	106.23	207	236.44	229.41	Promoter (<=1kb)	chr12	9092961	9102551	9591	2	ENST00000000412	0	ENSG00000003056	M6PR	HGNC Symbol	protein_coding	mannose-6-phosphate receptor (cation dependent) [Source:HGNC Symbol;Acc:6752]
Peak_489903	chr2	72425981	72426281	301	*	6.07	5.27	6.59	-1.31	7.09e-06	0.0016	29.46	34.1	52.44	67	80.23	140.9	Intron (ENST00000272427/ENSG00000144036, intron 20 of 21)	chr2	72356367	72375167	18801	2	ENST00000001146	-50814	ENSG00000003137	CYP26B1	HGNC Symbol	protein_coding	cytochrome P450, family 26, subfamily B, polypeptide 1 [Source:HGNC Symbol;Acc:20581]	CYTOCHROME P450 EC_1.14.-.-
Peak_534647	chr2	202645704	202646004	301	*	6.92	6.4	7.3	-0.89	2.29e-05	0.00424	73.65	102.29	77.99	152	149.37	170.7	Promoter (<=1kb)	chr2	202565277	202645912	80636	2	ENST00000264276	0	ENSG00000003393	ALS2	HGNC Symbol	protein_coding	amyotrophic lateral sclerosis 2 (juvenile) [Source:HGNC Symbol;Acc:443]	ALSIN AMYOTROPHIC LATERAL SCLEROSIS 2
Peak_476125	chr2	37458644	37458944	301	*	6.41	5.88	6.8	-0.92	0.000242	0.0292	53.31	71.03	52.44	100	140.84	93.03	Promoter (<=1kb)	chr2	37458774	37474719	15946	1	ENST00000455230	0	ENSG00000003509	NDUFAF7	HGNC Symbol	protein_coding	NADH dehydrogenase (ubiquinone) complex I, assembly factor 7 [Source:HGNC Symbol;Acc:28816]	NADH DEHYDROGENASE [UBIQUINONE] COMPLEX I ASSEMBLY FACTOR 7 MIDA HOMOLOG MITOCHONDRIAL
Peak_655705	chr3	129325605	129325905	301	*	6.58	6.03	6.98	-0.95	6.82e-05	0.0104	59.62	66.3	70.59	137	127.18	114.7	Promoter (<=1kb)	chr3	129274018	129325661	51644	2	ENST00000324093	0	ENSG00000004399	PLXND1	HGNC Symbol	protein_coding	plexin D1 [Source:HGNC Symbol;Acc:9107]	PLEXIN PRECURSOR
Peak_14596	chr1	33502430	33502730	301	*	6.88	6.18	7.35	-1.17	1.17e-07	5.04e-05	61.02	71.03	86.06	146	194.61	149.93	Promoter (<=1kb)	chr1	33473585	33502471	28887	2	ENST00000373449	0	ENSG00000004455	AK2	HGNC Symbol	protein_coding	adenylate kinase 2 [Source:HGNC Symbol;Acc:362]	ADENYLATE KINASE EC_2.7.4.3 ATP AMP TRANSPHOSPHORYLASE ATP:AMP PHOSPHOTRANSFERASE ADENYLATE KINASE CYTOSOLIC AND MITOCHONDRIAL ADENYLATE MONOPHOSPHATE KINASE
Peak_14607	chr1	33526385	33526685	301	*	6.4	5.52	6.94	-1.42	1.47e-07	6.12e-05	55.41	39.78	42.36	105	142.54	121.03	Intron (ENST00000548559/ENSG00000004455, intron 2 of 4)	chr1	33487208	33546597	59390	2	ENST00000548559	19912	ENSG00000004455	AK2	HGNC Symbol	protein_coding	adenylate kinase 2 [Source:HGNC Symbol;Acc:362]	ADENYLATE KINASE EC_2.7.4.3 ATP AMP TRANSPHOSPHORYLASE ATP:AMP PHOSPHOTRANSFERASE ADENYLATE KINASE CYTOSOLIC AND MITOCHONDRIAL ADENYLATE MONOPHOSPHATE KINASE
Peak_627226	chr3	49977341	49977641	301	*	6.89	6.45	7.23	-0.78	0.0004	0.0435	67.34	93.76	100.85	129	190.34	130.96	Promoter (<=1kb)	chr3	49977440	50114682	137243	1	ENST00000442092	0	ENSG00000004534	RBM6	HGNC Symbol	protein_coding	RNA binding motif protein 6 [Source:HGNC Symbol;Acc:9903]	RNA BINDING 6 LUNG CANCER ANTIGEN NY LU 12 G16 RNA BINDING MOTIF 6 RNA BINDING DEF 3
Peak_379360	chr17	3796221	3796521	301	*	6.89	6.46	7.23	-0.77	0.000167	0.0215	72.95	113.65	76.64	132	168.15	149.02	Promoter (<=1kb)	chr17	3763609	3796338	32730	2	ENST00000348335	0	ENSG00000004660	CAMKK1	HGNC Symbol	protein_coding	calcium/calmodulin-dependent protein kinase kinase 1, alpha [Source:HGNC Symbol;Acc:1469]	CALCIUM/CALMODULIN DEPENDENT KINASE KINASE 1 CAM KK 1 CAM KINASE KINASE 1 CAMKK 1 EC_2.7.11.17 CAM KINASE IV KINASE CALCIUM/CALMODULIN DEPENDENT KINASE KINASE ALPHA CAM KK ALPHA CAM KINASE KINASE ALPHA CAMKK ALPHA
Peak_199237	chr12	21654498	21654798	301	*	7.15	6.49	7.6	-1.11	3.93e-09	2.71e-06	91.19	96.61	82.02	196	209.12	176.12	Promoter (<=1kb)	chr12	21621845	21654527	32683	2	ENST00000444129	0	ENSG00000004700	RECQL	HGNC Symbol	protein_coding	RecQ protein-like (DNA helicase Q1-like) [Source:HGNC Symbol;Acc:9948]	ATP DEPENDENT DNA HELICASE Q1 EC_3.6.4.12 DNA DEPENDENT ATPASE Q1 RECQ 1
Peak_908344	chr7	92861464	92861764	301	*	7.06	6.37	7.52	-1.14	1.01e-08	6.07e-06	77.16	95.66	75.97	151	228.75	169.8	Promoter (<=1kb)	chr7	92861653	92905740	44088	1	ENST00000251739	0	ENSG00000004766	CCDC132	HGNC Symbol	protein_coding	coiled-coil domain containing 132 [Source:HGNC Symbol;Acc:25956]	COILED COIL DOMAIN CONTAINING 132
Peak_909514	chr7	95951308	95951608	301	*	7.07	6.57	7.43	-0.86	7.5e-06	0.00167	96.1	95.66	93.45	181	169.86	167.99	Promoter (<=1kb)	chr7	95749532	95951405	201874	2	ENST00000265631	0	ENSG00000004864	SLC25A13	HGNC Symbol	protein_coding	solute carrier family 25 (aspartate/glutamate carrier), member 13 [Source:HGNC Symbol;Acc:10983]	CALCIUM BINDING MITOCHONDRIAL CARRIER ARALAR2 CITRIN MITOCHONDRIAL ASPARTATE GLUTAMATE CARRIER 2 SOLUTE CARRIER FAMILY 25 MEMBER 13
Peak_917377	chr7	116764750	116765050	301	*	6.13	5.34	6.64	-1.29	8.02e-06	0.00177	37.88	27.47	56.47	95	100.72	102.96	Intron (ENST00000393446/ENSG00000004866, intron 3 of 13)	chr7	116759740	116838451	78712	1	ENST00000489293	5010	ENSG00000004866	ST7	HGNC Symbol	protein_coding	suppression of tumorigenicity 7 [Source:HGNC Symbol;Acc:11351]	SUPPRESSOR OF TUMORIGENICITY 7
Peak_917364	chr7	116738509	116738809	301	*	6.35	5.38	6.93	-1.55	1.12e-07	4.88e-05	50.5	31.25	43.03	98	148.52	118.32	Promoter (1-2kb)	chr7	116739816	116870157	130342	1	ENST00000490039	-1007	ENSG00000004866	ST7	HGNC Symbol	protein_coding	suppression of tumorigenicity 7 [Source:HGNC Symbol;Acc:11351]	SUPPRESSOR OF TUMORIGENICITY 7
Peak_886766	chr7	26908785	26909085	301	*	5.38	4.13	6.04	-1.92	4.13e-07	0.000147	16.13	20.84	15.46	67	60.6	70.45	Intron (ENST00000432747/ENSG00000005020, intron 2 of 6)	chr7	26883648	26904732	21085	2	ENST00000481204	-4053	ENSG00000005020	SKAP2	HGNC Symbol	protein_coding	src kinase associated phosphoprotein 2 [Source:HGNC Symbol;Acc:15687]	SRC KINASE ASSOCIATED PHOSPHOPROTEIN 2 SRC FAMILY ASSOCIATED PHOSPHOPROTEIN 2
Peak_720510	chr4	110481251	110481551	301	*	6.8	6.23	7.2	-0.97	4.24e-05	0.00705	79.26	62.51	83.37	133	178.39	130.96	Promoter (<=1kb)	chr4	110481361	110609874	128514	1	ENST00000394650	0	ENSG00000005059	CCDC109B	HGNC Symbol	protein_coding	coiled-coil domain containing 109B [Source:HGNC Symbol;Acc:26076]	COILED COIL DOMAIN CONTAINING 109B
Peak_881131	chr7	11871390	11871690	301	*	5.89	5.2	6.35	-1.14	0.000261	0.0309	32.97	35.99	41.68	60	94.74	89.41	Promoter (<=1kb)	chr7	11409984	11871824	461841	2	ENST00000423059	134	ENSG00000005108	THSD7A	HGNC Symbol	protein_coding	thrombospondin, type I, domain containing 7A [Source:HGNC Symbol;Acc:22207]	THROMBOSPONDIN TYPE 1 DOMAIN CONTAINING 7A PRECURSOR
Peak_353303	chr16	20817688	20817988	301	*	6.68	6.11	7.08	-0.97	0.000133	0.0178	84.87	66.3	55.8	107	173.27	126.44	Promoter (<=1kb)	chr16	20817751	20833124	15374	1	ENST00000568894	0	ENSG00000005189	AC004381.6	Clone-based (Vega) gene	protein_coding	Putative RNA exonuclease NEF-sp [Source:UniProtKB/Swiss-Prot;Acc:Q96IC2]	RNA EXONUCLEASE NEF SP EC_3.1.-.-
Peak_491281	chr2	75937861	75938161	301	*	6.86	6.36	7.23	-0.87	3.22e-05	0.00564	79.26	85.24	82.02	142	153.64	153.54	Promoter (<=1kb)	chr2	75889832	75938041	48210	2	ENST00000541687	0	ENSG00000005436	GCFC2	HGNC Symbol	protein_coding	GC-rich sequence DNA-binding factor 2 [Source:HGNC Symbol;Acc:1317]
Peak_906305	chr7	86974731	86975031	301	*	7.43	6.74	7.9	-1.17	6.12e-11	7.71e-08	115.03	109.87	94.8	214	255.21	249.28	Promoter (<=1kb)	chr7	86974997	87028797	53801	1	ENST00000419147	0	ENSG00000005469	CROT	HGNC Symbol	protein_coding	carnitine O-octanoyltransferase [Source:HGNC Symbol;Acc:2366]	CARNITINE O PALMITOYLTRANSFERASE EC_2.3.1.21 CARNITINE PALMITOYLTRANSFERASE CPT
Peak_843172	chr6	82957425	82957725	301	*	6.85	6.39	7.2	-0.81	0.000106	0.0148	73.65	85.24	92.78	135	157.91	149.02	Promoter (<=1kb)	chr6	82879700	82957471	77772	2	ENST00000306270	0	ENSG00000005700	IBTK	HGNC Symbol	protein_coding	inhibitor of Bruton agammaglobulinemia tyrosine kinase [Source:HGNC Symbol;Acc:17853]	INHIBITOR OF BRUTON TYROSINE KINASE IBTK
Peak_843141	chr6	82854012	82854312	301	*	7.34	6.5	7.87	-1.38	4.42e-14	1.42e-10	95.39	95.66	80.01	210	267.16	226.7	Distal Intergenic	chr6	82879953	82883295	3343	2	ENST00000508381	28983	ENSG00000005700	IBTK	HGNC Symbol	protein_coding	inhibitor of Bruton agammaglobulinemia tyrosine kinase [Source:HGNC Symbol;Acc:17853]	INHIBITOR OF BRUTON TYROSINE KINASE IBTK
Peak_142117	chr11	3400279	3400579	301	*	6.6	6.1	6.98	-0.87	0.000215	0.0264	71.55	64.4	69.92	111	139.13	127.35	Promoter (<=1kb)	chr11	3360491	3400363	39873	2	ENST00000528796	0	ENSG00000005801	ZNF195	HGNC Symbol	protein_coding	zinc finger protein 195 [Source:HGNC Symbol;Acc:12986]	ZINC FINGER
Peak_263828	chr13	77901135	77901435	301	*	6.76	6.25	7.14	-0.89	0.000268	0.0316	74.35	61.56	92.11	138	167.3	118.32	Promoter (<=1kb)	chr13	77618792	77901177	282386	2	ENST00000407578	0	ENSG00000005810	MYCBP2	HGNC Symbol	protein_coding	MYC binding protein 2, E3 ubiquitin protein ligase [Source:HGNC Symbol;Acc:23386]	PROBABLE E3 UBIQUITIN LIGASE MYCBP2 EC_6.3.2.- MYC BINDING 2 PAM/HIGHWIRE/RPM 1 PROTEIN ASSOCIATED WITH MYC
Peak_263829	chr13	77903269	77903569	301	*	6.34	5.62	6.82	-1.2	4.3e-06	0.00106	45.59	41.67	59.84	94	93.89	150.83	Promoter (2-3kb)	chr13	77870738	77901185	30448	2	ENST00000491491	-2084	ENSG00000005810	MYCBP2	HGNC Symbol	protein_coding	MYC binding protein 2, E3 ubiquitin protein ligase [Source:HGNC Symbol;Acc:23386]	PROBABLE E3 UBIQUITIN LIGASE MYCBP2 EC_6.3.2.- MYC BINDING 2 PAM/HIGHWIRE/RPM 1 PROTEIN ASSOCIATED WITH MYC
Peak_263735	chr13	77601172	77601472	301	*	6.97	6.31	7.42	-1.11	5.69e-08	2.72e-05	70.84	89.03	78.66	180	175.83	158.96	Promoter (<=1kb)	chr13	77579389	77601285	21897	2	ENST00000355619	0	ENSG00000005812	FBXL3	HGNC Symbol	protein_coding	F-box and leucine-rich repeat protein 3 [Source:HGNC Symbol;Acc:13599]
Peak_263733	chr13	77596529	77596829	301	*	5.31	4.44	5.85	-1.41	0.000157	0.0204	13.33	20.84	30.93	42	61.46	69.54	Intron (ENST00000355619/ENSG00000005812, intron 1 of 4)	chr13	77589300	77592879	3580	2	ENST00000470210	-3650	ENSG00000005812	FBXL3	HGNC Symbol	protein_coding	F-box and leucine-rich repeat protein 3 [Source:HGNC Symbol;Acc:13599]
Peak_1043762	chrX	24168241	24168541	301	*	6.82	6.22	7.25	-1.03	1.24e-06	0.000373	63.83	91.87	67.9	141	167.3	147.22	Promoter (<=1kb)	chr23	24167971	24227118	59148	1	ENST00000459724	270	ENSG00000005889	ZFX	HGNC Symbol	protein_coding	zinc finger protein, X-linked [Source:HGNC Symbol;Acc:12869]
Peak_352685	chr16	19533280	19533580	301	*	6.93	6.35	7.34	-0.99	1.2e-06	0.000362	77.16	91.87	75.97	148	181.81	156.25	Promoter (<=1kb)	chr16	19513015	19533467	20453	2	ENST00000353258	0	ENSG00000006007	GDE1	HGNC Symbol	protein_coding	glycerophosphodiester phosphodiesterase 1 [Source:HGNC Symbol;Acc:29644]	GLYCEROPHOSPHODIESTER PHOSPHODIESTERASE 1 EC_3.1.4.44 MEMBRANE INTERACTING OF RGS16
Peak_892160	chr7	39662988	39663288	301	*	7.02	6.49	7.4	-0.91	6.41e-06	0.00147	65.23	118.39	86.06	138	178.39	190.57	Promoter (<=1kb)	chr7	39663082	39747723	84642	1	ENST00000005257	0	ENSG00000006451	RALA	HGNC Symbol	protein_coding	v-ral simian leukemia viral oncogene homolog A (ras related) [Source:HGNC Symbol;Acc:9839]	RAS RELATED RAL A PRECURSOR
Peak_892172	chr7	39690308	39690608	301	*	6.43	5.75	6.89	-1.14	5.39e-06	0.00128	47	53.99	60.51	93	132.3	130.96	Intron (ENST00000005257/ENSG00000006451, intron 1 of 4)	chr7	39663485	39730169	66685	1	ENST00000436179	26823	ENSG00000006451	RALA	HGNC Symbol	protein_coding	v-ral simian leukemia viral oncogene homolog A (ras related) [Source:HGNC Symbol;Acc:9839]	RAS RELATED RAL A PRECURSOR
Peak_910418	chr7	98048206	98048506	301	*	6.97	6.27	7.44	-1.17	8.34e-09	5.13e-06	65.23	89.03	77.99	164	193.76	163.48	Distal Intergenic	chr7	97937616	98030380	92765	2	ENST00000462558	-17826	ENSG00000006453	BAIAP2L1	HGNC Symbol	protein_coding	BAI1-associated protein 2-like 1 [Source:HGNC Symbol;Acc:21649]	BRAIN SPECIFIC ANGIOGENESIS INHIBITOR 1 ASSOCIATED 2 BAI1 ASSOCIATED 2 INSULIN RECEPTOR TYROSINE KINASE SUBSTRATE
Peak_925976	chr7	139876777	139877077	301	*	7.3	6.81	7.66	-0.85	4.66e-05	0.0076	86.98	130.7	119	235	213.39	158.06	Promoter (<=1kb)	chr7	139784546	139876835	92290	2	ENST00000397560	0	ENSG00000006459	KDM7A	HGNC Symbol	protein_coding	lysine (K)-specific demethylase 7A [Source:HGNC Symbol;Acc:22224]	LYSINE SPECIFIC DEMETHYLASE EC_1.14.11.- JMJC DOMAIN CONTAINING HISTONE DEMETHYLATION 1D
Peak_881815	chr7	13959840	13960140	301	*	7.14	6.43	7.62	-1.19	2.05e-09	1.56e-06	90.48	94.71	73.28	180	252.65	156.25	Intron (ENST00000430479/ENSG00000006468, intron 9 of 13)	chr7	13939998	13946123	6126	2	ENST00000493831	-13717	ENSG00000006468	ETV1	HGNC Symbol	protein_coding	ets variant 1 [Source:HGNC Symbol;Acc:3490]	ETS TRANSLOCATION VARIANT 1 ETS RELATED 81
Peak_881834	chr7	14030927	14031227	301	*	7.11	6.64	7.47	-0.83	1.08e-05	0.00228	97.5	104.18	96.81	178	174.13	179.73	Promoter (<=1kb)	chr7	13930858	14031050	100193	2	ENST00000242066	0	ENSG00000006468	ETV1	HGNC Symbol	protein_coding	ets variant 1 [Source:HGNC Symbol;Acc:3490]	ETS TRANSLOCATION VARIANT 1 ETS RELATED 81
Peak_881833	chr7	14020770	14021070	301	*	6.07	5.32	6.56	-1.24	4.8e-05	0.00779	54.01	36.94	28.91	80	112.67	91.22	Intron (ENST00000430479/ENSG00000006468, intron 5 of 13)	chr7	13945823	14025114	79292	2	ENST00000472931	4044	ENSG00000006468	ETV1	HGNC Symbol	protein_coding	ets variant 1 [Source:HGNC Symbol;Acc:3490]	ETS TRANSLOCATION VARIANT 1 ETS RELATED 81
Peak_551443	chr2	242295444	242295744	301	*	7.25	6.62	7.7	-1.08	4.69e-09	3.13e-06	81.37	112.71	100.18	156	250.09	215.86	Promoter (<=1kb)	chr2	242295658	242434256	138599	1	ENST00000264042	0	ENSG00000006607	FARP2	HGNC Symbol	protein_coding	FERM, RhoGEF and pleckstrin domain protein 2 [Source:HGNC Symbol;Acc:16460]	FERM RHOGEF AND PLECKSTRIN DOMAIN CONTAINING 2 FERM DOMAIN INCLUDING RHOGEF FIR
Peak_888331	chr7	30544438	30544738	301	*	7.4	6.72	7.86	-1.14	2.44e-10	2.58e-07	83.47	130.7	101.52	237	255.21	205.92	Promoter (<=1kb)	chr7	30536237	30544445	8209	2	ENST00000440082	0	ENSG00000006625	GGCT	HGNC Symbol	protein_coding	gamma-glutamylcyclotransferase [Source:HGNC Symbol;Acc:21705]
Peak_906486	chr7	87505601	87505901	301	*	7.63	7.09	8.03	-0.94	5.88e-09	3.8e-06	125.56	161.01	121.69	252	279.97	251.08	Promoter (<=1kb)	chr7	87505802	87507872	2071	1	ENST00000495067	0	ENSG00000006634	DBF4	HGNC Symbol	protein_coding	DBF4 homolog (S. cerevisiae) [Source:HGNC Symbol;Acc:17364]	DBF4 HOMOLOG
Peak_915746	chr7	112075242	112075542	301	*	6.05	5.15	6.6	-1.46	2.01e-06	0.000559	32.97	39.78	33.62	64	117.79	110.19	Promoter (<=1kb)	chr7	112075503	112096128	20626	1	ENST00000443101	0	ENSG00000006652	IFRD1	HGNC Symbol	protein_coding	interferon-related developmental regulator 1 [Source:HGNC Symbol;Acc:5456]
Peak_915741	chr7	112063007	112063307	301	*	6.67	5.92	7.16	-1.24	8.22e-07	0.000264	69.44	59.67	52.44	110	175.83	142.7	Promoter (<=1kb)	chr7	112063023	112090835	27813	1	ENST00000432734	0	ENSG00000006652	IFRD1	HGNC Symbol	protein_coding	interferon-related developmental regulator 1 [Source:HGNC Symbol;Acc:5456]
Peak_915750	chr7	112090291	112090591	301	*	7.36	6.78	7.77	-0.99	4.41e-08	2.18e-05	118.54	120.28	90.09	206	224.49	223.99	Promoter (<=1kb)	chr7	112090483	112116247	25765	1	ENST00000403825	0	ENSG00000006652	IFRD1	HGNC Symbol	protein_coding	interferon-related developmental regulator 1 [Source:HGNC Symbol;Acc:5456]
Peak_384033	chr17	13972621	13972921	301	*	6.44	5.85	6.85	-1	0.000242	0.0291	65.93	53.04	54.46	91	145.1	110.19	Promoter (<=1kb)	chr17	13972813	13980639	7827	1	ENST00000429152	0	ENSG00000006695	COX10	HGNC Symbol	protein_coding	cytochrome c oxidase assembly homolog 10 (yeast) [Source:HGNC Symbol;Acc:2260]
Peak_383531	chr17	12887334	12887634	301	*	7.02	6.38	7.47	-1.09	4.86e-08	2.36e-05	84.87	88.08	76.64	166	180.1	184.25	Promoter (<=1kb)	chr17	12887806	12892233	4428	1	ENST00000584974	-172	ENSG00000006740	ARHGAP44	HGNC Symbol	protein_coding	Rho GTPase activating protein 44 [Source:HGNC Symbol;Acc:29096]	RHO GTPASE ACTIVATING 44 RHO TYPE GTPASE ACTIVATING RICH2 RHOGAP INTERACTING WITH CIP4 HOMOLOGS 2 RICH 2
Peak_383434	chr17	12692729	12693029	301	*	6.34	5.68	6.79	-1.11	2.84e-05	0.00506	42.09	57.77	54.46	103	137.42	92.12	Promoter (<=1kb)	chr17	12692856	12894959	202104	1	ENST00000379672	0	ENSG00000006740	ARHGAP44	HGNC Symbol	protein_coding	Rho GTPase activating protein 44 [Source:HGNC Symbol;Acc:29096]	RHO GTPASE ACTIVATING 44 RHO TYPE GTPASE ACTIVATING RICH2 RHOGAP INTERACTING WITH CIP4 HOMOLOGS 2 RICH 2
Peak_383545	chr17	12921258	12921558	301	*	7.44	6.69	7.93	-1.24	1.44e-12	2.87e-09	98.2	117.44	93.45	217	256.07	256.5	Promoter (<=1kb)	chr17	12895708	12921504	25797	2	ENST00000338034	0	ENSG00000006744	ELAC2	HGNC Symbol	protein_coding	elaC ribonuclease Z 2 [Source:HGNC Symbol;Acc:14198]
Peak_1034094	chrX	2846749	2847049	301	*	7.03	6.38	7.48	-1.11	2.31e-07	8.99e-05	84.87	90.92	73.28	209	208.27	119.22	Promoter (<=1kb)	chr23	2831655	2847316	15662	2	ENST00000217890	267	ENSG00000006756	ARSD	HGNC Symbol	protein_coding	arylsulfatase D [Source:HGNC Symbol;Acc:717]	ARYLSULFATASE D PRECURSOR ASD EC_3.1.6.-
Peak_1036295	chrX	7895412	7895712	301	*	6.45	5.82	6.89	-1.07	4.09e-05	0.00685	47.7	58.72	63.2	135	120.35	100.25	Promoter (<=1kb)	chr23	7866288	7895484	29197	2	ENST00000381042	0	ENSG00000006757	PNPLA4	HGNC Symbol	protein_coding	patatin-like phospholipase domain containing 4 [Source:HGNC Symbol;Acc:24887]	PATATIN PHOSPHOLIPASE DOMAIN CONTAINING 4 EC_3.1.1.3 GS2
Peak_518694	chr2	158732836	158733136	301	*	7.5	6.87	7.93	-1.07	2.14e-10	2.31e-07	104.51	136.39	108.92	222	292.77	218.57	Promoter (<=1kb)	chr2	158733214	158992666	259453	1	ENST00000605860	-78	ENSG00000007001	UPP2	HGNC Symbol	protein_coding	uridine phosphorylase 2 [Source:HGNC Symbol;Acc:23061]	URIDINE PHOSPHORYLASE 2 UPASE 2 URDPASE 2 EC_2.4.2.3
Peak_382185	chr17	10018346	10018646	301	*	6.84	6.11	7.32	-1.22	4.56e-08	2.24e-05	75.05	64.4	67.23	136	170.71	173.41	Promoter (<=1kb)	chr17	9813926	10017870	203945	2	ENST00000323816	-476	ENSG00000007237	GAS7	HGNC Symbol	protein_coding	growth arrest-specific 7 [Source:HGNC Symbol;Acc:4169]	GROWTH ARREST SPECIFIC 7 GAS 7
Peak_382190	chr17	10031317	10031617	301	*	6.92	6.24	7.38	-1.14	3.79e-07	0.000137	47.7	78.61	100.18	85	212.54	201.41	Intron (ENST00000432992/ENSG00000007237, intron 1 of 13)	chr17	9813926	10017870	203945	2	ENST00000323816	-13447	ENSG00000007237	GAS7	HGNC Symbol	protein_coding	growth arrest-specific 7 [Source:HGNC Symbol;Acc:4169]	GROWTH ARREST SPECIFIC 7 GAS 7
Peak_382180	chr17	10002345	10002645	301	*	5.98	5.28	6.44	-1.16	0.000186	0.0234	40.68	37.88	38.32	68	109.26	84	Intron (ENST00000323816/ENSG00000007237, intron 1 of 14)	chr17	9813926	10017870	203945	2	ENST00000323816	15225	ENSG00000007237	GAS7	HGNC Symbol	protein_coding	growth arrest-specific 7 [Source:HGNC Symbol;Acc:4169]	GROWTH ARREST SPECIFIC 7 GAS 7
Peak_454852	chr19	45681468	45681768	301	*	7.4	6.99	7.71	-0.72	7.05e-05	0.0107	136.78	134.49	110.93	212	256.07	160.77	Promoter (<=1kb)	chr19	45666186	45681495	15310	2	ENST00000006275	0	ENSG00000007255	TRAPPC6A	HGNC Symbol	protein_coding	trafficking protein particle complex 6A [Source:HGNC Symbol;Acc:23069]	TRAFFICKING PARTICLE COMPLEX SUBUNIT
Peak_45770	chr1	113162227	113162527	301	*	6.35	5.8	6.74	-0.94	0.000289	0.0335	54.01	62.51	51.1	107	128.03	85.8	Promoter (<=1kb)	chr1	113066140	113162405	96266	2	ENST00000490715	0	ENSG00000007341	ST7L	HGNC Symbol	protein_coding	suppression of tumorigenicity 7 like [Source:HGNC Symbol;Acc:18441]	SUPPRESSOR OF TUMORIGENICITY 7
Peak_2622	chr1	6698336	6698636	301	*	6.33	5.77	6.73	-0.96	0.000238	0.0287	57.52	49.25	56.47	92	103.28	122.83	Exon (ENST00000465508/ENSG00000007923, exon 4 of 7)	chr1	6694228	6705117	10890	2	ENST00000465508	6481	ENSG00000007923	DNAJC11	HGNC Symbol	protein_coding	DnaJ (Hsp40) homolog, subfamily C, member 11 [Source:HGNC Symbol;Acc:25570]
Peak_821343	chr6	16129041	16129341	301	*	6.92	6.16	7.41	-1.25	7.26e-09	4.53e-06	68.04	62.51	84.04	157	190.34	164.38	Promoter (<=1kb)	chr6	16129356	16147112	17757	1	ENST00000356840	-15	ENSG00000007944	MYLIP	HGNC Symbol	protein_coding	myosin regulatory light chain interacting protein [Source:HGNC Symbol;Acc:21155]	E3 UBIQUITIN LIGASE MYLIP EC_6.3.2.- INDUCIBLE DEGRADER OF THE LDL RECEPTOR IDOL MYOSIN REGULATORY LIGHT CHAIN INTERACTING MIR
Peak_821040	chr6	15505058	15505358	301	*	6.64	5.74	7.18	-1.44	2.9e-08	1.51e-05	70.14	38.83	51.77	136	170.71	129.15	Intron (ENST00000341776/ENSG00000008083, intron 9 of 17)	chr6	15501589	15508624	7036	1	ENST00000474854	3469	ENSG00000008083	JARID2	HGNC Symbol	protein_coding	jumonji, AT rich interactive domain 2 [Source:HGNC Symbol;Acc:6196]	JUMONJI JUMONJI/ARID DOMAIN CONTAINING 2
Peak_1041228	chrX	18443428	18443728	301	*	6.74	6	7.23	-1.23	4.61e-08	2.26e-05	63.13	71.03	57.82	127	169	153.54	Promoter (<=1kb)	chr23	18443703	18671749	228047	1	ENST00000379996	0	ENSG00000008086	CDKL5	HGNC Symbol	protein_coding	cyclin-dependent kinase-like 5 [Source:HGNC Symbol;Acc:11411]	CYCLIN DEPENDENT KINASE 5 EC_2.7.11.22
Peak_906506	chr7	87563335	87563635	301	*	6.47	5.82	6.91	-1.09	7.95e-06	0.00176	53.31	59.67	56.47	111	136.57	113.8	Promoter (<=1kb)	chr7	87563458	87832204	268747	1	ENST00000398204	0	ENSG00000008277	ADAM22	HGNC Symbol	protein_coding	ADAM metallopeptidase domain 22 [Source:HGNC Symbol;Acc:201]	DISINTEGRIN AND METALLOPROTEINASE DOMAIN CONTAINING 22 PRECURSOR ADAM 22
Peak_913372	chr7	105705416	105705716	301	*	6.74	6.28	7.09	-0.82	0.000286	0.0332	72.25	75.77	84.71	137	151.08	121.93	Distal Intergenic	chr7	105732145	105733698	1554	2	ENST00000460770	27982	ENSG00000008282	SYPL1	HGNC Symbol	protein_coding	synaptophysin-like 1 [Source:HGNC Symbol;Acc:11507]	SYNAPTOPHYSIN
Peak_913387	chr7	105752602	105752902	301	*	6.83	6.31	7.2	-0.89	2.48e-05	0.00451	66.64	89.98	81.35	133	147.67	161.67	Promoter (<=1kb)	chr7	105730949	105752777	21829	2	ENST00000455385	0	ENSG00000008282	SYPL1	HGNC Symbol	protein_coding	synaptophysin-like 1 [Source:HGNC Symbol;Acc:11507]	SYNAPTOPHYSIN
Peak_395766	chr17	49198255	49198555	301	*	6.72	6.28	7.05	-0.77	0.000475	0.0498	72.95	82.4	77.99	131	144.25	122.83	Promoter (<=1kb)	chr17	49043005	49198226	155222	2	ENST00000357122	-29	ENSG00000008294	SPAG9	HGNC Symbol	protein_coding	sperm associated antigen 9 [Source:HGNC Symbol;Acc:14524]	C JUN AMINO TERMINAL KINASE INTERACTING JIP JNK INTERACTING JNK MITOGEN ACTIVATED KINASE 8 INTERACTING
Peak_395734	chr17	49134394	49134694	301	*	6.16	5.36	6.67	-1.31	1.11e-05	0.00233	42.09	23.68	57.15	73	95.6	136.38	Promoter (<=1kb)	chr17	49067000	49133785	66786	2	ENST00000505173	-609	ENSG00000008294	SPAG9	HGNC Symbol	protein_coding	sperm associated antigen 9 [Source:HGNC Symbol;Acc:14524]	C JUN AMINO TERMINAL KINASE INTERACTING JIP JNK INTERACTING JNK MITOGEN ACTIVATED KINASE 8 INTERACTING
Peak_919018	chr7	121784215	121784515	301	*	6.84	6.26	7.25	-0.99	2.33e-06	0.00063	70.14	89.03	71.27	145	163.88	149.02	Promoter (<=1kb)	chr7	121716203	121784309	68107	2	ENST00000473553	0	ENSG00000008311	AASS	HGNC Symbol	protein_coding	aminoadipate-semialdehyde synthase [Source:HGNC Symbol;Acc:17366]
Peak_193781	chr12	6404327	6404627	301	*	5.79	5.07	6.27	-1.2	0.000151	0.0198	38.58	23.68	38.32	80	72.55	78.58	Distal Intergenic	chr12	6419602	6437671	18070	1	ENST00000011684	-14975	ENSG00000008323	PLEKHG6	HGNC Symbol	protein_coding	pleckstrin homology domain containing, family G (with RhoGef domain) member 6 [Source:HGNC Symbol;Acc:25562]	PLECKSTRIN HOMOLOGY DOMAIN CONTAINING FAMILY G MEMBER 6 PH DOMAIN CONTAINING FAMILY G MEMBER 6
Peak_623958	chr3	42632178	42632478	301	*	7.16	6.52	7.6	-1.07	2.73e-08	1.44e-05	97.5	105.13	73.28	178	244.97	157.15	Promoter (<=1kb)	chr3	42632298	42636490	4193	1	ENST00000011691	0	ENSG00000008324	SS18L2	HGNC Symbol	protein_coding	synovial sarcoma translocation gene on chromosome 18-like 2 [Source:HGNC Symbol;Acc:15593]	UNKNOWN
Peak_230676	chr12	107487230	107487530	301	*	6.99	6.48	7.36	-0.88	1.02e-05	0.00216	93.29	96.61	77.32	159	169.86	164.38	Promoter (<=1kb)	chr12	107466713	107487291	20579	2	ENST00000550633	0	ENSG00000008405	CRY1	HGNC Symbol	protein_coding	cryptochrome 1 (photolyase-like) [Source:HGNC Symbol;Acc:2384]	CRYPTOCHROME 1
Peak_984482	chr8	134584121	134584421	301	*	7.51	6.9	7.93	-1.03	8.54e-10	7.46e-07	90.48	156.27	111.61	215	280.82	237.54	Promoter (<=1kb)	chr8	134467091	134584183	117093	2	ENST00000319914	0	ENSG00000008513	ST3GAL1	HGNC Symbol	protein_coding	ST3 beta-galactoside alpha-2,3-sialyltransferase 1 [Source:HGNC Symbol;Acc:10862]	CMP N ACETYLNEURAMINATE BETA GALACTOSAMIDE ALPHA 2 3 SIALYLTRANSFERASE 1 ALPHA 2 3 ST 1 BETA GALACTOSIDE ALPHA 2 3 SIALYLTRANSFERASE 1 EC_2.4.99.4 GAL NAC6S GAL BETA 1 3 GALNAC ALPHA 2 3 SIALYLTRANSFERASE ST3GAL I ST3GALI ST3GALA 1 ST3O SIALYLTRANSFERASE 4A SIAT4 A
Peak_984444	chr8	134498513	134498813	301	*	6.75	6.17	7.17	-1	4.38e-06	0.00107	56.82	94.71	63.87	122	162.18	147.22	Intron (ENST00000319914/ENSG00000008513, intron 3 of 8)	chr8	134500325	134501876	1552	2	ENST00000521627	3063	ENSG00000008513	ST3GAL1	HGNC Symbol	protein_coding	ST3 beta-galactoside alpha-2,3-sialyltransferase 1 [Source:HGNC Symbol;Acc:10862]	CMP N ACETYLNEURAMINATE BETA GALACTOSAMIDE ALPHA 2 3 SIALYLTRANSFERASE 1 ALPHA 2 3 ST 1 BETA GALACTOSIDE ALPHA 2 3 SIALYLTRANSFERASE 1 EC_2.4.99.4 GAL NAC6S GAL BETA 1 3 GALNAC ALPHA 2 3 SIALYLTRANSFERASE ST3GAL I ST3GALI ST3GALA 1 ST3O SIALYLTRANSFERASE 4A SIAT4 A
Peak_984452	chr8	134516427	134516727	301	*	6.97	6.01	7.54	-1.53	1.85e-13	4.81e-10	54.01	74.82	64.54	146	200.59	212.25	Intron (ENST00000319914/ENSG00000008513, intron 3 of 8)	chr8	134488386	134511664	23279	2	ENST00000520020	-4763	ENSG00000008513	ST3GAL1	HGNC Symbol	protein_coding	ST3 beta-galactoside alpha-2,3-sialyltransferase 1 [Source:HGNC Symbol;Acc:10862]	CMP N ACETYLNEURAMINATE BETA GALACTOSAMIDE ALPHA 2 3 SIALYLTRANSFERASE 1 ALPHA 2 3 ST 1 BETA GALACTOSIDE ALPHA 2 3 SIALYLTRANSFERASE 1 EC_2.4.99.4 GAL NAC6S GAL BETA 1 3 GALNAC ALPHA 2 3 SIALYLTRANSFERASE ST3GAL I ST3GALI ST3GALA 1 ST3O SIALYLTRANSFERASE 4A SIAT4 A
Peak_984459	chr8	134538821	134539121	301	*	6.22	5.38	6.75	-1.37	7.9e-07	0.000257	42.09	45.46	36.98	89	111.82	121.93	Intron (ENST00000319914/ENSG00000008513, intron 3 of 8)	chr8	134488386	134511664	23279	2	ENST00000520020	-27157	ENSG00000008513	ST3GAL1	HGNC Symbol	protein_coding	ST3 beta-galactoside alpha-2,3-sialyltransferase 1 [Source:HGNC Symbol;Acc:10862]	CMP N ACETYLNEURAMINATE BETA GALACTOSAMIDE ALPHA 2 3 SIALYLTRANSFERASE 1 ALPHA 2 3 ST 1 BETA GALACTOSIDE ALPHA 2 3 SIALYLTRANSFERASE 1 EC_2.4.99.4 GAL NAC6S GAL BETA 1 3 GALNAC ALPHA 2 3 SIALYLTRANSFERASE ST3GAL I ST3GALI ST3GALA 1 ST3O SIALYLTRANSFERASE 4A SIAT4 A
Peak_932118	chr7	156931297	156931597	301	*	6.83	6.24	7.25	-1.02	2.21e-06	0.000604	70.84	92.82	62.53	164	175.83	117.41	Promoter (<=1kb)	chr7	156931607	157062066	130460	1	ENST00000348165	-10	ENSG00000009335	UBE3C	HGNC Symbol	protein_coding	ubiquitin protein ligase E3C [Source:HGNC Symbol;Acc:16803]	UBIQUITIN LIGASE EC_6.3.2.-
Peak_12219	chr1	28052175	28052475	301	*	7.63	7.21	7.96	-0.75	4e-05	0.00672	103.11	180.9	158.67	255	285.94	205.92	Promoter (<=1kb)	chr1	28052490	28089633	37144	1	ENST00000373954	-15	ENSG00000009780	FAM76A	HGNC Symbol	protein_coding	family with sequence similarity 76, member A [Source:HGNC Symbol;Acc:28530]	FAM76A
Peak_71346	chr1	209942710	209943010	301	*	6.78	6.02	7.27	-1.26	7.13e-08	3.3e-05	66.64	66.3	61.18	136	201.44	126.44	Promoter (<=1kb)	chr1	209941960	209955658	13699	1	ENST00000477431	750	ENSG00000009790	TRAF3IP3	HGNC Symbol	protein_coding	TRAF3 interacting protein 3 [Source:HGNC Symbol;Acc:30766]	TRAF3 INTERACTING JNK ACTIVATING MODULATOR TRAF3 INTERACTING 3
Peak_298978	chr14	77770018	77770318	301	*	6.33	5.67	6.78	-1.11	0.000231	0.028	46.29	60.62	45.72	65	116.08	148.12	Promoter (<=1kb)	chr14	77762507	77771089	8583	2	ENST00000557289	771	ENSG00000009830	POMT2	HGNC Symbol	protein_coding	protein-O-mannosyltransferase 2 [Source:HGNC Symbol;Acc:19743]	O MANNOSYL TRANSFERASE 2 EC_2.4.1.109 DOLICHYL PHOSPHATE MANNOSE MANNOSYLTRANSFERASE 2
Peak_298981	chr14	77780448	77780748	301	*	5.99	5.33	6.44	-1.11	0.000139	0.0185	38.58	40.73	41.68	85	89.62	85.8	Promoter (1-2kb)	chr14	77771116	77778978	7863	2	ENST00000557525	-1470	ENSG00000009830	POMT2	HGNC Symbol	protein_coding	protein-O-mannosyltransferase 2 [Source:HGNC Symbol;Acc:19743]	O MANNOSYL TRANSFERASE 2 EC_2.4.1.109 DOLICHYL PHOSPHATE MANNOSE MANNOSYLTRANSFERASE 2
Peak_864519	chr6	142468191	142468491	301	*	6.59	6.06	6.98	-0.91	0.000198	0.0247	61.73	68.19	70.59	135	142.54	100.25	Promoter (<=1kb)	chr6	142468367	142545826	77460	1	ENST00000367630	0	ENSG00000009844	VTA1	HGNC Symbol	protein_coding	vesicle (multivesicular body) trafficking 1 [Source:HGNC Symbol;Acc:20954]	VACUOLAR SORTING ASSOCIATED VTA1 HOMOLOG
Peak_820120	chr6	13712039	13712339	301	*	7.2	6.7	7.57	-0.88	4.86e-06	0.00117	115.74	100.39	94.8	172	211.68	187.86	Promoter (<=1kb)	chr6	13621730	13711796	90067	2	ENST00000011619	-243	ENSG00000010017	RANBP9	HGNC Symbol	protein_coding	RAN binding protein 9 [Source:HGNC Symbol;Acc:13727]	RAN BINDING 9 RANBP9 RAN BINDING M RANBPM
Peak_80307	chr1	231473545	231473845	301	*	7.09	6.58	7.46	-0.87	1.59e-05	0.00312	94.69	119.34	73.96	204	207.41	115.61	Promoter (<=1kb)	chr1	231473794	231490769	16976	1	ENST00000295050	0	ENSG00000010072	SPRTN	HGNC Symbol	protein_coding	SprT-like N-terminal domain [Source:HGNC Symbol;Acc:25356]	SPRT DOMAIN CONTAINING SPARTAN WITH SPRT DOMAIN AT THE N TERMINUS SPARTAN
Peak_57805	chr1	171750469	171750769	301	*	8.08	7.19	8.63	-1.44	2.85e-17	2.42e-13	170.45	136.39	129.76	342	458.36	387.46	Promoter (<=1kb)	chr1	171750788	171766101	15314	1	ENST00000458517	-19	ENSG00000010165	METTL13	HGNC Symbol	protein_coding	methyltransferase like 13 [Source:HGNC Symbol;Acc:24248]
Peak_891494	chr7	38217624	38217924	301	*	7.55	6.76	8.06	-1.3	1.06e-14	3.98e-11	98.9	125.02	100.18	273	285.09	240.25	Promoter (<=1kb)	chr7	38217824	38270272	52449	1	ENST00000009041	0	ENSG00000010270	STARD3NL	HGNC Symbol	protein_coding	STARD3 N-terminal like [Source:HGNC Symbol;Acc:19169]	MLN64 N TERMINAL DOMAIN HOMOLOG STARD3 N TERMINAL
Peak_193741	chr12	6339044	6339344	301	*	6.41	5.77	6.86	-1.09	1.13e-05	0.00236	35.07	71.03	57.15	93	144.25	110.19	Promoter (2-3kb)	chr12	6341352	6345428	4077	1	ENST00000540891	-2008	ENSG00000010278	CD9	HGNC Symbol	protein_coding	CD9 molecule [Source:HGNC Symbol;Acc:1709]	CD9 ANTIGEN CD9 ANTIGEN
Peak_193718	chr12	6289440	6289740	301	*	6.27	5.62	6.71	-1.09	4.04e-05	0.00679	44.19	46.41	57.15	106	104.99	102.96	Distal Intergenic	chr12	6308881	6347425	38545	1	ENST00000382518	-19141	ENSG00000010278	CD9	HGNC Symbol	protein_coding	CD9 molecule [Source:HGNC Symbol;Acc:1709]	CD9 ANTIGEN CD9 ANTIGEN
Peak_193740	chr12	6335405	6335705	301	*	5.82	5.09	6.3	-1.21	0.000128	0.0173	30.16	30.31	41.68	81	79.38	75.87	Promoter (1-2kb)	chr12	6334152	6347425	13274	1	ENST00000481267	1253	ENSG00000010278	CD9	HGNC Symbol	protein_coding	CD9 molecule [Source:HGNC Symbol;Acc:1709]	CD9 ANTIGEN CD9 ANTIGEN
Peak_193855	chr12	6602961	6603261	301	*	6.62	6.05	7.03	-0.98	1.59e-05	0.00312	55.41	85.24	58.49	111	157.05	124.64	Promoter (<=1kb)	chr12	6603259	6637257	33999	1	ENST00000382457	0	ENSG00000010292	NCAPD2	HGNC Symbol	protein_coding	non-SMC condensin I complex, subunit D2 [Source:HGNC Symbol;Acc:24305]
Peak_18191	chr1	41618314	41618614	301	*	6.4	5.79	6.83	-1.05	4.35e-05	0.0072	49.8	68.19	47.73	91	124.62	126.44	5' UTR	chr1	41492872	41625605	132734	2	ENST00000456518	6991	ENSG00000010803	SCMH1	HGNC Symbol	protein_coding	sex comb on midleg homolog 1 (Drosophila) [Source:HGNC Symbol;Acc:19003]	POLYCOMB SCMH1 SEX COMB ON MIDLEG HOMOLOG 1
Peak_853370	chr6	112005086	112005386	301	*	5.76	5.07	6.23	-1.16	0.000378	0.0416	41.38	35.04	24.2	71	94.74	58.71	Intron (ENST00000368682/ENSG00000010810, intron 12 of 13)	chr6	111982760	111997747	14988	2	ENST00000491885	-7339	ENSG00000010810	FYN	HGNC Symbol	protein_coding	FYN oncogene related to SRC, FGR, YES [Source:HGNC Symbol;Acc:4037]	TYROSINE KINASE FYN EC_2.7.10.2 PROTO ONCOGENE C FYN P59 FYN
Peak_864842	chr6	143267419	143267719	301	*	7.08	6.58	7.46	-0.88	0.00011	0.0152	110.83	78.61	96.81	166	221.92	139.09	Promoter (1-2kb)	chr6	143072605	143266338	193734	2	ENST00000367603	-1081	ENSG00000010818	HIVEP2	HGNC Symbol	protein_coding	human immunodeficiency virus type I enhancer binding protein 2 [Source:HGNC Symbol;Acc:4921]	HUMAN IMMUNODEFICIENCY VIRUS TYPE I ENHANCER BINDING 2 HOMOLOG MYC INTRON BINDING 1 MIBP 1
Peak_864829	chr6	143223869	143224169	301	*	6.4	5.78	6.84	-1.06	0.000243	0.0293	55.41	49.25	59.84	74	147.67	121.93	Intron (ENST00000367603/ENSG00000010818, intron 1 of 9)	chr6	143072605	143266338	193734	2	ENST00000367603	42169	ENSG00000010818	HIVEP2	HGNC Symbol	protein_coding	human immunodeficiency virus type I enhancer binding protein 2 [Source:HGNC Symbol;Acc:4921]	HUMAN IMMUNODEFICIENCY VIRUS TYPE I ENHANCER BINDING 2 HOMOLOG MYC INTRON BINDING 1 MIBP 1
Peak_864822	chr6	143206542	143206842	301	*	6.37	5.72	6.82	-1.1	1.46e-05	0.00292	50.5	52.09	55.8	120	105.84	112.9	Intron (ENST00000367603/ENSG00000010818, intron 1 of 9)	chr6	143100680	143158184	57505	2	ENST00000474532	-48358	ENSG00000010818	HIVEP2	HGNC Symbol	protein_coding	human immunodeficiency virus type I enhancer binding protein 2 [Source:HGNC Symbol;Acc:4921]	HUMAN IMMUNODEFICIENCY VIRUS TYPE I ENHANCER BINDING 2 HOMOLOG MYC INTRON BINDING 1 MIBP 1
Peak_801104	chr5	149593701	149594001	301	*	5.97	5.24	6.46	-1.22	3.19e-05	0.00558	47	34.1	32.27	102	87.06	74.96	Intron (ENST00000524041/ENSG00000011083, intron 14 of 15)	chr5	149569814	149574767	4954	1	ENST00000513403	23887	ENSG00000011083	SLC6A7	HGNC Symbol	protein_coding	solute carrier family 6 (neurotransmitter transporter), member 7 [Source:HGNC Symbol;Acc:11054]	SODIUM DEPENDENT PROLINE TRANSPORTER SOLUTE CARRIER FAMILY 6 MEMBER 7
Peak_305665	chr14	93799311	93799611	301	*	7.06	6.64	7.39	-0.75	9.68e-05	0.0138	86.98	127.86	84.71	158	204	140.9	Promoter (<=1kb)	chr14	93703896	93799367	95472	2	ENST00000334746	0	ENSG00000011114	BTBD7	HGNC Symbol	protein_coding	BTB (POZ) domain containing 7 [Source:HGNC Symbol;Acc:18269]
Peak_624400	chr3	43732218	43732518	301	*	6.67	6.16	7.04	-0.88	9.52e-05	0.0136	61.73	74.82	78.66	132	133.15	130.96	Promoter (<=1kb)	chr3	43732362	43760541	28180	1	ENST00000458276	0	ENSG00000011198	ABHD5	HGNC Symbol	protein_coding	abhydrolase domain containing 5 [Source:HGNC Symbol;Acc:21396]	AMBIGUOUS
Peak_444329	chr19	15529773	15530073	301	*	7.28	6.83	7.62	-0.79	9.22e-05	0.0133	94.69	118.39	129.09	168	256.92	165.28	Promoter (<=1kb)	chr19	15490859	15529865	39007	2	ENST00000397410	0	ENSG00000011243	AKAP8L	HGNC Symbol	protein_coding	A kinase (PRKA) anchor protein 8-like [Source:HGNC Symbol;Acc:29857]	DBIRD COMPLEX SUBUNIT ZNF326 ZINC FINGER 326 ZINC FINGER INTERACTING WITH MRNPS
Peak_444323	chr19	15504763	15505063	301	*	4.42	3.12	5.1	-1.98	0.00025	0.0299	9.82	2.84	13.45	28	35.85	38.84	Intron (ENST00000397410/ENSG00000011243, intron 12 of 13)	chr19	15508331	15509214	884	2	ENST00000595087	4151	ENSG00000011243	AKAP8L	HGNC Symbol	protein_coding	A kinase (PRKA) anchor protein 8-like [Source:HGNC Symbol;Acc:29857]	DBIRD COMPLEX SUBUNIT ZNF326 ZINC FINGER 326 ZINC FINGER INTERACTING WITH MRNPS
Peak_384793	chr17	15902900	15903200	301	*	6.74	6.23	7.11	-0.87	5.91e-05	0.00927	82.07	78.61	65.21	145	144.25	124.64	Promoter (<=1kb)	chr17	15903098	15907565	4468	1	ENST00000466729	0	ENSG00000011295	TTC19	HGNC Symbol	protein_coding	tetratricopeptide repeat domain 19 [Source:HGNC Symbol;Acc:26006]	TETRATRICOPEPTIDE REPEAT 19 MITOCHONDRIAL PRECURSOR TPR REPEAT 19
Peak_437744	chr19	797079	797379	301	*	7.19	6.77	7.52	-0.75	6.07e-05	0.00947	105.92	112.71	108.24	190	199.73	160.77	Promoter (<=1kb)	chr19	797075	812320	15246	1	ENST00000356948	4	ENSG00000011304	PTBP1	HGNC Symbol	protein_coding	polypyrimidine tract binding protein 1 [Source:HGNC Symbol;Acc:9583]	POLYPYRIMIDINE TRACT BINDING
Peak_625154	chr3	45429841	45430141	301	*	6.35	5.81	6.74	-0.93	0.00032	0.0363	54.71	60.62	52.44	89	126.33	104.77	Promoter (<=1kb)	chr3	45429998	45590329	160332	1	ENST00000265537	0	ENSG00000011376	LARS2	HGNC Symbol	protein_coding	leucyl-tRNA synthetase 2, mitochondrial [Source:HGNC Symbol;Acc:17095]	LEUCINE TRNA LIGASE MITOCHONDRIAL PRECURSOR EC_6.1.1.4 LEUCYL TRNA SYNTHETASE LEURS
Peak_1026599	chr9	125831470	125831770	301	*	6.68	5.72	7.25	-1.53	6.88e-09	4.32e-06	53.31	65.35	38.99	100	180.95	175.22	Intron (ENST00000456584/ENSG00000011454, intron 15 of 27)	chr9	125835839	125839278	3440	1	ENST00000474707	-4069	ENSG00000011454	RABGAP1	HGNC Symbol	protein_coding	RAB GTPase activating protein 1 [Source:HGNC Symbol;Acc:17155]	RAB GTPASE ACTIVATING 1 GAP AND CENTROSOME ASSOCIATED RAB6 GTPASE ACTIVATING GAPCENA
Peak_487129	chr2	65292160	65292460	301	*	6.58	6.04	6.97	-0.93	0.000169	0.0217	53.31	70.09	73.96	81	151.93	142.7	Intron (ENST00000475851/ENSG00000011523, intron 1 of 1)	chr2	65297863	65301618	3756	1	ENST00000497039	-5403	ENSG00000011523	CEP68	HGNC Symbol	protein_coding	centrosomal protein 68kDa [Source:HGNC Symbol;Acc:29076]
Peak_487127	chr2	65283282	65283582	301	*	7.22	6.79	7.55	-0.76	6.91e-05	0.0105	98.2	132.6	101.52	146	204	213.15	Promoter (<=1kb)	chr2	65283500	65298978	15479	1	ENST00000475851	0	ENSG00000011523	CEP68	HGNC Symbol	protein_coding	centrosomal protein 68kDa [Source:HGNC Symbol;Acc:29076]
Peak_477034	chr2	39540737	39541037	301	*	5.46	4.37	6.07	-1.71	1.66e-05	0.00324	23.85	19.89	18.15	44	75.97	82.19	Promoter (1-2kb)	chr2	39515356	39542658	27303	2	ENST00000497566	1621	ENSG00000011566	MAP4K3	HGNC Symbol	protein_coding	mitogen-activated protein kinase kinase kinase kinase 3 [Source:HGNC Symbol;Acc:6865]	MITOGEN ACTIVATED KINASE KINASE KINASE KINASE 3 EC_2.7.11.1 GERMINAL CENTER KINASE RELATED KINASE GLK MAPK/ERK KINASE KINASE KINASE 3 MEK KINASE KINASE 3 MEKKK 3
Peak_835107	chr6	53213721	53214021	301	*	6.73	6.21	7.12	-0.91	2.93e-05	0.0052	72.95	75.77	72.61	136	135.72	145.41	Promoter (<=1kb)	chr6	53132196	53213947	81752	2	ENST00000370918	0	ENSG00000012660	ELOVL5	HGNC Symbol	protein_coding	ELOVL fatty acid elongase 5 [Source:HGNC Symbol;Acc:21308]	ELONGATION OF VERY LONG CHAIN FATTY ACIDS EC_2.3.1.199 3 KETO ACYL COA SYNTHASE ELOVL FATTY ACID ELONGASE ELOVL FA ELONGASE VERY LONG CHAIN 3 OXOACYL COA SYNTHASE
Peak_305610	chr14	93673328	93673628	301	*	7.17	6.76	7.49	-0.73	8.34e-05	0.0122	96.1	118.39	110.26	168	194.61	175.22	Promoter (<=1kb)	chr14	93673401	93695553	22153	1	ENST00000416753	0	ENSG00000012963	UBR7	HGNC Symbol	protein_coding	ubiquitin protein ligase E3 component n-recognin 7 (putative) [Source:HGNC Symbol;Acc:20344]	E3 UBIQUITIN LIGASE UBR7 EC_6.3.2.- N RECOGNIN 7
Peak_473957	chr2	31456751	31457051	301	*	6.84	6.06	7.35	-1.28	3.13e-09	2.24e-06	57.52	78.61	64.54	147	160.47	180.64	Promoter (<=1kb)	chr2	31456880	31491260	34381	1	ENST00000541626	0	ENSG00000013016	EHD3	HGNC Symbol	protein_coding	EH-domain containing 3 [Source:HGNC Symbol;Acc:3244]	EH DOMAIN CONTAINING 3
Peak_473958	chr2	31458442	31458742	301	*	5.47	4.58	6.02	-1.43	6.15e-05	0.00957	17.54	22.73	31.6	53	72.55	68.64	Promoter (1-2kb)	chr2	31457203	31492313	35111	1	ENST00000322054	1239	ENSG00000013016	EHD3	HGNC Symbol	protein_coding	EH-domain containing 3 [Source:HGNC Symbol;Acc:3244]	EH DOMAIN CONTAINING 3
Peak_452890	chr19	40476827	40477127	301	*	7.75	6.99	8.25	-1.25	6.64e-14	2.02e-10	138.88	129.76	113.62	273	357.64	279.98	Promoter (<=1kb)	chr19	40476912	40487348	10437	1	ENST00000157812	0	ENSG00000013275	PSMC4	HGNC Symbol	protein_coding	proteasome (prosome, macropain) 26S subunit, ATPase, 4 [Source:HGNC Symbol;Acc:9551]	26S PROTEASE REGULATORY SUBUNIT 26S PROTEASOME AAA ATPASE SUBUNIT PROTEASOME 26S SUBUNIT ATPASE
Peak_843547	chr6	83893226	83893526	301	*	7.39	6.37	7.98	-1.61	3.42e-06	0.000869	103.11	76.72	67.9	193	297.89	265.53	Intron (ENST00000513973/ENSG00000013375, intron 4 of 12)	chr6	83898222	83898364	143	2	ENST00000605602	4838	ENSG00000013375	PGM3	HGNC Symbol	protein_coding	phosphoglucomutase 3 [Source:HGNC Symbol;Acc:8907]	PHOSPHOACETYLGLUCOSAMINE MUTASE PAGM EC_5.4.2.3 ACETYLGLUCOSAMINE PHOSPHOMUTASE N ACETYLGLUCOSAMINE PHOSPHATE MUTASE
Peak_843579	chr6	83981091	83981391	301	*	5.83	5.13	6.3	-1.17	0.000148	0.0195	30.86	30.31	43.7	75	65.72	95.74	Intron (ENST00000369705/ENSG00000065833, intron 6 of 13)	chr6	83896744	83903655	6912	2	ENST00000507554	-77436	ENSG00000013375	PGM3	HGNC Symbol	protein_coding	phosphoglucomutase 3 [Source:HGNC Symbol;Acc:8907]	PHOSPHOACETYLGLUCOSAMINE MUTASE PAGM EC_5.4.2.3 ACETYLGLUCOSAMINE PHOSPHOMUTASE N ACETYLGLUCOSAMINE PHOSPHATE MUTASE
Peak_230356	chr12	106736695	106736995	301	*	6.23	5.39	6.75	-1.37	1.17e-06	0.000355	45.59	41.67	38.32	92	134.01	97.54	Intron (ENST00000299045/ENSG00000166046, intron 9 of 9)	chr12	106751436	106903976	152541	1	ENST00000228347	-14441	ENSG00000013503	POLR3B	HGNC Symbol	protein_coding	polymerase (RNA) III (DNA directed) polypeptide B [Source:HGNC Symbol;Acc:30348]	DNA DIRECTED RNA POLYMERASE SUBUNIT RNA POLYMERASE RNA POLYMERASE
Peak_230363	chr12	106751391	106751691	301	*	6.73	6.14	7.14	-1	6.52e-06	0.00149	60.32	75.77	75.3	142	148.52	133.67	Promoter (<=1kb)	chr12	106751436	106903976	152541	1	ENST00000228347	0	ENSG00000013503	POLR3B	HGNC Symbol	protein_coding	polymerase (RNA) III (DNA directed) polypeptide B [Source:HGNC Symbol;Acc:30348]	DNA DIRECTED RNA POLYMERASE SUBUNIT RNA POLYMERASE RNA POLYMERASE
Peak_196168	chr12	13132650	13132950	301	*	6.95	6.26	7.42	-1.16	1.33e-08	7.77e-06	70.14	72.93	87.4	160	174.13	179.73	Promoter (<=1kb)	chr12	13128249	13132729	4481	2	ENST00000540916	0	ENSG00000013583	HEBP1	HGNC Symbol	protein_coding	heme binding protein 1 [Source:HGNC Symbol;Acc:17176]	HEME BINDING 1
Peak_196129	chr12	13044197	13044497	301	*	7.05	6.35	7.51	-1.16	3.42e-09	2.42e-06	70.84	96.61	77.99	158	215.1	174.31	Promoter (<=1kb)	chr12	13044493	13062810	18318	1	ENST00000537783	0	ENSG00000013588	GPRC5A	HGNC Symbol	protein_coding	G protein-coupled receptor, family C, group 5, member A [Source:HGNC Symbol;Acc:9836]	G COUPLED RECEPTOR FAMILY C GROUP 5 MEMBER RETINOIC ACID INDUCED GENE RAIG
Peak_196132	chr12	13054411	13054711	301	*	6.64	5.87	7.14	-1.26	6.45e-08	3.02e-05	55.41	59.67	60.51	142	156.2	123.74	Intron (ENST00000014914/ENSG00000013588, intron 1 of 3)	chr12	13062003	13065443	3441	1	ENST00000540125	-7292	ENSG00000013588	GPRC5A	HGNC Symbol	protein_coding	G protein-coupled receptor, family C, group 5, member A [Source:HGNC Symbol;Acc:9836]	G COUPLED RECEPTOR FAMILY C GROUP 5 MEMBER RETINOIC ACID INDUCED GENE RAIG
Peak_848032	chr6	96969513	96969813	301	*	7.17	6.47	7.64	-1.17	2.26e-09	1.69e-06	110.12	89.98	65.89	204	202.29	190.57	Promoter (<=1kb)	chr6	96969684	97003152	33469	1	ENST00000369278	0	ENSG00000014123	UFL1	HGNC Symbol	protein_coding	UFM1-specific ligase 1 [Source:HGNC Symbol;Acc:23039]
Peak_486524	chr2	63815823	63816123	301	*	7.39	6.7	7.86	-1.15	2.57e-11	3.61e-08	83.47	111.76	116.98	194	242.41	258.31	Promoter (<=1kb)	chr2	63816092	63834225	18134	1	ENST00000409908	0	ENSG00000014641	MDH1	HGNC Symbol	protein_coding	malate dehydrogenase 1, NAD (soluble) [Source:HGNC Symbol;Acc:6970]
Peak_698759	chr4	41992396	41992696	301	*	6.71	6.23	7.07	-0.84	0.000274	0.0321	72.95	78.61	73.96	130	161.32	111.09	Promoter (<=1kb)	chr4	41992489	42092474	99986	1	ENST00000264451	0	ENSG00000014824	SLC30A9	HGNC Symbol	protein_coding	solute carrier family 30 (zinc transporter), member 9 [Source:HGNC Symbol;Acc:1329]	ZINC TRANSPORTER 9 ZNT 9 SOLUTE CARRIER FAMILY 30 MEMBER 9
Peak_126076	chr10	101491787	101492087	301	*	6.66	6.18	7.02	-0.85	0.000216	0.0265	52.61	75.77	88.75	125	129.74	135.48	Promoter (<=1kb)	chr10	101471601	101491857	20257	2	ENST00000370483	0	ENSG00000014919	COX15	HGNC Symbol	protein_coding	cytochrome c oxidase assembly homolog 15 (yeast) [Source:HGNC Symbol;Acc:2263]	CYTOCHROME C OXIDASE ASSEMBLY COX15
Peak_87592	chr10	237721	238021	301	*	5.31	4.34	5.88	-1.53	5.03e-05	0.00811	17.54	19.89	23.53	54	52.92	69.54	Intron (ENST00000439456/ENSG00000015171, intron 2 of 4)	chr10	225953	295201	69249	1	ENST00000558098	11768	ENSG00000015171	ZMYND11	HGNC Symbol	protein_coding	zinc finger, MYND-type containing 11 [Source:HGNC Symbol;Acc:16966]	ZINC FINGER MYND DOMAIN CONTAINING 11
Peak_36290	chr1	86952853	86953153	301	*	7.46	6.59	8	-1.41	4.9e-16	2.84e-12	90.48	112.71	86.06	240	268.87	258.31	Intron (ENST00000234701/ENSG00000016490, intron 8 of 14)	chr1	86934526	86965972	31447	1	ENST00000394711	18327	ENSG00000016490	CLCA1	HGNC Symbol	protein_coding	chloride channel accessory 1 [Source:HGNC Symbol;Acc:2015]	CALCIUM ACTIVATED CHLORIDE CHANNEL REGULATOR 1 PRECURSOR CALCIUM ACTIVATED CHLORIDE CHANNEL FAMILY MEMBER
Peak_656245	chr3	130612708	130613008	301	*	7.24	6.57	7.7	-1.13	3.51e-09	2.47e-06	96.1	97.55	90.76	174	247.53	200.51	Promoter (<=1kb)	chr3	130612812	130721951	109140	1	ENST00000510168	0	ENSG00000017260	ATP2C1	HGNC Symbol	protein_coding	ATPase, Ca++ transporting, type 2C, member 1 [Source:HGNC Symbol;Acc:13211]	CALCIUM TRANSPORTING ATPASE TYPE 2C MEMBER 1 ATPASE 2C1 EC_3.6.3.8 ATP DEPENDENT CA 2+ PUMP PMR1
Peak_706674	chr4	71611980	71612280	301	*	5.16	4.14	5.76	-1.62	0.000131	0.0176	14.03	27.47	11.43	39	53.77	69.54	Intron (ENST00000503876/ENSG00000018189, intron 1 of 4)	chr4	71600151	71672819	72669	1	ENST00000502653	11829	ENSG00000018189	RUFY3	HGNC Symbol	protein_coding	RUN and FYVE domain containing 3 [Source:HGNC Symbol;Acc:30285]
Peak_706660	chr4	71587486	71587786	301	*	6.36	5.78	6.78	-1	0.00031	0.0355	72.25	40.73	51.77	96	124.62	108.38	Promoter (<=1kb)	chr4	71587712	71673032	85321	1	ENST00000381006	0	ENSG00000018189	RUFY3	HGNC Symbol	protein_coding	RUN and FYVE domain containing 3 [Source:HGNC Symbol;Acc:30285]
Peak_663531	chr3	149293906	149294206	301	*	7.04	6.39	7.49	-1.1	5.01e-07	0.000174	82.77	70.09	98.83	146	213.39	178.83	Promoter (<=1kb)	chr3	149238628	149294039	55412	2	ENST00000472417	0	ENSG00000018408	WWTR1	HGNC Symbol	protein_coding	WW domain containing transcription regulator 1 [Source:HGNC Symbol;Acc:24042]	YORKIE HOMOLOG 65 KDA YES ASSOCIATED YAP65
Peak_663533	chr3	149299538	149299838	301	*	6.33	5.56	6.83	-1.26	9.08e-07	0.000287	56.11	42.62	43.03	130	108.4	102.06	Intron (ENST00000465804/ENSG00000018408, intron 3 of 7)	chr3	149238628	149294039	55412	2	ENST00000472417	-5499	ENSG00000018408	WWTR1	HGNC Symbol	protein_coding	WW domain containing transcription regulator 1 [Source:HGNC Symbol;Acc:24042]	YORKIE HOMOLOG 65 KDA YES ASSOCIATED YAP65
Peak_663570	chr3	149375761	149376061	301	*	6.7	6.08	7.13	-1.05	3.25e-06	0.000835	73.65	67.25	62.53	132	153.64	135.48	Promoter (<=1kb)	chr3	149238032	149375888	137857	2	ENST00000360632	0	ENSG00000018408	WWTR1	HGNC Symbol	protein_coding	WW domain containing transcription regulator 1 [Source:HGNC Symbol;Acc:24042]	YORKIE HOMOLOG 65 KDA YES ASSOCIATED YAP65
Peak_526438	chr2	178257353	178257653	301	*	6.46	5.79	6.91	-1.12	1.18e-05	0.00245	48.4	68.19	49.75	112	110.11	139.09	Promoter (<=1kb)	chr2	178257372	178408564	151193	1	ENST00000264167	0	ENSG00000018510	AGPS	HGNC Symbol	protein_coding	alkylglycerone phosphate synthase [Source:HGNC Symbol;Acc:327]	ALKYLDIHYDROXYACETONEPHOSPHATE SYNTHASE ALKYL DHAP SYNTHASE EC_2.5.1.26 ALKYLGLYCERONE PHOSPHATE SYNTHASE
Peak_526439	chr2	178262435	178262735	301	*	6.37	5.62	6.86	-1.25	8.64e-06	0.00189	68.04	46.41	32.94	106	112.67	130.96	Intron (ENST00000264167/ENSG00000018510, intron 1 of 19)	chr2	178257496	178403146	145651	1	ENST00000409888	4939	ENSG00000018510	AGPS	HGNC Symbol	protein_coding	alkylglycerone phosphate synthase [Source:HGNC Symbol;Acc:327]	ALKYLDIHYDROXYACETONEPHOSPHATE SYNTHASE ALKYL DHAP SYNTHASE EC_2.5.1.26 ALKYLGLYCERONE PHOSPHATE SYNTHASE
Peak_574302	chr20	52749251	52749551	301	*	6.89	6.2	7.36	-1.16	4.26e-08	2.13e-05	65.93	85.24	69.92	132	184.37	176.12	Distal Intergenic	chr20	52770909	52773837	2929	2	ENST00000460643	24286	ENSG00000019186	CYP24A1	HGNC Symbol	protein_coding	cytochrome P450, family 24, subfamily A, polypeptide 1 [Source:HGNC Symbol;Acc:2602]	25 D HYDROXYLASE MITOCHONDRIAL PRECURSOR D 3 HYDROXYLASE CYTOCHROME P450 CYTOCHROME P450
Peak_574300	chr20	52740051	52740351	301	*	6.53	5.86	6.98	-1.12	3.68e-06	0.000926	52.61	59.67	62.53	102	134.86	141.8	Distal Intergenic	chr20	52770909	52773837	2929	2	ENST00000460643	33486	ENSG00000019186	CYP24A1	HGNC Symbol	protein_coding	cytochrome P450, family 24, subfamily A, polypeptide 1 [Source:HGNC Symbol;Acc:2602]	25 D HYDROXYLASE MITOCHONDRIAL PRECURSOR D 3 HYDROXYLASE CYTOCHROME P450 CYTOCHROME P450
Peak_158135	chr11	45202370	45202670	301	*	6.52	6	6.9	-0.9	0.000146	0.0193	54.71	83.35	54.46	112	131.45	114.7	Promoter (<=1kb)	chr11	45203428	45236264	32837	1	ENST00000534751	-758	ENSG00000019485	PRDM11	HGNC Symbol	protein_coding	PR domain containing 11 [Source:HGNC Symbol;Acc:13996]	PR DOMAIN CONTAINING 11 EC_2.1.1.-
Peak_15672	chr1	36023146	36023446	301	*	7.22	6.67	7.61	-0.95	3.71e-07	0.000134	96.8	109.87	98.16	166	224.49	196.89	Promoter (<=1kb)	chr1	36023393	36032380	8988	1	ENST00000356090	0	ENSG00000020129	NCDN	HGNC Symbol	protein_coding	neurochondrin [Source:HGNC Symbol;Acc:17597]	NEUROCHONDRIN
Peak_948403	chr8	37679226	37679526	301	*	7.01	6.53	7.37	-0.83	9.72e-05	0.0138	86.28	102.29	89.42	122	215.95	157.15	Intron (ENST00000428068/ENSG00000020181, intron 2 of 5)	chr8	37654774	37701494	46721	1	ENST00000412232	24452	ENSG00000020181	GPR124	HGNC Symbol	protein_coding	G protein-coupled receptor 124 [Source:HGNC Symbol;Acc:17849]	UNCHARACTERIZED
Peak_573330	chr20	50808098	50808398	301	*	6.45	5.83	6.88	-1.05	2.27e-05	0.00421	46.29	62.51	61.85	93	138.28	121.03	Promoter (<=1kb)	chr20	50668202	50808318	140117	2	ENST00000371518	0	ENSG00000020256	ZFP64	HGNC Symbol	protein_coding	ZFP64 zinc finger protein [Source:HGNC Symbol;Acc:15940]	ZINC FINGER 64 HOMOLOG ISOFORMS AND ZFP 64 ZINC FINGER 338
Peak_289264	chr14	55239996	55240296	301	*	7.01	6.48	7.4	-0.92	7.55e-06	0.00168	96.8	91.87	78.66	149	200.59	157.15	Promoter (1-2kb)	chr14	55241680	55255846	14167	1	ENST00000556069	-1384	ENSG00000020577	SAMD4A	HGNC Symbol	protein_coding	sterile alpha motif domain containing 4A [Source:HGNC Symbol;Acc:23023]	SMAUG HOMOLOG 1 SMAUG 1 STERILE ALPHA MOTIF DOMAIN CONTAINING 4A
Peak_10938	chr1	25215759	25216059	301	*	6.1	5.35	6.6	-1.25	0.000157	0.0204	48.4	34.1	39.67	64	126.33	100.25	Distal Intergenic	chr1	25229063	25255289	26227	2	ENST00000496967	39230	ENSG00000020633	RUNX3	HGNC Symbol	protein_coding	runt-related transcription factor 3 [Source:HGNC Symbol;Acc:10473]	RUNT RELATED TRANSCRIPTION FACTOR 3 ACUTE MYELOID LEUKEMIA 2 CORE BINDING FACTOR SUBUNIT ALPHA 3 CBF ALPHA 3 ONCOGENE AML 2 POLYOMAVIRUS ENHANCER BINDING 2 ALPHA C SUBUNIT PEA2 ALPHA C PEBP2 ALPHA C SL3 3 ENHANCER FACTOR 1 ALPHA C SUBUNIT SL3/AKV CORE BINDING FACTOR ALPHA C SUBUNIT
Peak_174893	chr11	94182640	94182940	301	*	6.27	5.28	6.85	-1.58	1.9e-08	1.05e-05	39.98	47.36	28.91	88	144.25	114.7	Promoter (2-3kb)	chr11	94178905	94180466	1562	2	ENST00000535120	-2174	ENSG00000020922	MRE11A	HGNC Symbol	protein_coding	MRE11 meiotic recombination 11 homolog A (S. cerevisiae) [Source:HGNC Symbol;Acc:7230]	DOUBLE STRAND BREAK REPAIR MRE11
Peak_174904	chr11	94226929	94227229	301	*	6.95	6.23	7.42	-1.19	1.14e-08	6.79e-06	69.44	66.3	89.42	170	174.13	170.7	Promoter (<=1kb)	chr11	94152895	94227074	74180	2	ENST00000323929	0	ENSG00000020922	MRE11A	HGNC Symbol	protein_coding	MRE11 meiotic recombination 11 homolog A (S. cerevisiae) [Source:HGNC Symbol;Acc:7230]	DOUBLE STRAND BREAK REPAIR MRE11
Peak_815322	chr6	2841549	2841849	301	*	6.51	5.85	6.97	-1.12	2.66e-06	0.000706	63.13	60.62	49.08	140	122.06	113.8	Promoter (<=1kb)	chr6	2836342	2842082	5741	2	ENST00000476896	233	ENSG00000021355	SERPINB1	HGNC Symbol	protein_coding	serpin peptidase inhibitor, clade B (ovalbumin), member 1 [Source:HGNC Symbol;Acc:3311]	LEUKOCYTE ELASTASE INHIBITOR SERPIN
Peak_474309	chr2	32288452	32288752	301	*	7.34	6.66	7.8	-1.14	1.37e-10	1.55e-07	97.5	107.97	98.16	198	237.29	233.92	Promoter (<=1kb)	chr2	32288680	32382705	94026	1	ENST00000345662	0	ENSG00000021574	SPAST	HGNC Symbol	protein_coding	spastin [Source:HGNC Symbol;Acc:11233]	SPASTIN EC_3.6.4.3
Peak_299983	chr14	79745455	79745755	301	*	6.64	6.11	7.02	-0.91	0.000273	0.032	75.05	65.35	66.56	100	127.18	162.57	Promoter (<=1kb)	chr14	79745682	80328821	583140	1	ENST00000557594	0	ENSG00000021645	NRXN3	HGNC Symbol	protein_coding	neurexin 3 [Source:HGNC Symbol;Acc:8010]	NEUREXIN BETA PRECURSOR NEUREXIN BETA [CONTAINS NEUREXIN BETA SOLUBLE FORM; NEUREXIN BETA C TERMINAL FRAGMENT NRXN3 CTF ]
Peak_299648	chr14	79072548	79072848	301	*	6.73	5.93	7.25	-1.32	4.06e-09	2.79e-06	68.74	57.77	56.47	153	143.4	158.96	Intron (ENST00000554738/ENSG00000021645, intron 3 of 19)	chr14	79081275	79454642	373368	1	ENST00000556496	-8427	ENSG00000021645	NRXN3	HGNC Symbol	protein_coding	neurexin 3 [Source:HGNC Symbol;Acc:8010]	NEUREXIN BETA PRECURSOR NEUREXIN BETA [CONTAINS NEUREXIN BETA SOLUBLE FORM; NEUREXIN BETA C TERMINAL FRAGMENT NRXN3 CTF ]
Peak_142046	chr11	3145732	3146032	301	*	6.76	6.11	7.21	-1.1	1.64e-06	0.000474	51.91	79.56	75.97	154	151.08	138.19	Promoter (1-2kb)	chr11	3140777	3147824	7048	2	ENST00000459995	1792	ENSG00000021762	OSBPL5	HGNC Symbol	protein_coding	oxysterol binding protein-like 5 [Source:HGNC Symbol;Acc:16392]	OXYSTEROL BINDING RELATED 5 ORP 5 OSBP RELATED 5 OXYSTEROL BINDING HOMOLOG 1
Peak_142058	chr11	3177029	3177329	301	*	6.29	5.76	6.67	-0.91	0.000454	0.0481	45.59	70.09	47.06	101	107.55	96.64	Intron (ENST00000263650/ENSG00000021762, intron 1 of 21)	chr11	3147713	3182623	34911	2	ENST00000534157	5294	ENSG00000021762	OSBPL5	HGNC Symbol	protein_coding	oxysterol binding protein-like 5 [Source:HGNC Symbol;Acc:16392]	OXYSTEROL BINDING RELATED 5 ORP 5 OSBP RELATED 5 OXYSTEROL BINDING HOMOLOG 1
Peak_315914	chr15	35261892	35262192	301	*	6.84	6.34	7.2	-0.86	5.19e-05	0.00831	89.08	77.66	76.64	151	131.45	159.86	Promoter (<=1kb)	chr15	35147732	35262040	114309	2	ENST00000156471	0	ENSG00000021776	AQR	HGNC Symbol	protein_coding	aquarius intron-binding spliceosomal factor [Source:HGNC Symbol;Acc:29513]	INTRON BINDING AQUARIUS
Peak_575238	chr20	55043453	55043753	301	*	6.95	6.43	7.34	-0.91	7.12e-06	0.0016	68.74	104.18	85.38	135	198.88	150.83	Promoter (<=1kb)	chr20	55043647	55093943	50297	1	ENST00000023939	0	ENSG00000022277	RTFDC1	HGNC Symbol	protein_coding	replication termination factor 2 domain containing 1 [Source:HGNC Symbol;Acc:15890]	RTF2 HOMOLOG REPLICATION TERMINATION FACTOR 2 DOMAIN CONTAINING 1
Peak_131835	chr10	114206573	114206873	301	*	6.33	5.56	6.83	-1.27	4.36e-06	0.00107	42.09	42.62	57.15	118	127.18	95.74	Promoter (<=1kb)	chr10	114190058	114206672	16615	2	ENST00000369405	0	ENSG00000023041	ZDHHC6	HGNC Symbol	protein_coding	zinc finger, DHHC-type containing 6 [Source:HGNC Symbol;Acc:19160]	PALMITOYLTRANSFERASE ZDHHC6 EC_2.3.1.225 ZINC FINGER DHHC DOMAIN CONTAINING 6 DHHC 6
Peak_185872	chr11	123381829	123382129	301	*	6.22	5.57	6.67	-1.11	0.000113	0.0157	51.2	42.62	48.41	77	114.38	114.7	Distal Intergenic	chr11	123396344	123493357	97014	1	ENST00000456860	-14215	ENSG00000023171	GRAMD1B	HGNC Symbol	protein_coding	GRAM domain containing 1B [Source:HGNC Symbol;Acc:29214]	GRAM DOMAIN CONTAINING 1B
Peak_185874	chr11	123389807	123390107	301	*	6.01	5.27	6.5	-1.23	2.89e-05	0.00515	25.95	35.99	53.79	70	101.57	99.35	Distal Intergenic	chr11	123396344	123493357	97014	1	ENST00000456860	-6237	ENSG00000023171	GRAMD1B	HGNC Symbol	protein_coding	GRAM domain containing 1B [Source:HGNC Symbol;Acc:29214]	GRAM DOMAIN CONTAINING 1B
Peak_185884	chr11	123414586	123414886	301	*	6.06	5.15	6.62	-1.46	3.51e-06	0.00089	41.38	33.15	32.27	71	107.55	115.61	Intron (ENST00000456860/ENSG00000023171, intron 1 of 20)	chr11	123430970	123490189	59220	1	ENST00000532581	-16084	ENSG00000023171	GRAMD1B	HGNC Symbol	protein_coding	GRAM domain containing 1B [Source:HGNC Symbol;Acc:29214]	GRAM DOMAIN CONTAINING 1B
Peak_536620	chr2	207024120	207024420	301	*	7.09	6.51	7.5	-0.99	3.19e-07	0.000118	100.3	98.5	73.96	176	204	162.57	Promoter (<=1kb)	chr2	206979541	207024327	44787	2	ENST00000233190	0	ENSG00000023228	NDUFS1	HGNC Symbol	protein_coding	NADH dehydrogenase (ubiquinone) Fe-S protein 1, 75kDa (NADH-coenzyme Q reductase) [Source:HGNC Symbol;Acc:7707]	CYTOSOLIC FE S CLUSTER ASSEMBLY FACTOR NAR1 NUCLEAR ARCHITECTURE RELATED 1
Peak_1016947	chr9	102861241	102861541	301	*	7.64	6.9	8.13	-1.23	4.17e-14	1.36e-10	110.12	150.59	96.81	255	328.62	255.6	Promoter (<=1kb)	chr9	102741461	102861322	119862	2	ENST00000262455	0	ENSG00000023318	ERP44	HGNC Symbol	protein_coding	endoplasmic reticulum protein 44 [Source:HGNC Symbol;Acc:18311]	ENDOPLASMIC RETICULUM RESIDENT 44 PRECURSOR ER 44 ERP44 THIOREDOXIN DOMAIN CONTAINING 4
Peak_252834	chr13	42845901	42846201	301	*	6.72	6.09	7.16	-1.06	8.79e-06	0.00191	56.11	77.66	71.27	142	177.54	108.38	Promoter (<=1kb)	chr13	42846289	42897396	51108	1	ENST00000025301	-88	ENSG00000023516	AKAP11	HGNC Symbol	protein_coding	A kinase (PRKA) anchor protein 11 [Source:HGNC Symbol;Acc:369]	A KINASE ANCHOR AKAP A KINASE ANCHOR KDA AKAP KINASE A ANCHORING
Peak_65449	chr1	193074360	193074660	301	*	7.24	6.52	7.72	-1.21	3.81e-10	3.76e-07	97.5	89.03	88.07	183	245.82	205.02	Promoter (<=1kb)	chr1	193065598	193074561	8964	2	ENST00000367439	0	ENSG00000023572	GLRX2	HGNC Symbol	protein_coding	glutaredoxin 2 [Source:HGNC Symbol;Acc:16065]	GLUTAREDOXIN
Peak_197450	chr12	16035111	16035411	301	*	6.88	6.37	7.26	-0.89	1.95e-05	0.00371	72.95	83.35	91.44	141	165.59	152.64	Promoter (<=1kb)	chr12	16035325	16056042	20718	1	ENST00000538352	0	ENSG00000023734	STRAP	HGNC Symbol	protein_coding	serine/threonine kinase receptor associated protein [Source:HGNC Symbol;Acc:30796]
Peak_126101	chr10	101539726	101540026	301	*	6.09	5.37	6.56	-1.19	2.63e-05	0.00475	31.56	43.57	49.08	91	93.89	98.45	Promoter (2-3kb)	chr10	101542489	101611949	69461	1	ENST00000370449	-2463	ENSG00000023839	ABCC2	HGNC Symbol	protein_coding	ATP-binding cassette, sub-family C (CFTR/MRP), member 2 [Source:HGNC Symbol;Acc:53]	CANALICULAR MULTISPECIFIC ORGANIC ANION TRANSPORTER 1 ATP BINDING CASSETTE SUB FAMILY C MEMBER 2 CANALICULAR MULTIDRUG RESISTANCE MULTIDRUG RESISTANCE ASSOCIATED 2
Peak_126117	chr10	101594234	101594534	301	*	6.3	5.23	6.91	-1.68	4.11e-10	4.03e-07	43.49	35.04	34.29	121	108.4	131.86	Exon (ENST00000370449/ENSG00000023839, exon 24 of 32)	chr10	101552046	101554380	2335	1	ENST00000496621	42188	ENSG00000023839	ABCC2	HGNC Symbol	protein_coding	ATP-binding cassette, sub-family C (CFTR/MRP), member 2 [Source:HGNC Symbol;Acc:53]	CANALICULAR MULTISPECIFIC ORGANIC ANION TRANSPORTER 1 ATP BINDING CASSETTE SUB FAMILY C MEMBER 2 CANALICULAR MULTIDRUG RESISTANCE MULTIDRUG RESISTANCE ASSOCIATED 2
Peak_30166	chr1	68962717	68963017	301	*	7.49	6.72	7.99	-1.27	5.48e-12	9.11e-09	106.62	126.91	83.37	216	273.99	273.66	Promoter (<=1kb)	chr1	68939835	68962797	22963	2	ENST00000456315	0	ENSG00000024526	DEPDC1	HGNC Symbol	protein_coding	DEP domain containing 1 [Source:HGNC Symbol;Acc:22949]	DEP DOMAIN CONTAINING
Peak_863419	chr6	139094564	139094864	301	*	6.97	6.48	7.34	-0.86	2.11e-05	0.00396	84.87	107.97	74.63	150	171.56	164.38	Promoter (<=1kb)	chr6	139094657	139114456	19800	1	ENST00000332797	0	ENSG00000024862	CCDC28A	HGNC Symbol	protein_coding	coiled-coil domain containing 28A [Source:HGNC Symbol;Acc:21098]	COILED COIL DOMAIN CONTAINING
Peak_857034	chr6	122720526	122720826	301	*	7.73	6.94	8.24	-1.3	4.31e-14	1.39e-10	129.06	143.96	96.14	256	350.81	301.66	Promoter (<=1kb)	chr6	122720691	122754111	33421	1	ENST00000368455	0	ENSG00000025156	HSF2	HGNC Symbol	protein_coding	heat shock transcription factor 2 [Source:HGNC Symbol;Acc:5225]	HEAT SHOCK FACTOR 2 HSF 2 HEAT SHOCK TRANSCRIPTION FACTOR 2 HSTF 2
Peak_95372	chr10	17270532	17270832	301	*	7.11	6.72	7.41	-0.69	0.000326	0.0369	105.21	110.81	100.18	186	177.54	147.22	Promoter (<=1kb)	chr10	17270514	17271869	1356	1	ENST00000478746	18	ENSG00000026025	VIM	HGNC Symbol	protein_coding	vimentin [Source:HGNC Symbol;Acc:12692]
Peak_875128	chr6	167369987	167370287	301	*	7.29	6.63	7.74	-1.12	9.65e-10	8.24e-07	110.83	98.5	87.4	236	188.64	218.57	Promoter (<=1kb)	chr6	167342992	167370099	27108	2	ENST00000366855	0	ENSG00000026297	RNASET2	HGNC Symbol	protein_coding	ribonuclease T2 [Source:HGNC Symbol;Acc:21686]	RIBONUCLEASE T2 PRECURSOR RNASE T2 EC_3.1.27.1
Peak_872698	chr6	161855911	161856211	301	*	6.51	5.67	7.04	-1.37	8.28e-07	0.000266	63.13	56.83	32.94	120	117.79	157.15	Intron (ENST00000366898/ENSG00000185345, intron 9 of 11)	chr6	161551057	161695093	144037	2	ENST00000320285	-160818	ENSG00000026652	AGPAT4	HGNC Symbol	protein_coding	1-acylglycerol-3-phosphate O-acyltransferase 4 [Source:HGNC Symbol;Acc:20885]	1 ACYL SN GLYCEROL 3 PHOSPHATE ACYLTRANSFERASE EC_2.3.1.51 1 ACYLGLYCEROL 3 PHOSPHATE O ACYLTRANSFERASE 1 AGP ACYLTRANSFERASE 1 AGPAT LYSOPHOSPHATIDIC ACID ACYLTRANSFERASE LPAAT
Peak_872627	chr6	161695030	161695330	301	*	6.58	6.03	6.97	-0.95	8.19e-05	0.012	70.84	63.46	61.18	109	139.98	128.25	Promoter (<=1kb)	chr6	161551011	161695057	144047	2	ENST00000366911	0	ENSG00000026652	AGPAT4	HGNC Symbol	protein_coding	1-acylglycerol-3-phosphate O-acyltransferase 4 [Source:HGNC Symbol;Acc:20885]	1 ACYL SN GLYCEROL 3 PHOSPHATE ACYLTRANSFERASE EC_2.3.1.51 1 ACYLGLYCEROL 3 PHOSPHATE O ACYLTRANSFERASE 1 AGP ACYLTRANSFERASE 1 AGPAT LYSOPHOSPHATIDIC ACID ACYLTRANSFERASE LPAAT
Peak_872602	chr6	161636247	161636547	301	*	5.98	5.01	6.55	-1.54	1.43e-06	0.000422	44.19	31.25	21.51	98	75.11	108.38	Intron (ENST00000366911/ENSG00000026652, intron 2 of 7)	chr6	161570237	161653268	83032	2	ENST00000436279	16721	ENSG00000026652	AGPAT4	HGNC Symbol	protein_coding	1-acylglycerol-3-phosphate O-acyltransferase 4 [Source:HGNC Symbol;Acc:20885]	1 ACYL SN GLYCEROL 3 PHOSPHATE ACYLTRANSFERASE EC_2.3.1.51 1 ACYLGLYCEROL 3 PHOSPHATE O ACYLTRANSFERASE 1 AGP ACYLTRANSFERASE 1 AGPAT LYSOPHOSPHATIDIC ACID ACYLTRANSFERASE LPAAT
Peak_872669	chr6	161800836	161801136	301	*	6.22	5.4	6.75	-1.34	5.56e-07	0.00019	42.79	48.3	35.63	115	108.4	98.45	Intron (ENST00000366898/ENSG00000185345, intron 10 of 11)	chr6	161551057	161695093	144037	2	ENST00000320285	-105743	ENSG00000026652	AGPAT4	HGNC Symbol	protein_coding	1-acylglycerol-3-phosphate O-acyltransferase 4 [Source:HGNC Symbol;Acc:20885]	1 ACYL SN GLYCEROL 3 PHOSPHATE ACYLTRANSFERASE EC_2.3.1.51 1 ACYLGLYCEROL 3 PHOSPHATE O ACYLTRANSFERASE 1 AGP ACYLTRANSFERASE 1 AGPAT LYSOPHOSPHATIDIC ACID ACYLTRANSFERASE LPAAT
Peak_872609	chr6	161650233	161650533	301	*	6.66	5.98	7.13	-1.15	6.68e-07	0.000222	65.93	76.72	46.39	136	146.81	136.38	Promoter (2-3kb)	chr6	161570237	161653268	83032	2	ENST00000436279	2735	ENSG00000026652	AGPAT4	HGNC Symbol	protein_coding	1-acylglycerol-3-phosphate O-acyltransferase 4 [Source:HGNC Symbol;Acc:20885]	1 ACYL SN GLYCEROL 3 PHOSPHATE ACYLTRANSFERASE EC_2.3.1.51 1 ACYLGLYCEROL 3 PHOSPHATE O ACYLTRANSFERASE 1 AGP ACYLTRANSFERASE 1 AGPAT LYSOPHOSPHATIDIC ACID ACYLTRANSFERASE LPAAT
Peak_872590	chr6	161607168	161607468	301	*	6.7	5.89	7.21	-1.33	6.48e-09	4.1e-06	54.01	56.83	66.56	135	125.47	185.15	Intron (ENST00000366911/ENSG00000026652, intron 2 of 7)	chr6	161564988	161570321	5334	2	ENST00000437165	-36847	ENSG00000026652	AGPAT4	HGNC Symbol	protein_coding	1-acylglycerol-3-phosphate O-acyltransferase 4 [Source:HGNC Symbol;Acc:20885]	1 ACYL SN GLYCEROL 3 PHOSPHATE ACYLTRANSFERASE EC_2.3.1.51 1 ACYLGLYCEROL 3 PHOSPHATE O ACYLTRANSFERASE 1 AGP ACYLTRANSFERASE 1 AGPAT LYSOPHOSPHATIDIC ACID ACYLTRANSFERASE LPAAT
Peak_872621	chr6	161678826	161679126	301	*	6.27	5.43	6.79	-1.36	3.54e-07	0.000129	42.79	49.25	37.65	102	135.72	94.83	Intron (ENST00000366911/ENSG00000026652, intron 1 of 7)	chr6	161567555	161695051	127497	2	ENST00000366908	15925	ENSG00000026652	AGPAT4	HGNC Symbol	protein_coding	1-acylglycerol-3-phosphate O-acyltransferase 4 [Source:HGNC Symbol;Acc:20885]	1 ACYL SN GLYCEROL 3 PHOSPHATE ACYLTRANSFERASE EC_2.3.1.51 1 ACYLGLYCEROL 3 PHOSPHATE O ACYLTRANSFERASE 1 AGP ACYLTRANSFERASE 1 AGPAT LYSOPHOSPHATIDIC ACID ACYLTRANSFERASE LPAAT
Peak_872583	chr6	161589561	161589861	301	*	6.6	6.1	6.97	-0.88	0.000194	0.0243	70.84	80.51	53.79	117	129.74	130.06	Intron (ENST00000366911/ENSG00000026652, intron 2 of 7)	chr6	161564988	161570321	5334	2	ENST00000437165	-19240	ENSG00000026652	AGPAT4	HGNC Symbol	protein_coding	1-acylglycerol-3-phosphate O-acyltransferase 4 [Source:HGNC Symbol;Acc:20885]	1 ACYL SN GLYCEROL 3 PHOSPHATE ACYLTRANSFERASE EC_2.3.1.51 1 ACYLGLYCEROL 3 PHOSPHATE O ACYLTRANSFERASE 1 AGP ACYLTRANSFERASE 1 AGPAT LYSOPHOSPHATIDIC ACID ACYLTRANSFERASE LPAAT
Peak_872663	chr6	161790413	161790713	301	*	5.99	5.19	6.49	-1.3	0.000103	0.0145	43.49	34.1	32.27	60	110.11	100.25	Intron (ENST00000366898/ENSG00000185345, intron 10 of 11)	chr6	161551057	161695093	144037	2	ENST00000320285	-95320	ENSG00000026652	AGPAT4	HGNC Symbol	protein_coding	1-acylglycerol-3-phosphate O-acyltransferase 4 [Source:HGNC Symbol;Acc:20885]	1 ACYL SN GLYCEROL 3 PHOSPHATE ACYLTRANSFERASE EC_2.3.1.51 1 ACYLGLYCEROL 3 PHOSPHATE O ACYLTRANSFERASE 1 AGP ACYLTRANSFERASE 1 AGPAT LYSOPHOSPHATIDIC ACID ACYLTRANSFERASE LPAAT
Peak_292042	chr14	61939000	61939300	301	*	6.05	5.37	6.5	-1.13	0.000119	0.0163	37.88	43.57	43.03	77	81.94	112.9	Intron (ENST00000555185/ENSG00000027075, intron 1 of 3)	chr14	61943885	62016664	72780	1	ENST00000536400	-4585	ENSG00000027075	PRKCH	HGNC Symbol	protein_coding	protein kinase C, eta [Source:HGNC Symbol;Acc:9403]	KINASE C ETA TYPE EC_2.7.11.13 PKC L NPKC ETA
Peak_291998	chr14	61855535	61855835	301	*	6.06	5.31	6.55	-1.24	2.27e-05	0.00421	39.98	44.51	34.29	83	122.06	75.87	Promoter (1-2kb)	chr14	61857412	61924275	66864	1	ENST00000557585	-1577	ENSG00000027075	PRKCH	HGNC Symbol	protein_coding	protein kinase C, eta [Source:HGNC Symbol;Acc:9403]	KINASE C ETA TYPE EC_2.7.11.13 PKC L NPKC ETA
Peak_292026	chr14	61905685	61905985	301	*	5.41	4.47	5.97	-1.5	5.12e-05	0.00822	18.24	25.57	22.86	46	80.23	62.32	Intron (ENST00000555185/ENSG00000027075, intron 1 of 3)	chr14	61909276	61917659	8384	1	ENST00000557473	-3291	ENSG00000027075	PRKCH	HGNC Symbol	protein_coding	protein kinase C, eta [Source:HGNC Symbol;Acc:9403]	KINASE C ETA TYPE EC_2.7.11.13 PKC L NPKC ETA
Peak_862674	chr6	137555065	137555365	301	*	6.47	5.7	6.96	-1.26	3.36e-07	0.000123	47	64.4	45.05	118	155.35	100.25	Distal Intergenic	chr6	137527779	137540586	12808	2	ENST00000478333	-14479	ENSG00000027697	IFNGR1	HGNC Symbol	protein_coding	interferon gamma receptor 1 [Source:HGNC Symbol;Acc:5439]	INTERFERON GAMMA RECEPTOR 1 PRECURSOR IFN GAMMA RECEPTOR 1 IFN GAMMA R1 CD119 ANTIGEN
Peak_862668	chr6	137540410	137540710	301	*	6.8	6.07	7.29	-1.22	4.53e-08	2.23e-05	68.74	61.56	71.27	165	167.3	136.38	Promoter (<=1kb)	chr6	137518621	137540586	21966	2	ENST00000367739	0	ENSG00000027697	IFNGR1	HGNC Symbol	protein_coding	interferon gamma receptor 1 [Source:HGNC Symbol;Acc:5439]	INTERFERON GAMMA RECEPTOR 1 PRECURSOR IFN GAMMA RECEPTOR 1 IFN GAMMA R1 CD119 ANTIGEN
Peak_812735	chr5	177026959	177027259	301	*	6.82	6.31	7.2	-0.89	2.77e-05	0.00496	76.46	100.39	60.51	132	187.78	120.12	Promoter (<=1kb)	chr5	177027101	177037348	10248	1	ENST00000029410	0	ENSG00000027847	B4GALT7	HGNC Symbol	protein_coding	xylosylprotein beta 1,4-galactosyltransferase, polypeptide 7 [Source:HGNC Symbol;Acc:930]	BETA 1 4 GALACTOSYLTRANSFERASE 7 BETA 1 4 GALTASE 7 BETA4GAL T7 B4GAL T7 EC_2.4.1.- UDP GAL:BETA GLCNAC BETA 1 4 GALACTOSYLTRANSFERASE 7 UDP GALACTOSE:BETA N ACETYLGLUCOSAMINE BETA 1 4 GALACTOSYLTRANSFERASE 7 [INCLUDES XYLOSYLPROTEIN 4 BETA GALACTOSYLTRANSFERASE EC_2.4.1.133 PROTEOGLYCAN UDP GALACTOSE:BETA XYLOSE BETA1 4 GALACTOSYLTRANSFERASE I UDP GALACTOSE:BETA XYLOSE BETA 1 4 GALACTOSYLTRANSFE…
Peak_484179	chr2	58273668	58273968	301	*	7.12	6.34	7.63	-1.29	1.49e-10	1.66e-07	93.99	85.24	63.2	180	231.31	181.54	Promoter (<=1kb)	chr2	58273729	58387055	113327	1	ENST00000412104	0	ENSG00000028116	VRK2	HGNC Symbol	protein_coding	vaccinia related kinase 2 [Source:HGNC Symbol;Acc:12719]	SERINE/THREONINE KINASE VRK2 EC_2.7.11.1 VACCINIA RELATED KINASE 2
Peak_484135	chr2	58109345	58109645	301	*	5.76	5.08	6.22	-1.14	0.000348	0.0389	21.74	37.88	41.68	58	67.43	98.45	Distal Intergenic	chr2	58134786	58387002	252217	1	ENST00000435505	-25141	ENSG00000028116	VRK2	HGNC Symbol	protein_coding	vaccinia related kinase 2 [Source:HGNC Symbol;Acc:12719]	SERINE/THREONINE KINASE VRK2 EC_2.7.11.1 VACCINIA RELATED KINASE 2
Peak_5229	chr1	12213554	12213854	301	*	6.75	6.23	7.13	-0.9	0.000105	0.0147	61.02	93.76	70.59	157	154.49	109.28	Distal Intergenic	chr1	12227060	12252415	25356	1	ENST00000536782	-13206	ENSG00000028137	TNFRSF1B	HGNC Symbol	protein_coding	tumor necrosis factor receptor superfamily, member 1B [Source:HGNC Symbol;Acc:11917]	TUMOR NECROSIS FACTOR RECEPTOR SUPERFAMILY MEMBER 1B PRECURSOR TUMOR NECROSIS FACTOR RECEPTOR 2 TNF R2 TUMOR NECROSIS FACTOR RECEPTOR TYPE II TNF RII TNFR II P75 P80 TNF ALPHA RECEPTOR CD120B ANTIGEN
Peak_5231	chr1	12221925	12222225	301	*	6.75	6.22	7.13	-0.91	8.94e-05	0.013	71.55	66.3	86.06	152	146.81	121.03	Distal Intergenic	chr1	12227060	12252415	25356	1	ENST00000536782	-4835	ENSG00000028137	TNFRSF1B	HGNC Symbol	protein_coding	tumor necrosis factor receptor superfamily, member 1B [Source:HGNC Symbol;Acc:11917]	TUMOR NECROSIS FACTOR RECEPTOR SUPERFAMILY MEMBER 1B PRECURSOR TUMOR NECROSIS FACTOR RECEPTOR 2 TNF R2 TUMOR NECROSIS FACTOR RECEPTOR TYPE II TNF RII TNFR II P75 P80 TNF ALPHA RECEPTOR CD120B ANTIGEN
Peak_225499	chr12	95611247	95611547	301	*	7.54	6.97	7.94	-0.97	1.48e-08	8.5e-06	96.8	153.43	126.4	233	253.51	250.18	Promoter (<=1kb)	chr12	95611522	95650957	39436	1	ENST00000549589	0	ENSG00000028203	VEZT	HGNC Symbol	protein_coding	vezatin, adherens junctions transmembrane protein [Source:HGNC Symbol;Acc:18258]
Peak_862244	chr6	136610841	136611141	301	*	7.31	6.86	7.65	-0.78	1.58e-05	0.00311	111.53	136.39	101.52	221	223.63	157.15	Promoter (<=1kb)	chr6	136578001	136610989	32989	2	ENST00000353331	0	ENSG00000029363	BCLAF1	HGNC Symbol	protein_coding	BCL2-associated transcription factor 1 [Source:HGNC Symbol;Acc:16863]	THYROID HORMONE RECEPTOR ASSOCIATED 3 THYROID HORMONE RECEPTOR ASSOCIATED COMPLEX 150 KDA COMPONENT TRAP150
Peak_295414	chr14	69931571	69931871	301	*	5.7	5.02	6.15	-1.14	0.000337	0.038	62.43	13.26	21.51	110	33.29	70.45	Distal Intergenic	chr14	69921418	69925260	3843	1	ENST00000554023	10153	ENSG00000029364	SLC39A9	HGNC Symbol	protein_coding	solute carrier family 39, member 9 [Source:HGNC Symbol;Acc:20182]
Peak_295379	chr14	69865175	69865475	301	*	6.58	5.95	7.02	-1.07	2.28e-05	0.00422	54.01	57.77	73.28	146	134.01	108.38	Promoter (<=1kb)	chr14	69865407	69929105	63699	1	ENST00000556605	0	ENSG00000029364	SLC39A9	HGNC Symbol	protein_coding	solute carrier family 39, member 9 [Source:HGNC Symbol;Acc:20182]
Peak_870093	chr6	155662121	155662421	301	*	7.04	6	7.63	-1.63	5.41e-05	0.00861	85.57	69.14	37.65	169	215.95	210.44	Distal Intergenic	chr6	155618215	155635627	17413	2	ENST00000475849	-26494	ENSG00000029639	TFB1M	HGNC Symbol	protein_coding	transcription factor B1, mitochondrial [Source:HGNC Symbol;Acc:17037]	DIMETHYLADENOSINE TRANSFERASE EC_2.1.1.183 18S RRNA ADENINE N 6 /ADENINE N 6 DIMETHYLTRANSFERASE 18S RRNA DIMETHYLASE S ADENOSYLMETHIONINE 6 N' N' ADENOSYL RRNA DIMETHYLTRANSFERASE
Peak_870084	chr6	155635617	155635917	301	*	7.76	7.02	8.24	-1.22	2.53e-12	4.64e-09	146.6	129.76	112.95	263	371.3	274.57	Promoter (<=1kb)	chr6	155578643	155635618	56976	2	ENST00000367166	0	ENSG00000029639	TFB1M	HGNC Symbol	protein_coding	transcription factor B1, mitochondrial [Source:HGNC Symbol;Acc:17037]	DIMETHYLADENOSINE TRANSFERASE EC_2.1.1.183 18S RRNA ADENINE N 6 /ADENINE N 6 DIMETHYLTRANSFERASE 18S RRNA DIMETHYLASE S ADENOSYLMETHIONINE 6 N' N' ADENOSYL RRNA DIMETHYLTRANSFERASE
Peak_539168	chr2	213984088	213984388	301	*	6.66	5.39	7.32	-1.94	8.1e-05	0.0119	47.7	36.94	41.01	87	184.37	209.54	Intron (ENST00000457361/ENSG00000030419, intron 3 of 7)	chr2	213872077	214013353	141277	2	ENST00000453575	28965	ENSG00000030419	IKZF2	HGNC Symbol	protein_coding	IKAROS family zinc finger 2 (Helios) [Source:HGNC Symbol;Acc:13177]	ZINC FINGER HELIOS IKAROS FAMILY ZINC FINGER 2
Peak_539121	chr2	213839456	213839756	301	*	5.92	5.04	6.46	-1.43	2.22e-05	0.00411	32.97	26.52	38.99	61	113.52	90.32	Intron (ENST00000415387/ENSG00000273118, intron 1 of 4)	chr2	213870763	213880002	9240	2	ENST00000484040	40246	ENSG00000030419	IKZF2	HGNC Symbol	protein_coding	IKAROS family zinc finger 2 (Helios) [Source:HGNC Symbol;Acc:13177]	ZINC FINGER HELIOS IKAROS FAMILY ZINC FINGER 2
Peak_833591	chr6	49430855	49431155	301	*	6.76	6.09	7.21	-1.12	2.14e-06	0.000588	70.14	86.19	48.41	156	134.01	154.44	Promoter (<=1kb)	chr6	49431091	49460820	29730	1	ENST00000335783	0	ENSG00000031691	CENPQ	HGNC Symbol	protein_coding	centromere protein Q [Source:HGNC Symbol;Acc:21347]	CENTROMERE Q CENP Q
Peak_290806	chr14	58764939	58765239	301	*	7.42	6.62	7.93	-1.31	1.7e-12	3.34e-09	82.07	100.39	112.95	244	272.28	216.76	Promoter (<=1kb)	chr14	58765103	58840451	75349	1	ENST00000355431	0	ENSG00000032219	ARID4A	HGNC Symbol	protein_coding	AT rich interactive domain 4A (RBP1-like) [Source:HGNC Symbol;Acc:9885]	AT RICH INTERACTIVE DOMAIN CONTAINING 4A ARID DOMAIN CONTAINING 4A RETINOBLASTOMA BINDING 1 RBBP 1
Peak_461901	chr2	3381586	3381886	301	*	7.25	6.57	7.7	-1.13	1.92e-08	1.06e-05	112.23	98.5	74.63	183	217.66	224.89	Promoter (<=1kb)	chr2	3192696	3381601	188906	2	ENST00000398659	0	ENSG00000032389	TSSC1	HGNC Symbol	protein_coding	tumor suppressing subtransferable candidate 1 [Source:HGNC Symbol;Acc:12383]
Peak_929589	chr7	150924254	150924554	301	*	7.39	6.78	7.81	-1.03	2.71e-08	1.43e-05	96.1	118.39	116.31	245	239	191.47	Promoter (<=1kb)	chr7	150909576	150924316	14741	2	ENST00000287844	0	ENSG00000033050	ABCF2	HGNC Symbol	protein_coding	ATP-binding cassette, sub-family F (GCN20), member 2 [Source:HGNC Symbol;Acc:71]	ATP BINDING CASSETTE SUB FAMILY F MEMBER 2
Peak_30574	chr1	70033009	70033309	301	*	5.9	5.16	6.39	-1.23	6.16e-05	0.00959	39.28	34.1	33.62	87	69.14	94.83	Promoter (<=1kb)	chr1	70034081	70589171	555091	1	ENST00000310961	-772	ENSG00000033122	LRRC7	HGNC Symbol	protein_coding	leucine rich repeat containing 7 [Source:HGNC Symbol;Acc:18531]	LEUCINE RICH REPEAT CONTAINING 7 DENSIN 180 DENSIN
Peak_293811	chr14	65879048	65879348	301	*	7.38	6.74	7.82	-1.08	6.49e-09	4.1e-06	95.39	106.08	118.33	189	277.41	210.44	Promoter (<=1kb)	chr14	65879535	66209961	330427	1	ENST00000394585	-187	ENSG00000033170	FUT8	HGNC Symbol	protein_coding	fucosyltransferase 8 (alpha (1,6) fucosyltransferase) [Source:HGNC Symbol;Acc:4019]	ALPHA 1 6 FUCOSYLTRANSFERASE ALPHA1 6FUCT EC_2.4.1.68 GDP L FUC:N ACETYL BETA D GLUCOSAMINIDE ALPHA1 6 FUCOSYLTRANSFERASE GDP FUCOSE GLYCOPROTEIN FUCOSYLTRANSFERASE GLYCOPROTEIN 6 ALPHA L FUCOSYLTRANSFERASE
Peak_293895	chr14	66163594	66163894	301	*	4.82	3.73	5.43	-1.7	0.000179	0.0228	11.22	15.15	13.45	41	38.41	49.67	Intron (ENST00000360689/ENSG00000033170, intron 7 of 10)	chr14	66136133	66209961	73829	1	ENST00000417683	27461	ENSG00000033170	FUT8	HGNC Symbol	protein_coding	fucosyltransferase 8 (alpha (1,6) fucosyltransferase) [Source:HGNC Symbol;Acc:4019]	ALPHA 1 6 FUCOSYLTRANSFERASE ALPHA1 6FUCT EC_2.4.1.68 GDP L FUC:N ACETYL BETA D GLUCOSAMINIDE ALPHA1 6 FUCOSYLTRANSFERASE GDP FUCOSE GLYCOPROTEIN FUCOSYLTRANSFERASE GLYCOPROTEIN 6 ALPHA L FUCOSYLTRANSFERASE
Peak_705996	chr4	68566836	68567136	301	*	6.93	6.01	7.49	-1.48	3.03e-11	4.16e-08	63.83	60.62	68.58	145	219.36	173.41	Promoter (<=1kb)	chr4	68478370	68566897	88528	2	ENST00000322244	0	ENSG00000033178	UBA6	HGNC Symbol	protein_coding	ubiquitin-like modifier activating enzyme 6 [Source:HGNC Symbol;Acc:25581]	UBIQUITIN MODIFIER ACTIVATING ENZYME 6 UBIQUITIN ACTIVATING ENZYME 6 UBIQUITIN ACTIVATING ENZYME E1 2 E1 L2
Peak_168868	chr11	77980135	77980435	301	*	5.77	5	6.27	-1.27	7.1e-05	0.0108	21.04	34.1	41.01	53	93.04	85.8	Intron (ENST00000340149/ENSG00000033327, intron 2 of 9)	chr11	77937666	77942978	5313	2	ENST00000528329	-37157	ENSG00000033327	GAB2	HGNC Symbol	protein_coding	GRB2-associated binding protein 2 [Source:HGNC Symbol;Acc:14458]	GRB2 ASSOCIATED BINDING 2 GRB2 ASSOCIATED BINDER 2 GROWTH FACTOR RECEPTOR BOUND 2 ASSOCIATED 2
Peak_617686	chr3	27525831	27526131	301	*	7.27	6.59	7.72	-1.14	1.02e-09	8.67e-07	90.48	115.55	82.7	231	211.68	191.47	Promoter (<=1kb)	chr3	27418097	27525838	107742	2	ENST00000388777	0	ENSG00000033867	SLC4A7	HGNC Symbol	protein_coding	solute carrier family 4, sodium bicarbonate cotransporter, member 7 [Source:HGNC Symbol;Acc:11033]	SODIUM BICARBONATE COTRANSPORTER 3 ELECTRONEUTRAL SODIUM BICARBONATE COTRANSPORTER SOLUTE CARRIER FAMILY 4 MEMBER 7
Peak_386698	chr17	21187740	21188040	301	*	7.18	6.78	7.49	-0.71	0.000291	0.0337	97.5	106.08	127.07	181	194.61	163.48	Promoter (<=1kb)	chr17	21187984	21218525	30542	1	ENST00000395491	0	ENSG00000034152	MAP2K3	HGNC Symbol	protein_coding	mitogen-activated protein kinase kinase 3 [Source:HGNC Symbol;Acc:6843]
Peak_951920	chr8	49677186	49677486	301	*	6.32	5.67	6.76	-1.09	2.38e-05	0.00437	32.27	75.77	45.05	68	142.54	115.61	Distal Intergenic	chr8	49642323	49647870	5548	2	ENST00000521721	-29316	ENSG00000034239	EFCAB1	HGNC Symbol	protein_coding	EF-hand calcium binding domain 1 [Source:HGNC Symbol;Acc:25678]
Peak_656292	chr3	130745518	130745818	301	*	6.99	6.19	7.51	-1.31	1.28e-10	1.46e-07	64.53	80.51	74.63	159	218.51	167.99	Promoter (<=1kb)	chr3	130732719	130745636	12918	2	ENST00000514044	0	ENSG00000034533	ASTE1	HGNC Symbol	protein_coding	asteroid homolog 1 (Drosophila) [Source:HGNC Symbol;Acc:25021]	ASTEROID HOMOLOG 1
Peak_865072	chr6	143771726	143772026	301	*	6.68	6.12	7.08	-0.97	2.33e-05	0.00429	67.34	79.56	61.18	137	163.88	105.67	Promoter (<=1kb)	chr6	143771944	143793398	21455	1	ENST00000367592	0	ENSG00000034693	PEX3	HGNC Symbol	protein_coding	peroxisomal biogenesis factor 3 [Source:HGNC Symbol;Acc:8858]	PEROXISOMAL BIOGENESIS FACTOR 3 PEROXIN 3 PEROXISOMAL ASSEMBLY PEX3
Peak_115282	chr10	75757554	75757854	301	*	6.99	6.6	7.3	-0.7	0.000407	0.0441	93.99	109.87	86.73	170	162.18	140.9	Promoter (<=1kb)	chr10	75757872	75879910	122039	1	ENST00000211998	-18	ENSG00000035403	VCL	HGNC Symbol	protein_coding	vinculin [Source:HGNC Symbol;Acc:12665]	CATENIN ALPHA ALPHA CATENIN
Peak_768611	chr5	59948086	59948386	301	*	6.26	5.58	6.72	-1.14	0.000175	0.0224	55.41	44.51	43.7	85	149.37	82.19	Intron (ENST00000265036/ENSG00000035499, intron 2 of 10)	chr5	59941343	59943974	2632	2	ENST00000505017	-4112	ENSG00000035499	DEPDC1B	HGNC Symbol	protein_coding	DEP domain containing 1B [Source:HGNC Symbol;Acc:24902]	DEP DOMAIN CONTAINING
Peak_768630	chr5	59995825	59996125	301	*	6.86	6.21	7.3	-1.09	9.72e-07	0.000304	69.44	67.25	86.06	132	186.08	156.25	Promoter (<=1kb)	chr5	59892739	59995988	103250	2	ENST00000265036	0	ENSG00000035499	DEPDC1B	HGNC Symbol	protein_coding	DEP domain containing 1B [Source:HGNC Symbol;Acc:24902]	DEP DOMAIN CONTAINING
Peak_955898	chr8	59572150	59572450	301	*	6.79	6.08	7.27	-1.19	4.72e-08	2.31e-05	77.16	60.62	65.21	163	133.15	166.18	Promoter (<=1kb)	chr8	59496063	59572403	76341	2	ENST00000038176	0	ENSG00000035681	NSMAF	HGNC Symbol	protein_coding	neutral sphingomyelinase (N-SMase) activation associated factor [Source:HGNC Symbol;Acc:8017]	FAN FACTOR ASSOCIATED WITH NEUTRAL SPHINGOMYELINASE ACTIVATION FACTOR ASSOCIATED WITH N SMASE ACTIVATION
Peak_955876	chr8	59508563	59508863	301	*	6.42	5.74	6.88	-1.13	3.66e-05	0.00625	67.34	54.93	38.32	94	151.08	107.48	Promoter (<=1kb)	chr8	59500208	59508461	8254	2	ENST00000523177	-102	ENSG00000035681	NSMAF	HGNC Symbol	protein_coding	neutral sphingomyelinase (N-SMase) activation associated factor [Source:HGNC Symbol;Acc:8017]	FAN FACTOR ASSOCIATED WITH NEUTRAL SPHINGOMYELINASE ACTIVATION FACTOR ASSOCIATED WITH N SMASE ACTIVATION
Peak_85894	chr1	244615252	244615552	301	*	7.92	7.3	8.35	-1.05	1.19e-11	1.79e-08	147.3	182.79	141.86	351	346.54	282.69	Promoter (<=1kb)	chr1	244571796	244615436	43641	2	ENST00000366535	0	ENSG00000035687	ADSS	HGNC Symbol	protein_coding	adenylosuccinate synthase [Source:HGNC Symbol;Acc:292]	ADENYLOSUCCINATE SYNTHETASE AMPSASE ADSS EC_6.3.4.4 IMP ASPARTATE LIGASE
Peak_407257	chr17	76879605	76879905	301	*	6.92	6.47	7.27	-0.8	8.16e-05	0.012	76.46	99.45	89.42	142	155.35	165.28	Intron (ENST00000536189/ENSG00000035862, intron 1 of 4)	chr17	76849059	76870232	21174	2	ENST00000585421	-9373	ENSG00000035862	TIMP2	HGNC Symbol	protein_coding	TIMP metallopeptidase inhibitor 2 [Source:HGNC Symbol;Acc:11821]	METALLOPROTEINASE INHIBITOR 2 TISSUE INHIBITOR OF METALLOPROTEINASES 2 TIMP 2
Peak_544177	chr2	225450153	225450453	301	*	7.08	6.63	7.43	-0.8	2.81e-05	0.00502	77.86	132.6	86.06	160	197.17	159.86	Promoter (<=1kb)	chr2	225334869	225450110	115242	2	ENST00000344951	-43	ENSG00000036257	CUL3	HGNC Symbol	protein_coding	cullin 3 [Source:HGNC Symbol;Acc:2553]	CULLIN 3 CUL 3
Peak_544151	chr2	225384824	225385124	301	*	5.18	4.13	5.78	-1.65	3.65e-05	0.00624	14.73	12.31	25.55	58	37.56	69.54	Intron (ENST00000264414/ENSG00000036257, intron 3 of 15)	chr2	225370466	225376128	5663	2	ENST00000484081	-8696	ENSG00000036257	CUL3	HGNC Symbol	protein_coding	cullin 3 [Source:HGNC Symbol;Acc:2553]	CULLIN 3 CUL 3
Peak_308670	chr14	100150231	100150531	301	*	7.16	6.77	7.47	-0.7	0.000383	0.042	86.98	151.54	88.75	195	184.37	152.64	Promoter (<=1kb)	chr14	100150641	100179774	29134	1	ENST00000554611	-110	ENSG00000036530	CYP46A1	HGNC Symbol	protein_coding	cytochrome P450, family 46, subfamily A, polypeptide 1 [Source:HGNC Symbol;Acc:2641]	CHOLESTEROL 24 HYDROXYLASE CH24H EC_1.14.13.98 CYTOCHROME P450 46A1
Peak_33308	chr1	78149060	78149360	301	*	7.07	6.51	7.47	-0.96	1.06e-06	0.000327	97.5	82.4	93.45	169	182.66	179.73	Promoter (<=1kb)	chr1	78030573	78149104	118532	2	ENST00000370798	0	ENSG00000036549	ZZZ3	HGNC Symbol	protein_coding	zinc finger, ZZ-type containing 3 [Source:HGNC Symbol;Acc:24523]
Peak_183902	chr11	119232047	119232347	301	*	6.38	5.73	6.83	-1.1	2.7e-05	0.00484	48.4	63.46	47.06	99	107.55	134.57	Promoter (1-2kb)	chr11	119228745	119230924	2180	2	ENST00000525189	-1123	ENSG00000036672	USP2	HGNC Symbol	protein_coding	ubiquitin specific peptidase 2 [Source:HGNC Symbol;Acc:12618]	PROBABLE UBIQUITIN CARBOXYL TERMINAL HYDROLASE CREB EC_3.4.19.12 CARBON CATABOLITE REPRESSION B DEUBIQUITINATING ENZYME CREB UBIQUITIN THIOESTERASE CREB UBIQUITIN HYDROLYZING ENZYME CREB UBIQUITIN SPECIFIC PROCESSING PROTEASE CREB
Peak_750806	chr5	6633232	6633532	301	*	7.23	6.79	7.57	-0.78	1.96e-05	0.00372	119.94	109.87	102.19	201	201.44	167.09	Promoter (<=1kb)	chr5	6599352	6633404	34053	2	ENST00000264670	0	ENSG00000037474	NSUN2	HGNC Symbol	protein_coding	NOP2/Sun RNA methyltransferase family, member 2 [Source:HGNC Symbol;Acc:25994]	METHYLTRANSFERASE NOL1/NOP2/SUN DOMAIN FAMILY MEMBER
Peak_802788	chr5	153418333	153418633	301	*	6.8	6.11	7.27	-1.15	2.58e-07	9.9e-05	82.07	78.61	47.06	148	168.15	146.31	Promoter (<=1kb)	chr5	153418466	153432555	14090	1	ENST00000522782	0	ENSG00000037749	MFAP3	HGNC Symbol	protein_coding	microfibrillar-associated protein 3 [Source:HGNC Symbol;Acc:7034]	ASSOCIATED 3 PRECURSOR
Peak_743055	chr4	178363235	178363535	301	*	7.22	6.45	7.71	-1.26	5.15e-11	6.63e-08	84.87	92.82	84.71	247	197.17	186.05	Promoter (<=1kb)	chr4	178355538	178363563	8026	2	ENST00000506853	28	ENSG00000038002	AGA	HGNC Symbol	protein_coding	aspartylglucosaminidase [Source:HGNC Symbol;Acc:318]	N 4 BETA N ACETYLGLUCOSAMINYL L ASPARAGINASE EC_3.5.1.26 ASPARTYLGLUCOSAMINIDASE GLYCOSYLASPARAGINASE N4 N ACETYL BETA GLUCOSAMINYL L ASPARAGINE AMIDASE [CONTAINS GLYCOSYLASPARAGINASE ALPHA CHAIN; GLYCOSYLASPARAGINASE BETA CHAIN]
Peak_692942	chr4	25175183	25175483	301	*	6.82	6.15	7.27	-1.12	3.01e-07	0.000112	58.92	80.51	73.96	143	183.51	136.38	Intron (ENST00000512921/ENSG00000038210, intron 1 of 9)	chr4	25162294	25202498	40205	1	ENST00000507794	12889	ENSG00000038210	PI4K2B	HGNC Symbol	protein_coding	phosphatidylinositol 4-kinase type 2 beta [Source:HGNC Symbol;Acc:18215]
Peak_806819	chr5	162932432	162932732	301	*	7.08	6.24	7.61	-1.37	4.98e-11	6.44e-08	70.84	97.55	58.49	185	193.76	207.73	Promoter (<=1kb)	chr5	162932554	162946328	13775	1	ENST00000321757	0	ENSG00000038274	MAT2B	HGNC Symbol	protein_coding	methionine adenosyltransferase II, beta [Source:HGNC Symbol;Acc:6905]	METHIONINE ADENOSYLTRANSFERASE 2 SUBUNIT BETA METHIONINE ADENOSYLTRANSFERASE II BETA MAT II BETA
Peak_753905	chr5	14156746	14157046	301	*	6.57	6.04	6.95	-0.91	0.000185	0.0233	63.13	87.14	47.06	94	157.05	120.12	Intron (ENST00000505971/ENSG00000038382, intron 1 of 3)	chr5	14143946	14508785	364840	1	ENST00000512070	12800	ENSG00000038382	TRIO	HGNC Symbol	protein_coding	trio Rho guanine nucleotide exchange factor [Source:HGNC Symbol;Acc:12303]
Peak_753916	chr5	14190393	14190693	301	*	7.37	6.62	7.87	-1.25	3.32e-11	4.52e-08	98.2	90.92	105.55	191	271.43	237.54	Intron (ENST00000505971/ENSG00000038382, intron 1 of 3)	chr5	14183907	14399509	215603	1	ENST00000509967	6486	ENSG00000038382	TRIO	HGNC Symbol	protein_coding	trio Rho guanine nucleotide exchange factor [Source:HGNC Symbol;Acc:12303]
Peak_753912	chr5	14178735	14179035	301	*	6.36	5.77	6.77	-1.01	8.12e-05	0.012	42.79	61.56	59.16	83	115.23	130.06	Intron (ENST00000505971/ENSG00000038382, intron 1 of 3)	chr5	14183907	14399509	215603	1	ENST00000509967	-4872	ENSG00000038382	TRIO	HGNC Symbol	protein_coding	trio Rho guanine nucleotide exchange factor [Source:HGNC Symbol;Acc:12303]
Peak_776954	chr5	82769461	82769761	301	*	6.9	6.32	7.32	-0.99	9.99e-06	0.00213	77.16	73.88	89.42	144	195.46	139.09	Promoter (1-2kb)	chr5	82767744	82876267	108524	1	ENST00000502527	1717	ENSG00000038427	VCAN	HGNC Symbol	protein_coding	versican [Source:HGNC Symbol;Acc:2464]	VERSICAN CORE PRECURSOR CHONDROITIN SULFATE PROTEOGLYCAN CORE 2 CHONDROITIN SULFATE PROTEOGLYCAN 2 GLIAL HYALURONATE BINDING GHAP LARGE FIBROBLAST PROTEOGLYCAN PG M
Peak_776988	chr5	82848843	82849143	301	*	6.47	5.58	7.02	-1.44	1.2e-08	7.09e-06	54.71	47.36	41.68	118	141.69	130.06	Promoter (<=1kb)	chr5	82849181	82876219	27039	1	ENST00000505615	-38	ENSG00000038427	VCAN	HGNC Symbol	protein_coding	versican [Source:HGNC Symbol;Acc:2464]	VERSICAN CORE PRECURSOR CHONDROITIN SULFATE PROTEOGLYCAN CORE 2 CHONDROITIN SULFATE PROTEOGLYCAN 2 GLIAL HYALURONATE BINDING GHAP LARGE FIBROBLAST PROTEOGLYCAN PG M
Peak_349241	chr16	11085654	11085954	301	*	6.13	5.38	6.63	-1.24	1.62e-05	0.00317	35.77	35.04	54.46	94	107.55	94.83	Intron (ENST00000409790/ENSG00000038532, intron 10 of 23)	chr16	11066338	11118776	52439	1	ENST00000494853	19316	ENSG00000038532	CLEC16A	HGNC Symbol	protein_coding	C-type lectin domain family 16, member A [Source:HGNC Symbol;Acc:29013]	CLEC16A
Peak_775787	chr5	79703658	79703958	301	*	6.87	6.37	7.23	-0.86	0.000157	0.0205	90.48	87.14	71.27	118	178.39	154.44	Promoter (<=1kb)	chr5	79703832	79775169	71338	1	ENST00000338008	0	ENSG00000039319	ZFYVE16	HGNC Symbol	protein_coding	zinc finger, FYVE domain containing 16 [Source:HGNC Symbol;Acc:20756]	ZINC FINGER FYVE DOMAIN CONTAINING 16 ENDOFIN ENDOSOME ASSOCIATED FYVE DOMAIN
Peak_762955	chr5	41371873	41372173	301	*	5.96	5.24	6.44	-1.21	0.000243	0.0292	48.4	37.88	26.89	75	75.97	110.19	Intron (ENST00000377801/ENSG00000182836, intron 2 of 2)	chr5	41142336	41261540	119205	2	ENST00000263413	-110333	ENSG00000039537	C6	HGNC Symbol	protein_coding	complement component 6 [Source:HGNC Symbol;Acc:1339]	COMPLEMENT COMPONENT C6 PRECURSOR
Peak_456972	chr19	50372725	50373025	301	*	7.11	6.61	7.48	-0.87	0.000101	0.0142	110.12	73.88	108.24	132	192.05	211.34	Promoter (1-2kb)	chr19	50369656	50371166	1511	2	ENST00000599543	-1559	ENSG00000039650	PNKP	HGNC Symbol	protein_coding	polynucleotide kinase 3'-phosphatase [Source:HGNC Symbol;Acc:9154]
Peak_809218	chr5	169003178	169003478	301	*	6.34	5.75	6.76	-1.01	9.41e-05	0.0135	44.89	65.35	51.77	83	122.06	120.12	Distal Intergenic	chr5	169010638	169031782	21145	1	ENST00000265295	-7160	ENSG00000040275	SPDL1	HGNC Symbol	protein_coding	spindle apparatus coiled-coil protein 1 [Source:HGNC Symbol;Acc:26010]	SPINDLY COILED COIL DOMAIN CONTAINING 99 SPINDLE APPARATUS COILED COIL DOMAIN CONTAINING 1
Peak_961989	chr8	74480402	74480702	301	*	5.74	5.01	6.22	-1.21	0.000151	0.0199	24.55	35.04	36.98	72	71.7	80.38	Intron (ENST00000522695/ENSG00000040341, intron 9 of 11)	chr8	74439604	74495065	55462	2	ENST00000523533	14363	ENSG00000040341	STAU2	HGNC Symbol	protein_coding	staufen double-stranded RNA binding protein 2 [Source:HGNC Symbol;Acc:11371]	DOUBLE STRANDED RNA BINDING STAUFEN HOMOLOG 2
Peak_379242	chr17	3539510	3539810	301	*	7.18	6.69	7.54	-0.85	1.73e-05	0.00335	117.14	95.66	96.81	175	219.36	164.38	Promoter (<=1kb)	chr17	3539762	3564832	25071	1	ENST00000046640	0	ENSG00000040531	CTNS	HGNC Symbol	protein_coding	cystinosin, lysosomal cystine transporter [Source:HGNC Symbol;Acc:2518]	CYSTINOSIN
Peak_428157	chr18	52379584	52379884	301	*	6.32	5.52	6.83	-1.3	5.48e-07	0.000188	40.68	56.83	40.34	97	145.1	98.45	Distal Intergenic	chr18	52385091	52551586	166496	1	ENST00000586570	-5207	ENSG00000041353	RAB27B	HGNC Symbol	protein_coding	RAB27B, member RAS oncogene family [Source:HGNC Symbol;Acc:9767]	RAS RELATED RAB 27B
Peak_428192	chr18	52473298	52473598	301	*	6.54	5.8	7.02	-1.22	4.12e-06	0.00102	73.65	38.83	55.13	111	134.86	143.61	Intron (ENST00000586570/ENSG00000041353, intron 2 of 4)	chr18	52495430	52562747	67318	1	ENST00000262094	-21832	ENSG00000041353	RAB27B	HGNC Symbol	protein_coding	RAB27B, member RAS oncogene family [Source:HGNC Symbol;Acc:9767]	RAS RELATED RAB 27B
Peak_627976	chr3	51976013	51976313	301	*	8	7.41	8.42	-1.01	2.95e-10	3.04e-07	187.98	142.07	180.85	347	363.62	319.72	Promoter (<=1kb)	chr3	51976361	51982878	6518	1	ENST00000417220	-48	ENSG00000041880	PARP3	HGNC Symbol	protein_coding	poly (ADP-ribose) polymerase family, member 3 [Source:HGNC Symbol;Acc:273]	POLY [ADP RIBOSE] POLYMERASE 3 PARP 3 HPARP 3 EC_2.4.2.30 ADP RIBOSYLTRANSFERASE DIPHTHERIA TOXIN 3 ARTD3 IRT1 NAD + ADP RIBOSYLTRANSFERASE 3 ADPRT 3 POLY[ADP RIBOSE] SYNTHASE 3 PADPRT 3
Peak_2616	chr1	6685007	6685307	301	*	6.47	5.86	6.9	-1.04	4.26e-05	0.00707	60.32	46.41	67.23	104	128.89	124.64	Promoter (<=1kb)	chr1	6685231	6688579	3349	1	ENST00000484676	0	ENSG00000041988	THAP3	HGNC Symbol	protein_coding	THAP domain containing, apoptosis associated protein 3 [Source:HGNC Symbol;Acc:20855]	THAP DOMAIN CONTAINING 3
Peak_304141	chr14	90421047	90421347	301	*	7.14	6.65	7.5	-0.85	8.42e-06	0.00185	92.59	108.92	100.18	191	192.05	161.67	Promoter (<=1kb)	chr14	90421283	90509596	88314	1	ENST00000554976	0	ENSG00000042088	TDP1	HGNC Symbol	protein_coding	tyrosyl-DNA phosphodiesterase 1 [Source:HGNC Symbol;Acc:18884]	TYROSYL DNA PHOSPHODIESTERASE TYR DNA PHOSPHODIESTERASE EC_3.1.4.-
Peak_174592	chr11	93517272	93517572	301	*	6.8	6.11	7.27	-1.16	4.09e-07	0.000146	67.34	76.72	62.53	114	178.39	170.7	Promoter (<=1kb)	chr11	93517393	93547861	30469	1	ENST00000251871	0	ENSG00000042429	MED17	HGNC Symbol	protein_coding	mediator complex subunit 17 [Source:HGNC Symbol;Acc:2375]	MEDIATOR OF RNA POLYMERASE II TRANSCRIPTION SUBUNIT 17 COFACTOR REQUIRED SP1 TRANSCRIPTIONAL ACTIVATION SUBUNIT 6 CRSP COMPLEX SUBUNIT 6 MEDIATOR COMPLEX SUBUNIT 17
Peak_74170	chr1	216637751	216638051	301	*	5.9	5.02	6.44	-1.42	1.24e-05	0.00256	45.59	23.68	28.24	82	67.43	111.09	Distal Intergenic	chr1	216347288	216596738	249451	2	ENST00000366942	-41013	ENSG00000042781	USH2A	HGNC Symbol	protein_coding	Usher syndrome 2A (autosomal recessive, mild) [Source:HGNC Symbol;Acc:12601]	USHERIN PRECURSOR USHER SYNDROME TYPE IIA USHER SYNDROME TYPE 2A
Peak_675672	chr3	182698194	182698494	301	*	6.64	6.08	7.04	-0.96	0.000147	0.0193	70.84	68.19	63.87	113	177.54	103.87	Promoter (<=1kb)	chr3	182655862	182698431	42570	2	ENST00000292782	0	ENSG00000043093	DCUN1D1	HGNC Symbol	protein_coding	DCN1, defective in cullin neddylation 1, domain containing 1 [Source:HGNC Symbol;Acc:18184]	DCN1 1 DCUN1 DOMAIN CONTAINING 1 DEFECTIVE IN CULLIN NEDDYLATION 1 1
Peak_642084	chr3	89195166	89195466	301	*	5.89	5.1	6.39	-1.29	0.000211	0.0261	29.46	42.62	30.93	43	104.13	104.77	Intron (ENST00000336596/ENSG00000044524, intron 2 of 16)	chr3	89156826	89528809	371984	1	ENST00000494014	38340	ENSG00000044524	EPHA3	HGNC Symbol	protein_coding	EPH receptor A3 [Source:HGNC Symbol;Acc:3387]	EPHRIN TYPE A RECEPTOR 3 PRECURSOR EC_2.7.10.1 EPH KINASE 4 EK4 TYROSINE KINASE TYRO4 TYROSINE KINASE RECEPTOR ETK1
Peak_1027592	chr9	127995949	127996249	301	*	6.71	5.93	7.21	-1.28	9.71e-09	5.88e-06	47.7	71.03	64.54	126	169.86	149.02	3' UTR	chr9	127997132	128003609	6478	2	ENST00000324460	7360	ENSG00000044574	HSPA5	HGNC Symbol	protein_coding	heat shock 70kDa protein 5 (glucose-regulated protein, 78kDa) [Source:HGNC Symbol;Acc:5238]	78 KDA GLUCOSE REGULATED GRP 78 HEAT SHOCK 70 KDA 5 IMMUNOGLOBULIN HEAVY CHAIN BINDING BIP
Peak_1027595	chr9	128003624	128003924	301	*	7.26	6.77	7.62	-0.85	1.28e-05	0.00262	100.3	106.08	121.02	214	209.98	166.18	Promoter (<=1kb)	chr9	127997132	128003609	6478	2	ENST00000324460	-15	ENSG00000044574	HSPA5	HGNC Symbol	protein_coding	heat shock 70kDa protein 5 (glucose-regulated protein, 78kDa) [Source:HGNC Symbol;Acc:5238]	78 KDA GLUCOSE REGULATED GRP 78 HEAT SHOCK 70 KDA 5 IMMUNOGLOBULIN HEAVY CHAIN BINDING BIP
Peak_419055	chr18	29092568	29092868	301	*	5.79	5.1	6.25	-1.15	0.000286	0.0333	35.07	32.2	35.63	73	66.58	88.51	Intron (ENST00000261590/ENSG00000046604, intron 1 of 14)	chr18	29078183	29102571	24389	1	ENST00000585206	14385	ENSG00000046604	DSG2	HGNC Symbol	protein_coding	desmoglein 2 [Source:HGNC Symbol;Acc:3049]	PRECURSOR
Peak_1039220	chrX	14047920	14048220	301	*	7.08	6.34	7.56	-1.22	9.84e-10	8.39e-07	79.26	104.18	59.84	183	204	180.64	Promoter (<=1kb)	chr23	14026398	14048011	21614	2	ENST00000380523	0	ENSG00000046647	GEMIN8	HGNC Symbol	protein_coding	gem (nuclear organelle) associated protein 8 [Source:HGNC Symbol;Acc:26044]	GEM ASSOCIATED 8 GEMIN 8
Peak_1039060	chrX	13752695	13752995	301	*	6.95	6.38	7.36	-0.98	3.94e-06	0.00098	67.34	106.08	76.64	177	169	146.31	Promoter (<=1kb)	chr23	13752832	13787480	34649	1	ENST00000380550	0	ENSG00000046651	OFD1	HGNC Symbol	protein_coding	oral-facial-digital syndrome 1 [Source:HGNC Symbol;Acc:2567]	ORAL FACIAL DIGITAL SYNDROME 1
Peak_87987	chr10	1102484	1102784	301	*	6.61	6.04	7.02	-0.98	2.05e-05	0.00386	61.02	69.14	67.9	130	131.45	128.25	Promoter (<=1kb)	chr10	1102798	1178110	75313	1	ENST00000263150	-14	ENSG00000047056	WDR37	HGNC Symbol	protein_coding	WD repeat domain 37 [Source:HGNC Symbol;Acc:31406]	RIBOSOME BIOGENESIS
Peak_786499	chr5	112910200	112910500	301	*	6.29	5.49	6.8	-1.31	6.16e-06	0.00142	58.92	39.78	36.31	94	105.84	134.57	Intron (ENST00000161863/ENSG00000047188, intron 23 of 29)	chr5	112916963	112930982	14020	1	ENST00000512600	-6463	ENSG00000047188	YTHDC2	HGNC Symbol	protein_coding	YTH domain containing 2 [Source:HGNC Symbol;Acc:24721]	PROBABLE ATP DEPENDENT RNA HELICASE YTHDC2 EC_3.6.4.13
Peak_786485	chr5	112849251	112849551	301	*	6.66	6.02	7.1	-1.08	3.51e-06	0.00089	49.8	78.61	65.89	139	135.72	136.38	Promoter (<=1kb)	chr5	112849380	112930981	81602	1	ENST00000161863	0	ENSG00000047188	YTHDC2	HGNC Symbol	protein_coding	YTH domain containing 2 [Source:HGNC Symbol;Acc:24721]	PROBABLE ATP DEPENDENT RNA HELICASE YTHDC2 EC_3.6.4.13
Peak_1040407	chrX	16730621	16730921	301	*	6.21	5.52	6.68	-1.16	2.5e-05	0.00455	57.52	44.51	35.63	99	107.55	100.25	Promoter (<=1kb)	chr23	16606429	16730775	124347	2	ENST00000359276	0	ENSG00000047230	CTPS2	HGNC Symbol	protein_coding	CTP synthase 2 [Source:HGNC Symbol;Acc:2520]	CTP SYNTHASE EC_6.3.4.2 CTP SYNTHETASE UTP AMMONIA LIGASE
Peak_63873	chr1	186344393	186344693	301	*	7.88	7.19	8.35	-1.16	9.54e-14	2.77e-10	131.17	156.27	149.93	333	341.42	306.18	Promoter (<=1kb)	chr1	186280784	186344457	63674	2	ENST00000367478	0	ENSG00000047410	TPR	HGNC Symbol	protein_coding	translocated promoter region, nuclear basket protein [Source:HGNC Symbol;Acc:12017]	NUCLEOPROTEIN TPR NPC ASSOCIATED INTRANUCLEAR TRANSLOCATED PROMOTER REGION
Peak_663360	chr3	148897871	148898171	301	*	6.94	6.26	7.4	-1.15	6.27e-08	2.95e-05	60.32	86.19	82.7	143	215.1	149.93	Promoter (<=1kb)	chr3	148890286	148897920	7635	2	ENST00000460674	0	ENSG00000047457	CP	HGNC Symbol	protein_coding	ceruloplasmin (ferroxidase) [Source:HGNC Symbol;Acc:2295]	CERULOPLASMIN PRECURSOR EC_1.16.3.1 FERROXIDASE
Peak_821087	chr6	15608657	15608957	301	*	5.99	5.18	6.5	-1.32	6.61e-06	0.00151	37.18	35.99	35.63	86	93.89	92.12	Intron (ENST00000344537/ENSG00000047579, intron 6 of 9)	chr6	15523038	15586246	63209	2	ENST00000462989	-22411	ENSG00000047579	DTNBP1	HGNC Symbol	protein_coding	dystrobrevin binding protein 1 [Source:HGNC Symbol;Acc:17328]	DYSBINDIN BIOGENESIS OF LYSOSOME RELATED ORGANELLES COMPLEX 1 SUBUNIT 8 BLOC 1 SUBUNIT 8 DYSBINDIN 1 DYSTROBREVIN BINDING 1
Peak_1040885	chrX	17755301	17755601	301	*	6.17	5.59	6.58	-0.99	0.000282	0.0329	41.38	53.04	50.42	96	103.28	88.51	Promoter (<=1kb)	chr23	17755588	17773105	17518	1	ENST00000380045	0	ENSG00000047634	SCML1	HGNC Symbol	protein_coding	sex comb on midleg-like 1 (Drosophila) [Source:HGNC Symbol;Acc:10580]	SEX COMB ON MIDLEG 1
Peak_689790	chr4	17723476	17723776	301	*	6.75	6.23	7.13	-0.9	7.02e-05	0.0107	82.07	88.08	55.13	143	134.86	141.8	Intron (ENST00000265018/ENSG00000047662, intron 1 of 17)	chr4	17630929	17783135	152207	2	ENST00000265018	59359	ENSG00000047662	FAM184B	HGNC Symbol	protein_coding	family with sequence similarity 184, member B [Source:HGNC Symbol;Acc:29235]	UNKNOWN
Peak_855346	chr6	117923577	117923877	301	*	7.28	6.63	7.73	-1.09	3.75e-09	2.61e-06	91.89	110.81	94.8	208	254.36	172.51	Promoter (<=1kb)	chr6	117881432	117923681	42250	2	ENST00000535237	0	ENSG00000047932	GOPC	HGNC Symbol	protein_coding	golgi-associated PDZ and coiled-coil motif containing [Source:HGNC Symbol;Acc:17643]
Peak_181571	chr11	113746267	113746567	301	*	7.05	6.51	7.44	-0.93	2.26e-06	0.000615	92.59	100.39	80.68	197	176.69	148.12	Promoter (<=1kb)	chr11	113668596	113746292	77697	2	ENST00000003302	0	ENSG00000048028	USP28	HGNC Symbol	protein_coding	ubiquitin specific peptidase 28 [Source:HGNC Symbol;Acc:12625]	UBIQUITIN CARBOXYL TERMINAL HYDROLASE 28 EC_3.4.19.12 DEUBIQUITINATING ENZYME 28 UBIQUITIN THIOESTERASE 28 UBIQUITIN SPECIFIC PROCESSING PROTEASE 28
Peak_883454	chr7	18906280	18906580	301	*	6.01	5.41	6.44	-1.03	0.000364	0.0403	36.47	51.14	39.67	75	108.4	76.77	Intron (ENST00000406451/ENSG00000048052, intron 21 of 25)	chr7	18891023	19035966	144944	1	ENST00000496026	15257	ENSG00000048052	HDAC9	HGNC Symbol	protein_coding	histone deacetylase 9 [Source:HGNC Symbol;Acc:14065]	HISTONE DEACETYLASE 9 HD9 EC_3.5.1.98 HISTONE DEACETYLASE 7B HD7B HISTONE DEACETYLASE RELATED MEF2 INTERACTING TRANSCRIPTION REPRESSOR MITR
Peak_883325	chr7	18545786	18546086	301	*	5.13	4.04	5.74	-1.7	0.000103	0.0145	19.64	7.58	22.19	78	42.68	39.74	Promoter (2-3kb)	chr7	18548896	18706523	157628	1	ENST00000456174	-2810	ENSG00000048052	HDAC9	HGNC Symbol	protein_coding	histone deacetylase 9 [Source:HGNC Symbol;Acc:14065]	HISTONE DEACETYLASE 9 HD9 EC_3.5.1.98 HISTONE DEACETYLASE 7B HD7B HISTONE DEACETYLASE RELATED MEF2 INTERACTING TRANSCRIPTION REPRESSOR MITR
Peak_883408	chr7	18793919	18794219	301	*	6.24	5.47	6.73	-1.26	4.23e-06	0.00104	35.77	55.88	41.68	74	126.33	118.32	Intron (ENST00000461159/ENSG00000048052, intron 13 of 16)	chr7	18832782	19036922	204141	1	ENST00000490851	-38563	ENSG00000048052	HDAC9	HGNC Symbol	protein_coding	histone deacetylase 9 [Source:HGNC Symbol;Acc:14065]	HISTONE DEACETYLASE 9 HD9 EC_3.5.1.98 HISTONE DEACETYLASE 7B HD7B HISTONE DEACETYLASE RELATED MEF2 INTERACTING TRANSCRIPTION REPRESSOR MITR
Peak_812295	chr5	176074254	176074554	301	*	7.53	7.1	7.87	-0.77	1.02e-05	0.00216	126.26	165.75	119.67	246	221.92	232.12	Promoter (<=1kb)	chr5	176074388	176086021	11634	1	ENST00000310032	0	ENSG00000048140	TSPAN17	HGNC Symbol	protein_coding	tetraspanin 17 [Source:HGNC Symbol;Acc:13594]	TETRASPANIN 17 TSPAN 17 F BOX ONLY 23 TETRASPAN SB134 TRANSMEMBRANE 4 SUPERFAMILY MEMBER 17
Peak_812178	chr5	175815902	175816202	301	*	7.73	7.17	8.14	-0.97	1.05e-09	8.91e-07	140.29	164.8	125.72	250	338.86	257.41	Promoter (<=1kb)	chr5	175810949	175815976	5028	2	ENST00000389158	0	ENSG00000048162	NOP16	HGNC Symbol	protein_coding	NOP16 nucleolar protein [Source:HGNC Symbol;Acc:26934]	NUCLEOLAR 16
Peak_688716	chr4	15456947	15457247	301	*	6.11	5.38	6.59	-1.21	4.85e-05	0.00786	35.07	40.73	49.08	72	125.47	91.22	Distal Intergenic	chr4	15471489	15483886	12398	1	ENST00000438599	-14242	ENSG00000048342	CC2D2A	HGNC Symbol	protein_coding	coiled-coil and C2 domain containing 2A [Source:HGNC Symbol;Acc:29253]
Peak_972386	chr8	103251345	103251645	301	*	7.8	7.22	8.21	-0.99	2.65e-10	2.76e-07	130.47	173.32	144.55	280	311.55	296.24	Promoter (<=1kb)	chr8	103216730	103251346	34617	2	ENST00000251810	0	ENSG00000048392	RRM2B	HGNC Symbol	protein_coding	ribonucleotide reductase M2 B (TP53 inducible) [Source:HGNC Symbol;Acc:17296]	RIBONUCLEOSIDE DIPHOSPHATE REDUCTASE EC_1.17.4.1 RIBONUCLEOTIDE REDUCTASE SMALL SUBUNIT
Peak_920667	chr7	127032624	127032924	301	*	6.6	6.12	6.96	-0.84	0.000337	0.038	67.34	77.66	63.2	108	151.93	112.9	Promoter (<=1kb)	chr7	127010097	127032745	22649	2	ENST00000393313	0	ENSG00000048405	ZNF800	HGNC Symbol	protein_coding	zinc finger protein 800 [Source:HGNC Symbol;Acc:27267]
Peak_349749	chr16	12156536	12156836	301	*	6.91	6.39	7.29	-0.9	2.41e-05	0.00442	71.55	101.34	79.33	149	196.32	123.74	Intron (ENST00000566228/ENSG00000048471, intron 9 of 20)	chr16	12146055	12668145	522091	1	ENST00000306030	10481	ENSG00000048471	SNX29	HGNC Symbol	protein_coding	sorting nexin 29 [Source:HGNC Symbol;Acc:30542]	SORTING NEXIN 29
Peak_168681	chr11	77531796	77532096	301	*	7.41	6.7	7.88	-1.18	3.86e-11	5.14e-08	103.81	112.71	96.14	205	284.23	216.76	Promoter (<=1kb)	chr11	77371041	77532063	161023	2	ENST00000308488	0	ENSG00000048649	RSF1	HGNC Symbol	protein_coding	remodeling and spacing factor 1 [Source:HGNC Symbol;Acc:18118]	REMODELING AND SPACING FACTOR 1 RSF 1 HBV PX ASSOCIATED 8 HEPATITIS B VIRUS X ASSOCIATED P325 SUBUNIT OF RSF CHROMATIN REMODELING COMPLEX
Peak_5386	chr1	12538224	12538524	301	*	7.37	6.62	7.86	-1.23	7.84e-10	6.98e-07	103.11	120.28	72.61	170	297.04	228.5	Promoter (<=1kb)	chr1	12538604	12569753	31150	1	ENST00000543710	-80	ENSG00000048707	VPS13D	HGNC Symbol	protein_coding	vacuolar protein sorting 13 homolog D (S. cerevisiae) [Source:HGNC Symbol;Acc:23595]	VACUOLAR SORTING ASSOCIATED 13
Peak_92402	chr10	11206816	11207116	301	*	6.43	5.56	6.96	-1.4	1.22e-06	0.000368	51.91	52.09	37.65	109	99.01	166.18	Promoter (<=1kb)	chr10	11206993	11376357	169365	1	ENST00000354440	0	ENSG00000048740	CELF2	HGNC Symbol	protein_coding	CUGBP, Elav-like family member 2 [Source:HGNC Symbol;Acc:2550]	CUGBP ELAV FAMILY MEMBER 2 CELF 2 BRUNO 3 CUG TRIPLET REPEAT RNA BINDING 2 CUG BP2 CUG BP AND ETR 3 FACTOR 2 ELAV TYPE RNA BINDING 3 ETR 3 RNA BINDING BRUNOL 3
Peak_1014186	chr9	96213825	96214125	301	*	6.92	6.41	7.3	-0.88	2.66e-05	0.00479	61.02	96.61	98.16	152	153.64	166.18	Promoter (<=1kb)	chr9	96214004	96328389	114386	1	ENST00000277165	0	ENSG00000048828	FAM120A	HGNC Symbol	protein_coding	family with sequence similarity 120A [Source:HGNC Symbol;Acc:13247]	CONSTITUTIVE COACTIVATOR OF PPAR GAMMA
Peak_510869	chr2	136459132	136459432	301	*	5.61	4.76	6.14	-1.37	8.45e-05	0.0124	30.86	28.41	22.19	64	92.18	55.09	Intron (ENST00000409478/ENSG00000048991, intron 17 of 22)	chr2	136479079	136480117	1039	1	ENST00000483065	-19647	ENSG00000048991	R3HDM1	HGNC Symbol	protein_coding	R3H domain containing 1 [Source:HGNC Symbol;Acc:9757]
Peak_222778	chr12	88956872	88957172	301	*	5.84	5.02	6.36	-1.34	2.79e-05	0.00498	28.76	31.25	37.65	67	100.72	79.48	Intron (ENST00000228280/ENSG00000049130, intron 1 of 9)	chr12	88890359	88974238	83880	2	ENST00000228280	17066	ENSG00000049130	KITLG	HGNC Symbol	protein_coding	KIT ligand [Source:HGNC Symbol;Acc:6343]
Peak_768726	chr5	60240821	60241121	301	*	6.88	5.99	7.43	-1.44	9.11e-12	1.41e-08	66.64	65.35	59.16	172	186.08	159.86	Promoter (<=1kb)	chr5	60169658	60240878	71221	2	ENST00000381118	0	ENSG00000049167	ERCC8	HGNC Symbol	protein_coding	excision repair cross-complementing rodent repair deficiency, complementation group 8 [Source:HGNC Symbol;Acc:3439]
Peak_3165	chr1	7843942	7844242	301	*	7.53	7.03	7.9	-0.87	8.35e-06	0.00183	142.39	143.96	106.23	180	320.94	214.96	Promoter (<=1kb)	chr1	7844380	7864018	19639	1	ENST00000377541	-138	ENSG00000049246	PER3	HGNC Symbol	protein_coding	period circadian clock 3 [Source:HGNC Symbol;Acc:8847]	PERIOD CIRCADIAN HOMOLOG 3 CIRCADIAN CLOCK PERIOD 3
Peak_3221	chr1	7953962	7954262	301	*	5.13	4.06	5.74	-1.67	0.000235	0.0284	20.34	17.05	12.77	33	56.33	70.45	Distal Intergenic	chr1	7903143	7913572	10430	2	ENST00000377516	-40390	ENSG00000049247	UTS2	HGNC Symbol	protein_coding	urotensin 2 [Source:HGNC Symbol;Acc:12636]	UROTENSIN UROTENSIN II U II UII
Peak_474711	chr2	33333860	33334160	301	*	5.42	4.48	5.99	-1.51	6.03e-05	0.00942	22.45	23.68	20.84	58	52.07	80.38	Intron (ENST00000404816/ENSG00000049323, intron 3 of 33)	chr2	33359473	33413743	54271	1	ENST00000432635	-25313	ENSG00000049323	LTBP1	HGNC Symbol	protein_coding	latent transforming growth factor beta binding protein 1 [Source:HGNC Symbol;Acc:6714]	LATENT TRANSFORMING GROWTH FACTOR BETA BINDING 1 PRECURSOR LTBP 1 TRANSFORMING GROWTH FACTOR BETA 1 BINDING 1 TGF BP 1
Peak_474762	chr2	33435746	33436046	301	*	6.26	5.67	6.68	-1.01	0.000441	0.047	45.59	57.77	49.08	93	79.38	135.48	Intron (ENST00000404816/ENSG00000049323, intron 7 of 33)	chr2	33468729	33498778	30050	1	ENST00000413303	-32683	ENSG00000049323	LTBP1	HGNC Symbol	protein_coding	latent transforming growth factor beta binding protein 1 [Source:HGNC Symbol;Acc:6714]	LATENT TRANSFORMING GROWTH FACTOR BETA BINDING 1 PRECURSOR LTBP 1 TRANSFORMING GROWTH FACTOR BETA 1 BINDING 1 TGF BP 1
Peak_474726	chr2	33359340	33359640	301	*	6.87	6.26	7.29	-1.03	2.27e-06	0.000615	97.5	74.82	57.82	153	171.56	145.41	Promoter (<=1kb)	chr2	33359473	33413743	54271	1	ENST00000432635	0	ENSG00000049323	LTBP1	HGNC Symbol	protein_coding	latent transforming growth factor beta binding protein 1 [Source:HGNC Symbol;Acc:6714]	LATENT TRANSFORMING GROWTH FACTOR BETA BINDING 1 PRECURSOR LTBP 1 TRANSFORMING GROWTH FACTOR BETA 1 BINDING 1 TGF BP 1
Peak_474763	chr2	33437229	33437529	301	*	6.24	4.91	6.92	-2.01	1.62e-11	2.39e-08	32.97	35.04	22.19	87	157.91	119.22	Intron (ENST00000404816/ENSG00000049323, intron 7 of 33)	chr2	33468729	33498778	30050	1	ENST00000413303	-31200	ENSG00000049323	LTBP1	HGNC Symbol	protein_coding	latent transforming growth factor beta binding protein 1 [Source:HGNC Symbol;Acc:6714]	LATENT TRANSFORMING GROWTH FACTOR BETA BINDING 1 PRECURSOR LTBP 1 TRANSFORMING GROWTH FACTOR BETA 1 BINDING 1 TGF BP 1
Peak_474764	chr2	33440339	33440639	301	*	5.96	5.17	6.46	-1.3	4.22e-05	0.00702	47	28.41	32.27	77	76.82	111.09	Intron (ENST00000404816/ENSG00000049323, intron 7 of 33)	chr2	33468729	33498778	30050	1	ENST00000413303	-28090	ENSG00000049323	LTBP1	HGNC Symbol	protein_coding	latent transforming growth factor beta binding protein 1 [Source:HGNC Symbol;Acc:6714]	LATENT TRANSFORMING GROWTH FACTOR BETA BINDING 1 PRECURSOR LTBP 1 TRANSFORMING GROWTH FACTOR BETA 1 BINDING 1 TGF BP 1
Peak_153012	chr11	32109574	32109874	301	*	6.34	5.78	6.74	-0.97	0.000296	0.0341	58.22	57.77	48.41	85	123.77	112.9	Promoter (2-3kb)	chr11	32112450	32127301	14852	1	ENST00000054950	-2576	ENSG00000049449	RCN1	HGNC Symbol	protein_coding	reticulocalbin 1, EF-hand calcium binding domain [Source:HGNC Symbol;Acc:9934]	PRECURSOR
Peak_153013	chr11	32112435	32112735	301	*	6.31	5.52	6.82	-1.3	1.78e-06	0.000504	32.97	63.46	41.68	122	120.35	96.64	Promoter (<=1kb)	chr11	32112450	32127301	14852	1	ENST00000054950	0	ENSG00000049449	RCN1	HGNC Symbol	protein_coding	reticulocalbin 1, EF-hand calcium binding domain [Source:HGNC Symbol;Acc:9934]	PRECURSOR
Peak_870849	chr6	157410388	157410688	301	*	5.07	4.03	5.67	-1.63	0.00015	0.0197	11.92	17.05	20.17	28	62.31	62.32	Intron (ENST00000350026/ENSG00000049618, intron 5 of 18)	chr6	157405900	157432284	26385	1	ENST00000493658	4488	ENSG00000049618	ARID1B	HGNC Symbol	protein_coding	AT rich interactive domain 1B (SWI1-like) [Source:HGNC Symbol;Acc:18040]	AT RICH INTERACTIVE DOMAIN CONTAINING 1B ARID DOMAIN CONTAINING 1B BRG1 ASSOCIATED FACTOR 250B BAF250B BRG1 BINDING HELD/OSA1 OSA HOMOLOG 2 HOSA2 P250R
Peak_870725	chr6	157149569	157149869	301	*	6.99	6.48	7.36	-0.88	2.92e-05	0.00519	91.89	98.5	77.32	132	193.76	167.09	Promoter (<=1kb)	chr6	157150361	157191518	41158	1	ENST00000494260	-492	ENSG00000049618	ARID1B	HGNC Symbol	protein_coding	AT rich interactive domain 1B (SWI1-like) [Source:HGNC Symbol;Acc:18040]	AT RICH INTERACTIVE DOMAIN CONTAINING 1B ARID DOMAIN CONTAINING 1B BRG1 ASSOCIATED FACTOR 250B BAF250B BRG1 BINDING HELD/OSA1 OSA HOMOLOG 2 HOSA2 P250R
Peak_870790	chr6	157274682	157274982	301	*	6.45	5.78	6.9	-1.13	5.41e-06	0.00128	59.62	51.14	53.79	114	113.52	131.86	Intron (ENST00000350026/ENSG00000049618, intron 4 of 18)	chr6	157256605	157473538	216934	1	ENST00000452544	18077	ENSG00000049618	ARID1B	HGNC Symbol	protein_coding	AT rich interactive domain 1B (SWI1-like) [Source:HGNC Symbol;Acc:18040]	AT RICH INTERACTIVE DOMAIN CONTAINING 1B ARID DOMAIN CONTAINING 1B BRG1 ASSOCIATED FACTOR 250B BAF250B BRG1 BINDING HELD/OSA1 OSA HOMOLOG 2 HOSA2 P250R
Peak_870872	chr6	157464431	157464731	301	*	6.02	5.17	6.55	-1.39	3.77e-06	0.000943	30.86	52.09	24.88	93	94.74	93.93	Intron (ENST00000350026/ENSG00000049618, intron 7 of 18)	chr6	157469924	157502332	32409	1	ENST00000478761	-5193	ENSG00000049618	ARID1B	HGNC Symbol	protein_coding	AT rich interactive domain 1B (SWI1-like) [Source:HGNC Symbol;Acc:18040]	AT RICH INTERACTIVE DOMAIN CONTAINING 1B ARID DOMAIN CONTAINING 1B BRG1 ASSOCIATED FACTOR 250B BAF250B BRG1 BINDING HELD/OSA1 OSA HOMOLOG 2 HOSA2 P250R
Peak_429764	chr18	55981521	55981821	301	*	6.42	5.58	6.95	-1.37	1.21e-06	0.000364	35.77	36.94	70.59	96	156.2	118.32	Promoter (<=1kb)	chr18	55981787	55996359	14573	1	ENST00000592601	0	ENSG00000049759	NEDD4L	HGNC Symbol	protein_coding	neural precursor cell expressed, developmentally down-regulated 4-like, E3 ubiquitin protein ligase [Source:HGNC Symbol;Acc:7728]	E3 UBIQUITIN LIGASE NEDD4 EC_6.3.2.- NEDD4 2 NEDD4 2
Peak_772375	chr5	71643741	71644041	301	*	6.28	5.7	6.69	-0.98	0.000156	0.0203	54.71	55.88	45.72	103	111.82	93.93	Intron (ENST00000380639/ENSG00000049883, intron 8 of 9)	chr5	71631386	71654665	23280	1	ENST00000460837	12355	ENSG00000049883	PTCD2	HGNC Symbol	protein_coding	pentatricopeptide repeat domain 2 [Source:HGNC Symbol;Acc:25734]	PENTATRICOPEPTIDE REPEAT CONTAINING 2 MITOCHONDRIAL
Peak_291284	chr14	59950927	59951227	301	*	6.8	6.37	7.13	-0.76	0.000379	0.0417	74.35	89.03	85.38	121	156.2	143.61	Promoter (<=1kb)	chr14	59951161	59971429	20269	1	ENST00000261247	0	ENSG00000050130	JKAMP	HGNC Symbol	protein_coding	JNK1/MAPK8-associated membrane protein [Source:HGNC Symbol;Acc:20184]	JNK1/MAPK8 ASSOCIATED MEMBRANE JKAMP JNK1 ASSOCIATED MEMBRANE JAMP MEDULLOBLASTOMA ANTIGEN MU MB 50 4
Peak_820141	chr6	13761261	13761561	301	*	6.31	5.23	6.93	-1.7	1.35e-09	1.1e-06	41.38	32.2	38.99	100	140.84	123.74	Distal Intergenic	chr6	13787366	13801577	14212	2	ENST00000607303	40016	ENSG00000050393	MCUR1	HGNC Symbol	protein_coding	mitochondrial calcium uniporter regulator 1 [Source:HGNC Symbol;Acc:21097]	MITOCHONDRIAL CALCIUM UNIPORTER REGULATOR 1 COILED COIL DOMAIN CONTAINING 90A MITOCHONDRIAL
Peak_820167	chr6	13814567	13814867	301	*	6.97	6.44	7.36	-0.92	4.83e-06	0.00116	82.77	91.87	85.38	152	182.66	157.15	Promoter (<=1kb)	chr6	13786789	13814800	28012	2	ENST00000379170	0	ENSG00000050393	MCUR1	HGNC Symbol	protein_coding	mitochondrial calcium uniporter regulator 1 [Source:HGNC Symbol;Acc:21097]	MITOCHONDRIAL CALCIUM UNIPORTER REGULATOR 1 COILED COIL DOMAIN CONTAINING 90A MITOCHONDRIAL
Peak_370835	chr16	75279288	75279588	301	*	7.58	7.08	7.95	-0.87	8.81e-08	3.96e-05	115.74	155.33	135.81	225	279.11	239.34	Promoter (2-3kb)	chr16	75263351	75282138	18788	2	ENST00000542031	2550	ENSG00000050820	BCAR1	HGNC Symbol	protein_coding	breast cancer anti-estrogen resistance 1 [Source:HGNC Symbol;Acc:971]	CAS SCAFFOLDING FAMILY MEMBER
Peak_143198	chr11	6240566	6240866	301	*	6.92	6.09	7.45	-1.35	4.94e-09	3.27e-06	73.65	80.51	50.42	137	193.76	192.38	Promoter (<=1kb)	chr11	6239035	6239971	937	2	ENST00000532797	-595	ENSG00000051009	FAM160A2	HGNC Symbol	protein_coding	family with sequence similarity 160, member A2 [Source:HGNC Symbol;Acc:25378]	UNKNOWN
Peak_143202	chr11	6255895	6256195	301	*	8.49	7.62	9.03	-1.4	2.75e-22	1.06e-17	209.02	206.47	175.48	498	527.5	537.39	Promoter (<=1kb)	chr11	6232575	6255941	23367	2	ENST00000265978	0	ENSG00000051009	FAM160A2	HGNC Symbol	protein_coding	family with sequence similarity 160, member A2 [Source:HGNC Symbol;Acc:25378]	UNKNOWN
Peak_652227	chr3	121264721	121265021	301	*	6.49	5.83	6.93	-1.1	5.91e-06	0.00137	55.41	53.04	62.53	133	108.4	125.54	Promoter (<=1kb)	chr3	121150278	121264853	114576	2	ENST00000264233	0	ENSG00000051341	POLQ	HGNC Symbol	protein_coding	polymerase (DNA directed), theta [Source:HGNC Symbol;Acc:9186]	DNA POLYMERASE THETA EC_2.7.7.7
Peak_659618	chr3	138553652	138553952	301	*	6.78	6.26	7.16	-0.89	0.000144	0.0191	70.84	74.82	84.71	165	149.37	113.8	Promoter (<=1kb)	chr3	138372910	138553759	180850	2	ENST00000462898	0	ENSG00000051382	PIK3CB	HGNC Symbol	protein_coding	phosphatidylinositol-4,5-bisphosphate 3-kinase, catalytic subunit beta [Source:HGNC Symbol;Acc:8976]	PHOSPHATIDYLINOSITOL 4 5 BISPHOSPHATE 3 KINASE CATALYTIC SUBUNIT BETA PI3 KINASE SUBUNIT BETA PI3K BETA PI3KBETA PTDINS 3 KINASE SUBUNIT BETA EC_2.7.1.153 PHOSPHATIDYLINOSITOL 4 5 BISPHOSPHATE 3 KINASE 110 KDA CATALYTIC SUBUNIT BETA PTDINS 3 KINASE SUBUNIT P110 BETA P110BETA
Peak_863239	chr6	138725223	138725523	301	*	6.77	6.12	7.22	-1.1	4.17e-07	0.000148	72.95	75.77	59.84	149	169.86	128.25	Promoter (<=1kb)	chr6	138725356	138743334	17979	1	ENST00000607197	0	ENSG00000051620	HEBP2	HGNC Symbol	protein_coding	heme binding protein 2 [Source:HGNC Symbol;Acc:15716]	HEME BINDING 2 SOUL
Peak_46665	chr1	115323128	115323428	301	*	6.53	5.88	6.98	-1.09	7.38e-06	0.00165	50.5	70.09	56.47	125	152.79	100.25	Promoter (<=1kb)	chr1	115312100	115323306	11207	2	ENST00000369528	0	ENSG00000052723	SIKE1	HGNC Symbol	protein_coding	suppressor of IKBKE 1 [Source:HGNC Symbol;Acc:26119]	SUPPRESSOR OF IKBKE 1 SUPPRESSOR OF IKK EPSILON
Peak_125089	chr10	99160967	99161267	301	*	6.64	6.17	6.99	-0.82	0.000349	0.039	77.16	65.35	73.96	119	127.18	135.48	Promoter (<=1kb)	chr10	99116458	99161100	44643	2	ENST00000370992	0	ENSG00000052749	RRP12	HGNC Symbol	protein_coding	ribosomal RNA processing 12 homolog (S. cerevisiae) [Source:HGNC Symbol;Acc:29100]
Peak_737091	chr4	159795103	159795403	301	*	6.43	5.74	6.9	-1.16	1.95e-05	0.00371	56.82	58.72	45.05	88	131.45	138.19	Intron (ENST00000264433/ENSG00000052795, intron 14 of 16)	chr4	159791511	159811340	19830	1	ENST00000505130	3592	ENSG00000052795	FNIP2	HGNC Symbol	protein_coding	folliculin interacting protein 2 [Source:HGNC Symbol;Acc:29280]	FOLLICULIN INTERACTING 2 FNIP1 O6 METHYLGUANINE INDUCED APOPTOSIS 1
Peak_737109	chr4	159835392	159835692	301	*	5.95	5.32	6.39	-1.08	0.000447	0.0475	53.31	37.88	28.24	86	106.69	59.61	Intron (ENST00000434826/ENSG00000164123, intron 4 of 4)	chr4	159791511	159811340	19830	1	ENST00000505130	43881	ENSG00000052795	FNIP2	HGNC Symbol	protein_coding	folliculin interacting protein 2 [Source:HGNC Symbol;Acc:29280]	FOLLICULIN INTERACTING 2 FNIP1 O6 METHYLGUANINE INDUCED APOPTOSIS 1
Peak_737046	chr4	159696415	159696715	301	*	5.56	4.56	6.15	-1.59	2.97e-05	0.00527	25.95	17.05	27.57	48	84.5	80.38	Intron (ENST00000264433/ENSG00000052795, intron 1 of 16)	chr4	159690346	159757810	67465	1	ENST00000504704	6069	ENSG00000052795	FNIP2	HGNC Symbol	protein_coding	folliculin interacting protein 2 [Source:HGNC Symbol;Acc:29280]	FOLLICULIN INTERACTING 2 FNIP1 O6 METHYLGUANINE INDUCED APOPTOSIS 1
Peak_737061	chr4	159731940	159732240	301	*	7.67	6.88	8.17	-1.29	7.13e-14	2.15e-10	127.66	140.17	86.06	256	339.72	270.05	Intron (ENST00000264433/ENSG00000052795, intron 1 of 16)	chr4	159727400	159827952	100553	1	ENST00000379346	4540	ENSG00000052795	FNIP2	HGNC Symbol	protein_coding	folliculin interacting protein 2 [Source:HGNC Symbol;Acc:29280]	FOLLICULIN INTERACTING 2 FNIP1 O6 METHYLGUANINE INDUCED APOPTOSIS 1
Peak_739043	chr4	166248512	166248812	301	*	8.34	7.31	8.93	-1.61	4.38e-25	4.72e-20	197.1	143.96	136.48	483	514.69	463.33	Promoter (<=1kb)	chr4	166248775	166264312	15538	1	ENST00000261507	0	ENSG00000052802	MSMO1	HGNC Symbol	protein_coding	methylsterol monooxygenase 1 [Source:HGNC Symbol;Acc:10545]	METHYLSTEROL MONOOXYGENASE EC_1.14.13.72 C 4 METHYLSTEROL OXIDASE
Peak_157300	chr11	43398171	43398471	301	*	5.84	5.07	6.34	-1.27	3.61e-05	0.00619	24.55	40.73	35.63	63	96.45	84	Promoter (2-3kb)	chr11	43400808	43413338	12531	1	ENST00000530469	-2337	ENSG00000052841	TTC17	HGNC Symbol	protein_coding	tetratricopeptide repeat domain 17 [Source:HGNC Symbol;Acc:25596]	TETRATRICOPEPTIDE REPEAT 17 TPR REPEAT 17
Peak_157294	chr11	43380304	43380604	301	*	6.69	5.99	7.16	-1.17	1.7e-06	0.000487	72.95	66.3	51.1	114	163.03	152.64	Promoter (<=1kb)	chr11	43380482	43468269	87788	1	ENST00000299240	0	ENSG00000052841	TTC17	HGNC Symbol	protein_coding	tetratricopeptide repeat domain 17 [Source:HGNC Symbol;Acc:25596]	TETRATRICOPEPTIDE REPEAT 17 TPR REPEAT 17
Peak_8328	chr1	19587180	19587480	301	*	7.02	6.28	7.51	-1.23	4.09e-09	2.81e-06	65.23	73.88	94.8	168	204.85	174.31	Promoter (2-3kb)	chr1	19584206	19585233	1028	1	ENST00000479559	2974	ENSG00000053372	MRTO4	HGNC Symbol	protein_coding	mRNA turnover 4 homolog (S. cerevisiae) [Source:HGNC Symbol;Acc:18477]	TURNOVER 4 HOMOLOG
Peak_675843	chr3	183088610	183088910	301	*	6.34	5.64	6.81	-1.17	6.89e-05	0.0105	43.49	61.56	44.37	68	118.64	149.02	Intron (ENST00000328913/ENSG00000053524, intron 3 of 29)	chr3	183016215	183118281	102067	2	ENST00000459750	29371	ENSG00000053524	MCF2L2	HGNC Symbol	protein_coding	MCF.2 cell line derived transforming sequence-like 2 [Source:HGNC Symbol;Acc:30319]	PROBABLE GUANINE NUCLEOTIDE EXCHANGE FACTOR MC DBS RELATED RHO FAMILY GUANINE NUCLEOTIDE EXCHANGE FACTOR MCF2 TRANSFORMING SEQUENCE 2
Peak_290366	chr14	57735408	57735708	301	*	6.59	6.03	7	-0.97	5.29e-05	0.00844	65.23	71.03	59.84	107	131.45	145.41	Promoter (<=1kb)	chr14	57735627	57756797	21171	1	ENST00000261558	0	ENSG00000053770	AP5M1	HGNC Symbol	protein_coding	adaptor-related protein complex 5, mu 1 subunit [Source:HGNC Symbol;Acc:20192]	AP 5 COMPLEX SUBUNIT MU 1 ADAPTER RELATED COMPLEX 5 SUBUNIT MU 1 MU5 MU 2 RELATED DEATH INDUCING MUD
Peak_693030	chr4	25378683	25378983	301	*	6.74	6.2	7.14	-0.94	3.96e-05	0.00667	63.13	75.77	81.35	134	167.3	121.93	Promoter (<=1kb)	chr4	25378835	25420120	41286	1	ENST00000315368	0	ENSG00000053900	ANAPC4	HGNC Symbol	protein_coding	anaphase promoting complex subunit 4 [Source:HGNC Symbol;Acc:19990]	ANAPHASE PROMOTING COMPLEX SUBUNIT 4 APC4 CYCLOSOME SUBUNIT 4
Peak_15919	chr1	36615175	36615475	301	*	7.84	7.28	8.25	-0.97	3.33e-10	3.37e-07	124.15	184.69	157.32	249	365.32	296.24	Promoter (<=1kb)	chr1	36602655	36615098	12444	2	ENST00000373162	-77	ENSG00000054116	TRAPPC3	HGNC Symbol	protein_coding	trafficking protein particle complex 3 [Source:HGNC Symbol;Acc:19942]	TRAFFICKING PARTICLE COMPLEX SUBUNIT 3
Peak_15949	chr1	36689712	36690012	301	*	7.25	6.83	7.58	-0.76	0.000172	0.022	96.1	130.7	113.62	229	176.69	169.8	Promoter (<=1kb)	chr1	36690017	36770958	80942	1	ENST00000354618	-5	ENSG00000054118	THRAP3	HGNC Symbol	protein_coding	thyroid hormone receptor associated protein 3 [Source:HGNC Symbol;Acc:22964]	THYROID HORMONE RECEPTOR ASSOCIATED 3 THYROID HORMONE RECEPTOR ASSOCIATED COMPLEX 150 KDA COMPONENT TRAP150
Peak_84777	chr1	241803498	241803798	301	*	7.19	6.36	7.72	-1.36	1.93e-12	3.7e-09	74.35	89.03	83.37	223	225.34	183.34	Promoter (<=1kb)	chr1	241756426	241803663	47238	2	ENST00000366554	0	ENSG00000054277	OPN3	HGNC Symbol	protein_coding	opsin 3 [Source:HGNC Symbol;Acc:14007]
Peak_85478	chr1	243645509	243645809	301	*	6.18	5.46	6.66	-1.2	5.27e-05	0.00841	33.67	39.78	58.49	103	116.94	84	Intron (ENST00000355875/ENSG00000054282, intron 15 of 16)	chr1	243651117	243663391	12275	1	ENST00000497459	-5308	ENSG00000054282	SDCCAG8	HGNC Symbol	protein_coding	serologically defined colon cancer antigen 8 [Source:HGNC Symbol;Acc:10671]
Peak_85384	chr1	243419085	243419385	301	*	7.45	6.93	7.83	-0.9	5.56e-07	0.00019	119.94	133.54	112.95	205	292.77	186.05	Promoter (<=1kb)	chr1	243419320	243481353	62034	1	ENST00000391846	0	ENSG00000054282	SDCCAG8	HGNC Symbol	protein_coding	serologically defined colon cancer antigen 8 [Source:HGNC Symbol;Acc:10671]
Peak_71595	chr1	210612463	210612763	301	*	7.18	6.39	7.68	-1.29	9.42e-05	0.0135	105.92	73.88	71.94	175	271.43	170.7	Promoter (<=1kb)	chr1	210612927	210849638	236712	1	ENST00000367009	-164	ENSG00000054392	HHAT	HGNC Symbol	protein_coding	hedgehog acyltransferase [Source:HGNC Symbol;Acc:18270]	CYSTEINE N PALMITOYLTRANSFERASE HHAT HEDGEHOG ACYLTRANSFERASE
Peak_4278	chr1	10270400	10270700	301	*	7.06	6.51	7.46	-0.95	1.83e-06	0.000516	91.89	87.14	94.12	151	192.05	186.05	Promoter (<=1kb)	chr1	10270863	10368655	97793	1	ENST00000377093	-163	ENSG00000054523	KIF1B	HGNC Symbol	protein_coding	kinesin family member 1B [Source:HGNC Symbol;Acc:16636]	KINESIN KIF1B
Peak_814772	chr6	1609960	1610260	301	*	6.68	6.06	7.11	-1.06	4.55e-06	0.00111	75.05	71.98	52.44	127	167.3	121.03	Promoter (<=1kb)	chr6	1610681	1614127	3447	1	ENST00000380874	-421	ENSG00000054598	FOXC1	HGNC Symbol	protein_coding	forkhead box C1 [Source:HGNC Symbol;Acc:3800]	FORKHEAD BOX C1
Peak_293074	chr14	64360422	64360722	301	*	6.31	5.64	6.77	-1.13	2.54e-05	0.00461	51.91	50.2	47.73	88	118.64	121.03	Intron (ENST00000357395/ENSG00000054654, intron 1 of 115)	chr14	64375816	64692282	316467	1	ENST00000554584	-15094	ENSG00000054654	SYNE2	HGNC Symbol	protein_coding	spectrin repeat containing, nuclear envelope 2 [Source:HGNC Symbol;Acc:17084]	NESPRIN 2 NUCLEAR ENVELOPE SPECTRIN REPEAT 2 NUCLEUS AND ACTIN CONNECTING ELEMENT PROTEIN NUANCE SYNAPTIC NUCLEAR ENVELOPE 2 SYNE 2
Peak_166962	chr11	73309141	73309441	301	*	7.02	6.48	7.41	-0.93	4.95e-06	0.00118	84.87	104.18	77.99	175	208.27	126.44	Promoter (<=1kb)	chr11	73111532	73309234	197703	2	ENST00000064778	0	ENSG00000054965	FAM168A	HGNC Symbol	protein_coding	family with sequence similarity 168, member A [Source:HGNC Symbol;Acc:28999]	MYELIN ASSOCIATED NEURITE OUTGROWTH INHIBITOR MANI
Peak_303232	chr14	88459338	88459638	301	*	6.78	6.24	7.17	-0.93	5.87e-05	0.00922	83.47	77.66	65.21	118	175.83	137.28	Promoter (<=1kb)	chr14	88399358	88459615	60258	2	ENST00000261304	0	ENSG00000054983	GALC	HGNC Symbol	protein_coding	galactosylceramidase [Source:HGNC Symbol;Acc:4115]	GALACTOCEREBROSIDASE PRECURSOR GALCERASE EC_3.2.1.46 GALACTOCEREBROSIDE BETA GALACTOSIDASE GALACTOSYLCERAMIDASE GALACTOSYLCERAMIDE BETA GALACTOSIDASE
Peak_534871	chr2	203130270	203130570	301	*	6.57	6.07	6.94	-0.88	0.000338	0.038	53.31	68.19	80.01	132	123.77	113.8	Promoter (<=1kb)	chr2	203130439	203168389	37951	1	ENST00000264279	0	ENSG00000055044	NOP58	HGNC Symbol	protein_coding	NOP58 ribonucleoprotein [Source:HGNC Symbol;Acc:29926]	NUCLEOLAR
Peak_929999	chr7	151843054	151843354	301	*	6.18	5.37	6.69	-1.32	3.17e-06	0.000819	33.67	43.57	47.06	69	122.91	118.32	Intron (ENST00000360104/ENSG00000055609, intron 17 of 21)	chr7	151832014	151839884	7871	2	ENST00000485655	-3170	ENSG00000055609	KMT2C	HGNC Symbol	protein_coding	lysine (K)-specific methyltransferase 2C [Source:HGNC Symbol;Acc:13726]	HISTONE LYSINE N METHYLTRANSFERASE 2C LYSINE N METHYLTRANSFERASE 2C EC_2.1.1.43 MYELOID/LYMPHOID OR MIXED LINEAGE LEUKEMIA 3
Peak_483641	chr2	56410822	56411122	301	*	6.96	6.5	7.31	-0.81	6.15e-05	0.00957	113.63	83.35	73.96	170	161.32	143.61	Promoter (<=1kb)	chr2	56411258	56613308	202051	1	ENST00000407595	-136	ENSG00000055813	CCDC85A	HGNC Symbol	protein_coding	coiled-coil domain containing 85A [Source:HGNC Symbol;Acc:29400]	COILED COIL DOMAIN CONTAINING 85A
Peak_1072914	chrX	129402681	129402981	301	*	6.41	5.85	6.81	-0.97	0.000177	0.0225	37.88	65.35	69.25	110	122.91	104.77	Promoter (<=1kb)	chr23	129336685	129402873	66189	2	ENST00000370978	0	ENSG00000056277	ZNF280C	HGNC Symbol	protein_coding	zinc finger protein 280C [Source:HGNC Symbol;Acc:25955]	ZINC FINGER 280C SUPPRESSOR OF HAIRY WING HOMOLOG 3
Peak_1026545	chr9	125667576	125667876	301	*	7.21	6.71	7.59	-0.88	2.31e-05	0.00426	82.07	124.07	107.57	224	173.27	179.73	Promoter (<=1kb)	chr9	125616024	125667620	51597	2	ENST00000423239	0	ENSG00000056586	RC3H2	HGNC Symbol	protein_coding	ring finger and CCCH-type domains 2 [Source:HGNC Symbol;Acc:21461]	ROQUIN 2 MEMBRANE ASSOCIATED NUCLEIC ACID BINDING RING FINGER AND CCCH TYPE ZINC FINGER DOMAIN CONTAINING 2
Peak_643846	chr3	98620520	98620820	301	*	7.57	6.98	7.98	-1	1.3e-09	1.07e-06	108.72	132.6	137.15	209	282.53	267.34	Promoter (<=1kb)	chr3	98514785	98620533	105749	2	ENST00000326840	0	ENSG00000057019	DCBLD2	HGNC Symbol	protein_coding	discoidin, CUB and LCCL domain containing 2 [Source:HGNC Symbol;Acc:24627]	DISCOIDIN CUB AND LCCL DOMAIN CONTAINING 2 PRECURSOR ENDOTHELIAL AND SMOOTH MUSCLE CELL DERIVED NEUROPILIN
Peak_851224	chr6	106709696	106709996	301	*	5.44	4.49	6	-1.52	6.44e-05	0.00995	14.03	23.68	29.58	32	69.14	91.22	Intron (ENST00000343245/ENSG00000057663, intron 5 of 7)	chr6	106649621	106727698	78078	2	ENST00000476518	17702	ENSG00000057663	ATG5	HGNC Symbol	protein_coding	autophagy related 5 [Source:HGNC Symbol;Acc:589]
Peak_851191	chr6	106611807	106612107	301	*	6.62	6.03	7.04	-1.02	9.44e-06	0.00203	63.13	67.25	65.21	119	143.4	133.67	Distal Intergenic	chr6	106632351	106650304	17954	2	ENST00000475645	38197	ENSG00000057663	ATG5	HGNC Symbol	protein_coding	autophagy related 5 [Source:HGNC Symbol;Acc:589]
Peak_478314	chr2	42846233	42846533	301	*	5.58	4.61	6.15	-1.54	2.31e-05	0.00426	20.34	31.25	21.51	78	55.48	79.48	Intron (ENST00000405592/ENSG00000057935, intron 5 of 17)	chr2	42840815	42871385	30571	1	ENST00000491314	5418	ENSG00000057935	MTA3	HGNC Symbol	protein_coding	metastasis associated 1 family, member 3 [Source:HGNC Symbol;Acc:23784]	MESODERM INDUCTION EARLY RESPONSE MI
Peak_674370	chr3	179370846	179371146	301	*	6.7	6.09	7.13	-1.04	3.5e-06	0.000887	64.53	82.4	57.15	119	166.44	134.57	Promoter (<=1kb)	chr3	179371086	179426582	55497	1	ENST00000497380	0	ENSG00000058056	USP13	HGNC Symbol	protein_coding	ubiquitin specific peptidase 13 (isopeptidase T-3) [Source:HGNC Symbol;Acc:12611]	UBIQUITIN CARBOXYL TERMINAL HYDROLASE 13 EC_3.4.19.12 DEUBIQUITINATING ENZYME 13 UBIQUITIN THIOESTERASE 13 UBIQUITIN SPECIFIC PROCESSING PROTEASE 13
Peak_674404	chr3	179434734	179435034	301	*	6.59	5.56	7.18	-1.62	2.58e-11	3.62e-08	56.11	47.36	38.32	146	141.69	147.22	Intron (ENST00000263966/ENSG00000058056, intron 6 of 20)	chr3	179439352	179478939	39588	1	ENST00000497155	-4318	ENSG00000058056	USP13	HGNC Symbol	protein_coding	ubiquitin specific peptidase 13 (isopeptidase T-3) [Source:HGNC Symbol;Acc:12611]	UBIQUITIN CARBOXYL TERMINAL HYDROLASE 13 EC_3.4.19.12 DEUBIQUITINATING ENZYME 13 UBIQUITIN THIOESTERASE 13 UBIQUITIN SPECIFIC PROCESSING PROTEASE 13
Peak_907433	chr7	90455050	90455350	301	*	5.61	4.72	6.15	-1.43	9.7e-05	0.0138	36.47	23.68	18.82	56	78.53	78.58	Promoter (1-2kb)	chr7	90453920	90585111	131192	1	ENST00000487145	1130	ENSG00000058091	CDK14	HGNC Symbol	protein_coding	cyclin-dependent kinase 14 [Source:HGNC Symbol;Acc:8883]	CYCLIN DEPENDENT KINASE 14 EC_2.7.11.22 CELL DIVISION KINASE 14
Peak_907342	chr7	90208580	90208880	301	*	6.31	5.53	6.82	-1.29	7.99e-07	0.000258	50.5	45.46	42.36	114	104.13	120.12	Intron (ENST00000449528/ENSG00000058091, intron 4 of 7)	chr7	90193088	90419943	226856	1	ENST00000456689	15492	ENSG00000058091	CDK14	HGNC Symbol	protein_coding	cyclin-dependent kinase 14 [Source:HGNC Symbol;Acc:8883]	CYCLIN DEPENDENT KINASE 14 EC_2.7.11.22 CELL DIVISION KINASE 14
Peak_220304	chr12	80328838	80329138	301	*	7.27	6.64	7.71	-1.07	8.9e-09	5.45e-06	84.87	137.33	76.64	219	257.77	149.93	Promoter (<=1kb)	chr12	80167348	80328978	161631	2	ENST00000450142	0	ENSG00000058272	PPP1R12A	HGNC Symbol	protein_coding	protein phosphatase 1, regulatory subunit 12A [Source:HGNC Symbol;Acc:7618]	PHOSPHATASE 1 REGULATORY SUBUNIT 12A MYOSIN PHOSPHATASE TARGETING SUBUNIT 1 MYOSIN PHOSPHATASE TARGET SUBUNIT 1 PHOSPHATASE MYOSIN BINDING SUBUNIT
Peak_220288	chr12	80291484	80291784	301	*	6.17	5.48	6.64	-1.16	3.79e-05	0.00643	44.19	42.62	47.06	100	76.82	121.93	Intron (ENST00000261207/ENSG00000058272, intron 2 of 25)	chr12	80169703	80307691	137989	2	ENST00000546369	15907	ENSG00000058272	PPP1R12A	HGNC Symbol	protein_coding	protein phosphatase 1, regulatory subunit 12A [Source:HGNC Symbol;Acc:7618]	PHOSPHATASE 1 REGULATORY SUBUNIT 12A MYOSIN PHOSPHATASE TARGETING SUBUNIT 1 MYOSIN PHOSPHATASE TARGET SUBUNIT 1 PHOSPHATASE MYOSIN BINDING SUBUNIT
Peak_334179	chr15	79280909	79281209	301	*	6.78	6.23	7.18	-0.95	3.38e-05	0.00586	89.78	56.83	77.99	129	146.81	158.96	Intron (ENST00000558480/ENSG00000058335, intron 22 of 26)	chr15	79272767	79277652	4886	2	ENST00000560286	-3257	ENSG00000058335	RASGRF1	HGNC Symbol	protein_coding	Ras protein-specific guanine nucleotide-releasing factor 1 [Source:HGNC Symbol;Acc:9875]	RAS SPECIFIC GUANINE NUCLEOTIDE RELEASING FACTOR 1 RAS GRF1 GUANINE NUCLEOTIDE RELEASING GNRP RAS SPECIFIC NUCLEOTIDE EXCHANGE FACTOR CDC25
Peak_353876	chr16	22308503	22308803	301	*	7.08	6.63	7.42	-0.79	5.89e-05	0.00924	93.29	110.81	92.78	142	204.85	166.18	Promoter (<=1kb)	chr16	22308730	22346424	37695	1	ENST00000299853	0	ENSG00000058600	POLR3E	HGNC Symbol	protein_coding	polymerase (RNA) III (DNA directed) polypeptide E (80kD) [Source:HGNC Symbol;Acc:30347]	DNA DIRECTED RNA POLYMERASE III SUBUNIT RPC5 RNA POLYMERASE III SUBUNIT C5 DNA DIRECTED RNA POLYMERASE III KDA POLYPEPTIDE
Peak_781413	chr5	96518899	96519199	301	*	6.27	5.56	6.75	-1.19	4.21e-05	0.00701	65.93	26.52	49.08	104	116.94	102.06	Promoter (<=1kb)	chr5	96496571	96518964	22394	2	ENST00000283109	0	ENSG00000058729	RIOK2	HGNC Symbol	protein_coding	RIO kinase 2 [Source:HGNC Symbol;Acc:18999]	SERINE/THREONINE KINASE RIO2 EC_2.7.11.1
Peak_23624	chr1	54304085	54304385	301	*	6.94	6.41	7.33	-0.93	1.13e-05	0.00236	77.16	82.4	94.8	133	190.34	160.77	Promoter (<=1kb)	chr1	54231136	54304225	73090	2	ENST00000540001	0	ENSG00000058804	NDC1	HGNC Symbol	protein_coding	NDC1 transmembrane nucleoporin [Source:HGNC Symbol;Acc:25525]	NUCLEOPORIN NDC1 TRANSMEMBRANE 48
Peak_677212	chr3	186005614	186005914	301	*	5.89	5.17	6.37	-1.2	0.000101	0.0142	31.56	37.88	38.32	69	99.87	78.58	Intron (ENST00000265022/ENSG00000058866, intron 6 of 24)	chr3	185996923	185999048	2126	2	ENST00000482566	-6566	ENSG00000058866	DGKG	HGNC Symbol	protein_coding	diacylglycerol kinase, gamma 90kDa [Source:HGNC Symbol;Acc:2853]
Peak_677172	chr3	185928108	185928408	301	*	6.25	5.53	6.73	-1.2	1.33e-05	0.00269	33.67	50.2	55.13	83	137.42	98.45	Intron (ENST00000265022/ENSG00000058866, intron 21 of 24)	chr3	185867954	185960426	92473	2	ENST00000490452	32018	ENSG00000058866	DGKG	HGNC Symbol	protein_coding	diacylglycerol kinase, gamma 90kDa [Source:HGNC Symbol;Acc:2853]
Peak_677208	chr3	185998951	185999251	301	*	6.04	5.26	6.54	-1.27	4.58e-05	0.00749	39.98	38.83	36.31	65	118.64	94.83	Promoter (<=1kb)	chr3	185996923	185999048	2126	2	ENST00000482566	0	ENSG00000058866	DGKG	HGNC Symbol	protein_coding	diacylglycerol kinase, gamma 90kDa [Source:HGNC Symbol;Acc:2853]
Peak_925853	chr7	139616239	139616539	301	*	6.85	6.32	7.23	-0.92	4.18e-05	0.00698	69.44	84.29	85.38	136	188.64	126.44	Intron (ENST00000425687/ENSG00000059377, intron 6 of 14)	chr7	139653234	139662850	9617	1	ENST00000469630	-36695	ENSG00000059377	TBXAS1	HGNC Symbol	protein_coding	thromboxane A synthase 1 (platelet) [Source:HGNC Symbol;Acc:11609]
Peak_925780	chr7	139474198	139474498	301	*	6.13	5.38	6.62	-1.24	5.07e-05	0.00815	51.2	38.83	34.96	75	121.21	99.35	Promoter (2-3kb)	chr7	139476850	139489421	12572	1	ENST00000493340	-2352	ENSG00000059377	TBXAS1	HGNC Symbol	protein_coding	thromboxane A synthase 1 (platelet) [Source:HGNC Symbol;Acc:11609]
Peak_124370	chr10	97416415	97416715	301	*	6.77	6.18	7.18	-1.01	8.21e-06	0.00181	62.43	76.72	77.99	125	180.1	130.96	Promoter (<=1kb)	chr10	97365696	97416463	50768	2	ENST00000371224	0	ENSG00000059573	ALDH18A1	HGNC Symbol	protein_coding	aldehyde dehydrogenase 18 family, member A1 [Source:HGNC Symbol;Acc:9722]	DELTA 1 PYRROLINE 5 CARBOXYLATE SYNTHASE P5CS [INCLUDES GLUTAMATE 5 KINASE GK EC_2.7.2.11 GAMMA GLUTAMYL KINASE ; GAMMA GLUTAMYL PHOSPHATE REDUCTASE GPR EC_1.2.1.- 41 GLUTAMATE 5 SEMIALDEHYDE DEHYDROGENASE GLUTAMYL GAMMA SEMIALDEHYDE DEHYDROGENASE ]
Peak_81793	chr1	234614505	234614805	301	*	6.83	6.41	7.15	-0.74	0.000421	0.0453	71.55	101.34	82.02	137	148.52	140.9	Promoter (<=1kb)	chr1	234527059	234614849	87791	2	ENST00000040877	44	ENSG00000059588	TARBP1	HGNC Symbol	protein_coding	TAR (HIV-1) RNA binding protein 1 [Source:HGNC Symbol;Acc:11568]	METHYLTRANSFERASE
Peak_734345	chr4	152651285	152651585	301	*	5.94	5.07	6.47	-1.4	2.48e-05	0.00451	36.47	38.83	25.55	62	96.45	108.38	Intron (ENST00000263985/ENSG00000059691, intron 2 of 12)	chr4	152592001	152645632	53632	2	ENST00000515564	-5653	ENSG00000059691	PET112	HGNC Symbol	protein_coding	PET112 homolog (yeast) [Source:HGNC Symbol;Acc:8849]	GLUTAMYL TRNA GLN AMIDOTRANSFERASE SUBUNIT B MITOCHONDRIAL PRECURSOR GLU ADT SUBUNIT B EC_6.3.5.-
Peak_734354	chr4	152682080	152682380	301	*	7.03	6.33	7.5	-1.17	4.67e-08	2.29e-05	88.38	108.92	44.37	158	224.49	161.67	Promoter (<=1kb)	chr4	152591656	152682175	90520	2	ENST00000263985	0	ENSG00000059691	PET112	HGNC Symbol	protein_coding	PET112 homolog (yeast) [Source:HGNC Symbol;Acc:8849]	GLUTAMYL TRNA GLN AMIDOTRANSFERASE SUBUNIT B MITOCHONDRIAL PRECURSOR GLU ADT SUBUNIT B EC_6.3.5.-
Peak_489198	chr2	70125044	70125344	301	*	3.44	1.23	4.27	-3.05	0.000117	0.0162	0.7	0.95	5.38	16	23.05	18.97	Promoter (<=1kb)	chr2	70124820	70165391	40572	1	ENST00000435990	224	ENSG00000059728	MXD1	HGNC Symbol	protein_coding	MAX dimerization protein 1 [Source:HGNC Symbol;Acc:6761]	MAX DIMERIZATION 1 MAX DIMERIZER 1 MAD
Peak_489204	chr2	70141678	70141978	301	*	7.87	7.23	8.31	-1.07	4.58e-10	4.39e-07	145.9	157.22	148.58	279	414.83	257.41	Promoter (<=1kb)	chr2	70142203	70170077	27875	1	ENST00000264444	-225	ENSG00000059728	MXD1	HGNC Symbol	protein_coding	MAX dimerization protein 1 [Source:HGNC Symbol;Acc:6761]	MAX DIMERIZATION 1 MAX DIMERIZER 1 MAD
Peak_195353	chr12	10869452	10869752	301	*	6.11	5.45	6.56	-1.11	0.000125	0.0169	33.67	43.57	53.79	61	107.55	113.8	Promoter (<=1kb)	chr12	10853852	10868747	14896	2	ENST00000542002	-705	ENSG00000060138	YBX3	HGNC Symbol	protein_coding	Y box binding protein 3 [Source:HGNC Symbol;Acc:2428]	Y BOX BINDING 3 COLD SHOCK DOMAIN CONTAINING A DNA BINDING A
Peak_13865	chr1	31769585	31769885	301	*	7.02	6.57	7.37	-0.8	6.79e-05	0.0104	86.28	91.87	106.9	167	171.56	157.15	Promoter (<=1kb)	chr1	31732417	31769617	37201	2	ENST00000263694	0	ENSG00000060688	SNRNP40	HGNC Symbol	protein_coding	small nuclear ribonucleoprotein 40kDa (U5) [Source:HGNC Symbol;Acc:30857]	U5 SMALL NUCLEAR RIBONUCLEOPROTEIN 40 KDA U5 SNRNP 40 KDA WD REPEAT CONTAINING 57
Peak_42600	chr1	103363143	103363443	301	*	5.33	4.46	5.87	-1.41	0.000186	0.0234	16.13	30.31	19.5	44	62.31	68.64	Intron (ENST00000370096/ENSG00000060718, intron 57 of 66)	chr1	103343273	103345574	2302	2	ENST00000470170	-17569	ENSG00000060718	COL11A1	HGNC Symbol	protein_coding	collagen, type XI, alpha 1 [Source:HGNC Symbol;Acc:2186]	COLLAGEN ALPHA 1 XI CHAIN PRECURSOR
Peak_42603	chr1	103385331	103385631	301	*	5.66	4.89	6.16	-1.26	0.000128	0.0172	26.65	30.31	32.27	63	73.41	77.67	Intron (ENST00000370096/ENSG00000060718, intron 49 of 66)	chr1	103343273	103345574	2302	2	ENST00000470170	-39757	ENSG00000060718	COL11A1	HGNC Symbol	protein_coding	collagen, type XI, alpha 1 [Source:HGNC Symbol;Acc:2186]	COLLAGEN ALPHA 1 XI CHAIN PRECURSOR
Peak_42606	chr1	103407972	103408272	301	*	4.7	3.15	5.43	-2.28	7.14e-05	0.0108	7.01	7.58	12.1	13	46.95	69.54	Intron (ENST00000370096/ENSG00000060718, intron 42 of 66)	chr1	103427301	103428240	940	2	ENST00000465209	19968	ENSG00000060718	COL11A1	HGNC Symbol	protein_coding	collagen, type XI, alpha 1 [Source:HGNC Symbol;Acc:2186]	COLLAGEN ALPHA 1 XI CHAIN PRECURSOR
Peak_874872	chr6	166796450	166796750	301	*	7.47	6.91	7.86	-0.95	5.21e-08	2.51e-05	121.35	133.54	106.23	209	240.7	249.28	Promoter (<=1kb)	chr6	166778407	166796486	18080	2	ENST00000341756	0	ENSG00000060762	MPC1	HGNC Symbol	protein_coding	mitochondrial pyruvate carrier 1 [Source:HGNC Symbol;Acc:21606]	MITOCHONDRIAL PYRUVATE CARRIER 1 BRAIN 44
Peak_622117	chr3	38178608	38178908	301	*	7.64	7.1	8.04	-0.93	7.39e-08	3.4e-05	133.27	178.06	101.52	246	276.55	265.53	Promoter (<=1kb)	chr3	38164201	38178699	14499	2	ENST00000333167	0	ENSG00000060971	ACAA1	HGNC Symbol	protein_coding	acetyl-CoA acyltransferase 1 [Source:HGNC Symbol;Acc:82]
Peak_200430	chr12	24975079	24975379	301	*	5.33	4.4	5.89	-1.49	0.00015	0.0198	21.74	19.89	21.51	42	64.02	71.35	Intron (ENST00000261192/ENSG00000060982, intron 10 of 10)	chr12	24970590	24983262	12673	2	ENST00000543099	7883	ENSG00000060982	BCAT1	HGNC Symbol	protein_coding	branched chain amino-acid transaminase 1, cytosolic [Source:HGNC Symbol;Acc:976]	BRANCHED CHAIN AMINO ACID AMINOTRANSFERASE EC_2.6.1.42
Peak_940595	chr8	20161401	20161701	301	*	6.27	5.57	6.74	-1.17	6.55e-05	0.0101	46.29	37.88	58.49	76	132.3	112.9	Promoter (<=1kb)	chr8	20103676	20161474	57799	2	ENST00000381569	0	ENSG00000061337	LZTS1	HGNC Symbol	protein_coding	leucine zipper, putative tumor suppressor 1 [Source:HGNC Symbol;Acc:13861]	LEUCINE ZIPPER TUMOR SUPPRESSOR
Peak_528571	chr2	183903113	183903413	301	*	7.08	6.35	7.56	-1.21	1.28e-09	1.05e-06	83.47	91.87	69.92	191	180.95	194.18	Promoter (<=1kb)	chr2	183773843	183903200	129358	2	ENST00000361354	0	ENSG00000061676	NCKAP1	HGNC Symbol	protein_coding	NCK-associated protein 1 [Source:HGNC Symbol;Acc:7666]	NCK ASSOCIATED 1 1 MEMBRANE ASSOCIATED HEM
Peak_528524	chr2	183780254	183780554	301	*	6.15	5.57	6.56	-0.99	0.000467	0.0492	54.71	39.78	47.73	83	87.06	112.9	3' UTR	chr2	183790385	183791993	1609	2	ENST00000477988	11439	ENSG00000061676	NCKAP1	HGNC Symbol	protein_coding	NCK-associated protein 1 [Source:HGNC Symbol;Acc:7666]	NCK ASSOCIATED 1 1 MEMBRANE ASSOCIATED HEM
Peak_736128	chr4	156679977	156680277	301	*	7.11	5.91	7.76	-1.85	9.42e-21	2.48e-16	56.11	64.4	59.84	207	215.95	226.7	Promoter (<=1kb)	chr4	156680144	156727942	47799	1	ENST00000505154	0	ENSG00000061918	GUCY1B3	HGNC Symbol	protein_coding	guanylate cyclase 1, soluble, beta 3 [Source:HGNC Symbol;Acc:4687]	GUANYLATE CYCLASE SOLUBLE SUBUNIT BETA 1 GCS BETA 1 EC_4.6.1.2 GUANYLATE CYCLASE SOLUBLE SUBUNIT BETA 3 GCS BETA 3 SOLUBLE GUANYLATE CYCLASE SMALL SUBUNIT
Peak_213822	chr12	62860386	62860686	301	*	6.51	6.02	6.87	-0.85	0.000416	0.0449	76.46	56.83	61.85	118	115.23	117.41	Promoter (<=1kb)	chr12	62860597	62982673	122077	1	ENST00000280379	0	ENSG00000061987	MON2	HGNC Symbol	protein_coding	MON2 homolog (S. cerevisiae) [Source:HGNC Symbol;Acc:29177]	MON2 HOMOLOG
Peak_767169	chr5	56469507	56469807	301	*	7.54	6.88	7.99	-1.11	5.59e-11	7.11e-08	113.63	142.07	97.49	236	276.55	248.37	Promoter (<=1kb)	chr5	56469775	56560506	90732	1	ENST00000424459	0	ENSG00000062194	GPBP1	HGNC Symbol	protein_coding	GC-rich promoter binding protein 1 [Source:HGNC Symbol;Acc:29520]	VASCULIN GC RICH PROMOTER BINDING 1
Peak_893964	chr7	43912430	43912730	301	*	6.59	5.94	7.04	-1.1	4.37e-06	0.00107	54.71	71.98	57.15	99	151.93	142.7	Promoter (2-3kb)	chr7	43906404	43909492	3089	2	ENST00000467084	-2938	ENSG00000062582	MRPS24	HGNC Symbol	protein_coding	mitochondrial ribosomal protein S24 [Source:HGNC Symbol;Acc:14510]	28S RIBOSOMAL S24 MITOCHONDRIAL PRECURSOR MRP S24 S24MT
Peak_120523	chr10	88171244	88171544	301	*	6.86	5.77	7.47	-1.7	2.01e-14	7.14e-11	54.71	54.93	53.79	144	196.32	192.38	Distal Intergenic	chr10	88195013	88203789	8777	2	ENST00000484070	32245	ENSG00000062650	WAPAL	HGNC Symbol	protein_coding	wings apart-like homolog (Drosophila) [Source:HGNC Symbol;Acc:23293]
Peak_120575	chr10	88281479	88281779	301	*	7.1	6.57	7.49	-0.92	2.14e-06	0.000587	87.68	97.55	99.5	181	193.76	164.38	Promoter (<=1kb)	chr10	88195013	88281572	86560	2	ENST00000298767	0	ENSG00000062650	WAPAL	HGNC Symbol	protein_coding	wings apart-like homolog (Drosophila) [Source:HGNC Symbol;Acc:23293]
Peak_120534	chr10	88200994	88201294	301	*	5.56	4.77	6.06	-1.29	0.000163	0.0211	29.46	25.57	26.89	73	59.75	67.74	Promoter (2-3kb)	chr10	88195013	88203789	8777	2	ENST00000484070	2495	ENSG00000062650	WAPAL	HGNC Symbol	protein_coding	wings apart-like homolog (Drosophila) [Source:HGNC Symbol;Acc:23293]
Peak_399406	chr17	57914944	57915244	301	*	6.54	6.03	6.92	-0.89	0.000156	0.0203	63.83	79.56	52.44	110	145.96	106.57	Promoter (<=1kb)	chr17	57914989	57917584	2596	1	ENST00000591782	0	ENSG00000062716	VMP1	HGNC Symbol	protein_coding	vacuole membrane protein 1 [Source:HGNC Symbol;Acc:29559]
Peak_458990	chr19	55972985	55973285	301	*	7.44	7.04	7.74	-0.7	3.93e-05	0.00664	124.85	168.59	101.52	209	233.87	200.51	Promoter (<=1kb)	chr19	55964356	55973012	8657	2	ENST00000085068	0	ENSG00000063241	ISOC2	HGNC Symbol	protein_coding	isochorismatase domain containing 2 [Source:HGNC Symbol;Acc:26278]	ISOCHORISMATASE DOMAIN CONTAINING
Peak_551050	chr2	241313678	241313978	301	*	6.96	6.35	7.39	-1.04	1.44e-06	0.000423	65.93	84.29	94.12	120	150.23	233.02	Distal Intergenic	chr2	241375088	241407493	32406	1	ENST00000264039	-61110	ENSG00000063660	GPC1	HGNC Symbol	protein_coding	glypican 1 [Source:HGNC Symbol;Acc:4449]	GLYPICAN SECRETED GLYPICAN
Peak_551072	chr2	241374670	241374970	301	*	7.18	6.77	7.5	-0.74	6.19e-05	0.00962	97.5	125.97	102.86	171	199.73	172.51	Promoter (<=1kb)	chr2	241375088	241407493	32406	1	ENST00000264039	-118	ENSG00000063660	GPC1	HGNC Symbol	protein_coding	glypican 1 [Source:HGNC Symbol;Acc:4449]	GLYPICAN SECRETED GLYPICAN
Peak_551049	chr2	241309523	241309823	301	*	6.58	6.11	6.94	-0.83	0.000403	0.0438	79.26	58.72	68.58	120	123.77	123.74	Distal Intergenic	chr2	241375088	241407493	32406	1	ENST00000264039	-65265	ENSG00000063660	GPC1	HGNC Symbol	protein_coding	glypican 1 [Source:HGNC Symbol;Acc:4449]	GLYPICAN SECRETED GLYPICAN
Peak_299206	chr14	78266315	78266615	301	*	6.62	6.14	6.98	-0.84	0.000288	0.0334	54.71	98.5	57.82	125	132.3	121.03	Promoter (<=1kb)	chr14	78266426	78400297	133872	1	ENST00000238561	0	ENSG00000063761	ADCK1	HGNC Symbol	protein_coding	aarF domain containing kinase 1 [Source:HGNC Symbol;Acc:19038]	UNCHARACTERIZED AARF DOMAIN CONTAINING KINASE 1 PRECURSOR EC_2.7.11.-
Peak_299293	chr14	78455364	78455664	301	*	6.5	5.79	6.97	-1.17	2.49e-05	0.00453	60.32	69.14	36.98	91	139.13	145.41	Distal Intergenic	chr14	78389575	78401355	11781	1	ENST00000555217	65789	ENSG00000063761	ADCK1	HGNC Symbol	protein_coding	aarF domain containing kinase 1 [Source:HGNC Symbol;Acc:19038]	UNCHARACTERIZED AARF DOMAIN CONTAINING KINASE 1 PRECURSOR EC_2.7.11.-
Peak_299250	chr14	78356289	78356589	301	*	6.12	5.35	6.62	-1.27	8.71e-06	0.0019	46.29	35.99	40.34	88	99.87	107.48	Intron (ENST00000238561/ENSG00000063761, intron 5 of 10)	chr14	78368728	78390918	22191	1	ENST00000555333	-12139	ENSG00000063761	ADCK1	HGNC Symbol	protein_coding	aarF domain containing kinase 1 [Source:HGNC Symbol;Acc:19038]	UNCHARACTERIZED AARF DOMAIN CONTAINING KINASE 1 PRECURSOR EC_2.7.11.-
Peak_683062	chr4	2537952	2538252	301	*	7.34	6.87	7.7	-0.84	3.12e-06	0.000808	108.72	118.39	123.03	202	232.17	190.57	Intron (ENST00000508235/ENSG00000063978, intron 3 of 4)	chr4	2514204	2627047	112844	1	ENST00000508235	23748	ENSG00000063978	RNF4	HGNC Symbol	protein_coding	ring finger protein 4 [Source:HGNC Symbol;Acc:10067]
Peak_925764	chr7	139434295	139434595	301	*	7.19	6.39	7.71	-1.32	2.24e-10	2.41e-07	69.44	90.92	90.76	200	264.6	161.67	Intron (ENST00000406875/ENSG00000064393, intron 1 of 14)	chr7	139268471	139421841	153371	2	ENST00000342645	-12454	ENSG00000064393	HIPK2	HGNC Symbol	protein_coding	homeodomain interacting protein kinase 2 [Source:HGNC Symbol;Acc:14402]	HOMEODOMAIN INTERACTING KINASE 2 EC_2.7.11.1
Peak_925747	chr7	139365565	139365865	301	*	6.79	5.92	7.33	-1.41	3.89e-10	3.83e-07	47.7	74.82	59.16	134	157.91	191.47	Intron (ENST00000406875/ENSG00000064393, intron 2 of 14)	chr7	139268471	139421841	153371	2	ENST00000342645	55976	ENSG00000064393	HIPK2	HGNC Symbol	protein_coding	homeodomain interacting protein kinase 2 [Source:HGNC Symbol;Acc:14402]	HOMEODOMAIN INTERACTING KINASE 2 EC_2.7.11.1
Peak_792149	chr5	127563901	127564201	301	*	6.25	5.49	6.75	-1.26	2.28e-06	0.000619	32.27	53.99	48.41	92	105.84	125.54	Distal Intergenic	chr5	127514072	127518613	4542	1	ENST00000502849	49829	ENSG00000064651	SLC12A2	HGNC Symbol	protein_coding	solute carrier family 12 (sodium/potassium/chloride transporter), member 2 [Source:HGNC Symbol;Acc:10911]	SOLUTE CARRIER FAMILY 12 MEMBER 2 BASOLATERAL NA K CL SYMPORTER BUMETANIDE SENSITIVE SODIUM POTASSIUM CHLORIDE COTRANSPORTER 1
Peak_792097	chr5	127419145	127419445	301	*	7.29	6.79	7.65	-0.86	1.14e-06	0.000347	117.84	124.07	90.09	221	212.54	170.7	Promoter (<=1kb)	chr5	127419458	127525380	105923	1	ENST00000262461	-13	ENSG00000064651	SLC12A2	HGNC Symbol	protein_coding	solute carrier family 12 (sodium/potassium/chloride transporter), member 2 [Source:HGNC Symbol;Acc:10911]	SOLUTE CARRIER FAMILY 12 MEMBER 2 BASOLATERAL NA K CL SYMPORTER BUMETANIDE SENSITIVE SODIUM POTASSIUM CHLORIDE COTRANSPORTER 1
Peak_789905	chr5	122181089	122181389	301	*	6.87	6.39	7.23	-0.84	5.06e-05	0.00814	79.26	84.29	88.07	142	151.93	156.25	Promoter (<=1kb)	chr5	122181144	122344907	163764	1	ENST00000261369	0	ENSG00000064652	SNX24	HGNC Symbol	protein_coding	sorting nexin 24 [Source:HGNC Symbol;Acc:21533]
Peak_570711	chr20	45587678	45587978	301	*	6.78	6.27	7.15	-0.88	5.04e-05	0.00812	70.84	89.98	71.27	126	148.52	152.64	Intron (ENST00000327619/ENSG00000064655, intron 1 of 15)	chr20	45606874	45618709	11836	1	ENST00000497428	-18896	ENSG00000064655	EYA2	HGNC Symbol	protein_coding	eyes absent homolog 2 (Drosophila) [Source:HGNC Symbol;Acc:3520]	EYES ABSENT HOMOLOG
Peak_335797	chr15	83735946	83736246	301	*	7.05	6.42	7.48	-1.06	6.8e-07	0.000225	68.74	71.98	116.98	135	209.12	192.38	Promoter (<=1kb)	chr15	83685174	83736106	50933	2	ENST00000261721	0	ENSG00000064726	BTBD1	HGNC Symbol	protein_coding	BTB (POZ) domain containing 1 [Source:HGNC Symbol;Acc:1120]	BTB/POZ DOMAIN CONTAINING 1
Peak_202127	chr12	29395180	29395480	301	*	5.96	5.18	6.47	-1.29	1.97e-05	0.00374	32.97	38.83	36.98	67	103.28	95.74	Intron (ENST00000551451/ENSG00000064763, intron 1 of 2)	chr12	29376678	29487005	110328	1	ENST00000547116	18502	ENSG00000064763	FAR2	HGNC Symbol	protein_coding	fatty acyl CoA reductase 2 [Source:HGNC Symbol;Acc:25531]
Peak_574261	chr20	52660754	52661054	301	*	5.87	5.19	6.34	-1.15	0.000308	0.0353	42.09	39.78	27.57	69	107.55	65.93	Intron (ENST00000371440/ENSG00000064787, intron 3 of 11)	chr20	52553316	52645239	91924	2	ENST00000448484	-15515	ENSG00000064787	BCAS1	HGNC Symbol	protein_coding	breast carcinoma amplified sequence 1 [Source:HGNC Symbol;Acc:974]	BREAST CARCINOMA AMPLIFIED SEQUENCE 1 AMPLIFIED IN BREAST CANCER 1
Peak_641558	chr3	87336224	87336524	301	*	5.15	4.11	5.75	-1.63	0.000103	0.0144	9.12	29.36	13.45	40	48.65	72.25	Distal Intergenic	chr3	87308554	87325737	17184	2	ENST00000350375	-10487	ENSG00000064835	POU1F1	HGNC Symbol	protein_coding	POU class 1 homeobox 1 [Source:HGNC Symbol;Acc:9210]	PITUITARY SPECIFIC POSITIVE TRANSCRIPTION FACTOR 1 PIT 1 GROWTH HORMONE FACTOR 1 GHF 1
Peak_45158	chr1	111777661	111777961	301	*	5.58	4.78	6.1	-1.32	0.000137	0.0183	37.88	23.68	20.84	67	70.85	67.74	Promoter (<=1kb)	chr1	111777638	111786062	8425	1	ENST00000497220	23	ENSG00000064886	CHI3L2	HGNC Symbol	protein_coding	chitinase 3-like 2 [Source:HGNC Symbol;Acc:1933]	CHITINASE 3 2 PRECURSOR CHONDROCYTE 39 YKL 39
Peak_45156	chr1	111771077	111771377	301	*	6.28	5.7	6.69	-0.98	0.000162	0.021	42.09	62.51	51.77	80	123.77	105.67	Promoter (<=1kb)	chr1	111770300	111778385	8086	1	ENST00000474304	777	ENSG00000064886	CHI3L2	HGNC Symbol	protein_coding	chitinase 3-like 2 [Source:HGNC Symbol;Acc:1933]	CHITINASE 3 2 PRECURSOR CHONDROCYTE 39 YKL 39
Peak_530468	chr2	190687149	190687449	301	*	5.08	3.99	5.69	-1.7	8.02e-05	0.0119	19.64	13.26	14.79	40	56.33	58.71	Intron (ENST00000441310/ENSG00000064933, intron 5 of 12)	chr2	190682853	190742162	59310	1	ENST00000409593	4296	ENSG00000064933	PMS1	HGNC Symbol	protein_coding	PMS1 postmeiotic segregation increased 1 (S. cerevisiae) [Source:HGNC Symbol;Acc:9121]	PMS1 HOMOLOG 1 DNA MISMATCH REPAIR PMS1
Peak_530459	chr2	190648983	190649283	301	*	7.22	6.61	7.65	-1.03	6.27e-08	2.95e-05	84.87	113.65	95.47	169	262.9	169.8	Promoter (<=1kb)	chr2	190649107	190742355	93249	1	ENST00000441310	0	ENSG00000064933	PMS1	HGNC Symbol	protein_coding	PMS1 postmeiotic segregation increased 1 (S. cerevisiae) [Source:HGNC Symbol;Acc:9121]	PMS1 HOMOLOG 1 DNA MISMATCH REPAIR PMS1
Peak_136736	chr10	126043598	126043898	301	*	6.36	5.7	6.81	-1.11	6.35e-05	0.00983	62.43	52.09	41.01	88	130.59	117.41	Distal Intergenic	chr10	126086590	126091905	5316	2	ENST00000471127	48007	ENSG00000065154	OAT	HGNC Symbol	protein_coding	ornithine aminotransferase [Source:HGNC Symbol;Acc:8091]	ORNITHINE AMINOTRANSFERASE EC_2.6.1.13 ORNITHINE OXO ACID AMINOTRANSFERASE
Peak_136763	chr10	126107394	126107694	301	*	7.28	6.76	7.65	-0.89	1.48e-06	0.000433	98.9	124.07	102.86	216	190.34	197.8	Promoter (<=1kb)	chr10	126085872	126107545	21674	2	ENST00000539214	0	ENSG00000065154	OAT	HGNC Symbol	protein_coding	ornithine aminotransferase [Source:HGNC Symbol;Acc:8091]	ORNITHINE AMINOTRANSFERASE EC_2.6.1.13 ORNITHINE OXO ACID AMINOTRANSFERASE
Peak_136750	chr10	126077768	126078068	301	*	6.44	5.74	6.91	-1.17	1.88e-06	0.000526	68.04	37.88	54.46	146	98.16	117.41	Distal Intergenic	chr10	126086590	126091905	5316	2	ENST00000471127	13837	ENSG00000065154	OAT	HGNC Symbol	protein_coding	ornithine aminotransferase [Source:HGNC Symbol;Acc:8091]	ORNITHINE AMINOTRANSFERASE EC_2.6.1.13 ORNITHINE OXO ACID AMINOTRANSFERASE
Peak_47951	chr1	118472136	118472436	301	*	7.16	6.37	7.67	-1.3	7.41e-12	1.18e-08	86.28	80.51	82.02	196	209.98	205.92	Promoter (<=1kb)	chr1	118472343	118484411	12069	1	ENST00000369441	0	ENSG00000065183	WDR3	HGNC Symbol	protein_coding	WD repeat domain 3 [Source:HGNC Symbol;Acc:12755]
Peak_37212	chr1	89149674	89149974	301	*	7.16	6.64	7.54	-0.9	1.74e-06	0.000495	82.77	110.81	106.23	180	197.17	182.44	Promoter (<=1kb)	chr1	89149905	89271951	122047	1	ENST00000316005	0	ENSG00000065243	PKN2	HGNC Symbol	protein_coding	protein kinase N2 [Source:HGNC Symbol;Acc:9406]	SERINE/THREONINE KINASE N2 EC_2.7.11.13 PKN GAMMA KINASE C 2 KINASE C RELATED KINASE 2
Peak_37225	chr1	89197227	89197527	301	*	6	5.32	6.46	-1.14	9.25e-05	0.0133	39.98	42.62	37.65	89	81.09	94.83	Intron (ENST00000316005/ENSG00000065243, intron 1 of 10)	chr1	89237138	89270577	33440	1	ENST00000436111	-39611	ENSG00000065243	PKN2	HGNC Symbol	protein_coding	protein kinase N2 [Source:HGNC Symbol;Acc:9406]	SERINE/THREONINE KINASE N2 EC_2.7.11.13 PKN GAMMA KINASE C 2 KINASE C RELATED KINASE 2
Peak_834744	chr6	52431718	52432018	301	*	7.23	6.49	7.72	-1.23	8.09e-11	9.82e-08	79.96	97.55	92.11	163	257.77	213.15	Intron (ENST00000182527/ENSG00000065308, intron 1 of 10)	chr6	52362200	52441713	79514	2	ENST00000182527	9695	ENSG00000065308	TRAM2	HGNC Symbol	protein_coding	translocation associated membrane protein 2 [Source:HGNC Symbol;Acc:16855]	TRANSLOCATING CHAIN ASSOCIATED MEMBRANE
Peak_382058	chr17	9741295	9741595	301	*	6.38	5.74	6.83	-1.09	3.45e-05	0.00596	42.79	50.2	67.23	94	136.57	110.19	Intron (ENST00000574745/ENSG00000065325, intron 3 of 12)	chr17	9745802	9763388	17587	1	ENST00000304773	-4207	ENSG00000065325	GLP2R	HGNC Symbol	protein_coding	glucagon-like peptide 2 receptor [Source:HGNC Symbol;Acc:4325]	GLUCAGON PEPTIDE 2 RECEPTOR GLP 2 RECEPTOR GLP 2 R GLP 2R
Peak_93407	chr10	13203319	13203619	301	*	6.86	6.29	7.27	-0.98	5.22e-06	0.00124	85.57	63.46	85.38	171	149.37	141.8	Promoter (<=1kb)	chr10	13203554	13253104	49551	1	ENST00000378714	0	ENSG00000065328	MCM10	HGNC Symbol	protein_coding	minichromosome maintenance complex component 10 [Source:HGNC Symbol;Acc:18043]	MCM10 HOMOLOG
Peak_211677	chr12	56472933	56473233	301	*	6.63	6.09	7.02	-0.93	0.000215	0.0264	65.23	64.4	74.63	108	167.3	113.8	Promoter (<=1kb)	chr12	56473641	56478923	5283	1	ENST00000549282	-408	ENSG00000065361	ERBB3	HGNC Symbol	protein_coding	v-erb-b2 avian erythroblastic leukemia viral oncogene homolog 3 [Source:HGNC Symbol;Acc:3431]	RECEPTOR TYROSINE KINASE ERBB 3 PRECURSOR EC_2.7.10.1 PROTO ONCOGENE C ERBB 3
Peak_532823	chr2	198094823	198095123	301	*	6.26	5.62	6.71	-1.09	4.33e-05	0.00717	54.71	45.46	47.06	103	113.52	96.64	Intron (ENST00000409153/ENSG00000065413, intron 1 of 15)	chr2	197859250	198062762	203513	2	ENST00000328737	-32061	ENSG00000065413	ANKRD44	HGNC Symbol	protein_coding	ankyrin repeat domain 44 [Source:HGNC Symbol;Acc:25259]	SERINE/THREONINE PHOSPHATASE 6 REGULATORY ANKYRIN REPEAT SUBUNIT PP6 ARS SERINE/THREONINE PHOSPHATASE 6 REGULATORY SUBUNIT ARS ANKYRIN REPEAT DOMAIN CONTAINING
Peak_532710	chr2	197852664	197852964	301	*	6.27	5.62	6.72	-1.09	0.000155	0.0203	48.4	54.93	44.37	74	107.55	133.67	Intron (ENST00000424317/ENSG00000065413, intron 21 of 21)	chr2	197857402	197858362	961	2	ENST00000486006	5398	ENSG00000065413	ANKRD44	HGNC Symbol	protein_coding	ankyrin repeat domain 44 [Source:HGNC Symbol;Acc:25259]	SERINE/THREONINE PHOSPHATASE 6 REGULATORY ANKYRIN REPEAT SUBUNIT PP6 ARS SERINE/THREONINE PHOSPHATASE 6 REGULATORY SUBUNIT ARS ANKYRIN REPEAT DOMAIN CONTAINING
Peak_370994	chr16	75681508	75681808	301	*	6.92	6.45	7.27	-0.82	0.000184	0.0232	78.56	88.08	96.14	168	169	127.35	Promoter (<=1kb)	chr16	75661622	75681563	19942	2	ENST00000319410	0	ENSG00000065427	KARS	HGNC Symbol	protein_coding	lysyl-tRNA synthetase [Source:HGNC Symbol;Acc:6215]	TRNA LIGASE TRNA SYNTHETASE
Peak_370985	chr16	75657098	75657398	301	*	6.68	6.23	7.02	-0.79	0.000393	0.0429	67.34	89.98	67.23	132	145.96	111.09	Promoter (<=1kb)	chr16	75633900	75657198	23299	2	ENST00000307921	0	ENSG00000065457	ADAT1	HGNC Symbol	protein_coding	adenosine deaminase, tRNA-specific 1 [Source:HGNC Symbol;Acc:228]
Peak_652893	chr3	122798356	122798656	301	*	5.72	4.91	6.24	-1.33	7.57e-05	0.0113	31.56	33.15	25.55	85	58.9	83.09	Intron (ENST00000489923/ENSG00000065485, intron 1 of 15)	chr3	122807954	122829854	21901	1	ENST00000495004	-9298	ENSG00000065485	PDIA5	HGNC Symbol	protein_coding	protein disulfide isomerase family A, member 5 [Source:HGNC Symbol;Acc:24811]	DISULFIDE ISOMERASE A5 PRECURSOR EC_5.3.4.1
Peak_653188	chr3	123458579	123458879	301	*	6.67	5.81	7.2	-1.4	2.86e-08	1.49e-05	37.18	69.14	61.85	135	119.5	187.86	3' UTR	chr3	123428005	123454617	26613	2	ENST00000514623	-3962	ENSG00000065534	MYLK	HGNC Symbol	protein_coding	myosin light chain kinase [Source:HGNC Symbol;Acc:7590]	MYOSIN LIGHT CHAIN KINASE SMOOTH MUSCLE MLCK SMMLCK EC_2.7.11.18 TELOKIN [CONTAINS MYOSIN LIGHT CHAIN KINASE SMOOTH MUSCLE DEGLUTAMYLATED FORM]
Peak_653201	chr3	123492866	123493166	301	*	6.09	5.31	6.6	-1.29	4.64e-06	0.00112	32.27	46.41	40.34	78	113.52	99.35	Intron (ENST00000360772/ENSG00000065534, intron 5 of 33)	chr3	123332952	123512688	179737	2	ENST00000475616	19522	ENSG00000065534	MYLK	HGNC Symbol	protein_coding	myosin light chain kinase [Source:HGNC Symbol;Acc:7590]	MYOSIN LIGHT CHAIN KINASE SMOOTH MUSCLE MLCK SMMLCK EC_2.7.11.18 TELOKIN [CONTAINS MYOSIN LIGHT CHAIN KINASE SMOOTH MUSCLE DEGLUTAMYLATED FORM]
Peak_529452	chr2	187411629	187411929	301	*	5.54	4.63	6.09	-1.46	2.94e-05	0.00522	18.24	34.1	22.19	60	69.14	75.87	Distal Intergenic	chr2	187371440	187373841	2402	1	ENST00000445547	40189	ENSG00000065548	ZC3H15	HGNC Symbol	protein_coding	zinc finger CCCH-type containing 15 [Source:HGNC Symbol;Acc:29528]	ZINC FINGER CCCH DOMAIN CONTAINING 15
Peak_529425	chr2	187350752	187351052	301	*	7.2	6.52	7.66	-1.13	1.53e-09	1.22e-06	86.98	121.23	67.9	208	225.34	171.6	Promoter (<=1kb)	chr2	187350883	187374090	23208	1	ENST00000337859	0	ENSG00000065548	ZC3H15	HGNC Symbol	protein_coding	zinc finger CCCH-type containing 15 [Source:HGNC Symbol;Acc:29528]	ZINC FINGER CCCH DOMAIN CONTAINING 15
Peak_529451	chr2	187409107	187409407	301	*	5.54	4.63	6.09	-1.46	3.25e-05	0.00567	28.06	29.36	16.81	63	75.11	65.93	Distal Intergenic	chr2	187371440	187373841	2402	1	ENST00000445547	37667	ENSG00000065548	ZC3H15	HGNC Symbol	protein_coding	zinc finger CCCH-type containing 15 [Source:HGNC Symbol;Acc:29528]	ZINC FINGER CCCH DOMAIN CONTAINING 15
Peak_843795	chr6	84569173	84569473	301	*	6.45	5.81	6.89	-1.09	1.92e-05	0.00367	56.82	62.51	48.41	96	132.3	128.25	Promoter (<=1kb)	chr6	84569362	84677143	107782	1	ENST00000369681	0	ENSG00000065615	CYB5R4	HGNC Symbol	protein_coding	cytochrome b5 reductase 4 [Source:HGNC Symbol;Acc:20147]	CYTOCHROME B5 REDUCTASE 4 EC_1.6.2.2 FLAVOHEMOPROTEIN B5/B5R B5+B5R N TERMINAL CYTOCHROME B5 AND CYTOCHROME B5 OXIDOREDUCTASE DOMAIN CONTAINING CB5/CB5R
Peak_128169	chr10	106060126	106060426	301	*	6.59	5.89	7.06	-1.18	6.25e-07	0.00021	55.41	74.82	47.06	145	137.42	118.32	3' UTR	chr10	106055033	106059169	4137	1	ENST00000498052	5093	ENSG00000065621	GSTO2	HGNC Symbol	protein_coding	glutathione S-transferase omega 2 [Source:HGNC Symbol;Acc:23064]	GLUTATHIONE S TRANSFERASE OMEGA 2 GSTO 2 EC_2.5.1.18 GLUTATHIONE S TRANSFERASE OMEGA 2 2 GSTO 2 2 GLUTATHIONE DEPENDENT DEHYDROASCORBATE REDUCTASE EC_1.8.5.- 1 MONOMETHYLARSONIC ACID REDUCTASE MMA V REDUCTASE EC_1.20.-.- 4 2
Peak_128154	chr10	106028701	106029001	301	*	6.39	5.81	6.8	-0.99	7.86e-05	0.0117	47	69.14	52.44	108	111.82	115.61	Promoter (<=1kb)	chr10	106028939	106059169	30231	1	ENST00000338595	0	ENSG00000065621	GSTO2	HGNC Symbol	protein_coding	glutathione S-transferase omega 2 [Source:HGNC Symbol;Acc:23064]	GLUTATHIONE S TRANSFERASE OMEGA 2 GSTO 2 EC_2.5.1.18 GLUTATHIONE S TRANSFERASE OMEGA 2 2 GSTO 2 2 GLUTATHIONE DEPENDENT DEHYDROASCORBATE REDUCTASE EC_1.8.5.- 1 MONOMETHYLARSONIC ACID REDUCTASE MMA V REDUCTASE EC_1.20.-.- 4 2
Peak_550254	chr2	239348117	239348417	301	*	6.89	6.26	7.32	-1.06	1.74e-06	0.000495	79.96	78.61	71.27	188	122.06	169.8	Intron (ENST00000463352/ENSG00000065802, intron 3 of 3)	chr2	239343810	239355038	11229	1	ENST00000468122	4307	ENSG00000065802	ASB1	HGNC Symbol	protein_coding	ankyrin repeat and SOCS box containing 1 [Source:HGNC Symbol;Acc:16011]
Peak_550258	chr2	239367760	239368060	301	*	6.77	6.18	7.18	-1	1.2e-05	0.00249	56.82	61.56	99.5	136	151.93	147.22	Distal Intergenic	chr2	239358786	239360891	2106	1	ENST00000473306	8974	ENSG00000065802	ASB1	HGNC Symbol	protein_coding	ankyrin repeat and SOCS box containing 1 [Source:HGNC Symbol;Acc:16011]
Peak_94097	chr10	14550745	14551045	301	*	6.36	5.3	6.96	-1.66	3.11e-08	1.61e-05	45.59	37.88	34.96	94	180.95	98.45	Distal Intergenic	chr10	14563095	14564224	1130	2	ENST00000475858	13179	ENSG00000065809	FAM107B	HGNC Symbol	protein_coding	family with sequence similarity 107, member B [Source:HGNC Symbol;Acc:23726]	UNKNOWN
Peak_696951	chr4	38143815	38144115	301	*	6.59	5.92	7.05	-1.13	3.34e-06	0.000854	44.19	64.4	72.61	121	156.2	120.12	Distal Intergenic	chr4	38134381	38138870	4490	1	ENST00000492180	9434	ENSG00000065882	TBC1D1	HGNC Symbol	protein_coding	TBC1 (tre-2/USP6, BUB2, cdc16) domain family, member 1 [Source:HGNC Symbol;Acc:11578]	TBC1 DOMAIN FAMILY MEMBER 1
Peak_696933	chr4	38101723	38102023	301	*	6.38	5.64	6.87	-1.23	1.06e-05	0.00223	68.04	50.2	30.93	101	129.74	119.22	Promoter (2-3kb)	chr4	38104669	38120074	15406	1	ENST00000511238	-2646	ENSG00000065882	TBC1D1	HGNC Symbol	protein_coding	TBC1 (tre-2/USP6, BUB2, cdc16) domain family, member 1 [Source:HGNC Symbol;Acc:11578]	TBC1 DOMAIN FAMILY MEMBER 1
Peak_696926	chr4	38077134	38077434	301	*	5.63	4.66	6.2	-1.54	1.94e-05	0.00369	24.55	21.78	29.58	80	84.5	56	Intron (ENST00000508802/ENSG00000065882, intron 14 of 20)	chr4	38051378	38056663	5286	1	ENST00000469803	25756	ENSG00000065882	TBC1D1	HGNC Symbol	protein_coding	TBC1 (tre-2/USP6, BUB2, cdc16) domain family, member 1 [Source:HGNC Symbol;Acc:11578]	TBC1 DOMAIN FAMILY MEMBER 1
Peak_696954	chr4	38152187	38152487	301	*	6.29	5.58	6.76	-1.17	9.98e-06	0.00212	50.5	57.77	35.63	95	127.18	102.06	Distal Intergenic	chr4	38134381	38138870	4490	1	ENST00000492180	17806	ENSG00000065882	TBC1D1	HGNC Symbol	protein_coding	TBC1 (tre-2/USP6, BUB2, cdc16) domain family, member 1 [Source:HGNC Symbol;Acc:11578]	TBC1 DOMAIN FAMILY MEMBER 1
Peak_696902	chr4	38031690	38031990	301	*	5.63	4.53	6.25	-1.72	2.46e-05	0.00449	14.03	31.25	24.2	27	78.53	122.83	Promoter (<=1kb)	chr4	38032012	38051425	19414	1	ENST00000509761	-22	ENSG00000065882	TBC1D1	HGNC Symbol	protein_coding	TBC1 (tre-2/USP6, BUB2, cdc16) domain family, member 1 [Source:HGNC Symbol;Acc:11578]	TBC1 DOMAIN FAMILY MEMBER 1
Peak_490659	chr2	74428784	74429084	301	*	5.33	4.45	5.87	-1.42	0.000269	0.0316	13.33	26.52	25.55	39	50.36	85.8	Intron (ENST00000394053/ENSG00000065911, intron 1 of 7)	chr2	74425756	74433200	7445	1	ENST00000488086	3028	ENSG00000065911	MTHFD2	HGNC Symbol	protein_coding	methylenetetrahydrofolate dehydrogenase (NADP+ dependent) 2, methenyltetrahydrofolate cyclohydrolase [Source:HGNC Symbol;Acc:7434]	BIFUNCTIONAL METHYLENETETRAHYDROFOLATE DEHYDROGENASE/CYCLOHYDROLASE MITOCHONDRIAL PRECURSOR[INCLUDES NAD DEPENDENT METHYLENETETRAHYDROFOLATE DEHYDROGENASE EC_1.5.1.15 ; METHENYLTETRAHYDROFOLATE CYCLOHYDROLASE EC_3.5.4.- 9 ]
Peak_1051790	chrX	46488390	46488690	301	*	5.93	5.3	6.37	-1.07	0.000304	0.0349	46.29	36.94	34.96	91	73.41	84	Intron (ENST00000328306/ENSG00000065923, intron 14 of 16)	chr23	46465696	46495069	29374	2	ENST00000464933	6379	ENSG00000065923	SLC9A7	HGNC Symbol	protein_coding	solute carrier family 9, subfamily A (NHE7, cation proton antiporter 7), member 7 [Source:HGNC Symbol;Acc:17123]	SODIUM/HYDROGEN EXCHANGER 7 NA + /H + EXCHANGER 7 NHE 7 SOLUTE CARRIER FAMILY 9 MEMBER 7
Peak_194388	chr12	8185179	8185479	301	*	6.74	6.25	7.1	-0.85	9.39e-05	0.0135	56.82	90.92	80.01	122	157.91	131.86	Promoter (<=1kb)	chr12	8185299	8208099	22801	1	ENST00000162391	0	ENSG00000065970	FOXJ2	HGNC Symbol	protein_coding	forkhead box J2 [Source:HGNC Symbol;Acc:24818]	FORKHEAD BOX J2 FORK HEAD HOMOLOGOUS X
Peak_18834	chr1	43147804	43148104	301	*	7.2	6.49	7.67	-1.19	2.26e-10	2.42e-07	81.37	103.24	84.71	172	245.82	195.09	Promoter (<=1kb)	chr1	43148098	43168020	19923	1	ENST00000321358	0	ENSG00000065978	YBX1	HGNC Symbol	protein_coding	Y box binding protein 1 [Source:HGNC Symbol;Acc:8014]	NUCLEASE SENSITIVE ELEMENT BINDING 1 CCAAT BINDING TRANSCRIPTION FACTOR I SUBUNIT A CBF A DNA BINDING B DBPB ENHANCER FACTOR I SUBUNIT A EFI A Y BOX TRANSCRIPTION FACTOR Y BOX BINDING 1 YB 1
Peak_72425	chr1	212458453	212458753	301	*	7.82	7.11	8.3	-1.19	2.3e-13	5.79e-10	113.63	150.59	149.25	322	307.28	317.02	Promoter (<=1kb)	chr1	212458879	212535200	76322	1	ENST00000261461	-126	ENSG00000066027	PPP2R5A	HGNC Symbol	protein_coding	protein phosphatase 2, regulatory subunit B', alpha [Source:HGNC Symbol;Acc:9309]	SERINE/THREONINE PHOSPHATASE 2A 56 KDA REGULATORY SUBUNIT PP2A B SUBUNIT B' PP2A B SUBUNIT B56 PP2A B SUBUNIT PR61 PP2A B SUBUNIT R5
Peak_19259	chr1	44115546	44115846	301	*	7.36	6.86	7.73	-0.87	1.64e-06	0.000474	118.54	115.55	114.29	195	249.24	192.38	Promoter (<=1kb)	chr1	44115829	44171186	55358	1	ENST00000372396	0	ENSG00000066135	KDM4A	HGNC Symbol	protein_coding	lysine (K)-specific demethylase 4A [Source:HGNC Symbol;Acc:22978]	LYSINE SPECIFIC DEMETHYLASE 4A EC_1.14.11.- JMJC DOMAIN CONTAINING HISTONE DEMETHYLATION 3A JUMONJI DOMAIN CONTAINING 2A
Peak_547830	chr2	233853188	233853488	301	*	6.78	6.14	7.23	-1.09	2.89e-06	0.000758	66.64	72.93	71.94	106	179.25	164.38	Intron (ENST00000264051/ENSG00000066248, intron 1 of 14)	chr2	233834753	233839506	4754	2	ENST00000414326	-13682	ENSG00000066248	NGEF	HGNC Symbol	protein_coding	neuronal guanine nucleotide exchange factor [Source:HGNC Symbol;Acc:7807]	GUANINE NUCLEOTIDE EXCHANGE FACTOR
Peak_547783	chr2	233766691	233766991	301	*	6.65	6.05	7.07	-1.01	8.89e-06	0.00193	65.23	71.98	61.85	135	150.23	116.51	Promoter (<=1kb)	chr2	233750033	233766172	16140	2	ENST00000416114	-519	ENSG00000066248	NGEF	HGNC Symbol	protein_coding	neuronal guanine nucleotide exchange factor [Source:HGNC Symbol;Acc:7807]	GUANINE NUCLEOTIDE EXCHANGE FACTOR
Peak_547826	chr2	233844784	233845084	301	*	6.81	6.03	7.31	-1.29	9.98e-08	4.4e-05	54.01	53.99	87.4	156	180.1	140.9	Intron (ENST00000264051/ENSG00000066248, intron 1 of 14)	chr2	233834753	233839506	4754	2	ENST00000414326	-5278	ENSG00000066248	NGEF	HGNC Symbol	protein_coding	neuronal guanine nucleotide exchange factor [Source:HGNC Symbol;Acc:7807]	GUANINE NUCLEOTIDE EXCHANGE FACTOR
Peak_66398	chr1	197115727	197116027	301	*	6.42	5.89	6.81	-0.93	0.000242	0.0291	69.44	73.88	34.29	128	108.4	101.16	Promoter (<=1kb)	chr1	197053258	197115824	62567	2	ENST00000294732	0	ENSG00000066279	ASPM	HGNC Symbol	protein_coding	asp (abnormal spindle) homolog, microcephaly associated (Drosophila) [Source:HGNC Symbol;Acc:19048]	ABNORMAL SPINDLE MICROCEPHALY ASSOCIATED HOMOLOG
Peak_19133	chr1	43833684	43833984	301	*	7.26	6.64	7.7	-1.06	3.83e-09	2.65e-06	84.17	119.34	95.47	184	233.02	205.92	Promoter (<=1kb)	chr1	43829068	43833689	4622	2	ENST00000372458	0	ENSG00000066322	ELOVL1	HGNC Symbol	protein_coding	ELOVL fatty acid elongase 1 [Source:HGNC Symbol;Acc:14418]	ELONGATION OF VERY LONG CHAIN FATTY ACIDS EC_2.3.1.199 3 KETO ACYL COA SYNTHASE ELOVL FATTY ACID ELONGASE ELOVL FA ELONGASE VERY LONG CHAIN 3 OXOACYL COA SYNTHASE
Peak_305450	chr14	93312848	93313148	301	*	6.04	5.24	6.55	-1.32	5.07e-06	0.00121	45.59	42.62	24.88	115	89.62	76.77	Distal Intergenic	chr14	93299471	93306141	6671	1	ENST00000554700	13377	ENSG00000066455	GOLGA5	HGNC Symbol	protein_coding	golgin A5 [Source:HGNC Symbol;Acc:4428]	GOLGIN SUBFAMILY A MEMBER 5 GOLGIN 84
Peak_792474	chr5	128430180	128430480	301	*	7.33	6.49	7.85	-1.36	9.54e-14	2.77e-10	85.57	104.18	80.01	210	238.14	245.66	Promoter (<=1kb)	chr5	128430444	128441040	10597	1	ENST00000514194	0	ENSG00000066583	ISOC1	HGNC Symbol	protein_coding	isochorismatase domain containing 1 [Source:HGNC Symbol;Acc:24254]	ISOCHORISMATASE DOMAIN CONTAINING
Peak_858264	chr6	126307477	126307777	301	*	6.47	5.94	6.86	-0.92	0.000146	0.0192	56.82	71.98	55.8	111	136.57	101.16	Promoter (<=1kb)	chr6	126307576	126329816	22241	1	ENST00000450358	0	ENSG00000066651	TRMT11	HGNC Symbol	protein_coding	tRNA methyltransferase 11 homolog (S. cerevisiae) [Source:HGNC Symbol;Acc:21080]
Peak_858293	chr6	126399606	126399906	301	*	5.91	4.89	6.5	-1.62	4.55e-07	0.00016	34.37	25.57	28.91	74	99.87	98.45	Distal Intergenic	chr6	126327988	126359899	31912	1	ENST00000466316	71618	ENSG00000066651	TRMT11	HGNC Symbol	protein_coding	tRNA methyltransferase 11 homolog (S. cerevisiae) [Source:HGNC Symbol;Acc:21080]
Peak_858275	chr6	126354848	126355148	301	*	5.73	4.89	6.26	-1.37	4.04e-05	0.00678	34.37	22.73	31.6	67	80.23	82.19	Intron (ENST00000334379/ENSG00000066651, intron 12 of 12)	chr6	126327988	126359899	31912	1	ENST00000466316	26860	ENSG00000066651	TRMT11	HGNC Symbol	protein_coding	tRNA methyltransferase 11 homolog (S. cerevisiae) [Source:HGNC Symbol;Acc:21080]
Peak_353277	chr16	20753017	20753317	301	*	6.74	6.18	7.14	-0.96	1.57e-05	0.0031	75.05	69.14	73.28	157	120.35	144.51	Promoter (<=1kb)	chr16	20746697	20753118	6422	2	ENST00000396083	0	ENSG00000066654	THUMPD1	HGNC Symbol	protein_coding	THUMP domain containing 1 [Source:HGNC Symbol;Acc:23807]	THUMP DOMAIN CONTAINING 1
Peak_985010	chr8	135725209	135725509	301	*	6.98	6.43	7.38	-0.95	1.97e-06	0.000549	90.48	104.18	64.54	163	190.34	147.22	Promoter (<=1kb)	chr8	135490035	135725281	235247	2	ENST00000377838	0	ENSG00000066827	ZFAT	HGNC Symbol	protein_coding	zinc finger and AT hook domain containing [Source:HGNC Symbol;Acc:19899]	ZINC FINGER ZFAT ZINC FINGER 406
Peak_958690	chr8	66556964	66557264	301	*	7.06	6.35	7.54	-1.19	6.42e-08	3.01e-05	102.41	72.93	69.25	169	231.31	156.25	Promoter (<=1kb)	chr8	66556969	66616982	60014	1	ENST00000523170	0	ENSG00000066855	MTFR1	HGNC Symbol	protein_coding	mitochondrial fission regulator 1 [Source:HGNC Symbol;Acc:29510]
Peak_331261	chr15	72409935	72410235	301	*	6.61	6.02	7.03	-1.01	2.38e-05	0.00437	58.92	63.46	72.61	130	145.1	116.51	Promoter (<=1kb)	chr15	72118613	72410109	291497	2	ENST00000564571	0	ENSG00000066933	MYO9A	HGNC Symbol	protein_coding	myosin IXA [Source:HGNC Symbol;Acc:7608]	UNCONVENTIONAL MYOSIN IXA UNCONVENTIONAL MYOSIN 9A
Peak_88946	chr10	3149796	3150096	301	*	7.16	6.41	7.65	-1.25	1.27e-09	1.05e-06	75.05	71.98	107.57	223	192.9	187.86	Promoter (2-3kb)	chr10	3147071	3149425	2355	1	ENST00000460445	2725	ENSG00000067057	PFKP	HGNC Symbol	protein_coding	phosphofructokinase, platelet [Source:HGNC Symbol;Acc:8878]	6 PHOSPHOFRUCTOKINASE TYPE C EC_2.7.1.11 PHOSPHOFRUCTO 1 KINASE ISOZYME C PFK C PHOSPHOFRUCTOKINASE 1 PHOSPHOHEXOKINASE
Peak_88941	chr10	3133577	3133877	301	*	5.86	5.16	6.33	-1.17	0.000359	0.0399	30.86	44.51	31.6	71	66.58	103.87	Intron (ENST00000607886/ENSG00000067057, intron 2 of 3)	chr10	3146916	3155708	8793	1	ENST00000415005	-13039	ENSG00000067057	PFKP	HGNC Symbol	protein_coding	phosphofructokinase, platelet [Source:HGNC Symbol;Acc:8878]	6 PHOSPHOFRUCTOKINASE TYPE C EC_2.7.1.11 PHOSPHOFRUCTO 1 KINASE ISOZYME C PFK C PHOSPHOFRUCTOKINASE 1 PHOSPHOHEXOKINASE
Peak_88942	chr10	3137573	3137873	301	*	6.86	6.37	7.22	-0.86	4.01e-05	0.00674	92.59	90.92	63.87	163	167.3	117.41	Intron (ENST00000607886/ENSG00000067057, intron 2 of 3)	chr10	3146916	3155708	8793	1	ENST00000415005	-9043	ENSG00000067057	PFKP	HGNC Symbol	protein_coding	phosphofructokinase, platelet [Source:HGNC Symbol;Acc:8878]	6 PHOSPHOFRUCTOKINASE TYPE C EC_2.7.1.11 PHOSPHOFRUCTO 1 KINASE ISOZYME C PFK C PHOSPHOFRUCTOKINASE 1 PHOSPHOHEXOKINASE
Peak_87985	chr10	1095095	1095395	301	*	7.63	6.92	8.11	-1.19	3.74e-13	8.86e-10	104.51	146.8	111.61	263	328.62	236.63	Promoter (<=1kb)	chr10	1085848	1095110	9263	2	ENST00000381344	0	ENSG00000067064	IDI1	HGNC Symbol	protein_coding	isopentenyl-diphosphate delta isomerase 1 [Source:HGNC Symbol;Acc:5387]	ISOPENTENYL DIPHOSPHATE DELTA ISOMERASE 1 EC_5.3.3.2 ISOPENTENYL PYROPHOSPHATE ISOMERASE 1 IPP ISOMERASE 1 IPPI1
Peak_546711	chr2	231337425	231337725	301	*	5.44	4.65	5.95	-1.31	0.000337	0.0379	27.36	18.94	28.91	55	64.02	66.84	Promoter (<=1kb)	chr2	231337832	231363237	25406	1	ENST00000492546	-107	ENSG00000067066	SP100	HGNC Symbol	protein_coding	SP100 nuclear antigen [Source:HGNC Symbol;Acc:11206]	UNKNOWN
Peak_546695	chr2	231308317	231308617	301	*	4.73	3.49	5.39	-1.9	9.91e-05	0.014	7.01	8.52	18.15	45	44.38	36.13	Intron (ENST00000264052/ENSG00000067066, intron 3 of 24)	chr2	231314090	231326043	11954	1	ENST00000470940	-5473	ENSG00000067066	SP100	HGNC Symbol	protein_coding	SP100 nuclear antigen [Source:HGNC Symbol;Acc:11206]	UNKNOWN
Peak_766448	chr5	54830668	54830968	301	*	6.7	6.23	7.05	-0.82	0.000312	0.0356	82.07	79.56	63.2	119	143.4	134.57	Promoter (<=1kb)	chr5	54720682	54830797	110116	2	ENST00000264775	0	ENSG00000067113	PPAP2A	HGNC Symbol	protein_coding	phosphatidic acid phosphatase type 2A [Source:HGNC Symbol;Acc:9228]	LIPID PHOSPHATE PHOSPHOHYDROLASE 1 EC_3.1.3.4 PAP2 ALPHA PHOSPHATIDATE PHOSPHOHYDROLASE TYPE 2A PHOSPHATIDIC ACID PHOSPHATASE 2A PAP 2A PAP2A
Peak_193798	chr12	6445542	6445842	301	*	7.45	6.92	7.83	-0.91	1.28e-07	5.46e-05	119.94	140.17	104.21	205	255.21	222.18	Promoter (2-3kb)	chr12	6441038	6443410	2373	2	ENST00000437813	-2132	ENSG00000067182	TNFRSF1A	HGNC Symbol	protein_coding	tumor necrosis factor receptor superfamily, member 1A [Source:HGNC Symbol;Acc:11916]
Peak_38926	chr1	93250598	93250898	301	*	7.08	6.62	7.42	-0.8	3.57e-05	0.00612	102.41	107.02	86.06	176	197.17	141.8	Promoter (<=1kb)	chr1	93169415	93250663	81249	2	ENST00000474806	0	ENSG00000067208	EVI5	HGNC Symbol	protein_coding	ecotropic viral integration site 5 [Source:HGNC Symbol;Acc:3501]	ECOTROPIC VIRAL INTEGRATION SITE 5
Peak_900360	chr7	66767330	66767630	301	*	7	6.51	7.35	-0.84	3.39e-05	0.00587	75.75	109.87	88.75	123	208.27	159.86	Promoter (<=1kb)	chr7	66752528	66767417	14890	2	ENST00000275546	0	ENSG00000067601	PMS2P4	HGNC Symbol	pseudogene	postmeiotic segregation increased 2 pseudogene 4 [Source:HGNC Symbol;Acc:9129]
Peak_528	chr1	2064650	2064950	301	*	7.47	6.93	7.87	-0.94	4.83e-08	2.35e-05	98.9	147.75	118.33	227	244.97	227.6	Promoter (<=1kb)	chr1	2065077	2080363	15287	1	ENST00000471018	-127	ENSG00000067606	PRKCZ	HGNC Symbol	protein_coding	protein kinase C, zeta [Source:HGNC Symbol;Acc:9412]	KINASE C IOTA TYPE EC_2.7.11.13 ATYPICAL KINASE C LAMBDA/IOTA APKC LAMBDA/IOTA NPKC IOTA
Peak_529	chr1	2066990	2067290	301	*	6.82	6.21	7.24	-1.03	5e-06	0.0012	56.11	82.4	83.37	157	164.74	132.77	Promoter (<=1kb)	chr1	2066701	2082304	15604	1	ENST00000419838	289	ENSG00000067606	PRKCZ	HGNC Symbol	protein_coding	protein kinase C, zeta [Source:HGNC Symbol;Acc:9412]	KINASE C IOTA TYPE EC_2.7.11.13 ATYPICAL KINASE C LAMBDA/IOTA APKC LAMBDA/IOTA NPKC IOTA
Peak_75577	chr1	220267282	220267582	301	*	6.37	5.68	6.84	-1.16	4.09e-06	0.00101	55.41	55.88	42.36	120	128.03	95.74	Promoter (<=1kb)	chr1	220267444	220321380	53937	1	ENST00000366922	0	ENSG00000067704	IARS2	HGNC Symbol	protein_coding	isoleucyl-tRNA synthetase 2, mitochondrial [Source:HGNC Symbol;Acc:29685]	ISOLEUCINE TRNA LIGASE MITOCHONDRIAL EC_6.1.1.5 ISOLEUCYL TRNA SYNTHETASE ILERS
Peak_219981	chr12	79521056	79521356	301	*	5.69	4.62	6.3	-1.68	7.9e-07	0.000257	19.64	18.94	34.96	85	52.07	99.35	Intron (ENST00000393240/ENSG00000067715, intron 4 of 11)	chr12	79440098	79689919	249822	1	ENST00000446242	80958	ENSG00000067715	SYT1	HGNC Symbol	protein_coding	synaptotagmin I [Source:HGNC Symbol;Acc:11509]	SYNAPTOTAGMIN 1 SYNAPTOTAGMIN I SYTI
Peak_219705	chr12	78588248	78588548	301	*	5.72	4.99	6.21	-1.22	0.000376	0.0414	36.47	29.36	29.58	61	93.89	66.84	Intron (ENST00000536525/ENSG00000067798, intron 33 of 38)	chr12	78592856	78604763	11908	1	ENST00000541270	-4308	ENSG00000067798	NAV3	HGNC Symbol	protein_coding	neuron navigator 3 [Source:HGNC Symbol;Acc:15998]	NEURON NAVIGATOR 3 PORE MEMBRANE AND/OR FILAMENT INTERACTING 1
Peak_219610	chr12	78241919	78242219	301	*	5.79	4.67	6.41	-1.74	2.8e-07	0.000106	29.46	32.2	14.79	71	97.31	87.61	Intron (ENST00000549464/ENSG00000067798, intron 1 of 9)	chr12	78225069	78606790	381722	1	ENST00000266692	16850	ENSG00000067798	NAV3	HGNC Symbol	protein_coding	neuron navigator 3 [Source:HGNC Symbol;Acc:15998]	NEURON NAVIGATOR 3 PORE MEMBRANE AND/OR FILAMENT INTERACTING 1
Peak_414984	chr18	18517438	18517738	301	*	5.91	6.49	4.93	1.56	1.32e-06	0.000392	66.64	100.39	102.86	31	27.31	33.42	Distal Intergenic	chr18	18533251	18534831	1581	2	ENST00000578051	17093	ENSG00000067900	ROCK1	HGNC Symbol	protein_coding	Rho-associated, coiled-coil containing protein kinase 1 [Source:HGNC Symbol;Acc:10251]	RHO ASSOCIATED KINASE EC_2.7.11.1 RHO ASSOCIATED COILED COIL CONTAINING KINASE RHO ASSOCIATED COILED COIL CONTAINING KINASE ROCK ROCK
Peak_415034	chr18	18691803	18692103	301	*	6.88	6.32	7.28	-0.96	5.28e-05	0.00842	77.16	75.77	86.73	155	193.76	116.51	Promoter (<=1kb)	chr18	18526867	18691812	164946	2	ENST00000399799	0	ENSG00000067900	ROCK1	HGNC Symbol	protein_coding	Rho-associated, coiled-coil containing protein kinase 1 [Source:HGNC Symbol;Acc:10251]	RHO ASSOCIATED KINASE EC_2.7.11.1 RHO ASSOCIATED COILED COIL CONTAINING KINASE RHO ASSOCIATED COILED COIL CONTAINING KINASE ROCK ROCK
Peak_550594	chr2	240250500	240250800	301	*	6.53	5.85	6.99	-1.14	8.05e-06	0.00178	63.13	59.67	50.42	100	157.05	124.64	Intron (ENST00000345617/ENSG00000068024, intron 2 of 26)	chr2	240098149	240230907	132759	2	ENST00000446876	-19593	ENSG00000068024	HDAC4	HGNC Symbol	protein_coding	histone deacetylase 4 [Source:HGNC Symbol;Acc:14063]	HISTONE DEACETYLASE 4 HD4 EC_3.5.1.98
Peak_550574	chr2	240197000	240197300	301	*	7.26	6.69	7.67	-0.98	5.35e-07	0.000184	112.93	110.81	85.38	169	229.61	211.34	Intron (ENST00000345617/ENSG00000068024, intron 2 of 26)	chr2	240016586	240220225	203640	2	ENST00000535493	22925	ENSG00000068024	HDAC4	HGNC Symbol	protein_coding	histone deacetylase 4 [Source:HGNC Symbol;Acc:14063]	HISTONE DEACETYLASE 4 HD4 EC_3.5.1.98
Peak_627367	chr3	50371227	50371527	301	*	6.77	6.3	7.12	-0.82	0.000231	0.028	72.95	94.71	68.58	150	162.18	104.77	Intron (ENST00000327761/ENSG00000068028, intron 1 of 4)	chr3	50367219	50374895	7677	2	ENST00000327761	3368	ENSG00000068028	RASSF1	HGNC Symbol	protein_coding	Ras association (RalGDS/AF-6) domain family member 1 [Source:HGNC Symbol;Acc:9882]	RAS ASSOCIATION DOMAIN CONTAINING 1
Peak_627369	chr3	50378131	50378431	301	*	6.78	6.29	7.14	-0.85	8.88e-05	0.0129	70.84	86.19	77.99	122	166.44	135.48	Promoter (<=1kb)	chr3	50367219	50378272	11054	2	ENST00000357043	0	ENSG00000068028	RASSF1	HGNC Symbol	protein_coding	Ras association (RalGDS/AF-6) domain family member 1 [Source:HGNC Symbol;Acc:9882]	RAS ASSOCIATION DOMAIN CONTAINING 1
Peak_627368	chr3	50374722	50375022	301	*	7.4	6.96	7.73	-0.77	2.29e-05	0.00423	96.1	137.33	139.17	217	224.49	195.99	Promoter (<=1kb)	chr3	50367219	50374895	7677	2	ENST00000327761	0	ENSG00000068028	RASSF1	HGNC Symbol	protein_coding	Ras association (RalGDS/AF-6) domain family member 1 [Source:HGNC Symbol;Acc:9882]	RAS ASSOCIATION DOMAIN CONTAINING 1
Peak_342865	chr15	100016753	100017053	301	*	7.38	6.7	7.84	-1.14	4.52e-10	4.35e-07	98.9	121.23	91.44	179	297.89	211.34	Promoter (<=1kb)	chr15	100017370	100256627	239258	1	ENST00000453228	-317	ENSG00000068305	MEF2A	HGNC Symbol	protein_coding	myocyte enhancer factor 2A [Source:HGNC Symbol;Acc:6993]	MYOCYTE SPECIFIC ENHANCER FACTOR 2A
Peak_342948	chr15	100248861	100249161	301	*	7.1	6.43	7.55	-1.12	3.83e-08	1.94e-05	58.92	94.71	105.55	179	199.73	185.15	Promoter (2-3kb)	chr15	100246800	100256167	9368	1	ENST00000561125	2061	ENSG00000068305	MEF2A	HGNC Symbol	protein_coding	myocyte enhancer factor 2A [Source:HGNC Symbol;Acc:6993]	MYOCYTE SPECIFIC ENHANCER FACTOR 2A
Peak_342868	chr15	100026681	100026981	301	*	6	5.34	6.46	-1.12	0.000135	0.018	28.76	45.46	47.06	83	96.45	84	Intron (ENST00000453228/ENSG00000068305, intron 1 of 9)	chr15	100017370	100256627	239258	1	ENST00000453228	9311	ENSG00000068305	MEF2A	HGNC Symbol	protein_coding	myocyte enhancer factor 2A [Source:HGNC Symbol;Acc:6993]	MYOCYTE SPECIFIC ENHANCER FACTOR 2A
Peak_342859	chr15	99995155	99995455	301	*	7.08	6.48	7.5	-1.02	1.45e-06	0.000426	86.28	90.92	91.44	130	216.8	196.89	Distal Intergenic	chr15	100017370	100256627	239258	1	ENST00000453228	-21915	ENSG00000068305	MEF2A	HGNC Symbol	protein_coding	myocyte enhancer factor 2A [Source:HGNC Symbol;Acc:6993]	MYOCYTE SPECIFIC ENHANCER FACTOR 2A
Peak_140364	chr10	134350769	134351069	301	*	7.75	7.18	8.16	-0.99	4.95e-08	2.4e-05	138.18	147.75	147.91	352	287.65	220.38	Promoter (<=1kb)	chr10	134351324	134596979	245656	1	ENST00000368594	-255	ENSG00000068383	INPP5A	HGNC Symbol	protein_coding	inositol polyphosphate-5-phosphatase, 40kDa [Source:HGNC Symbol;Acc:6076]	TYPE I INOSITOL 1 4 5 TRISPHOSPHATE 5 PHOSPHATASE 5PTASE EC_3.1.3.56
Peak_140417	chr10	134479633	134479933	301	*	6.75	6.06	7.22	-1.15	2.26e-07	8.85e-05	72.95	72.93	54.46	173	134.86	138.19	Intron (ENST00000368594/ENSG00000068383, intron 4 of 15)	chr10	134503896	134540853	36958	1	ENST00000487614	-23963	ENSG00000068383	INPP5A	HGNC Symbol	protein_coding	inositol polyphosphate-5-phosphatase, 40kDa [Source:HGNC Symbol;Acc:6076]	TYPE I INOSITOL 1 4 5 TRISPHOSPHATE 5 PHOSPHATASE 5PTASE EC_3.1.3.56
Peak_399111	chr17	57232797	57233097	301	*	7.71	6.98	8.19	-1.21	4.62e-14	1.46e-10	113.63	142.07	123.03	278	333.74	264.63	Promoter (<=1kb)	chr17	57232860	57279929	47070	1	ENST00000262293	0	ENSG00000068489	PRR11	HGNC Symbol	protein_coding	proline rich 11 [Source:HGNC Symbol;Acc:25619]	JUNCTION MEDIATING AND REGULATORY
Peak_276322	chr13	113491784	113492084	301	*	5.8	4.76	6.4	-1.63	8.64e-07	0.000275	25.25	24.63	31.6	80	100.72	72.25	Promoter (1-2kb)	chr13	113490557	113510242	19686	1	ENST00000489577	1227	ENSG00000068650	ATP11A	HGNC Symbol	protein_coding	ATPase, class VI, type 11A [Source:HGNC Symbol;Acc:13552]	PROBABLE PHOSPHOLIPID TRANSPORTING ATPASE IH EC_3.6.3.1 ATPASE IS ATPASE CLASS VI TYPE 11A
Peak_469092	chr2	20251446	20251746	301	*	7.23	6.69	7.62	-0.93	6.58e-06	0.0015	89.08	111.76	109.59	216	225.34	149.02	Promoter (<=1kb)	chr2	20232411	20251789	19379	2	ENST00000175091	43	ENSG00000068697	LAPTM4A	HGNC Symbol	protein_coding	lysosomal protein transmembrane 4 alpha [Source:HGNC Symbol;Acc:6924]	LYSOSOMAL ASSOCIATED TRANSMEMBRANE
Peak_480198	chr2	47212321	47212621	301	*	6.85	6.25	7.28	-1.04	2.53e-06	0.000677	72.95	65.35	89.42	139	172.42	155.35	Intron (ENST00000409245/ENSG00000068724, intron 6 of 20)	chr2	47205879	47302696	96818	1	ENST00000491786	6442	ENSG00000068724	TTC7A	HGNC Symbol	protein_coding	tetratricopeptide repeat domain 7A [Source:HGNC Symbol;Acc:19750]	TETRATRICOPEPTIDE REPEAT 7A TPR REPEAT 7A
Peak_480220	chr2	47261261	47261561	301	*	7.59	6.95	8.02	-1.07	4.77e-10	4.54e-07	113.63	120.28	137.15	258	287.65	235.73	Promoter (<=1kb)	chr2	47261294	47288095	26802	1	ENST00000484337	0	ENSG00000068724	TTC7A	HGNC Symbol	protein_coding	tetratricopeptide repeat domain 7A [Source:HGNC Symbol;Acc:19750]	TETRATRICOPEPTIDE REPEAT 7A TPR REPEAT 7A
Peak_479587	chr2	45781297	45781597	301	*	5.48	4.66	6	-1.34	0.00016	0.0207	22.45	21.78	31.6	52	67.43	73.16	Intron (ENST00000263736/ENSG00000068784, intron 10 of 20)	chr2	45645594	45776211	130618	2	ENST00000475073	-5086	ENSG00000068784	SRBD1	HGNC Symbol	protein_coding	S1 RNA binding domain 1 [Source:HGNC Symbol;Acc:25521]	S1 RNA BINDING DOMAIN CONTAINING 1
Peak_311649	chr15	22892517	22892817	301	*	6.34	5.73	6.77	-1.03	8.34e-05	0.0122	46.29	59.67	53.79	103	134.86	89.41	Promoter (<=1kb)	chr15	22892663	23006016	113354	1	ENST00000313077	0	ENSG00000068793	CYFIP1	HGNC Symbol	protein_coding	cytoplasmic FMR1 interacting protein 1 [Source:HGNC Symbol;Acc:13759]	CYTOPLASMIC FMR1 INTERACTING
Peak_311655	chr15	22904324	22904624	301	*	6.29	5.62	6.74	-1.12	3.38e-05	0.00586	37.18	43.57	67.23	94	118.64	108.38	Intron (ENST00000561185/ENSG00000068793, intron 1 of 5)	chr15	22892720	22928471	35752	1	ENST00000558430	11604	ENSG00000068793	CYFIP1	HGNC Symbol	protein_coding	cytoplasmic FMR1 interacting protein 1 [Source:HGNC Symbol;Acc:13759]	CYTOPLASMIC FMR1 INTERACTING
Peak_311698	chr15	22984656	22984956	301	*	6.59	5.95	7.03	-1.08	9.55e-06	0.00205	62.43	62.51	60.51	102	139.13	151.73	Intron (ENST00000313077/ENSG00000068793, intron 23 of 30)	chr15	22997606	22999387	1782	1	ENST00000557890	-12650	ENSG00000068793	CYFIP1	HGNC Symbol	protein_coding	cytoplasmic FMR1 interacting protein 1 [Source:HGNC Symbol;Acc:13759]	CYTOPLASMIC FMR1 INTERACTING
Peak_769356	chr5	61601789	61602089	301	*	7.57	7.01	7.97	-0.97	3.19e-09	2.28e-06	116.44	152.49	116.98	231	285.09	237.54	Promoter (<=1kb)	chr5	61601989	61681503	79515	1	ENST00000401507	0	ENSG00000068796	KIF2A	HGNC Symbol	protein_coding	kinesin heavy chain member 2A [Source:HGNC Symbol;Acc:6318]	KINESIN KIF2A
Peak_667771	chr3	160094524	160094824	301	*	6.29	5.62	6.74	-1.12	1.77e-05	0.00342	50.5	45.46	51.77	115	93.89	111.99	Promoter (<=1kb)	chr3	160073801	160095242	21442	2	ENST00000484963	418	ENSG00000068885	IFT80	HGNC Symbol	protein_coding	intraflagellar transport 80 homolog (Chlamydomonas) [Source:HGNC Symbol;Acc:29262]	INTRAFLAGELLAR TRANSPORT 80 HOMOLOG WD REPEAT CONTAINING 56
Peak_667780	chr3	160116902	160117202	301	*	6.42	5.9	6.81	-0.9	0.000223	0.0273	50.5	66.3	62.53	100	123.77	111.99	Promoter (<=1kb)	chr3	159975968	160117061	141094	2	ENST00000496589	0	ENSG00000068885	IFT80	HGNC Symbol	protein_coding	intraflagellar transport 80 homolog (Chlamydomonas) [Source:HGNC Symbol;Acc:29262]	INTRAFLAGELLAR TRANSPORT 80 HOMOLOG WD REPEAT CONTAINING 56
Peak_163697	chr11	64691546	64691846	301	*	6.52	5.86	6.96	-1.1	3.4e-06	0.000866	63.83	66.3	44.37	136	134.01	104.77	Promoter (<=1kb)	chr11	64692143	64701945	9803	1	ENST00000164133	-297	ENSG00000068971	PPP2R5B	HGNC Symbol	protein_coding	protein phosphatase 2, regulatory subunit B', beta [Source:HGNC Symbol;Acc:9310]
Peak_79457	chr1	229643980	229644280	301	*	6.94	6.35	7.36	-1.01	4.26e-06	0.00105	78.56	83.35	82.7	205	150.23	137.28	Promoter (<=1kb)	chr1	229577045	229644088	67044	2	ENST00000261396	0	ENSG00000069248	NUP133	HGNC Symbol	protein_coding	nucleoporin 133kDa [Source:HGNC Symbol;Acc:18016]	NUCLEAR PORE
Peak_358890	chr16	46723194	46723494	301	*	7.42	7.01	7.73	-0.72	0.000274	0.0321	135.38	139.23	112.95	167	291.92	179.73	Promoter (<=1kb)	chr16	46710417	46723430	13014	2	ENST00000569950	0	ENSG00000069329	VPS35	HGNC Symbol	protein_coding	vacuolar protein sorting 35 homolog (S. cerevisiae) [Source:HGNC Symbol;Acc:13487]	VACUOLAR SORTING ASSOCIATED 35
Peak_2317	chr1	6052457	6052757	301	*	7.7	7.05	8.15	-1.1	8.27e-10	7.27e-07	148	126.91	122.36	234	332.89	286.31	Promoter (<=1kb)	chr1	6052733	6067720	14988	1	ENST00000493807	0	ENSG00000069424	KCNAB2	HGNC Symbol	protein_coding	potassium voltage-gated channel, shaker-related subfamily, beta member 2 [Source:HGNC Symbol;Acc:6229]	VOLTAGE GATED POTASSIUM CHANNEL SUBUNIT BETA 2 K + CHANNEL SUBUNIT BETA 2 KV BETA 2
Peak_194982	chr12	9826358	9826658	301	*	6.33	5.63	6.8	-1.17	5.65e-06	0.00132	38.58	58.72	51.77	103	127.18	104.77	Promoter (<=1kb)	chr12	9826604	9845932	19329	1	ENST00000476198	0	ENSG00000069493	CLEC2D	HGNC Symbol	protein_coding	C-type lectin domain family 2, member D [Source:HGNC Symbol;Acc:14351]	C TYPE LECTIN DOMAIN FAMILY 2 MEMBER C TYPE LECTIN RELATED CLR
Peak_1050995	chrX	44402090	44402390	301	*	6.34	5.73	6.77	-1.04	3.73e-05	0.00635	56.11	63.46	39.67	119	125.47	84	Promoter (<=1kb)	chr23	44382885	44402247	19363	2	ENST00000378045	0	ENSG00000069509	FUNDC1	HGNC Symbol	protein_coding	FUN14 domain containing 1 [Source:HGNC Symbol;Acc:28746]	FUN14 DOMAIN CONTAINING 1
Peak_38520	chr1	92191511	92191811	301	*	6.19	5.62	6.6	-0.97	0.000297	0.0343	36.47	57.77	53.79	90	105.84	94.83	Promoter (1-2kb)	chr1	92185450	92193475	8026	2	ENST00000529608	1664	ENSG00000069702	TGFBR3	HGNC Symbol	protein_coding	transforming growth factor, beta receptor III [Source:HGNC Symbol;Acc:11774]	TRANSFORMING GROWTH FACTOR BETA RECEPTOR TYPE 3 PRECURSOR TGF BETA RECEPTOR TYPE 3 TGFR 3 BETAGLYCAN TRANSFORMING GROWTH FACTOR BETA RECEPTOR III TGF BETA RECEPTOR TYPE III
Peak_38590	chr1	92351579	92351879	301	*	6.99	6.56	7.32	-0.76	0.000146	0.0192	82.77	107.02	93.45	135	188.64	155.35	Promoter (<=1kb)	chr1	92145902	92351787	205886	2	ENST00000212355	0	ENSG00000069702	TGFBR3	HGNC Symbol	protein_coding	transforming growth factor, beta receptor III [Source:HGNC Symbol;Acc:11774]	TRANSFORMING GROWTH FACTOR BETA RECEPTOR TYPE 3 PRECURSOR TGF BETA RECEPTOR TYPE 3 TGFR 3 BETAGLYCAN TRANSFORMING GROWTH FACTOR BETA RECEPTOR III TGF BETA RECEPTOR TYPE III
Peak_140938	chr11	576195	576495	301	*	6.96	6.54	7.29	-0.75	0.000389	0.0426	93.29	90.92	94.12	163	176.69	128.25	Promoter (<=1kb)	chr11	576486	612043	35558	1	ENST00000534320	0	ENSG00000070047	PHRF1	HGNC Symbol	protein_coding	PHD and ring finger domains 1 [Source:HGNC Symbol;Acc:24351]	SPLICING FACTOR ARGININE/SERINE RICH 19 SR RELATED AND CTD ASSOCIATED FACTOR 1
Peak_1020327	chr9	111696347	111696647	301	*	6.53	6.02	6.91	-0.9	0.000414	0.0447	51.2	72.93	69.92	136	123.77	101.16	Promoter (<=1kb)	chr9	111629797	111696396	66600	2	ENST00000374647	0	ENSG00000070061	IKBKAP	HGNC Symbol	protein_coding	inhibitor of kappa light polypeptide gene enhancer in B-cells, kinase complex-associated protein [Source:HGNC Symbol;Acc:5959]	ELONGATOR COMPLEX 1 ELP1 IKAPPAB KINASE COMPLEX ASSOCIATED IKK COMPLEX ASSOCIATED
Peak_147582	chr11	17298007	17298307	301	*	7.2	6.63	7.6	-0.98	2.52e-07	9.69e-05	98.9	105.13	92.11	166	217.66	199.6	Promoter (<=1kb)	chr11	17298278	17304417	6140	1	ENST00000525637	0	ENSG00000070081	NUCB2	HGNC Symbol	protein_coding	nucleobindin 2 [Source:HGNC Symbol;Acc:8044]
Peak_147592	chr11	17335767	17336067	301	*	6.02	5.31	6.49	-1.18	4.94e-05	0.00798	37.18	52.09	29.58	83	95.6	91.22	Promoter (2-3kb)	chr11	17333628	17353063	19436	1	ENST00000527735	2139	ENSG00000070081	NUCB2	HGNC Symbol	protein_coding	nucleobindin 2 [Source:HGNC Symbol;Acc:8044]
Peak_147572	chr11	17278107	17278407	301	*	7.18	6.47	7.65	-1.18	8.65e-10	7.52e-07	96.8	100.39	69.25	185	233.02	184.25	Intron (ENST00000528644/ENSG00000070081, intron 1 of 2)	chr11	17281903	17332484	50582	1	ENST00000530527	-3496	ENSG00000070081	NUCB2	HGNC Symbol	protein_coding	nucleobindin 2 [Source:HGNC Symbol;Acc:8044]
Peak_1018698	chr9	108059164	108059464	301	*	6.07	5.37	6.54	-1.17	4.67e-05	0.00762	38.58	48.3	36.98	91	86.21	102.06	Promoter (2-3kb)	chr9	108056947	108097868	40922	1	ENST00000607692	2217	ENSG00000070214	SLC44A1	HGNC Symbol	protein_coding	solute carrier family 44 (choline transporter), member 1 [Source:HGNC Symbol;Acc:18798]	CHOLINE TRANSPORTER 1 SOLUTE CARRIER FAMILY 44 MEMBER 1
Peak_1018679	chr9	108006607	108006907	301	*	7.25	6.81	7.58	-0.77	0.000107	0.0149	89.08	144.91	102.86	218	194.61	161.67	Promoter (<=1kb)	chr9	108006903	108159627	152725	1	ENST00000374720	0	ENSG00000070214	SLC44A1	HGNC Symbol	protein_coding	solute carrier family 44 (choline transporter), member 1 [Source:HGNC Symbol;Acc:18798]	CHOLINE TRANSPORTER 1 SOLUTE CARRIER FAMILY 44 MEMBER 1
Peak_1018699	chr9	108061735	108062035	301	*	6.46	5.49	7.04	-1.55	8.43e-10	7.38e-07	23.85	57.77	53.11	102	151.08	140.9	Exon (ENST00000607692/ENSG00000070214, exon 3 of 5)	chr9	108056947	108097868	40922	1	ENST00000607692	4788	ENSG00000070214	SLC44A1	HGNC Symbol	protein_coding	solute carrier family 44 (choline transporter), member 1 [Source:HGNC Symbol;Acc:18798]	CHOLINE TRANSPORTER 1 SOLUTE CARRIER FAMILY 44 MEMBER 1
Peak_1018715	chr9	108095466	108095766	301	*	4.97	4.04	5.53	-1.49	0.00038	0.0417	10.52	19.89	18.82	38	53.77	46.97	Intron (ENST00000374720/ENSG00000070214, intron 3 of 15)	chr9	108117757	108200782	83026	1	ENST00000343170	-21991	ENSG00000070214	SLC44A1	HGNC Symbol	protein_coding	solute carrier family 44 (choline transporter), member 1 [Source:HGNC Symbol;Acc:18798]	CHOLINE TRANSPORTER 1 SOLUTE CARRIER FAMILY 44 MEMBER 1
Peak_290014	chr14	56954506	56954806	301	*	6.24	5.19	6.84	-1.65	2.12e-08	1.16e-05	37.18	31.25	41.01	81	135.72	126.44	Promoter (<=1kb)	chr14	56955072	57052620	97549	1	ENST00000556810	-266	ENSG00000070269	TMEM260	HGNC Symbol	protein_coding	transmembrane protein 260 [Source:HGNC Symbol;Acc:20185]	TRANSMEMBRANE 260
Peak_290067	chr14	57046139	57046439	301	*	6.52	5.86	6.97	-1.11	1.38e-05	0.00279	63.13	61.56	49.08	99	159.62	117.41	Promoter (<=1kb)	chr14	57046338	57116233	69896	1	ENST00000556422	0	ENSG00000070269	TMEM260	HGNC Symbol	protein_coding	transmembrane protein 260 [Source:HGNC Symbol;Acc:20185]	TRANSMEMBRANE 260
Peak_378700	chr17	2310279	2310579	301	*	7.04	6.6	7.37	-0.77	7.91e-05	0.0117	90.48	107.97	92.11	146	192.9	158.06	3' UTR	chr17	2287354	2304412	17059	2	ENST00000174618	-5867	ENSG00000070444	MNT	HGNC Symbol	protein_coding	MAX network transcriptional repressor [Source:HGNC Symbol;Acc:7188]	MAX BINDING MNT MYC ANTAGONIST MNT
Peak_378696	chr17	2300128	2300428	301	*	6.97	6.51	7.32	-0.81	0.000131	0.0176	86.98	82.4	104.21	155	176.69	146.31	Promoter (<=1kb)	chr17	2298624	2300147	1524	2	ENST00000571836	0	ENSG00000070444	MNT	HGNC Symbol	protein_coding	MAX network transcriptional repressor [Source:HGNC Symbol;Acc:7188]	MAX BINDING MNT MYC ANTAGONIST MNT
Peak_801249	chr5	149897181	149897481	301	*	6.98	6.55	7.31	-0.76	0.000139	0.0185	101.71	98.5	80.01	166	153.64	155.35	Intron (ENST00000522491/ENSG00000070614, intron 1 of 1)	chr5	149887674	149937773	50100	1	ENST00000261797	9507	ENSG00000070614	NDST1	HGNC Symbol	protein_coding	N-deacetylase/N-sulfotransferase (heparan glucosaminyl) 1 [Source:HGNC Symbol;Acc:7680]
Peak_910179	chr7	97501640	97501940	301	*	7.11	6.35	7.61	-1.26	0.000408	0.0441	111.53	60.62	72.61	177	233.87	174.31	Promoter (<=1kb)	chr7	97481430	97501854	20425	2	ENST00000175506	0	ENSG00000070669	ASNS	HGNC Symbol	protein_coding	asparagine synthetase (glutamine-hydrolyzing) [Source:HGNC Symbol;Acc:753]	ASPARAGINE SYNTHETASE [GLUTAMINE HYDROLYZING] EC_6.3.5.4 GLUTAMINE DEPENDENT ASPARAGINE SYNTHETASE
Peak_950208	chr8	42010238	42010538	301	*	7.7	7.12	8.11	-0.99	1.67e-07	6.8e-05	112.23	158.17	146.57	299	327.77	203.21	Promoter (<=1kb)	chr8	42010464	42028700	18237	1	ENST00000518421	0	ENSG00000070718	AP3M2	HGNC Symbol	protein_coding	adaptor-related protein complex 3, mu 2 subunit [Source:HGNC Symbol;Acc:570]	AP 3 COMPLEX SUBUNIT MU 2 ADAPTER RELATED COMPLEX 3 SUBUNIT MU 2 CLATHRIN ASSEMBLY ASSEMBLY COMPLEX 3 MU 2 MEDIUM CHAIN CLATHRIN COAT ASSEMBLY AP47 HOMOLOG 2 CLATHRIN COAT ASSOCIATED AP47 HOMOLOG 2 GOLGI ADAPTOR AP 1.47 KDA HOMOLOG 2 HA1.47 KDA SUBUNIT HOMOLOG 2 MU3B ADAPTIN P47B
Peak_20076	chr1	45956779	45957079	301	*	7.27	6.72	7.66	-0.95	1.38e-07	5.81e-05	95.39	128.81	91.44	179	236.44	192.38	Promoter (<=1kb)	chr1	45809555	45956838	147284	2	ENST00000372086	0	ENSG00000070759	TESK2	HGNC Symbol	protein_coding	testis-specific kinase 2 [Source:HGNC Symbol;Acc:11732]	DUAL SPECIFICITY TESTIS SPECIFIC KINASE 2 EC_2.7.12.1 TESTICULAR KINASE 2
Peak_885920	chr7	25019780	25020080	301	*	7.16	6.59	7.57	-0.98	1.62e-07	6.63e-05	99.6	105.13	84.71	184	200.59	186.96	Promoter (<=1kb)	chr7	24836158	25019807	183650	2	ENST00000313367	0	ENSG00000070882	OSBPL3	HGNC Symbol	protein_coding	oxysterol binding protein-like 3 [Source:HGNC Symbol;Acc:16370]	OXYSTEROL BINDING RELATED 3 ORP 3 OSBP RELATED 3
Peak_610013	chr3	8911368	8911668	301	*	6.93	6.19	7.41	-1.22	1.89e-08	1.05e-05	85.57	70.09	63.2	153	174.98	182.44	Intron (ENST00000427329/ENSG00000070950, intron 3 of 3)	chr3	8931793	8944082	12290	2	ENST00000429790	32414	ENSG00000070950	RAD18	HGNC Symbol	protein_coding	RAD18 homolog (S. cerevisiae) [Source:HGNC Symbol;Acc:18278]
Peak_223242	chr12	90103160	90103460	301	*	7.78	7.18	8.2	-1.02	8.64e-10	7.52e-07	137.48	163.85	135.14	329	326.06	229.41	Promoter (<=1kb)	chr12	90049360	90103077	53718	2	ENST00000551310	-83	ENSG00000070961	ATP2B1	HGNC Symbol	protein_coding	ATPase, Ca++ transporting, plasma membrane 1 [Source:HGNC Symbol;Acc:814]	PLASMA MEMBRANE CALCIUM TRANSPORTING ATPASE 1 PMCA1 EC_3.6.3.8 PLASMA MEMBRANE CALCIUM ATPASE 1 PLASMA MEMBRANE CALCIUM PUMP 1
Peak_686334	chr4	10097864	10098164	301	*	7.34	6.52	7.85	-1.33	1.23e-13	3.41e-10	80.66	103.24	91.44	194	280.82	219.47	Promoter (<=1kb)	chr4	10089330	10098202	8873	2	ENST00000508949	38	ENSG00000071127	WDR1	HGNC Symbol	protein_coding	WD repeat domain 1 [Source:HGNC Symbol;Acc:12754]	WD REPEAT CONTAINING 1 ACTIN INTERACTING 1
Peak_686341	chr4	10118325	10118625	301	*	7.48	6.96	7.86	-0.9	7.95e-07	0.000258	138.88	109.87	125.05	230	264.6	201.41	Promoter (<=1kb)	chr4	10075963	10118484	42522	2	ENST00000499869	0	ENSG00000071127	WDR1	HGNC Symbol	protein_coding	WD repeat domain 1 [Source:HGNC Symbol;Acc:12754]	WD REPEAT CONTAINING 1 ACTIN INTERACTING 1
Peak_686339	chr4	10108257	10108557	301	*	7.49	6.73	7.98	-1.25	3.95e-13	9.26e-10	99.6	123.13	95.47	213	284.23	261.92	Promoter (<=1kb)	chr4	10099334	10108180	8847	2	ENST00000264785	-77	ENSG00000071127	WDR1	HGNC Symbol	protein_coding	WD repeat domain 1 [Source:HGNC Symbol;Acc:12754]	WD REPEAT CONTAINING 1 ACTIN INTERACTING 1
Peak_732911	chr4	148947214	148947514	301	*	6.65	5.8	7.18	-1.38	2.38e-09	1.77e-06	59.62	50.2	57.15	142	141.69	149.93	Intron (ENST00000336498/ENSG00000071205, intron 19 of 22)	chr4	148944205	148984428	40224	1	ENST00000513548	3009	ENSG00000071205	ARHGAP10	HGNC Symbol	protein_coding	Rho GTPase activating protein 10 [Source:HGNC Symbol;Acc:26099]
Peak_732903	chr4	148928486	148928786	301	*	6.85	5.83	7.45	-1.62	3.67e-13	8.71e-10	61.02	65.35	44.37	150	220.22	153.54	Intron (ENST00000336498/ENSG00000071205, intron 18 of 22)	chr4	148944205	148984428	40224	1	ENST00000513548	-15419	ENSG00000071205	ARHGAP10	HGNC Symbol	protein_coding	Rho GTPase activating protein 10 [Source:HGNC Symbol;Acc:26099]
Peak_732818	chr4	148763744	148764044	301	*	5.94	5.11	6.47	-1.35	1.24e-05	0.00255	24.55	46.41	32.94	94	86.21	84.9	Intron (ENST00000510379/ENSG00000071205, intron 3 of 4)	chr4	148782134	148993927	211794	1	ENST00000506054	-18090	ENSG00000071205	ARHGAP10	HGNC Symbol	protein_coding	Rho GTPase activating protein 10 [Source:HGNC Symbol;Acc:26099]
Peak_874948	chr6	166966991	166967291	301	*	6.68	5.92	7.18	-1.26	2.12e-07	8.34e-05	49.1	94.71	37.65	132	156.2	145.41	Intron (ENST00000265678/ENSG00000071242, intron 1 of 20)	chr6	166826147	166958178	132032	2	ENST00000481261	-8813	ENSG00000071242	RPS6KA2	HGNC Symbol	protein_coding	ribosomal protein S6 kinase, 90kDa, polypeptide 2 [Source:HGNC Symbol;Acc:10431]	RIBOSOMAL S6 KINASE ALPHA 2 S6K ALPHA 2 EC_2.7.11.1.90 KDA RIBOSOMAL S6 KINASE 2 P90 RSK 2 P90RSK2 MAP KINASE ACTIVATED KINASE 1C MAPK ACTIVATED KINASE 1C MAPKAP KINASE 1C MAPKAPK 1C RIBOSOMAL S6 KINASE 3 RSK 3 PP90RSK3
Peak_874980	chr6	167040742	167041042	301	*	8.01	7.39	8.45	-1.06	1.91e-12	3.67e-09	159.22	178.06	166.06	337	390.08	321.53	Promoter (<=1kb)	chr6	166912099	167041010	128912	2	ENST00000507350	0	ENSG00000071242	RPS6KA2	HGNC Symbol	protein_coding	ribosomal protein S6 kinase, 90kDa, polypeptide 2 [Source:HGNC Symbol;Acc:10431]	RIBOSOMAL S6 KINASE ALPHA 2 S6K ALPHA 2 EC_2.7.11.1.90 KDA RIBOSOMAL S6 KINASE 2 P90 RSK 2 P90RSK2 MAP KINASE ACTIVATED KINASE 1C MAPK ACTIVATED KINASE 1C MAPKAP KINASE 1C MAPKAPK 1C RIBOSOMAL S6 KINASE 3 RSK 3 PP90RSK3
Peak_874952	chr6	166975299	166975599	301	*	6.4	5.74	6.85	-1.11	0.000207	0.0256	57.52	42.62	59.84	70	127.18	148.12	Intron (ENST00000265678/ENSG00000071242, intron 1 of 20)	chr6	166826147	166958178	132032	2	ENST00000481261	-17121	ENSG00000071242	RPS6KA2	HGNC Symbol	protein_coding	ribosomal protein S6 kinase, 90kDa, polypeptide 2 [Source:HGNC Symbol;Acc:10431]	RIBOSOMAL S6 KINASE ALPHA 2 S6K ALPHA 2 EC_2.7.11.1.90 KDA RIBOSOMAL S6 KINASE 2 P90 RSK 2 P90RSK2 MAP KINASE ACTIVATED KINASE 1C MAPK ACTIVATED KINASE 1C MAPKAP KINASE 1C MAPKAPK 1C RIBOSOMAL S6 KINASE 3 RSK 3 PP90RSK3
Peak_918589	chr7	120590529	120590829	301	*	7	6.15	7.53	-1.38	7.21e-11	8.89e-08	80.66	69.14	63.2	162	211.68	182.44	Promoter (<=1kb)	chr7	120590803	120617270	26468	1	ENST00000315870	0	ENSG00000071243	ING3	HGNC Symbol	protein_coding	inhibitor of growth family, member 3 [Source:HGNC Symbol;Acc:14587]	CHROMATIN MODIFICATION RELATED YNG2 ING1 HOMOLOG 2
Peak_609853	chr3	8548312	8548612	301	*	5.57	4.64	6.12	-1.48	1.77e-05	0.00342	36.47	17.05	21.51	79	59.75	70.45	Intron (ENST00000157600/ENSG00000071282, intron 1 of 5)	chr3	8543574	8609450	65877	1	ENST00000456506	4738	ENSG00000071282	LMCD1	HGNC Symbol	protein_coding	LIM and cysteine-rich domains 1 [Source:HGNC Symbol;Acc:6633]	LIM AND CYSTEINE RICH DOMAINS 1
Peak_609862	chr3	8573992	8574292	301	*	6.32	5.51	6.83	-1.32	9.57e-07	0.0003	39.98	60.62	36.31	132	110.11	100.25	Intron (ENST00000157600/ENSG00000071282, intron 1 of 5)	chr3	8578869	8592135	13267	1	ENST00000426878	-4577	ENSG00000071282	LMCD1	HGNC Symbol	protein_coding	LIM and cysteine-rich domains 1 [Source:HGNC Symbol;Acc:6633]	LIM AND CYSTEINE RICH DOMAINS 1
Peak_609855	chr3	8551650	8551950	301	*	6.28	5.71	6.69	-0.98	0.000151	0.0199	36.47	59.67	61.18	91	108.4	111.09	Intron (ENST00000157600/ENSG00000071282, intron 1 of 5)	chr3	8543574	8609450	65877	1	ENST00000456506	8076	ENSG00000071282	LMCD1	HGNC Symbol	protein_coding	LIM and cysteine-rich domains 1 [Source:HGNC Symbol;Acc:6633]	LIM AND CYSTEINE RICH DOMAINS 1
Peak_609851	chr3	8543259	8543559	301	*	7.35	6.69	7.8	-1.12	4.49e-10	4.33e-07	109.42	102.29	97.49	206	240.7	223.99	Promoter (<=1kb)	chr3	8543393	8609805	66413	1	ENST00000157600	0	ENSG00000071282	LMCD1	HGNC Symbol	protein_coding	LIM and cysteine-rich domains 1 [Source:HGNC Symbol;Acc:6633]	LIM AND CYSTEINE RICH DOMAINS 1
Peak_300942	chr14	82000182	82000482	301	*	7.9	7.04	8.44	-1.4	4.11e-19	6.52e-15	131.17	151.54	112.28	312	403.73	323.34	Promoter (<=1kb)	chr14	81937893	82000205	62313	2	ENST00000336735	0	ENSG00000071537	SEL1L	HGNC Symbol	protein_coding	sel-1 suppressor of lin-12-like (C. elegans) [Source:HGNC Symbol;Acc:10717]	SEL 1 HOMOLOG 1 PRECURSOR SUPPRESSOR OF LIN 12 1 SEL 1L
Peak_663323	chr3	148804194	148804494	301	*	6.49	5.97	6.87	-0.9	0.000194	0.0243	82.77	62.51	43.03	124	121.21	106.57	Promoter (<=1kb)	chr3	148747914	148804309	56396	2	ENST00000465259	0	ENSG00000071794	HLTF	HGNC Symbol	protein_coding	helicase-like transcription factor [Source:HGNC Symbol;Acc:11099]	HELICASE TRANSCRIPTION FACTOR EC_3.6.4.- EC_6.3.-.- 2 SWI/SNF RELATED MATRIX ASSOCIATED ACTIN DEPENDENT REGULATOR OF CHROMATIN SUBFAMILY A MEMBER 3 SUCROSE NONFERMENTING 2 3
Peak_523294	chr2	171074258	171074558	301	*	5.51	4.62	6.05	-1.43	6.62e-05	0.0102	25.95	23.68	24.2	68	76.82	54.19	Intron (ENST00000409940/ENSG00000071909, intron 6 of 29)	chr2	171055762	171511681	455920	1	ENST00000602629	18496	ENSG00000071909	MYO3B	HGNC Symbol	protein_coding	myosin IIIB [Source:HGNC Symbol;Acc:15576]
Peak_523896	chr2	172378825	172379125	301	*	6.67	5.9	7.17	-1.28	9.92e-08	4.38e-05	58.92	49.25	70.59	136	160.47	136.38	Promoter (<=1kb)	chr2	172378858	172407650	28793	1	ENST00000468308	0	ENSG00000071967	CYBRD1	HGNC Symbol	protein_coding	cytochrome b reductase 1 [Source:HGNC Symbol;Acc:20797]	CYTOCHROME B
Peak_876506	chr6	170893611	170893911	301	*	7.44	6.56	7.98	-1.42	6.93e-15	2.74e-11	91.19	89.98	102.19	215	297.89	246.57	Promoter (<=1kb)	chr6	170884383	170893748	9366	2	ENST00000541970	0	ENSG00000071994	PDCD2	HGNC Symbol	protein_coding	programmed cell death 2 [Source:HGNC Symbol;Acc:8762]	PROGRAMMED CELL DEATH 2 ZINC FINGER RP 8
Peak_221795	chr12	85306437	85306737	301	*	6.49	5.87	6.92	-1.05	1.1e-05	0.00231	56.82	65.35	53.11	117	132.3	114.7	Promoter (<=1kb)	chr12	85254102	85306655	52554	2	ENST00000266682	0	ENSG00000072041	SLC6A15	HGNC Symbol	protein_coding	solute carrier family 6 (neutral amino acid transporter), member 15 [Source:HGNC Symbol;Acc:13621]	SODIUM DEPENDENT NEUTRAL AMINO ACID TRANSPORTER B 0 AT2 SODIUM AND CHLORIDE DEPENDENT NEUROTRANSMITTER TRANSPORTER NTT73 SOLUTE CARRIER FAMILY 6 MEMBER 15 TRANSPORTER V7 3
Peak_443712	chr19	14228582	14228882	301	*	7.41	6.87	7.79	-0.92	2.54e-07	9.75e-05	100.3	113.65	137.83	210	240.7	214.96	Promoter (<=1kb)	chr19	14213713	14228896	15184	2	ENST00000589284	14	ENSG00000072062	PRKACA	HGNC Symbol	protein_coding	protein kinase, cAMP-dependent, catalytic, alpha [Source:HGNC Symbol;Acc:9380]	CAMP DEPENDENT KINASE CATALYTIC SUBUNIT ALPHA PKA C ALPHA EC_2.7.11.11
Peak_548282	chr2	234941041	234941341	301	*	5.8	4.81	6.38	-1.57	9.26e-06	0.002	22.45	35.04	26.89	52	75.97	121.93	Distal Intergenic	chr2	234959323	234985774	26452	1	ENST00000373368	-17982	ENSG00000072080	SPP2	HGNC Symbol	protein_coding	secreted phosphoprotein 2, 24kDa [Source:HGNC Symbol;Acc:11256]	SECRETED PHOSPHOPROTEIN 24 PRECURSOR SPP 24 SECRETED PHOSPHOPROTEIN 2
Peak_295138	chr14	69351202	69351502	301	*	6.39	5.84	6.79	-0.94	0.000236	0.0285	41.38	78.61	52.44	79	121.21	130.96	Promoter (<=1kb)	chr14	69345766	69351020	5255	2	ENST00000553290	-182	ENSG00000072110	ACTN1	HGNC Symbol	protein_coding	actinin, alpha 1 [Source:HGNC Symbol;Acc:163]	ALPHA ACTININ 1 ALPHA ACTININ CYTOSKELETAL F ACTIN CROSS LINKING NON MUSCLE ALPHA ACTININ 1
Peak_508898	chr2	131130084	131130384	301	*	7.04	6.36	7.5	-1.14	1.91e-08	1.06e-05	79.26	85.24	81.35	201	186.93	153.54	Promoter (<=1kb)	chr2	131130181	131132106	1926	1	ENST00000462321	0	ENSG00000072135	PTPN18	HGNC Symbol	protein_coding	protein tyrosine phosphatase, non-receptor type 18 (brain-derived) [Source:HGNC Symbol;Acc:9649]	TYROSINE PHOSPHATASE NON RECEPTOR TYPE 18 EC_3.1.3.48 PHOSPHATASE
Peak_508895	chr2	131113440	131113740	301	*	7.71	7	8.19	-1.18	5.41e-11	6.91e-08	145.2	126.91	112.95	239	330.33	304.37	Promoter (<=1kb)	chr2	131113580	131132982	19403	1	ENST00000175756	0	ENSG00000072135	PTPN18	HGNC Symbol	protein_coding	protein tyrosine phosphatase, non-receptor type 18 (brain-derived) [Source:HGNC Symbol;Acc:9649]	TYROSINE PHOSPHATASE NON RECEPTOR TYPE 18 EC_3.1.3.48 PHOSPHATASE
Peak_508905	chr2	131149166	131149466	301	*	6.5	5.73	7	-1.27	1.95e-07	7.75e-05	50.5	60.62	48.41	127	125.47	130.96	Distal Intergenic	chr2	131130181	131132106	1926	1	ENST00000462321	18985	ENSG00000072135	PTPN18	HGNC Symbol	protein_coding	protein tyrosine phosphatase, non-receptor type 18 (brain-derived) [Source:HGNC Symbol;Acc:9649]	TYROSINE PHOSPHATASE NON RECEPTOR TYPE 18 EC_3.1.3.48 PHOSPHATASE
Peak_507818	chr2	128418996	128419296	301	*	7.15	6.46	7.62	-1.16	1.12e-09	9.39e-07	81.37	100.39	82.7	171	236.44	182.44	Promoter (2-3kb)	chr2	128396001	128421993	25993	2	ENST00000476932	2697	ENSG00000072163	LIMS2	HGNC Symbol	protein_coding	LIM and senescent cell antigen-like domains 2 [Source:HGNC Symbol;Acc:16084]	LIM AND SENESCENT CELL ANTIGEN CONTAINING DOMAIN PARTICULARLY INTERESTING NEW CYS HIS PINCH
Peak_507808	chr2	128395310	128395610	301	*	6.74	6.26	7.1	-0.83	0.000169	0.0217	55.41	103.24	71.94	129	145.1	136.38	Promoter (2-3kb)	chr2	128396001	128397978	1978	2	ENST00000494613	2368	ENSG00000072163	LIMS2	HGNC Symbol	protein_coding	LIM and senescent cell antigen-like domains 2 [Source:HGNC Symbol;Acc:16084]	LIM AND SENESCENT CELL ANTIGEN CONTAINING DOMAIN PARTICULARLY INTERESTING NEW CYS HIS PINCH
Peak_541832	chr2	220317635	220317935	301	*	7.21	6.65	7.61	-0.96	8.95e-07	0.000284	108.02	96.61	96.81	181	235.58	170.7	Promoter (1-2kb)	chr2	220316463	220329389	12927	1	ENST00000463218	1172	ENSG00000072195	SPEG	HGNC Symbol	protein_coding	SPEG complex locus [Source:HGNC Symbol;Acc:16901]	STRIATED MUSCLE KINASE EC_2.7.11.1 AORTIC PREFERENTIALLY EXPRESSED 1 APEG 1
Peak_793861	chr5	132299308	132299608	301	*	7.5	6.97	7.89	-0.93	2.82e-08	1.48e-05	123.45	138.28	113.62	222	258.63	233.02	Promoter (<=1kb)	chr5	132211071	132299326	88256	2	ENST00000265343	0	ENSG00000072364	AFF4	HGNC Symbol	protein_coding	AF4/FMR2 family, member 4 [Source:HGNC Symbol;Acc:17869]	AF4/FMR2 FAMILY MEMBER
Peak_108845	chr10	60094608	60094908	301	*	6.29	5.59	6.75	-1.16	2.12e-05	0.00397	25.95	66.3	52.44	101	122.91	99.35	Promoter (<=1kb)	chr10	60094735	60130513	35779	1	ENST00000373910	0	ENSG00000072401	UBE2D1	HGNC Symbol	protein_coding	ubiquitin-conjugating enzyme E2D 1 [Source:HGNC Symbol;Acc:12474]	UBIQUITIN CONJUGATING ENZYME E2 D1 EC_6.3.2.19 UBIQUITIN CARRIER D1 UBIQUITIN LIGASE D1
Peak_294445	chr14	67707766	67708066	301	*	7.63	6.9	8.1	-1.2	7.23e-13	1.56e-09	110.83	133.54	114.97	298	279.11	248.37	Promoter (<=1kb)	chr14	67707826	67802536	94711	1	ENST00000261681	0	ENSG00000072415	MPP5	HGNC Symbol	protein_coding	membrane protein, palmitoylated 5 (MAGUK p55 subfamily member 5) [Source:HGNC Symbol;Acc:18669]	MAGUK P55 SUBFAMILY MEMBER 5
Peak_109979	chr10	62703883	62704183	301	*	6.77	6.24	7.16	-0.91	4.43e-05	0.00731	69.44	92.82	65.21	150	134.86	142.7	Promoter (<=1kb)	chr10	62629196	62704005	74810	2	ENST00000337910	0	ENSG00000072422	RHOBTB1	HGNC Symbol	protein_coding	Rho-related BTB domain containing 1 [Source:HGNC Symbol;Acc:18738]	RHO RELATED BTB DOMAIN CONTAINING 1
Peak_806806	chr5	162887339	162887639	301	*	7.25	6.68	7.65	-0.97	1.53e-07	6.32e-05	95.39	125.97	86.73	173	226.19	204.12	Promoter (<=1kb)	chr5	162887348	162898441	11094	1	ENST00000522094	0	ENSG00000072571	HMMR	HGNC Symbol	protein_coding	hyaluronan-mediated motility receptor (RHAMM) [Source:HGNC Symbol;Acc:5012]	HYALURONAN MEDIATED MOTILITY RECEPTOR INTRACELLULAR HYALURONIC ACID BINDING RECEPTOR HYALURONAN MEDIATED MOTILITY CD168 ANTIGEN
Peak_243095	chr12	133464150	133464450	301	*	7.24	6.74	7.61	-0.87	6.84e-05	0.0104	108.02	107.02	104.88	205	252.65	128.25	Promoter (<=1kb)	chr12	133416937	133464184	47248	2	ENST00000315585	0	ENSG00000072609	CHFR	HGNC Symbol	protein_coding	checkpoint with forkhead and ring finger domains, E3 ubiquitin protein ligase [Source:HGNC Symbol;Acc:20455]	E3 UBIQUITIN LIGASE CHFR EC_6.3.2.- CHECKPOINT WITH FORKHEAD AND RING FINGER DOMAINS
Peak_243099	chr12	133484999	133485299	301	*	7.13	6.41	7.6	-1.2	4.13e-10	4.04e-07	84.17	93.76	76.64	181	208.27	194.18	Promoter (<=1kb)	chr12	133446202	133485733	39532	2	ENST00000540537	434	ENSG00000072609	CHFR	HGNC Symbol	protein_coding	checkpoint with forkhead and ring finger domains, E3 ubiquitin protein ligase [Source:HGNC Symbol;Acc:20455]	E3 UBIQUITIN LIGASE CHFR EC_6.3.2.- CHECKPOINT WITH FORKHEAD AND RING FINGER DOMAINS
Peak_793571	chr5	131561121	131561421	301	*	7.4	6.51	7.94	-1.43	6.19e-16	3.48e-12	81.37	111.76	80.68	214	316.67	206.83	Promoter (1-2kb)	chr5	131528306	131562935	34630	2	ENST00000379100	1514	ENSG00000072682	P4HA2	HGNC Symbol	protein_coding	prolyl 4-hydroxylase, alpha polypeptide II [Source:HGNC Symbol;Acc:8547]	PROLYL 4 HYDROXYLASE SUBUNIT ALPHA 2 PRECURSOR 4 PH ALPHA 2 EC_1.14.11.2 PROCOLLAGEN PROLINE 2 OXOGLUTARATE 4 DIOXYGENASE SUBUNIT ALPHA 2
Peak_793569	chr5	131551062	131551362	301	*	7.36	6.76	7.79	-1.03	2.59e-08	1.38e-05	108.72	115.55	100.18	229	266.31	167.09	Intron (ENST00000401867/ENSG00000072682, intron 5 of 15)	chr5	131546183	131557784	11602	2	ENST00000395164	6422	ENSG00000072682	P4HA2	HGNC Symbol	protein_coding	prolyl 4-hydroxylase, alpha polypeptide II [Source:HGNC Symbol;Acc:8547]	PROLYL 4 HYDROXYLASE SUBUNIT ALPHA 2 PRECURSOR 4 PH ALPHA 2 EC_1.14.11.2 PROCOLLAGEN PROLINE 2 OXOGLUTARATE 4 DIOXYGENASE SUBUNIT ALPHA 2
Peak_607542	chr3	3168442	3168742	301	*	7.27	6.59	7.73	-1.14	4.79e-10	4.55e-07	98.2	95.66	95.47	198	227.9	209.54	Promoter (<=1kb)	chr3	3168600	3190707	22108	1	ENST00000251607	0	ENSG00000072756	TRNT1	HGNC Symbol	protein_coding	tRNA nucleotidyl transferase, CCA-adding, 1 [Source:HGNC Symbol;Acc:17341]	CCA TRNA NUCLEOTIDYLTRANSFERASE EC_2.7.7.72 CCA ADDING ENZYME TRNA CCA PYROPHOSPHORYLASE TRNA ADENYLYLTRANSFERASE
Peak_810372	chr5	171615329	171615629	301	*	7.37	6.91	7.72	-0.81	2.98e-05	0.00528	131.17	110.81	119	212	253.51	166.18	Promoter (<=1kb)	chr5	171469077	171615390	146314	2	ENST00000176763	0	ENSG00000072786	STK10	HGNC Symbol	protein_coding	serine/threonine kinase 10 [Source:HGNC Symbol;Acc:11388]	SERINE/THREONINE KINASE 10 EC_2.7.11.1
Peak_810348	chr5	171560351	171560651	301	*	6.63	5.87	7.12	-1.25	1.36e-07	5.73e-05	47.7	71.03	56.47	144	132.3	141.8	Intron (ENST00000176763/ENSG00000072786, intron 2 of 18)	chr5	171533807	171542148	8342	2	ENST00000518267	-18203	ENSG00000072786	STK10	HGNC Symbol	protein_coding	serine/threonine kinase 10 [Source:HGNC Symbol;Acc:11388]	SERINE/THREONINE KINASE 10 EC_2.7.11.1
Peak_810289	chr5	171433769	171434069	301	*	7.24	6.81	7.57	-0.76	2.97e-05	0.00527	93.99	125.02	117.66	163	224.49	183.34	Promoter (<=1kb)	chr5	171288553	171433877	145325	2	ENST00000296933	0	ENSG00000072803	FBXW11	HGNC Symbol	protein_coding	F-box and WD repeat domain containing 11 [Source:HGNC Symbol;Acc:13607]	F BOX/WD REPEAT CONTAINING 11 F BOX AND WD REPEATS BETA TRCP2 F BOX/WD REPEAT CONTAINING 1B HOMOLOGOUS TO SLIMB HOS
Peak_684493	chr4	5760496	5760796	301	*	6.66	5.82	7.19	-1.37	3.64e-09	2.54e-06	54.01	68.19	47.06	122	171.56	143.61	Intron (ENST00000264956/ENSG00000072840, intron 11 of 20)	chr4	5754402	5755656	1255	1	ENST00000514919	6094	ENSG00000072840	EVC	HGNC Symbol	protein_coding	Ellis van Creveld syndrome [Source:HGNC Symbol;Acc:3497]	ELLIS VAN CREVELD SYNDROME
Peak_684475	chr4	5712819	5713119	301	*	6.74	6.28	7.08	-0.8	0.000331	0.0374	77.16	71.03	85.38	147	134.01	125.54	Promoter (<=1kb)	chr4	5712924	5816032	103109	1	ENST00000264956	0	ENSG00000072840	EVC	HGNC Symbol	protein_coding	Ellis van Creveld syndrome [Source:HGNC Symbol;Acc:3497]	ELLIS VAN CREVELD SYNDROME
Peak_351323	chr16	15743860	15744160	301	*	6.42	5.81	6.84	-1.03	4.12e-05	0.00689	54.01	64.4	49.75	119	135.72	89.41	Promoter (<=1kb)	chr16	15744084	15820210	76127	1	ENST00000396354	0	ENSG00000072864	NDE1	HGNC Symbol	protein_coding	nudE neurodevelopment protein 1 [Source:HGNC Symbol;Acc:17619]	NUCLEAR DISTRIBUTION NUDE 1
Peak_351334	chr16	15766676	15766976	301	*	6.42	5.78	6.87	-1.09	1.08e-05	0.00228	33.67	68.19	63.2	91	139.13	120.12	Promoter (<=1kb)	chr16	15766520	15781325	14806	1	ENST00000574163	156	ENSG00000072864	NDE1	HGNC Symbol	protein_coding	nudE neurodevelopment protein 1 [Source:HGNC Symbol;Acc:17619]	NUCLEAR DISTRIBUTION NUDE 1
Peak_444667	chr19	16308227	16308527	301	*	6.68	6.12	7.08	-0.96	2.87e-05	0.0051	70.84	71.98	65.89	114	145.96	147.22	Promoter (<=1kb)	chr19	16308389	16346160	37772	1	ENST00000291439	0	ENSG00000072958	AP1M1	HGNC Symbol	protein_coding	adaptor-related protein complex 1, mu 1 subunit [Source:HGNC Symbol;Acc:13667]	AP 1 COMPLEX SUBUNIT MU 1 AP MU CHAIN FAMILY MEMBER MU1A ADAPTER RELATED COMPLEX 1 SUBUNIT MU 1 ADAPTOR COMPLEX AP 1 SUBUNIT MU 1 CLATHRIN ASSEMBLY COMPLEX 1 MU 1 MEDIUM CHAIN 1 CLATHRIN COAT ASSEMBLY AP47 CLATHRIN COAT ASSOCIATED AP47 GOLGI ADAPTOR HA1/AP1 ADAPTIN MU 1 SUBUNIT MU ADAPTIN 1 MU1A ADAPTIN
Peak_239218	chr12	125259293	125259593	301	*	6.63	5.87	7.13	-1.27	1.89e-07	7.53e-05	53.31	51.14	70.59	126	162.18	132.77	Downstream (1-2kb)	chr12	125262419	125271039	8621	2	ENST00000545305	11446	ENSG00000073060	SCARB1	HGNC Symbol	protein_coding	scavenger receptor class B, member 1 [Source:HGNC Symbol;Acc:1664]	SENSORY NEURON MEMBRANE 1
Peak_654834	chr3	127317031	127317331	301	*	6.72	6.17	7.12	-0.95	0.000127	0.0172	58.22	76.72	81.35	158	150.23	108.38	Promoter (<=1kb)	chr3	127317066	127341276	24211	1	ENST00000265056	0	ENSG00000073111	MCM2	HGNC Symbol	protein_coding	minichromosome maintenance complex component 2 [Source:HGNC Symbol;Acc:6944]	DNA REPLICATION LICENSING FACTOR EC_3.6.4.12
Peak_678708	chr3	189306269	189306569	301	*	6.24	5.56	6.7	-1.14	3.2e-05	0.00561	46.29	59.67	35.63	81	128.03	102.96	Distal Intergenic	chr3	189349205	189456685	107481	1	ENST00000486398	-42636	ENSG00000073282	TP63	HGNC Symbol	protein_coding	tumor protein p63 [Source:HGNC Symbol;Acc:15979]
Peak_658437	chr3	135684478	135684778	301	*	7.32	6.71	7.75	-1.04	6.43e-09	4.07e-06	79.96	129.76	103.54	195	253.51	195.99	Promoter (<=1kb)	chr3	135684515	135866733	182219	1	ENST00000264977	0	ENSG00000073711	PPP2R3A	HGNC Symbol	protein_coding	protein phosphatase 2, regulatory subunit B'', alpha [Source:HGNC Symbol;Acc:9307]	SERINE/THREONINE PHOSPHATASE 2A REGULATORY SUBUNIT B'' SUBUNIT PP2A B'' PP2A SUBUNIT B SERINE/THREONINE PHOSPHATASE 2A REGULATORY SUBUNIT
Peak_522792	chr2	169869095	169869395	301	*	5.43	4.49	5.99	-1.5	3.83e-05	0.00649	13.33	19.89	34.29	42	70.85	77.67	Intron (ENST00000263817/ENSG00000073734, intron 5 of 27)	chr2	169779448	169887832	108385	2	ENST00000263817	18437	ENSG00000073734	ABCB11	HGNC Symbol	protein_coding	ATP-binding cassette, sub-family B (MDR/TAP), member 11 [Source:HGNC Symbol;Acc:42]	BILE SALT EXPORT PUMP ATP BINDING CASSETTE SUB FAMILY B MEMBER 11 SISTER OF P GLYCOPROTEIN
Peak_676907	chr3	185374236	185374536	301	*	7.22	6.63	7.63	-1.01	3.98e-08	2.01e-05	104.51	103.24	88.75	202	212.54	180.64	Intron (ENST00000382199/ENSG00000073792, intron 12 of 15)	chr3	185364668	185367311	2644	2	ENST00000464166	-6925	ENSG00000073792	IGF2BP2	HGNC Symbol	protein_coding	insulin-like growth factor 2 mRNA binding protein 2 [Source:HGNC Symbol;Acc:28867]	INSULIN GROWTH FACTOR 2 BINDING 2 IGF2 BINDING 2 IMP 2 IGF II BINDING 2 VICKZ FAMILY MEMBER 2
Peak_676908	chr3	185376300	185376600	301	*	6.88	6.45	7.21	-0.76	0.000468	0.0492	80.66	94.71	86.06	175	139.13	130.06	Intron (ENST00000382199/ENSG00000073792, intron 10 of 15)	chr3	185364668	185367311	2644	2	ENST00000464166	-8989	ENSG00000073792	IGF2BP2	HGNC Symbol	protein_coding	insulin-like growth factor 2 mRNA binding protein 2 [Source:HGNC Symbol;Acc:28867]	INSULIN GROWTH FACTOR 2 BINDING 2 IGF2 BINDING 2 IMP 2 IGF II BINDING 2 VICKZ FAMILY MEMBER 2
Peak_172015	chr11	85780120	85780420	301	*	7.14	6.68	7.49	-0.81	2.75e-05	0.00492	100.3	106.08	100.18	168	212.54	158.06	Promoter (<=1kb)	chr11	85668731	85780139	111409	2	ENST00000526033	0	ENSG00000073921	PICALM	HGNC Symbol	protein_coding	phosphatidylinositol binding clathrin assembly protein [Source:HGNC Symbol;Acc:15514]	CLATHRIN ASSEMBLY
Peak_505139	chr2	121523610	121523910	301	*	7	6.37	7.43	-1.06	3.87e-07	0.000139	72.95	98.5	76.64	124	221.92	171.6	Intron (ENST00000482119/ENSG00000074047, intron 1 of 3)	chr2	121549859	121748956	199098	1	ENST00000341310	-25949	ENSG00000074047	GLI2	HGNC Symbol	protein_coding	GLI family zinc finger 2 [Source:HGNC Symbol;Acc:4318]
Peak_505141	chr2	121529111	121529411	301	*	7.16	6.62	7.55	-0.93	3.52e-06	0.00089	74.35	107.02	112.95	179	217.66	164.38	Intron (ENST00000482119/ENSG00000074047, intron 1 of 3)	chr2	121549859	121748956	199098	1	ENST00000341310	-20448	ENSG00000074047	GLI2	HGNC Symbol	protein_coding	GLI family zinc finger 2 [Source:HGNC Symbol;Acc:4318]
Peak_505417	chr2	122121205	122121505	301	*	6	5.3	6.47	-1.17	5.21e-05	0.00834	31.56	41.67	45.05	73	93.04	100.25	Intron (ENST00000409078/ENSG00000074054, intron 35 of 38)	chr2	122121695	122145652	23958	2	ENST00000472776	24147	ENSG00000074054	CLASP1	HGNC Symbol	protein_coding	cytoplasmic linker associated protein 1 [Source:HGNC Symbol;Acc:17088]	CLIP ASSOCIATING 1 CYTOPLASMIC LINKER ASSOCIATED 1
Peak_505550	chr2	122407042	122407342	301	*	6.32	5.77	6.71	-0.94	0.000257	0.0305	62.43	57.77	43.7	120	114.38	80.38	Promoter (<=1kb)	chr2	122095352	122407163	311812	2	ENST00000409078	0	ENSG00000074054	CLASP1	HGNC Symbol	protein_coding	cytoplasmic linker associated protein 1 [Source:HGNC Symbol;Acc:17088]	CLIP ASSOCIATING 1 CYTOPLASMIC LINKER ASSOCIATED 1
Peak_148141	chr11	18548312	18548612	301	*	6.93	6.41	7.31	-0.9	3.11e-05	0.00548	77.86	85.24	92.11	154	185.22	135.48	Promoter (<=1kb)	chr11	18489883	18548498	58616	2	ENST00000536719	0	ENSG00000074319	TSG101	HGNC Symbol	protein_coding	tumor susceptibility 101 [Source:HGNC Symbol;Acc:15971]	UBIQUITIN CONJUGATING ENZYME E2 VARIANT 3 UEV 3 EV AND LACTATE/MALATE DEHYDROGENASE DOMAIN CONTAINING
Peak_654918	chr3	127522459	127522759	301	*	5.8	5.08	6.28	-1.21	0.000346	0.0388	37.18	44.51	19.5	92	61.46	80.38	Intron (ENST00000434178/ENSG00000074416, intron 2 of 7)	chr3	127429463	127518307	88845	2	ENST00000465597	-4152	ENSG00000074416	MGLL	HGNC Symbol	protein_coding	monoglyceride lipase [Source:HGNC Symbol;Acc:17038]	MONOGLYCERIDE LIPASE MGL EC_3.1.1.23 MONOACYLGLYCEROL LIPASE MAGL
Peak_654897	chr3	127466835	127467135	301	*	6.85	6.28	7.25	-0.97	7.47e-06	0.00167	61.73	76.72	94.8	130	174.13	152.64	Intron (ENST00000434178/ENSG00000074416, intron 3 of 7)	chr3	127410960	127455200	44241	2	ENST00000398101	-11635	ENSG00000074416	MGLL	HGNC Symbol	protein_coding	monoglyceride lipase [Source:HGNC Symbol;Acc:17038]	MONOGLYCERIDE LIPASE MGL EC_3.1.1.23 MONOACYLGLYCEROL LIPASE MAGL
Peak_328567	chr15	65809910	65810210	301	*	6.39	5.76	6.83	-1.07	3.9e-05	0.00659	40.68	61.56	59.84	104	139.98	96.64	Promoter (<=1kb)	chr15	65738955	65810018	71064	2	ENST00000358939	0	ENSG00000074603	DPP8	HGNC Symbol	protein_coding	dipeptidyl-peptidase 8 [Source:HGNC Symbol;Acc:16490]	DIPEPTIDYL PEPTIDASE 8 DP8 EC_3.4.14.5 DIPEPTIDYL PEPTIDASE VIII DPP VIII
Peak_869612	chr6	154638648	154638948	301	*	5.67	4.55	6.29	-1.75	5.14e-07	0.000177	27.36	19.89	22.86	67	88.77	79.48	Intron (ENST00000265198/ENSG00000074706, intron 1 of 11)	chr6	154479209	154651215	172007	2	ENST00000422970	12267	ENSG00000074706	IPCEF1	HGNC Symbol	protein_coding	interaction protein for cytohesin exchange factors 1 [Source:HGNC Symbol;Acc:21204]
Peak_870172	chr6	155845385	155845685	301	*	5.91	5.05	6.44	-1.39	1.36e-05	0.00276	32.27	33.15	34.29	98	99.01	64.13	Distal Intergenic	chr6	155716504	155777037	60534	2	ENST00000159060	-68348	ENSG00000074771	NOX3	HGNC Symbol	protein_coding	NADPH oxidase 3 [Source:HGNC Symbol;Acc:7890]	NADPH OXIDASE 3 EC_1.6.3.-
Peak_870173	chr6	155850270	155850570	301	*	6.31	5.32	6.89	-1.57	7.49e-09	4.66e-06	41.38	38.83	39.67	148	104.99	102.06	Distal Intergenic	chr6	155716504	155777037	60534	2	ENST00000159060	-73233	ENSG00000074771	NOX3	HGNC Symbol	protein_coding	NADPH oxidase 3 [Source:HGNC Symbol;Acc:7890]	NADPH OXIDASE 3 EC_1.6.3.-
Peak_7472	chr1	17878173	17878473	301	*	6.14	5.49	6.59	-1.1	0.000314	0.0358	47.7	45.46	41.68	65	117.79	106.57	Intron (ENST00000434513/ENSG00000074964, intron 1 of 26)	chr1	17866330	18024369	158040	1	ENST00000452522	11843	ENSG00000074964	ARHGEF10L	HGNC Symbol	protein_coding	Rho guanine nucleotide exchange factor (GEF) 10-like [Source:HGNC Symbol;Acc:25540]	RHO GUANINE NUCLEOTIDE EXCHANGE FACTOR
Peak_7502	chr1	17960161	17960461	301	*	6.25	5.61	6.7	-1.08	4.79e-05	0.00777	54.71	50.2	41.68	121	89.62	100.25	Promoter (<=1kb)	chr1	17960752	17964498	3747	1	ENST00000482359	-291	ENSG00000074964	ARHGEF10L	HGNC Symbol	protein_coding	Rho guanine nucleotide exchange factor (GEF) 10-like [Source:HGNC Symbol;Acc:25540]	RHO GUANINE NUCLEOTIDE EXCHANGE FACTOR
Peak_7501	chr1	17959140	17959440	301	*	6.14	5.43	6.61	-1.18	4.54e-05	0.00744	34.37	59.67	34.96	75	100.72	117.41	Promoter (1-2kb)	chr1	17960752	17964498	3747	1	ENST00000482359	-1312	ENSG00000074964	ARHGEF10L	HGNC Symbol	protein_coding	Rho guanine nucleotide exchange factor (GEF) 10-like [Source:HGNC Symbol;Acc:25540]	RHO GUANINE NUCLEOTIDE EXCHANGE FACTOR
Peak_7500	chr1	17956593	17956893	301	*	6.09	5.48	6.52	-1.04	0.000261	0.0309	47.7	39.78	46.39	81	98.16	96.64	Intron (ENST00000434513/ENSG00000074964, intron 15 of 26)	chr1	17960752	17964498	3747	1	ENST00000482359	-3859	ENSG00000074964	ARHGEF10L	HGNC Symbol	protein_coding	Rho guanine nucleotide exchange factor (GEF) 10-like [Source:HGNC Symbol;Acc:25540]	RHO GUANINE NUCLEOTIDE EXCHANGE FACTOR
Peak_906615	chr7	87849225	87849525	301	*	7.39	6.58	7.91	-1.33	3.04e-12	5.43e-09	93.29	120.28	72.61	216	245.82	260.11	Promoter (<=1kb)	chr7	87834433	87849394	14962	2	ENST00000265729	0	ENSG00000075142	SRI	HGNC Symbol	protein_coding	sorcin [Source:HGNC Symbol;Acc:11292]	SORCIN
Peak_905467	chr7	83880765	83881065	301	*	5.69	4.91	6.19	-1.27	0.000365	0.0404	27.36	40.73	22.19	57	66.58	94.83	Intron (ENST00000448879/ENSG00000075213, intron 4 of 4)	chr7	83590617	83824761	234145	2	ENST00000436949	-56004	ENSG00000075213	SEMA3A	HGNC Symbol	protein_coding	sema domain, immunoglobulin domain (Ig), short basic domain, secreted, (semaphorin) 3A [Source:HGNC Symbol;Acc:10723]	SEMAPHORIN 3A PRECURSOR SEMAPHORIN III SEMA III
Peak_905487	chr7	84001571	84001871	301	*	6.18	5.47	6.65	-1.18	3.46e-05	0.00597	38.58	49.25	45.05	69	110.96	121.03	Promoter (<=1kb)	chr7	83935698	84001607	65910	2	ENST00000471474	0	ENSG00000075213	SEMA3A	HGNC Symbol	protein_coding	sema domain, immunoglobulin domain (Ig), short basic domain, secreted, (semaphorin) 3A [Source:HGNC Symbol;Acc:10723]	SEMAPHORIN 3A PRECURSOR SEMAPHORIN III SEMA III
Peak_905462	chr7	83866867	83867167	301	*	6.25	5.42	6.78	-1.36	3.95e-07	0.000142	42.79	49.25	36.31	122	119.5	87.61	Intron (ENST00000448879/ENSG00000075213, intron 4 of 4)	chr7	83590617	83824761	234145	2	ENST00000436949	-42106	ENSG00000075213	SEMA3A	HGNC Symbol	protein_coding	sema domain, immunoglobulin domain (Ig), short basic domain, secreted, (semaphorin) 3A [Source:HGNC Symbol;Acc:10723]	SEMAPHORIN 3A PRECURSOR SEMAPHORIN III SEMA III
Peak_904582	chr7	80633388	80633688	301	*	6.19	5.3	6.73	-1.43	8.08e-07	0.000261	29.46	47.36	41.68	113	89.62	115.61	Distal Intergenic	chr7	80374184	80551675	177492	2	ENST00000544525	-81713	ENSG00000075223	SEMA3C	HGNC Symbol	protein_coding	sema domain, immunoglobulin domain (Ig), short basic domain, secreted, (semaphorin) 3C [Source:HGNC Symbol;Acc:10725]	SEMAPHORIN 3C PRECURSOR
Peak_434958	chr18	71815494	71815794	301	*	7.62	6.87	8.11	-1.25	1.2e-11	1.81e-08	138.88	92.82	119	244	291.92	295.34	Promoter (<=1kb)	chr18	71815746	71826197	10452	1	ENST00000169551	0	ENSG00000075336	TIMM21	HGNC Symbol	protein_coding	translocase of inner mitochondrial membrane 21 homolog (yeast) [Source:HGNC Symbol;Acc:25010]	MITOCHONDRIAL IMPORT INNER MEMBRANE TRANSLOCASE SUBUNIT TIM21 PRECURSOR TIM21 PROTEIN MITOCHONDRIAL
Peak_60556	chr1	178313774	178314074	301	*	6.37	5.67	6.83	-1.16	2.01e-05	0.00379	66.64	38.83	47.73	104	95.6	141.8	Intron (ENST00000448150/ENSG00000075391, intron 3 of 17)	chr1	178310606	178447985	137380	1	ENST00000462775	3168	ENSG00000075391	RASAL2	HGNC Symbol	protein_coding	RAS protein activator like 2 [Source:HGNC Symbol;Acc:9874]	RAS GTPASE ACTIVATING NGAP RAS ACTIVATOR 2
Peak_226986	chr12	98987262	98987562	301	*	7.42	6.84	7.83	-0.99	4.65e-08	2.28e-05	131.87	119.34	92.78	214	234.73	234.83	Promoter (<=1kb)	chr12	98987369	98995485	8117	1	ENST00000401722	0	ENSG00000075415	SLC25A3	HGNC Symbol	protein_coding	solute carrier family 25 (mitochondrial carrier; phosphate carrier), member 3 [Source:HGNC Symbol;Acc:10989]	PHOSPHATE CARRIER PROTEIN MITOCHONDRIAL PRECURSOR PHOSPHATE TRANSPORT PTP SOLUTE CARRIER FAMILY 25 MEMBER 3
Peak_671748	chr3	172073622	172073922	301	*	6.48	5.39	7.09	-1.7	4.21e-05	0.00702	42.79	54.93	28.24	96	145.96	167.09	Intron (ENST00000415807/ENSG00000075420, intron 22 of 25)	chr3	172063685	172070668	6984	1	ENST00000490832	9937	ENSG00000075420	FNDC3B	HGNC Symbol	protein_coding	fibronectin type III domain containing 3B [Source:HGNC Symbol;Acc:24670]	FIBRONECTIN TYPE III DOMAIN CONTAINING 3B FACTOR ADIPOCYTE DIFFERENTIATION 104 HCV NS5A BINDING 37
Peak_671645	chr3	171847698	171847998	301	*	6.59	5.91	7.05	-1.14	2.28e-06	0.000618	42.79	72.93	65.21	134	135.72	129.15	Promoter (2-3kb)	chr3	171844764	171969246	124483	1	ENST00000443501	2934	ENSG00000075420	FNDC3B	HGNC Symbol	protein_coding	fibronectin type III domain containing 3B [Source:HGNC Symbol;Acc:24670]	FIBRONECTIN TYPE III DOMAIN CONTAINING 3B FACTOR ADIPOCYTE DIFFERENTIATION 104 HCV NS5A BINDING 37
Peak_671654	chr3	171871077	171871377	301	*	6.67	6.11	7.08	-0.97	1.74e-05	0.00338	55.41	88.08	63.2	131	142.54	131.86	Intron (ENST00000421757/ENSG00000075420, intron 3 of 3)	chr3	171866325	171905008	38684	1	ENST00000476794	4752	ENSG00000075420	FNDC3B	HGNC Symbol	protein_coding	fibronectin type III domain containing 3B [Source:HGNC Symbol;Acc:24670]	FIBRONECTIN TYPE III DOMAIN CONTAINING 3B FACTOR ADIPOCYTE DIFFERENTIATION 104 HCV NS5A BINDING 37
Peak_472620	chr2	28583857	28584157	301	*	5.99	5.36	6.43	-1.07	0.000351	0.0392	46.29	35.99	41.01	87	98.16	74.06	Distal Intergenic	chr2	28615315	28631669	16355	1	ENST00000460736	-31158	ENSG00000075426	FOSL2	HGNC Symbol	protein_coding	FOS-like antigen 2 [Source:HGNC Symbol;Acc:3798]
Peak_472618	chr2	28578982	28579282	301	*	6.78	5.96	7.3	-1.34	5.73e-09	3.71e-06	56.11	60.62	69.92	152	184.37	136.38	Distal Intergenic	chr2	28615315	28631669	16355	1	ENST00000460736	-36033	ENSG00000075426	FOSL2	HGNC Symbol	protein_coding	FOS-like antigen 2 [Source:HGNC Symbol;Acc:3798]
Peak_472628	chr2	28615500	28615800	301	*	7.33	6.86	7.68	-0.82	6.12e-06	0.00141	96.8	119.34	131.77	211	204	200.51	Promoter (<=1kb)	chr2	28615669	28640179	24511	1	ENST00000379619	0	ENSG00000075426	FOSL2	HGNC Symbol	protein_coding	FOS-like antigen 2 [Source:HGNC Symbol;Acc:3798]
Peak_700973	chr4	48782317	48782617	301	*	7.69	6.89	8.2	-1.32	3.03e-15	1.37e-11	124.85	145.86	84.04	285	332.89	267.34	Promoter (<=1kb)	chr4	48636435	48782339	145905	2	ENST00000502520	0	ENSG00000075539	FRYL	HGNC Symbol	protein_coding	FRY-like [Source:HGNC Symbol;Acc:29127]	FURRY
Peak_700939	chr4	48701981	48702281	301	*	5.79	5	6.29	-1.28	0.000135	0.0181	38.58	27.47	30.25	62	75.97	96.64	Intron (ENST00000264319/ENSG00000075539, intron 2 of 62)	chr4	48622674	48683188	60515	2	ENST00000505759	-18793	ENSG00000075539	FRYL	HGNC Symbol	protein_coding	FRY-like [Source:HGNC Symbol;Acc:29127]	FURRY
Peak_496582	chr2	98612354	98612654	301	*	7	6.5	7.37	-0.87	2.78e-05	0.00498	88.38	105.13	77.99	132	194.61	167.99	Promoter (<=1kb)	chr2	98372803	98612354	239552	2	ENST00000186436	0	ENSG00000075568	TMEM131	HGNC Symbol	protein_coding	transmembrane protein 131 [Source:HGNC Symbol;Acc:30366]
Peak_671508	chr3	171528064	171528364	301	*	6.62	6.07	7.02	-0.95	5.58e-05	0.00883	54.71	71.98	75.3	130	139.98	119.22	Promoter (<=1kb)	chr3	171318195	171528228	210034	2	ENST00000356327	0	ENSG00000075651	PLD1	HGNC Symbol	protein_coding	phospholipase D1, phosphatidylcholine-specific [Source:HGNC Symbol;Acc:9067]
Peak_126423	chr10	102266430	102266730	301	*	6.91	6.12	7.42	-1.3	1.67e-09	1.31e-06	65.23	60.62	82.7	143	190.34	181.54	Promoter (<=1kb)	chr10	102262067	102266228	4162	2	ENST00000490567	-202	ENSG00000075826	SEC31B	HGNC Symbol	protein_coding	SEC31 homolog B (S. cerevisiae) [Source:HGNC Symbol;Acc:23197]	TRANSPORT SEC31
Peak_57157	chr1	170043689	170043989	301	*	7.35	6.68	7.8	-1.11	1.51e-09	1.21e-06	99.6	103.24	105.55	183	262.04	222.18	Promoter (<=1kb)	chr1	169890467	170043729	153263	2	ENST00000367767	0	ENSG00000075945	KIFAP3	HGNC Symbol	protein_coding	kinesin-associated protein 3 [Source:HGNC Symbol;Acc:17060]	KINESIN ASSOCIATED 3 KAP 3 KAP3
Peak_611604	chr3	12598367	12598667	301	*	7	6.38	7.43	-1.05	1.58e-07	6.49e-05	82.77	85.24	82.02	186	178.39	154.44	Promoter (<=1kb)	chr3	12598513	12625212	26700	1	ENST00000170447	0	ENSG00000075975	MKRN2	HGNC Symbol	protein_coding	makorin ring finger protein 2 [Source:HGNC Symbol;Acc:7113]	E3 UBIQUITIN LIGASE MAKORIN EC_6.3.2.-
Peak_181826	chr11	114309999	114310299	301	*	6.97	6.46	7.35	-0.88	1.16e-05	0.00241	87.68	105.13	71.94	146	198.03	144.51	Promoter (<=1kb)	chr11	114310108	114321001	10894	1	ENST00000265881	0	ENSG00000076043	REXO2	HGNC Symbol	protein_coding	RNA exonuclease 2 [Source:HGNC Symbol;Acc:17851]	OLIGORIBONUCLEASE MITOCHONDRIAL PRECURSOR EC_3.1.-.- RNA EXONUCLEASE 2 HOMOLOG SMALL FRAGMENT NUCLEASE
Peak_181809	chr11	114271062	114271362	301	*	7.19	6.81	7.5	-0.69	0.000155	0.0203	113.63	125.97	96.14	181	191.2	169.8	Promoter (<=1kb)	chr11	114271251	114279646	8396	1	ENST00000375490	0	ENSG00000076053	RBM7	HGNC Symbol	protein_coding	RNA binding motif protein 7 [Source:HGNC Symbol;Acc:9904]	RNA BINDING 7 RNA BINDING MOTIF 7
Peak_211915	chr12	57030549	57030849	301	*	7.2	6.71	7.56	-0.85	2.46e-05	0.00448	103.81	99.45	110.93	157	234.73	176.12	Promoter (<=1kb)	chr12	57009305	57030600	21296	2	ENST00000550730	0	ENSG00000076108	BAZ2A	HGNC Symbol	protein_coding	bromodomain adjacent to zinc finger domain, 2A [Source:HGNC Symbol;Acc:962]	BROMODOMAIN ADJACENT TO ZINC FINGER DOMAIN 2A TRANSCRIPTION TERMINATION FACTOR I INTERACTING 5 TTF I INTERACTING 5 TIP5
Peak_626006	chr3	47422721	47423021	301	*	6.69	6.23	7.04	-0.81	0.000247	0.0296	51.91	98.5	74.63	113	145.1	136.38	Promoter (<=1kb)	chr3	47422560	47437781	15222	1	ENST00000462998	161	ENSG00000076201	PTPN23	HGNC Symbol	protein_coding	protein tyrosine phosphatase, non-receptor type 23 [Source:HGNC Symbol;Acc:14406]	TYROSINE PHOSPHATASE NON RECEPTOR TYPE 23 EC_3.1.3.48 HIS DOMAIN CONTAINING TYROSINE PHOSPHATASE HD PTP TYROSINE PHOSPHATASE TD14 PTP TD14
Peak_626019	chr3	47446645	47446945	301	*	6.34	5.82	6.72	-0.9	0.000361	0.04	41.38	71.98	55.8	83	121.21	111.09	Promoter (<=1kb)	chr3	47446770	47448240	1471	1	ENST00000477276	0	ENSG00000076201	PTPN23	HGNC Symbol	protein_coding	protein tyrosine phosphatase, non-receptor type 23 [Source:HGNC Symbol;Acc:14406]	TYROSINE PHOSPHATASE NON RECEPTOR TYPE 23 EC_3.1.3.48 HIS DOMAIN CONTAINING TYROSINE PHOSPHATASE HD PTP TYROSINE PHOSPHATASE TD14 PTP TD14
Peak_621629	chr3	37034634	37034934	301	*	8.03	7.41	8.46	-1.05	8.16e-12	1.29e-08	151.51	197	161.36	372	363.62	323.34	Promoter (<=1kb)	chr3	37034823	37092409	57587	1	ENST00000231790	0	ENSG00000076242	MLH1	HGNC Symbol	protein_coding	mutL homolog 1 [Source:HGNC Symbol;Acc:7127]	DNA MISMATCH REPAIR MLH1 MUTL HOMOLOG 1
Peak_231667	chr12	109535720	109536020	301	*	7.1	6.46	7.54	-1.08	1.78e-07	7.14e-05	76.46	81.45	106.23	190	198.88	167.99	Promoter (<=1kb)	chr12	109535923	109548780	12858	1	ENST00000336865	0	ENSG00000076248	UNG	HGNC Symbol	protein_coding	uracil-DNA glycosylase [Source:HGNC Symbol;Acc:12572]	URACIL DNA GLYCOSYLASE UDG EC_3.2.2.27
Peak_57606	chr1	171283085	171283385	301	*	6.83	6.04	7.35	-1.31	6.98e-09	4.37e-06	75.75	63.46	57.82	146	195.46	146.31	Promoter (<=1kb)	chr1	171283347	171292331	8985	1	ENST00000497228	0	ENSG00000076258	FMO4	HGNC Symbol	protein_coding	flavin containing monooxygenase 4 [Source:HGNC Symbol;Acc:3772]
Peak_58615	chr1	173683976	173684276	301	*	6.78	6.28	7.16	-0.88	0.0001	0.0142	84.17	76.72	71.94	131	174.98	122.83	Promoter (<=1kb)	chr1	173684080	173702967	18888	1	ENST00000479505	0	ENSG00000076321	KLHL20	HGNC Symbol	protein_coding	kelch-like family member 20 [Source:HGNC Symbol;Acc:25056]
Peak_70573	chr1	208357781	208358081	301	*	7.49	6.66	8.01	-1.36	4.94e-15	2.02e-11	79.96	107.02	115.64	203	306.43	266.44	Intron (ENST00000367033/ENSG00000076356, intron 3 of 31)	chr1	208383332	208390359	7028	2	ENST00000460870	32278	ENSG00000076356	PLXNA2	HGNC Symbol	protein_coding	plexin A2 [Source:HGNC Symbol;Acc:9100]	PLEXIN PRECURSOR
Peak_70562	chr1	208339020	208339320	301	*	6.05	5.37	6.51	-1.14	9.08e-05	0.0131	38.58	48.3	36.98	75	95.6	102.06	Intron (ENST00000367033/ENSG00000076356, intron 3 of 31)	chr1	208383332	208390359	7028	2	ENST00000460870	51039	ENSG00000076356	PLXNA2	HGNC Symbol	protein_coding	plexin A2 [Source:HGNC Symbol;Acc:9100]	PLEXIN PRECURSOR
Peak_70580	chr1	208380891	208381191	301	*	5.99	5.17	6.51	-1.35	1.57e-05	0.0031	32.97	35.04	39.67	89	63.16	121.93	Intron (ENST00000367033/ENSG00000076356, intron 3 of 31)	chr1	208383332	208390359	7028	2	ENST00000460870	9168	ENSG00000076356	PLXNA2	HGNC Symbol	protein_coding	plexin A2 [Source:HGNC Symbol;Acc:9100]	PLEXIN PRECURSOR
Peak_70488	chr1	208181305	208181605	301	*	6.9	6.15	7.39	-1.24	1.39e-08	8.06e-06	65.93	87.14	59.84	153	163.88	185.15	Distal Intergenic	chr1	208199449	208203648	4200	2	ENST00000483048	22043	ENSG00000076356	PLXNA2	HGNC Symbol	protein_coding	plexin A2 [Source:HGNC Symbol;Acc:9100]	PLEXIN PRECURSOR
Peak_70487	chr1	208178224	208178524	301	*	6.31	5.26	6.91	-1.65	3.89e-09	2.68e-06	28.06	39.78	47.06	98	155.35	106.57	Distal Intergenic	chr1	208199449	208203648	4200	2	ENST00000483048	25124	ENSG00000076356	PLXNA2	HGNC Symbol	protein_coding	plexin A2 [Source:HGNC Symbol;Acc:9100]	PLEXIN PRECURSOR
Peak_70578	chr1	208374642	208374942	301	*	6.66	6.12	7.05	-0.94	4.01e-05	0.00674	64.53	83.35	60.51	141	151.08	106.57	Intron (ENST00000367033/ENSG00000076356, intron 3 of 31)	chr1	208383332	208390359	7028	2	ENST00000460870	15417	ENSG00000076356	PLXNA2	HGNC Symbol	protein_coding	plexin A2 [Source:HGNC Symbol;Acc:9100]	PLEXIN PRECURSOR
Peak_440896	chr19	7694429	7694729	301	*	6.75	6.28	7.11	-0.83	0.000148	0.0195	71.55	87.14	73.96	148	133.15	133.67	Promoter (<=1kb)	chr19	7684411	7694451	10041	2	ENST00000358368	0	ENSG00000076924	XAB2	HGNC Symbol	protein_coding	XPA binding protein 2 [Source:HGNC Symbol;Acc:14089]	PRE SPLICING FACTOR SYF1 XPA BINDING 2
Peak_548028	chr2	234296327	234296627	301	*	6.66	5.81	7.19	-1.37	2.29e-09	1.72e-06	47	53.99	67.9	131	150.23	156.25	Promoter (<=1kb)	chr2	234296800	234380742	83943	1	ENST00000409813	-173	ENSG00000077044	DGKD	HGNC Symbol	protein_coding	diacylglycerol kinase, delta 130kDa [Source:HGNC Symbol;Acc:2851]	DIACYLGLYCEROL KINASE DELTA DAG KINASE DELTA EC_2.7.1.107.130 KDA DIACYLGLYCEROL KINASE DIGLYCERIDE KINASE DELTA DGK DELTA
Peak_616832	chr3	25469535	25469835	301	*	6.07	5.39	6.54	-1.15	6.67e-05	0.0102	42.09	57.77	25.55	84	104.13	90.32	Promoter (<=1kb)	chr3	25469754	25639423	169670	1	ENST00000437042	0	ENSG00000077092	RARB	HGNC Symbol	protein_coding	retinoic acid receptor, beta [Source:HGNC Symbol;Acc:9865]	RETINOIC ACID RECEPTOR BETA RAR BETA NUCLEAR RECEPTOR SUBFAMILY 1 GROUP B MEMBER 2
Peak_616918	chr3	25645519	25645819	301	*	5.78	5.07	6.25	-1.18	0.000249	0.0298	37.18	30.31	32.94	66	82.8	79.48	Intron (ENST00000413971/ENSG00000077097, intron 9 of 11)	chr3	25639592	25657432	17841	2	ENST00000540199	11613	ENSG00000077097	TOP2B	HGNC Symbol	protein_coding	topoisomerase (DNA) II beta 180kDa [Source:HGNC Symbol;Acc:11990]	DNA TOPOISOMERASE 2 BETA EC_5.99.1.3 DNA TOPOISOMERASE II BETA ISOZYME
Peak_616928	chr3	25706322	25706622	301	*	7.19	6.58	7.62	-1.04	5.09e-08	2.46e-05	104.51	90.92	90.76	181	211.68	195.99	Promoter (<=1kb)	chr3	25656964	25706398	49435	2	ENST00000424225	0	ENSG00000077097	TOP2B	HGNC Symbol	protein_coding	topoisomerase (DNA) II beta 180kDa [Source:HGNC Symbol;Acc:11990]	DNA TOPOISOMERASE 2 BETA EC_5.99.1.3 DNA TOPOISOMERASE II BETA ISOZYME
Peak_616913	chr3	25634019	25634319	301	*	6.17	5.48	6.63	-1.16	3.4e-05	0.00589	44.89	46.41	42.36	82	110.11	105.67	Intron (ENST00000383772/ENSG00000077092, intron 5 of 7)	chr3	25639592	25657432	17841	2	ENST00000540199	23113	ENSG00000077097	TOP2B	HGNC Symbol	protein_coding	topoisomerase (DNA) II beta 180kDa [Source:HGNC Symbol;Acc:11990]	DNA TOPOISOMERASE 2 BETA EC_5.99.1.3 DNA TOPOISOMERASE II BETA ISOZYME
Peak_68297	chr1	202317616	202317916	301	*	6.7	6.24	7.05	-0.81	0.000228	0.0278	81.37	90.92	55.13	139	144.25	114.7	Promoter (<=1kb)	chr1	202317827	202561834	244008	1	ENST00000608999	0	ENSG00000077157	PPP1R12B	HGNC Symbol	protein_coding	protein phosphatase 1, regulatory subunit 12B [Source:HGNC Symbol;Acc:7619]	PHOSPHATASE 1 REGULATORY SUBUNIT 12B MYOSIN PHOSPHATASE TARGETING SUBUNIT 2 MYOSIN PHOSPHATASE TARGET SUBUNIT 2
Peak_528442	chr2	183580675	183580975	301	*	7.13	6.33	7.65	-1.32	5.74e-12	9.49e-09	73.65	95.66	71.27	180	222.78	197.8	Promoter (<=1kb)	chr2	183580999	183659191	78193	1	ENST00000264065	-24	ENSG00000077232	DNAJC10	HGNC Symbol	protein_coding	DnaJ (Hsp40) homolog, subfamily C, member 10 [Source:HGNC Symbol;Acc:24637]	DNAJ HOMOLOG SUBFAMILY C MEMBER 10 PRECURSOR EC_1.8.4.- ENDOPLASMIC RETICULUM DNA J DOMAIN CONTAINING 5 ER RESIDENT ERDJ5 ERDJ5
Peak_356335	chr16	27327055	27327355	301	*	6.18	5.55	6.62	-1.07	7.27e-05	0.011	37.88	54.93	47.73	81	116.94	97.54	Promoter (<=1kb)	chr16	27326718	27356360	29643	1	ENST00000563787	337	ENSG00000077238	IL4R	HGNC Symbol	protein_coding	interleukin 4 receptor [Source:HGNC Symbol;Acc:6015]	INTERLEUKIN 4 RECEPTOR SUBUNIT ALPHA PRECURSOR IL 4 RECEPTOR SUBUNIT ALPHA IL 4R SUBUNIT ALPHA IL 4R ALPHA IL 4RA CD124 ANTIGEN [CONTAINS SOLUBLE INTERLEUKIN 4 RECEPTOR SUBUNIT ALPHA SOLUBLE IL 4 RECEPTOR SUBUNIT ALPHA SOLUBLE IL 4R ALPHA SIL4RALPHA/PROT IL 4 BINDING IL4 BP ]
Peak_356342	chr16	27341894	27342194	301	*	6.56	5.94	7	-1.06	0.000111	0.0155	59.62	71.03	53.11	85	195.46	102.96	Intron (ENST00000566117/ENSG00000077238, intron 1 of 3)	chr16	27351504	27376098	24595	1	ENST00000170630	-9310	ENSG00000077238	IL4R	HGNC Symbol	protein_coding	interleukin 4 receptor [Source:HGNC Symbol;Acc:6015]	INTERLEUKIN 4 RECEPTOR SUBUNIT ALPHA PRECURSOR IL 4 RECEPTOR SUBUNIT ALPHA IL 4R SUBUNIT ALPHA IL 4R ALPHA IL 4RA CD124 ANTIGEN [CONTAINS SOLUBLE INTERLEUKIN 4 RECEPTOR SUBUNIT ALPHA SOLUBLE IL 4 RECEPTOR SUBUNIT ALPHA SOLUBLE IL 4R ALPHA SIL4RALPHA/PROT IL 4 BINDING IL4 BP ]
Peak_523955	chr2	172508966	172509266	301	*	6.5	5.72	7.01	-1.29	1.77e-07	7.13e-05	63.13	50.2	44.37	125	141.69	119.22	Distal Intergenic	chr2	172543919	172582591	38673	1	ENST00000452242	-34653	ENSG00000077380	DYNC1I2	HGNC Symbol	protein_coding	dynein, cytoplasmic 1, intermediate chain 2 [Source:HGNC Symbol;Acc:2964]	CYTOPLASMIC DYNEIN 1 INTERMEDIATE CHAIN 2 CYTOPLASMIC DYNEIN INTERMEDIATE CHAIN 2 DYNEIN INTERMEDIATE CHAIN 2 CYTOSOLIC DH IC 2
Peak_99166	chr10	26696372	26696672	301	*	6.54	5.75	7.05	-1.3	4.22e-08	2.11e-05	47.7	61.56	51.77	128	145.96	123.74	Distal Intergenic	chr10	26727132	26856732	129601	1	ENST00000376236	-30460	ENSG00000077420	APBB1IP	HGNC Symbol	protein_coding	amyloid beta (A4) precursor protein-binding, family B, member 1 interacting protein [Source:HGNC Symbol;Acc:17379]	AMYLOID BETA A4 PRECURSOR BINDING FAMILY B MEMBER 1 INTERACTING APBB1 INTERACTING 1 PROLINE RICH EVH1 LIGAND 1 PREL 1 PROLINE RICH
Peak_175349	chr11	95522752	95523052	301	*	7.66	6.83	8.19	-1.36	5.18e-17	3.8e-13	93.99	134.49	112.28	238	334.59	301.66	Promoter (<=1kb)	chr11	95502106	95522955	20850	2	ENST00000358780	0	ENSG00000077458	FAM76B	HGNC Symbol	protein_coding	family with sequence similarity 76, member B [Source:HGNC Symbol;Acc:28492]	FAM76B
Peak_8399	chr1	19724885	19725185	301	*	6.16	5.55	6.59	-1.03	0.000397	0.0432	56.11	36.94	47.73	78	99.01	111.09	Intron (ENST00000401084/ENSG00000077549, intron 2 of 8)	chr1	19683939	19712291	28353	2	ENST00000457768	-12594	ENSG00000077549	CAPZB	HGNC Symbol	protein_coding	capping protein (actin filament) muscle Z-line, beta [Source:HGNC Symbol;Acc:1491]	F ACTIN CAPPING SUBUNIT BETA
Peak_82468	chr1	236306716	236307016	301	*	6.2	5.53	6.65	-1.12	4.99e-05	0.00806	49.8	45.46	43.7	88	109.26	103.87	Promoter (<=1kb)	chr1	236306068	236368498	62431	1	ENST00000419162	648	ENSG00000077585	GPR137B	HGNC Symbol	protein_coding	G protein-coupled receptor 137B [Source:HGNC Symbol;Acc:11862]	INTEGRAL MEMBRANE TRANSMEMBRANE 7 SUPERFAMILY MEMBER 1
Peak_726843	chr4	129704342	129704642	301	*	5.94	5.22	6.42	-1.2	0.000239	0.0289	39.28	30.31	42.36	58	97.31	102.06	Distal Intergenic	chr4	129730779	129796379	65601	1	ENST00000226319	-26137	ENSG00000077684	JADE1	HGNC Symbol	protein_coding	jade family PHD finger 1 [Source:HGNC Symbol;Acc:30027]	JADE 1 PHD FINGER 17
Peak_1069263	chrX	118708298	118708598	301	*	6.06	5.23	6.59	-1.36	1.64e-06	0.000474	29.46	52.09	30.93	89	119.5	80.38	Promoter (<=1kb)	chr23	118708501	118718381	9881	1	ENST00000371558	0	ENSG00000077721	UBE2A	HGNC Symbol	protein_coding	ubiquitin-conjugating enzyme E2A [Source:HGNC Symbol;Acc:12472]	UBIQUITIN CONJUGATING ENZYME E2 A EC_6.3.2.19 RAD6 HOMOLOG A HR6A UBIQUITIN CARRIER A UBIQUITIN LIGASE A
Peak_948715	chr8	38308217	38308517	301	*	6.08	5.49	6.5	-1.01	0.000297	0.0343	39.28	52.09	43.7	79	99.01	93.93	Intron (ENST00000425967/ENSG00000077782, intron 3 of 18)	chr8	38273511	38314964	41454	2	ENST00000487647	6447	ENSG00000077782	FGFR1	HGNC Symbol	protein_coding	fibroblast growth factor receptor 1 [Source:HGNC Symbol;Acc:3688]	FIBROBLAST GROWTH FACTOR RECEPTOR 1 PRECURSOR FGFR 1 BFGF R 1 EC_2.7.10.1 BASIC FIBROBLAST GROWTH FACTOR RECEPTOR 1
Peak_604122	chr22	45907872	45908172	301	*	6.55	6.08	6.91	-0.84	0.000343	0.0384	67.34	75.77	59.16	113	138.28	110.19	Intron (ENST00000411478/ENSG00000077942, intron 1 of 4)	chr22	45913225	45914666	1442	1	ENST00000450975	-5053	ENSG00000077942	FBLN1	HGNC Symbol	protein_coding	fibulin 1 [Source:HGNC Symbol;Acc:3600]	FIBULIN 1 FIBL 1
Peak_537987	chr2	210360701	210361001	301	*	7.3	6.53	7.8	-1.27	3.86e-05	0.00653	105.21	120.28	52.44	209	247.53	213.15	Intron (ENST00000199940/ENSG00000078018, intron 1 of 14)	chr2	210288782	210595242	306461	1	ENST00000199940	71919	ENSG00000078018	MAP2	HGNC Symbol	protein_coding	microtubule-associated protein 2 [Source:HGNC Symbol;Acc:6839]	MICROTUBULE ASSOCIATED 2 MAP 2
Peak_537964	chr2	210288492	210288792	301	*	6.97	6.36	7.4	-1.04	2.56e-06	0.000682	96.1	86.19	63.87	141	220.22	146.31	Promoter (<=1kb)	chr2	210288782	210595242	306461	1	ENST00000199940	0	ENSG00000078018	MAP2	HGNC Symbol	protein_coding	microtubule-associated protein 2 [Source:HGNC Symbol;Acc:6839]	MICROTUBULE ASSOCIATED 2 MAP 2
Peak_537978	chr2	210337288	210337588	301	*	5.25	4.38	5.79	-1.42	0.00042	0.0452	21.74	21.78	18.82	48	46.09	72.25	Intron (ENST00000199940/ENSG00000078018, intron 1 of 14)	chr2	210288782	210595242	306461	1	ENST00000199940	48506	ENSG00000078018	MAP2	HGNC Symbol	protein_coding	microtubule-associated protein 2 [Source:HGNC Symbol;Acc:6839]	MICROTUBULE ASSOCIATED 2 MAP 2
Peak_537996	chr2	210390611	210390911	301	*	5.59	4.65	6.15	-1.5	7.91e-05	0.0117	41.38	12.31	21.51	57	60.6	95.74	Intron (ENST00000199940/ENSG00000078018, intron 2 of 14)	chr2	210444039	210543352	99314	1	ENST00000392193	-53128	ENSG00000078018	MAP2	HGNC Symbol	protein_coding	microtubule-associated protein 2 [Source:HGNC Symbol;Acc:6839]	MICROTUBULE ASSOCIATED 2 MAP 2
Peak_675728	chr3	182817245	182817545	301	*	7.31	6.84	7.67	-0.83	8.05e-06	0.00178	126.96	97.55	118.33	199	218.51	191.47	Promoter (<=1kb)	chr3	182733006	182817375	84370	2	ENST00000265594	0	ENSG00000078070	MCCC1	HGNC Symbol	protein_coding	methylcrotonoyl-CoA carboxylase 1 (alpha) [Source:HGNC Symbol;Acc:6936]	METHYLCROTONOYL COA CARBOXYLASE SUBUNIT ALPHA MITOCHONDRIAL PRECURSOR MCCASE SUBUNIT ALPHA EC_6.4.1.4 3 METHYLCROTONYL COA CARBOXYLASE 1 3 METHYLCROTONYL COA CARBOXYLASE BIOTIN CONTAINING SUBUNIT 3 METHYLCROTONYL COA:CARBON DIOXIDE LIGASE SUBUNIT ALPHA
Peak_520347	chr2	163118063	163118363	301	*	6.26	5.61	6.7	-1.09	0.000186	0.0235	46.29	39.78	60.51	66	107.55	138.19	Distal Intergenic	chr2	163099857	163101661	1805	2	ENST00000493182	-16402	ENSG00000078098	FAP	HGNC Symbol	protein_coding	fibroblast activation protein, alpha [Source:HGNC Symbol;Acc:3590]
Peak_192832	chr12	4430135	4430435	301	*	7.52	6.8	8	-1.2	7e-13	1.53e-09	101.71	134.49	97.49	232	296.18	237.54	Promoter (<=1kb)	chr12	4430371	4462338	31968	1	ENST00000179259	0	ENSG00000078237	C12orf5	HGNC Symbol	protein_coding	chromosome 12 open reading frame 5 [Source:HGNC Symbol;Acc:1185]	FRUCTOSE 2 6 BISPHOSPHATASE TIGAR EC_3.1.3.46 TP53 INDUCED GLYCOLYSIS AND APOPTOSIS REGULATOR
Peak_871229	chr6	158481863	158482163	301	*	7.02	6.57	7.37	-0.8	0.00039	0.0427	70.14	111.76	102.86	175	198.03	122.83	Intron (ENST00000367121/ENSG00000078269, intron 7 of 26)	chr6	158498712	158518886	20175	1	ENST00000367112	-16549	ENSG00000078269	SYNJ2	HGNC Symbol	protein_coding	synaptojanin 2 [Source:HGNC Symbol;Acc:11504]	SYNAPTOJANIN 2 EC_3.1.3.36 SYNAPTIC INOSITOL 1 4 5 TRISPHOSPHATE 5 PHOSPHATASE 2
Peak_871224	chr6	158461471	158461771	301	*	6.79	6.21	7.19	-0.98	1.09e-05	0.00228	63.83	81.45	77.32	136	177.54	125.54	Intron (ENST00000367121/ENSG00000078269, intron 4 of 26)	chr6	158454522	158484904	30383	1	ENST00000485863	6949	ENSG00000078269	SYNJ2	HGNC Symbol	protein_coding	synaptojanin 2 [Source:HGNC Symbol;Acc:11504]	SYNAPTOJANIN 2 EC_3.1.3.36 SYNAPTIC INOSITOL 1 4 5 TRISPHOSPHATE 5 PHOSPHATASE 2
Peak_871222	chr6	158452527	158452827	301	*	7.21	6.62	7.63	-1.02	8.92e-08	3.99e-05	87.68	109.87	96.81	213	186.93	195.09	Promoter (1-2kb)	chr6	158454522	158484904	30383	1	ENST00000485863	-1695	ENSG00000078269	SYNJ2	HGNC Symbol	protein_coding	synaptojanin 2 [Source:HGNC Symbol;Acc:11504]	SYNAPTOJANIN 2 EC_3.1.3.36 SYNAPTIC INOSITOL 1 4 5 TRISPHOSPHATE 5 PHOSPHATASE 2
Peak_871207	chr6	158402500	158402800	301	*	6.74	6.31	7.07	-0.76	0.000455	0.0482	66.64	94.71	77.32	122	149.37	131.86	Promoter (<=1kb)	chr6	158402888	158515042	112155	1	ENST00000367121	-88	ENSG00000078269	SYNJ2	HGNC Symbol	protein_coding	synaptojanin 2 [Source:HGNC Symbol;Acc:11504]	SYNAPTOJANIN 2 EC_3.1.3.36 SYNAPTIC INOSITOL 1 4 5 TRISPHOSPHATE 5 PHOSPHATASE 2
Peak_871221	chr6	158447157	158447457	301	*	7.27	6.69	7.68	-0.98	1e-06	0.000311	91.19	113.65	105.55	233	225.34	155.35	Intron (ENST00000367121/ENSG00000078269, intron 2 of 26)	chr6	158454522	158484904	30383	1	ENST00000485863	-7065	ENSG00000078269	SYNJ2	HGNC Symbol	protein_coding	synaptojanin 2 [Source:HGNC Symbol;Acc:11504]	SYNAPTOJANIN 2 EC_3.1.3.36 SYNAPTIC INOSITOL 1 4 5 TRISPHOSPHATE 5 PHOSPHATASE 2
Peak_309554	chr14	102227597	102227897	301	*	6.54	5.96	6.96	-1	7.48e-05	0.0112	61.02	43.57	82.02	124	129.74	119.22	Promoter (<=1kb)	chr14	102228135	102394326	166192	1	ENST00000422945	-238	ENSG00000078304	PPP2R5C	HGNC Symbol	protein_coding	protein phosphatase 2, regulatory subunit B', gamma [Source:HGNC Symbol;Acc:9311]
Peak_886880	chr7	27204953	27205253	301	*	6.28	5.71	6.68	-0.98	0.00024	0.0289	54.01	54.93	47.73	104	90.48	113.8	Promoter (<=1kb)	chr7	27202054	27205149	3096	2	ENST00000343483	0	ENSG00000078399	HOXA9	HGNC Symbol	protein_coding	homeobox A9 [Source:HGNC Symbol;Acc:5109]	HOMEOBOX HOX A9
Peak_819460	chr6	12290477	12290777	301	*	6.15	5.5	6.59	-1.1	0.000104	0.0146	37.88	40.73	57.15	85	109.26	95.74	Promoter (<=1kb)	chr6	12290596	12297427	6832	1	ENST00000379375	0	ENSG00000078401	EDN1	HGNC Symbol	protein_coding	endothelin 1 [Source:HGNC Symbol;Acc:3176]	ENDOTHELIN PRECURSOR ET PREPROENDOTHELIN
Peak_97037	chr10	21822896	21823196	301	*	7.06	6.66	7.37	-0.71	0.000237	0.0286	96.8	110.81	96.14	176	165.59	156.25	Promoter (<=1kb)	chr10	21823094	21846111	23018	1	ENST00000377100	0	ENSG00000078403	MLLT10	HGNC Symbol	protein_coding	myeloid/lymphoid or mixed-lineage leukemia (trithorax homolog, Drosophila); translocated to, 10 [Source:HGNC Symbol;Acc:16063]	UNKNOWN
Peak_939518	chr8	17780127	17780427	301	*	7.32	6.82	7.7	-0.88	5.31e-07	0.000183	109.42	125.02	104.21	209	225.34	188.76	Promoter (<=1kb)	chr8	17780349	17885477	105129	1	ENST00000325083	0	ENSG00000078674	PCM1	HGNC Symbol	protein_coding	pericentriolar material 1 [Source:HGNC Symbol;Acc:8727]	PERICENTRIOLAR MATERIAL 1 PCM 1
Peak_893985	chr7	43965976	43966276	301	*	6.23	5.63	6.66	-1.02	0.000294	0.034	34.37	56.83	57.82	112	91.33	99.35	Promoter (<=1kb)	chr7	43966037	43992506	26470	1	ENST00000450743	0	ENSG00000078967	UBE2D4	HGNC Symbol	protein_coding	ubiquitin-conjugating enzyme E2D 4 (putative) [Source:HGNC Symbol;Acc:21647]
Peak_968168	chr8	93115439	93115739	301	*	6.89	6.18	7.36	-1.18	2.03e-08	1.12e-05	61.02	69.14	87.4	151	168.15	173.41	Promoter (<=1kb)	chr8	92967203	93115454	148252	2	ENST00000523629	0	ENSG00000079102	RUNX1T1	HGNC Symbol	protein_coding	runt-related transcription factor 1; translocated to, 1 (cyclin D-related) [Source:HGNC Symbol;Acc:1535]	CBF MTG8
Peak_526877	chr2	179343331	179343631	301	*	6.33	5.78	6.73	-0.95	0.000354	0.0395	57.52	60.62	46.39	93	138.28	86.7	Promoter (<=1kb)	chr2	179330426	179343327	12902	2	ENST00000470945	-4	ENSG00000079150	FKBP7	HGNC Symbol	protein_coding	FK506 binding protein 7 [Source:HGNC Symbol;Acc:3723]	PEPTIDYL PROLYL CIS TRANS ISOMERASE FKBP7 PRECURSOR PPIASE FKBP7 EC_5.2.1.8.23 KDA FK506 BINDING 23 KDA FKBP FKBP 23 FK506 BINDING 7 FKBP 7 ROTAMASE
Peak_526779	chr2	179107001	179107301	301	*	5.87	5.03	6.39	-1.36	9.77e-06	0.00209	28.06	39.78	30.25	78	101.57	72.25	Intron (ENST00000359685/ENSG00000079156, intron 1 of 23)	chr2	179149654	179260512	110859	1	ENST00000409631	-42353	ENSG00000079156	OSBPL6	HGNC Symbol	protein_coding	oxysterol binding protein-like 6 [Source:HGNC Symbol;Acc:16388]	OXYSTEROL BINDING RELATED 6 ORP 6 OSBP RELATED 6
Peak_526760	chr2	179059033	179059333	301	*	7.58	6.79	8.09	-1.3	1.47e-13	3.97e-10	124.15	106.08	101.52	242	296.18	278.18	Promoter (<=1kb)	chr2	179059208	179260499	201292	1	ENST00000359685	0	ENSG00000079156	OSBPL6	HGNC Symbol	protein_coding	oxysterol binding protein-like 6 [Source:HGNC Symbol;Acc:16388]	OXYSTEROL BINDING RELATED 6 ORP 6 OSBP RELATED 6
Peak_761096	chr5	36657729	36658029	301	*	6.75	6.08	7.2	-1.12	1.01e-05	0.00214	81.37	61.56	59.84	109	165.59	167.09	Intron (ENST00000265113/ENSG00000079215, intron 3 of 9)	chr5	36670923	36677229	6307	1	ENST00000505376	-12894	ENSG00000079215	SLC1A3	HGNC Symbol	protein_coding	solute carrier family 1 (glial high affinity glutamate transporter), member 3 [Source:HGNC Symbol;Acc:10941]	EXCITATORY AMINO ACID TRANSPORTER 1 GLIAL GLUTAMATE TRANSPORTER SODIUM DEPENDENT GLUTAMATE/ASPARTATE TRANSPORTER 1 GLAST 1 SOLUTE CARRIER FAMILY 1 MEMBER 3
Peak_540318	chr2	217060344	217060644	301	*	6.03	5.33	6.5	-1.18	4.11e-05	0.00688	28.06	53.99	38.32	73	98.16	101.16	Intron (ENST00000392133/ENSG00000079246, intron 21 of 22)	chr2	217068739	217070145	1407	1	ENST00000485763	-8095	ENSG00000079246	XRCC5	HGNC Symbol	protein_coding	X-ray repair complementing defective repair in Chinese hamster cells 5 (double-strand-break rejoining) [Source:HGNC Symbol;Acc:12833]	ATP DEPENDENT DNA HELICASE II SUBUNIT EC_3.6.4.12 ATP DEPENDENT DNA HELICASE II SUBUNIT
Peak_667000	chr3	158390293	158390593	301	*	6.8	6.19	7.23	-1.04	2.14e-06	0.000588	68.04	91.87	59.16	148	151.93	149.93	Promoter (<=1kb)	chr3	158384203	158390482	6280	2	ENST00000264265	0	ENSG00000079257	LXN	HGNC Symbol	protein_coding	latexin [Source:HGNC Symbol;Acc:13347]	LATEXIN ENDOGENOUS CARBOXYPEPTIDASE INHIBITOR ECI TISSUE CARBOXYPEPTIDASE INHIBITOR TCI
Peak_20579	chr1	47082417	47082717	301	*	6.8	6.19	7.23	-1.04	1.01e-06	0.000313	77.16	85.24	56.47	149	174.98	127.35	Promoter (<=1kb)	chr1	47040147	47082515	42369	2	ENST00000545730	0	ENSG00000079277	MKNK1	HGNC Symbol	protein_coding	MAP kinase interacting serine/threonine kinase 1 [Source:HGNC Symbol;Acc:7110]
Peak_541132	chr2	218723397	218723697	301	*	7.31	6.76	7.7	-0.94	9.68e-08	4.29e-05	82.77	134.49	107.57	171	252.65	200.51	Promoter (<=1kb)	chr2	218713195	218723356	10162	2	ENST00000480665	-41	ENSG00000079308	TNS1	HGNC Symbol	protein_coding	tensin 1 [Source:HGNC Symbol;Acc:11973]	TENSIN
Peak_541153	chr2	218799219	218799519	301	*	7.7	7.08	8.13	-1.05	1.49e-09	1.2e-06	96.8	165.75	143.2	281	308.99	252.89	Promoter (2-3kb)	chr2	218762518	218801885	39368	2	ENST00000423413	2366	ENSG00000079308	TNS1	HGNC Symbol	protein_coding	tensin 1 [Source:HGNC Symbol;Acc:11973]	TENSIN
Peak_541175	chr2	218868705	218869005	301	*	7.21	6.52	7.68	-1.15	1.61e-09	1.28e-06	63.83	106.08	106.23	177	239.85	196.89	Promoter (<=1kb)	chr2	218712899	218867718	154820	2	ENST00000446903	-987	ENSG00000079308	TNS1	HGNC Symbol	protein_coding	tensin 1 [Source:HGNC Symbol;Acc:11973]	TENSIN
Peak_541121	chr2	218701463	218701763	301	*	6.28	5.56	6.76	-1.19	4.8e-06	0.00116	41.38	61.56	38.99	94	128.89	101.16	Intron (ENST00000171887/ENSG00000079308, intron 17 of 32)	chr2	218667512	218706883	39372	2	ENST00000446688	5120	ENSG00000079308	TNS1	HGNC Symbol	protein_coding	tensin 1 [Source:HGNC Symbol;Acc:11973]	TENSIN
Peak_541169	chr2	218844588	218844888	301	*	6.11	5.37	6.59	-1.22	4.35e-05	0.00719	26.65	48.3	49.08	101	105.84	82.19	Promoter (<=1kb)	chr2	218758196	218843657	85462	2	ENST00000413280	-931	ENSG00000079308	TNS1	HGNC Symbol	protein_coding	tensin 1 [Source:HGNC Symbol;Acc:11973]	TENSIN
Peak_41773	chr1	100817699	100817999	301	*	6.81	5.99	7.33	-1.34	1.55e-09	1.23e-06	70.14	64.4	55.8	144	175.83	163.48	Promoter (<=1kb)	chr1	100818023	100985832	167810	1	ENST00000370125	-24	ENSG00000079335	CDC14A	HGNC Symbol	protein_coding	cell division cycle 14A [Source:HGNC Symbol;Acc:1718]	DUAL SPECIFICITY PHOSPHATASE CDC14A EC_3.1.3.16 EC_3.1.3.- 48 CDC14 CELL DIVISION CYCLE 14 HOMOLOG A
Peak_453646	chr19	42772941	42773241	301	*	8.09	7.59	8.46	-0.87	3.17e-08	1.64e-05	166.94	217.84	192.96	302	458.36	298.05	Promoter (<=1kb)	chr19	42773376	42776368	2993	1	ENST00000571942	-135	ENSG00000079432	CIC	HGNC Symbol	protein_coding	capicua transcriptional repressor [Source:HGNC Symbol;Acc:14214]	CAPICUA
Peak_937459	chr8	11659967	11660267	301	*	7.69	6.97	8.17	-1.2	2.14e-13	5.45e-10	115.74	130.7	128.41	257	336.3	270.05	Promoter (<=1kb)	chr8	11660120	11696818	36699	1	ENST00000220584	0	ENSG00000079459	FDFT1	HGNC Symbol	protein_coding	farnesyl-diphosphate farnesyltransferase 1 [Source:HGNC Symbol;Acc:3629]	SQUALENE SYNTHASE SQS SS EC_2.5.1.21 FPP:FPP FARNESYLTRANSFERASE FARNESYL DIPHOSPHATE FARNESYLTRANSFERASE
Peak_28048	chr1	64059232	64059532	301	*	6.55	6.01	6.94	-0.92	9.3e-05	0.0134	64.53	58.72	70.59	129	119.5	119.22	Promoter (<=1kb)	chr1	64059480	64125912	66433	1	ENST00000540265	0	ENSG00000079739	PGM1	HGNC Symbol	protein_coding	phosphoglucomutase 1 [Source:HGNC Symbol;Acc:8905]	PHOSPHOGLUCOMUTASE 1 PGM 1 EC_5.4.2.2 GLUCOSE PHOSPHOMUTASE 1
Peak_467131	chr2	15731790	15732090	301	*	7.22	6.67	7.62	-0.95	3.06e-07	0.000114	119.94	112.71	71.94	197	231.31	161.67	Promoter (<=1kb)	chr2	15731770	15771225	39456	1	ENST00000233084	20	ENSG00000079785	DDX1	HGNC Symbol	protein_coding	DEAD (Asp-Glu-Ala-Asp) box helicase 1 [Source:HGNC Symbol;Acc:2734]	ATP DEPENDENT RNA HELICASE DDX1 EC_3.6.4.13 DEAD BOX 1
Peak_442243	chr19	10828223	10828523	301	*	7.27	6.78	7.64	-0.86	1.09e-05	0.00229	92.59	114.6	122.36	208	221.07	167.99	Promoter (<=1kb)	chr19	10828755	10941723	112969	1	ENST00000585892	-232	ENSG00000079805	DNM2	HGNC Symbol	protein_coding	dynamin 2 [Source:HGNC Symbol;Acc:2974]	DYNAMIN 2 EC_3.6.5.5
Peak_860702	chr6	132834092	132834392	301	*	6.79	6.04	7.28	-1.24	2.52e-08	1.35e-05	58.22	71.03	68.58	153	179.25	134.57	Promoter (<=1kb)	chr6	132767006	132834201	67196	2	ENST00000367941	0	ENSG00000079950	STX7	HGNC Symbol	protein_coding	syntaxin 7 [Source:HGNC Symbol;Acc:11442]	SYNTAXIN
Peak_458885	chr19	55718512	55718812	301	*	6.52	5.97	6.92	-0.94	7.41e-05	0.0111	58.22	59.67	70.59	123	107.55	131.86	Promoter (<=1kb)	chr19	55715360	55718622	3263	2	ENST00000586852	0	ENSG00000080031	PTPRH	HGNC Symbol	protein_coding	protein tyrosine phosphatase, receptor type, H [Source:HGNC Symbol;Acc:9672]	RECEPTOR TYPE TYROSINE PHOSPHATASE H PRECURSOR R PTP H EC_3.1.3.48 STOMACH CANCER ASSOCIATED TYROSINE PHOSPHATASE 1 SAP 1 TRANSMEMBRANE TYPE TYROSINE PHOSPHATASE TYPE H
Peak_268661	chr13	95132981	95133281	301	*	6.08	5.46	6.52	-1.06	0.000222	0.0271	42.79	40.73	48.41	99	94.74	81.29	Promoter (1-2kb)	chr13	95091843	95131936	40094	2	ENST00000446125	-1045	ENSG00000080166	DCT	HGNC Symbol	protein_coding	dopachrome tautomerase [Source:HGNC Symbol;Acc:2709]	L DOPACHROME TAUTOMERASE PRECURSOR DCT DT EC_5.3.3.12 L DOPACHROME DELTA ISOMERASE TYROSINASE RELATED 2 TRP 2 TRP2
Peak_570420	chr20	44992787	44993087	301	*	6.6	6.04	7	-0.96	0.000348	0.039	61.73	59.67	75.97	101	175.83	108.38	Promoter (<=1kb)	chr20	44978167	44993026	14860	2	ENST00000372229	0	ENSG00000080189	SLC35C2	HGNC Symbol	protein_coding	solute carrier family 35 (GDP-fucose transporter), member C2 [Source:HGNC Symbol;Acc:17117]
Peak_643196	chr3	96532120	96532420	301	*	6.29	5.6	6.75	-1.14	0.000134	0.0179	51.91	43.57	50.42	69	120.35	132.77	Promoter (1-2kb)	chr3	96533425	96963540	430116	1	ENST00000470610	-1005	ENSG00000080224	EPHA6	HGNC Symbol	protein_coding	EPH receptor A6 [Source:HGNC Symbol;Acc:19296]	EPHRIN TYPE A RECEPTOR 6 PRECURSOR EC_2.7.10.1 EPH HOMOLOGY KINASE 2 EHK 2
Peak_990852	chr9	3526008	3526308	301	*	6.96	6.17	7.47	-1.29	3.74e-10	3.71e-07	61.73	78.61	75.97	137	191.2	202.31	Promoter (<=1kb)	chr9	3330317	3526004	195688	2	ENST00000449190	-4	ENSG00000080298	RFX3	HGNC Symbol	protein_coding	regulatory factor X, 3 (influences HLA class II expression) [Source:HGNC Symbol;Acc:9984]	REGULATORY FACTOR X
Peak_217671	chr12	72148442	72148742	301	*	6.73	6.28	7.08	-0.8	0.000293	0.0338	79.96	90.92	62.53	142	134.01	129.15	Promoter (<=1kb)	chr12	72148654	72184699	36046	1	ENST00000261263	0	ENSG00000080371	RAB21	HGNC Symbol	protein_coding	RAB21, member RAS oncogene family [Source:HGNC Symbol;Acc:18263]	RAS RELATED RAB 21
Peak_706819	chr4	71996776	71997076	301	*	6.74	6.08	7.2	-1.11	1.67e-06	0.000479	61.73	80.51	61.18	144	128.89	167.09	Distal Intergenic	chr4	72053003	72435434	382432	1	ENST00000264485	-55927	ENSG00000080493	SLC4A4	HGNC Symbol	protein_coding	solute carrier family 4 (sodium bicarbonate cotransporter), member 4 [Source:HGNC Symbol;Acc:11030]	ELECTROGENIC SODIUM BICARBONATE COTRANSPORTER 1 SODIUM BICARBONATE COTRANSPORTER NA + /HCO3 COTRANSPORTER SOLUTE CARRIER FAMILY 4 MEMBER 4
Peak_706874	chr4	72132253	72132553	301	*	5.64	4.9	6.13	-1.23	0.00032	0.0364	40.68	26.52	22.19	65	72.55	72.25	Intron (ENST00000264485/ENSG00000080493, intron 3 of 25)	chr4	72120935	72339024	218090	1	ENST00000514331	11318	ENSG00000080493	SLC4A4	HGNC Symbol	protein_coding	solute carrier family 4 (sodium bicarbonate cotransporter), member 4 [Source:HGNC Symbol;Acc:11030]	ELECTROGENIC SODIUM BICARBONATE COTRANSPORTER 1 SODIUM BICARBONATE COTRANSPORTER NA + /HCO3 COTRANSPORTER SOLUTE CARRIER FAMILY 4 MEMBER 4
Peak_706861	chr4	72096899	72097199	301	*	5.99	5.37	6.43	-1.06	0.000407	0.0441	28.06	40.73	55.13	85	91.33	82.19	Intron (ENST00000264485/ENSG00000080493, intron 1 of 25)	chr4	72120935	72339024	218090	1	ENST00000514331	-23736	ENSG00000080493	SLC4A4	HGNC Symbol	protein_coding	solute carrier family 4 (sodium bicarbonate cotransporter), member 4 [Source:HGNC Symbol;Acc:11030]	ELECTROGENIC SODIUM BICARBONATE COTRANSPORTER 1 SODIUM BICARBONATE COTRANSPORTER NA + /HCO3 COTRANSPORTER SOLUTE CARRIER FAMILY 4 MEMBER 4
Peak_990234	chr9	2015047	2015347	301	*	8.04	7.2	8.57	-1.37	7.77e-20	1.42e-15	136.78	158.17	146.57	361	425.92	355.85	Promoter (<=1kb)	chr9	2015342	2193624	178283	1	ENST00000349721	0	ENSG00000080503	SMARCA2	HGNC Symbol	protein_coding	SWI/SNF related, matrix associated, actin dependent regulator of chromatin, subfamily a, member 2 [Source:HGNC Symbol;Acc:11098]	PROBABLE GLOBAL TRANSCRIPTION ACTIVATOR SN EC_3.6.4.- ATP DEPENDENT HELICASE SMARCA2 BRG1 ASSOCIATED FACTOR 190B BAF190B BRAHMA HOMOLOG SNF2 ALPHA SWI/SNF RELATED MATRIX ASSOCIATED ACTIN DEPENDENT REGULATOR OF CHROMATIN SUBFAMILY A MEMBER 2
Peak_852244	chr6	109415823	109416123	301	*	7.35	6.57	7.85	-1.28	1.15e-12	2.39e-09	82.07	114.6	88.07	192	302.16	198.7	Promoter (<=1kb)	chr6	109307640	109416022	108383	2	ENST00000436639	0	ENSG00000080546	SESN1	HGNC Symbol	protein_coding	sestrin 1 [Source:HGNC Symbol;Acc:21595]	SESTRIN
Peak_990604	chr9	2843978	2844278	301	*	7.46	6.68	7.96	-1.28	1.62e-12	3.2e-09	112.93	106.08	88.07	222	259.48	265.53	Promoter (<=1kb)	chr9	2804164	2844241	40078	2	ENST00000397885	0	ENSG00000080608	KIAA0020	HGNC Symbol	protein_coding	KIAA0020 [Source:HGNC Symbol;Acc:29676]
Peak_786843	chr5	113748511	113748811	301	*	5.46	4.6	5.99	-1.4	0.000245	0.0294	21.74	34.1	16.81	42	72.55	76.77	Intron (ENST00000512097/ENSG00000080709, intron 4 of 8)	chr5	113769227	113832213	62987	1	ENST00000503706	-20416	ENSG00000080709	KCNN2	HGNC Symbol	protein_coding	potassium intermediate/small conductance calcium-activated channel, subfamily N, member 2 [Source:HGNC Symbol;Acc:6291]	SMALL CONDUCTANCE CALCIUM ACTIVATED POTASSIUM CHANNEL SKCA KCA2
Peak_923955	chr7	135194794	135195094	301	*	7.14	6.55	7.55	-0.99	2.05e-06	0.000566	79.26	109.87	92.78	218	162.18	181.54	Promoter (<=1kb)	chr7	135046547	135194875	148329	2	ENST00000541284	0	ENSG00000080802	CNOT4	HGNC Symbol	protein_coding	CCR4-NOT transcription complex, subunit 4 [Source:HGNC Symbol;Acc:7880]	CCR4 NOT TRANSCRIPTION COMPLEX SUBUNIT 4 EC_6.3.2.- CCR4 ASSOCIATED FACTOR 4 E3 UBIQUITIN LIGASE CNOT4 POTENTIAL TRANSCRIPTIONAL REPRESSOR NOT4HP
Peak_643727	chr3	98312400	98312700	301	*	7.14	6.18	7.72	-1.53	1.51e-15	7.45e-12	55.41	93.76	68.58	180	248.39	202.31	Promoter (<=1kb)	chr3	98298286	98312567	14282	2	ENST00000264193	0	ENSG00000080819	CPOX	HGNC Symbol	protein_coding	coproporphyrinogen oxidase [Source:HGNC Symbol;Acc:2321]	COPROPORPHYRINOGEN III OXIDASE COPROGEN OXIDASE COPROPORPHYRINOGENASE EC_1.3.3.3
Peak_643698	chr3	98241716	98242016	301	*	7.85	6.96	8.4	-1.44	2.06e-19	3.47e-15	130.47	122.18	119.67	315	375.57	321.53	Promoter (<=1kb)	chr3	98216756	98241731	24976	2	ENST00000502288	0	ENSG00000080822	CLDND1	HGNC Symbol	protein_coding	claudin domain containing 1 [Source:HGNC Symbol;Acc:1322]	CLAUDIN DOMAIN CONTAINING 1
Peak_190471	chr11	133821886	133822186	301	*	6.03	5.34	6.49	-1.16	0.000277	0.0324	44.19	42.62	34.29	62	103.28	104.77	Promoter (<=1kb)	chr11	133814179	133822111	7933	2	ENST00000526663	0	ENSG00000080854	IGSF9B	HGNC Symbol	protein_coding	immunoglobulin superfamily, member 9B [Source:HGNC Symbol;Acc:32326]
Peak_7059	chr1	16825587	16825887	301	*	6.4	5.62	6.9	-1.28	9.41e-07	0.000296	47.7	45.46	54.46	97	135.72	124.64	Promoter (<=1kb)	chr1	16817129	16825752	8624	2	ENST00000590118	0	ENSG00000080947	CROCCP3	HGNC Symbol	pseudogene	ciliary rootlet coiled-coil, rootletin pseudogene 3 [Source:HGNC Symbol;Acc:29405]
Peak_46245	chr1	114354920	114355220	301	*	7.35	6.82	7.74	-0.91	1.65e-06	0.000474	91.19	123.13	125.72	176	279.11	185.15	Promoter (<=1kb)	chr1	114304454	114355098	50645	2	ENST00000261441	0	ENSG00000081019	RSBN1	HGNC Symbol	protein_coding	round spermatid basic protein 1 [Source:HGNC Symbol;Acc:25642]	ROUND SPERMATID BASIC 1
Peak_46111	chr1	113932748	113933048	301	*	7.64	6.87	8.13	-1.26	2.56e-13	6.34e-10	115.03	115.55	120.35	284	323.5	235.73	Promoter (<=1kb)	chr1	113933371	114225056	291686	1	ENST00000369617	-323	ENSG00000081026	MAGI3	HGNC Symbol	protein_coding	membrane associated guanylate kinase, WW and PDZ domain containing 3 [Source:HGNC Symbol;Acc:29647]	MEMBRANE ASSOCIATED GUANYLATE KINASE WW AND PDZ DOMAIN CONTAINING 3 MEMBRANE ASSOCIATED GUANYLATE KINASE INVERTED 3 MAGI 3
Peak_707694	chr4	74316142	74316442	301	*	6.2	5.45	6.69	-1.24	1.81e-05	0.00348	36.47	44.51	49.75	70	136.57	102.96	Promoter (<=1kb)	chr4	74316266	74321458	5193	1	ENST00000508838	0	ENSG00000081051	AFP	HGNC Symbol	protein_coding	alpha-fetoprotein [Source:HGNC Symbol;Acc:317]
Peak_794402	chr5	133460704	133461004	301	*	7.49	6.64	8.02	-1.38	6.55e-16	3.62e-12	84.87	117.44	97.49	242	279.97	256.5	Promoter (1-2kb)	chr5	133459309	133478505	19197	1	ENST00000519037	1395	ENSG00000081059	TCF7	HGNC Symbol	protein_coding	transcription factor 7 (T-cell specific, HMG-box) [Source:HGNC Symbol;Acc:11639]	TRANSCRIPTION FACTOR 7 TCF 7 T CELL SPECIFIC TRANSCRIPTION FACTOR 1 T CELL FACTOR 1 TCF 1
Peak_657014	chr3	132378525	132378825	301	*	5.94	5.13	6.45	-1.33	0.00027	0.0318	40.68	23.68	40.34	66	123.77	73.16	Promoter (<=1kb)	chr3	132378762	132379789	1028	1	ENST00000480955	0	ENSG00000081307	UBA5	HGNC Symbol	protein_coding	ubiquitin-like modifier activating enzyme 5 [Source:HGNC Symbol;Acc:23230]	UBIQUITIN MODIFIER ACTIVATING ENZYME 5 UBIQUITIN ACTIVATING ENZYME 5
Peak_78695	chr1	227922886	227923186	301	*	7.14	6.68	7.49	-0.8	7.61e-05	0.0114	96.1	112.71	99.5	218	161.32	158.96	Promoter (<=1kb)	chr1	227918890	227923112	4223	2	ENST00000366758	0	ENSG00000081692	JMJD4	HGNC Symbol	protein_coding	jumonji domain containing 4 [Source:HGNC Symbol;Acc:25724]
Peak_53604	chr1	161719444	161719744	301	*	6.77	6.3	7.13	-0.83	0.000156	0.0203	65.93	87.14	82.7	141	153.64	125.54	Promoter (<=1kb)	chr1	161719548	161727028	7481	1	ENST00000484291	0	ENSG00000081721	DUSP12	HGNC Symbol	protein_coding	dual specificity phosphatase 12 [Source:HGNC Symbol;Acc:3067]	DUAL SPECIFICITY PHOSPHATASE 12 EC_3.1.3.16 EC_3.1.3.- 48 DUAL SPECIFICITY PHOSPHATASE
Peak_239368	chr12	125577606	125577906	301	*	7.42	6.54	7.97	-1.43	4.28e-14	1.39e-10	96.8	113.65	67.9	240	250.09	260.11	Promoter (<=1kb)	chr12	125577026	125591815	14790	1	ENST00000537564	580	ENSG00000081760	AACS	HGNC Symbol	protein_coding	acetoacetyl-CoA synthetase [Source:HGNC Symbol;Acc:21298]	ACETOACETYL COA SYNTHETASE EC_6.2.1.16
Peak_239365	chr12	125564493	125564793	301	*	6.29	5.54	6.78	-1.25	4.26e-05	0.00706	54.01	40.73	44.37	73	119.5	137.28	Intron (ENST00000316519/ENSG00000081760, intron 3 of 17)	chr12	125575559	125591700	16142	1	ENST00000537477	-10766	ENSG00000081760	AACS	HGNC Symbol	protein_coding	acetoacetyl-CoA synthetase [Source:HGNC Symbol;Acc:21298]	ACETOACETYL COA SYNTHETASE EC_6.2.1.16
Peak_797569	chr5	141303309	141303609	301	*	7.18	6.65	7.57	-0.92	7.03e-07	0.000232	92.59	110.81	98.83	173	208.27	188.76	Promoter (<=1kb)	chr5	141303373	141321612	18240	1	ENST00000432126	0	ENSG00000081791	KIAA0141	HGNC Symbol	protein_coding	KIAA0141 [Source:HGNC Symbol;Acc:28969]	DEATH LIGAND SIGNAL ENHANCER PRECURSOR
Peak_919282	chr7	122526474	122526774	301	*	7.17	6.48	7.64	-1.16	1.74e-08	9.79e-06	115.03	89.98	62.53	187	214.24	196.89	Promoter (<=1kb)	chr7	121959800	122526512	566713	2	ENST00000412584	0	ENSG00000081803	CADPS2	HGNC Symbol	protein_coding	Ca++-dependent secretion activator 2 [Source:HGNC Symbol;Acc:16018]	CALCIUM DEPENDENT SECRETION ACTIVATOR CALCIUM DEPENDENT ACTIVATOR SECRETION CAPS
Peak_919186	chr7	122268754	122269054	301	*	5.21	4.31	5.76	-1.45	0.000311	0.0356	25.95	18	15.46	53	44.38	65.03	Intron (ENST00000313070/ENSG00000081803, intron 4 of 27)	chr7	121960091	122261583	301493	2	ENST00000397721	-7171	ENSG00000081803	CADPS2	HGNC Symbol	protein_coding	Ca++-dependent secretion activator 2 [Source:HGNC Symbol;Acc:16018]	CALCIUM DEPENDENT SECRETION ACTIVATOR CALCIUM DEPENDENT ACTIVATOR SECRETION CAPS
Peak_431661	chr18	60548986	60549286	301	*	6.14	5.35	6.65	-1.3	4.89e-06	0.00117	40.68	34.1	47.73	80	96.45	125.54	Intron (ENST00000400316/ENSG00000081913, intron 4 of 16)	chr18	60570383	60625959	55577	1	ENST00000591386	-21097	ENSG00000081913	PHLPP1	HGNC Symbol	protein_coding	PH domain and leucine rich repeat protein phosphatase 1 [Source:HGNC Symbol;Acc:20610]	PH DOMAIN LEUCINE RICH REPEAT PHOSPHATASE 1 EC_3.1.3.16 PLECKSTRIN HOMOLOGY DOMAIN CONTAINING FAMILY E MEMBER 1 PH DOMAIN CONTAINING FAMILY E MEMBER 1 SUPRACHIASMATIC NUCLEUS CIRCADIAN OSCILLATORY
Peak_431591	chr18	60382228	60382528	301	*	7.57	7.02	7.97	-0.95	5.96e-09	3.83e-06	131.17	136.39	122.36	258	256.07	238.44	Promoter (<=1kb)	chr18	60382672	60647666	264995	1	ENST00000400316	-144	ENSG00000081913	PHLPP1	HGNC Symbol	protein_coding	PH domain and leucine rich repeat protein phosphatase 1 [Source:HGNC Symbol;Acc:20610]	PH DOMAIN LEUCINE RICH REPEAT PHOSPHATASE 1 EC_3.1.3.16 PLECKSTRIN HOMOLOGY DOMAIN CONTAINING FAMILY E MEMBER 1 PH DOMAIN CONTAINING FAMILY E MEMBER 1 SUPRACHIASMATIC NUCLEUS CIRCADIAN OSCILLATORY
Peak_431711	chr18	60666664	60666964	301	*	5.93	5.31	6.36	-1.05	0.000464	0.0489	34.37	42.62	42.36	65	88.77	93.03	Distal Intergenic	chr18	60573520	60609143	35624	1	ENST00000591106	93144	ENSG00000081913	PHLPP1	HGNC Symbol	protein_coding	PH domain and leucine rich repeat protein phosphatase 1 [Source:HGNC Symbol;Acc:20610]	PH DOMAIN LEUCINE RICH REPEAT PHOSPHATASE 1 EC_3.1.3.16 PLECKSTRIN HOMOLOGY DOMAIN CONTAINING FAMILY E MEMBER 1 PH DOMAIN CONTAINING FAMILY E MEMBER 1 SUPRACHIASMATIC NUCLEUS CIRCADIAN OSCILLATORY
Peak_429424	chr18	55361151	55361451	301	*	5.98	5.23	6.47	-1.24	4.79e-05	0.00777	27.36	45.46	39.67	95	80.23	90.32	Intron (ENST00000588925/ENSG00000267787, intron 2 of 5)	chr18	55351350	55355900	4551	2	ENST00000588255	-5251	ENSG00000081923	ATP8B1	HGNC Symbol	protein_coding	ATPase, aminophospholipid transporter, class I, type 8B, member 1 [Source:HGNC Symbol;Acc:3706]	PROBABLE PHOSPHOLIPID TRANSPORTING ATPASE IC EC_3.6.3.1 ATPASE CLASS I TYPE 8B MEMBER 1
Peak_761472	chr5	37722976	37723276	301	*	6.32	5.79	6.7	-0.91	0.000427	0.0458	66.64	50.2	49.08	104	98.16	110.19	Promoter (<=1kb)	chr5	37722745	37752774	30030	1	ENST00000507136	231	ENSG00000082068	WDR70	HGNC Symbol	protein_coding	WD repeat domain 70 [Source:HGNC Symbol;Acc:25495]	WD REPEAT CONTAINING 70
Peak_534547	chr2	202316243	202316543	301	*	7.06	6.41	7.51	-1.11	2.05e-07	8.1e-05	81.37	81.45	91.44	193	209.98	144.51	Promoter (<=1kb)	chr2	202316392	202345569	29178	1	ENST00000194530	0	ENSG00000082146	STRADB	HGNC Symbol	protein_coding	STE20-related kinase adaptor beta [Source:HGNC Symbol;Acc:13205]	STE20 RELATED KINASE ADAPTER BETA STRAD BETA AMYOTROPHIC LATERAL SCLEROSIS 2 CHROMOSOMAL REGION CANDIDATE GENE 2 ILP INTERACTING PSEUDOKINASE ALS2CR2
Peak_534301	chr2	201676256	201676556	301	*	7.02	6.57	7.37	-0.8	0.000179	0.0227	93.29	96.61	95.47	203	159.62	132.77	Promoter (<=1kb)	chr2	201676269	201682806	6538	1	ENST00000452206	0	ENSG00000082153	BZW1	HGNC Symbol	protein_coding	basic leucine zipper and W2 domains 1 [Source:HGNC Symbol;Acc:18380]	BASIC LEUCINE ZIPPER AND W2 DOMAIN CONTAINING
Peak_760075	chr5	34046044	34046344	301	*	5.08	4.08	5.66	-1.58	0.000121	0.0166	14.73	18	18.15	51	52.92	47.87	Promoter (2-3kb)	chr5	34019553	34043937	24385	2	ENST00000382065	-2107	ENSG00000082196	C1QTNF3	HGNC Symbol	protein_coding	C1q and tumor necrosis factor related protein 3 [Source:HGNC Symbol;Acc:14326]	COMPLEMENT C1Q TUMOR NECROSIS FACTOR RELATED 3 PRECURSOR COLLAGENOUS REPEAT CONTAINING SEQUENCE 26 KDA CORS26 SECRETORY CORS26
Peak_426722	chr18	48405283	48405583	301	*	7.43	6.77	7.88	-1.1	6.18e-10	5.72e-07	119.24	114.6	94.12	212	277.41	215.86	Promoter (<=1kb)	chr18	48405419	48474691	69273	1	ENST00000321341	0	ENSG00000082212	ME2	HGNC Symbol	protein_coding	malic enzyme 2, NAD(+)-dependent, mitochondrial [Source:HGNC Symbol;Acc:6984]	NADP DEPENDENT MALIC ENZYME NADP ME EC_1.1.1.40 MALIC ENZYME
Peak_758923	chr5	31532162	31532462	301	*	7.02	6.21	7.54	-1.34	4.78e-10	4.54e-07	72.95	80.51	67.9	137	225.34	196.89	Promoter (<=1kb)	chr5	31532373	31555154	22782	1	ENST00000355907	0	ENSG00000082213	C5orf22	HGNC Symbol	protein_coding	chromosome 5 open reading frame 22 [Source:HGNC Symbol;Acc:25639]	UNKNOWN
Peak_411023	chr18	5510140	5510440	301	*	5.85	5.21	6.3	-1.09	0.000328	0.0371	35.77	45.46	29.58	74	89.62	72.25	Intron (ENST00000341928/ENSG00000082397, intron 1 of 22)	chr18	5478246	5521422	43177	2	ENST00000580989	10982	ENSG00000082397	EPB41L3	HGNC Symbol	protein_coding	erythrocyte membrane protein band 4.1-like 3 [Source:HGNC Symbol;Acc:3380]	BAND 4 1 3 4 1B DIFFERENTIALLY EXPRESSED IN ADENOCARCINOMA OF THE LUNG 1 DAL 1 [CONTAINS BAND 4 1 3 N TERMINALLY PROCESSED]
Peak_521151	chr2	165563085	165563385	301	*	6.97	6.19	7.47	-1.28	8.65e-10	7.52e-07	69.44	89.98	59.84	173	180.1	177.93	Promoter (1-2kb)	chr2	165557188	165561887	4700	2	ENST00000460238	-1198	ENSG00000082438	COBLL1	HGNC Symbol	protein_coding	cordon-bleu WH2 repeat protein-like 1 [Source:HGNC Symbol;Acc:23571]
Peak_73679	chr1	215287529	215287829	301	*	6.06	5.23	6.59	-1.35	8.97e-06	0.00194	37.18	40.73	34.96	104	120.35	64.13	Intron (ENST00000486921/ENSG00000082482, intron 2 of 6)	chr1	215256860	215342608	85749	1	ENST00000457122	30669	ENSG00000082482	KCNK2	HGNC Symbol	protein_coding	potassium channel, subfamily K, member 2 [Source:HGNC Symbol;Acc:6277]	POTASSIUM CHANNEL SUBFAMILY K MEMBER 2 OUTWARD RECTIFYING POTASSIUM CHANNEL TREK 1 TREK 1 K + CHANNEL SUBUNIT TWO PORE POTASSIUM CHANNEL TPKC1
Peak_71507	chr1	210410386	210410686	301	*	6.65	5.87	7.16	-1.29	9.63e-08	4.27e-05	53.31	61.56	60.51	121	185.22	121.93	Promoter (<=1kb)	chr1	210410627	210415510	4884	1	ENST00000490620	0	ENSG00000082497	SERTAD4	HGNC Symbol	protein_coding	SERTA domain containing 4 [Source:HGNC Symbol;Acc:25236]	SERTA DOMAIN CONTAINING 4
Peak_71988	chr1	211500035	211500335	301	*	5.91	5.23	6.37	-1.14	0.000252	0.03	32.97	45.46	34.29	94	69.99	84.9	Promoter (<=1kb)	chr1	211500040	211534490	34451	1	ENST00000488428	0	ENSG00000082512	TRAF5	HGNC Symbol	protein_coding	TNF receptor-associated factor 5 [Source:HGNC Symbol;Acc:12035]
Peak_72013	chr1	211545677	211545977	301	*	4.37	5.08	2.94	2.13	0.000224	0.0273	21.74	44.51	34.96	10	8.54	4.52	Exon (ENST00000336184/ENSG00000082512, exon 11 of 11)	chr1	211542271	211548127	5857	1	ENST00000473385	3406	ENSG00000082512	TRAF5	HGNC Symbol	protein_coding	TNF receptor-associated factor 5 [Source:HGNC Symbol;Acc:12035]
Peak_803193	chr5	154317623	154317923	301	*	6.95	6.26	7.41	-1.15	1.19e-07	5.1e-05	61.73	86.19	82.02	184	182.66	144.51	Promoter (<=1kb)	chr5	154266976	154317769	50794	2	ENST00000285873	0	ENSG00000082516	GEMIN5	HGNC Symbol	protein_coding	gem (nuclear organelle) associated protein 5 [Source:HGNC Symbol;Acc:20043]	GEM ASSOCIATED 5 GEMIN5
Peak_653710	chr3	124556627	124556927	301	*	6.28	5.44	6.81	-1.37	2.67e-06	0.000708	45.59	35.99	48.41	82	137.42	116.51	Intron (ENST00000296181/ENSG00000082781, intron 5 of 14)	chr3	124515438	124560398	44961	2	ENST00000496703	3471	ENSG00000082781	ITGB5	HGNC Symbol	protein_coding	integrin, beta 5 [Source:HGNC Symbol;Acc:6160]	INTEGRIN BETA PRECURSOR
Peak_653713	chr3	124564355	124564655	301	*	6.43	5.77	6.88	-1.11	2.17e-05	0.00404	47	63.46	53.11	79	155.35	119.22	Promoter (2-3kb)	chr3	124492666	124567298	74633	2	ENST00000488466	2643	ENSG00000082781	ITGB5	HGNC Symbol	protein_coding	integrin, beta 5 [Source:HGNC Symbol;Acc:6160]	INTEGRIN BETA PRECURSOR
Peak_191393	chr12	1326389	1326689	301	*	5.75	4.9	6.28	-1.38	3.16e-05	0.00554	25.25	32.2	32.27	74	96.45	63.22	Intron (ENST00000543086/ENSG00000082805, intron 11 of 17)	chr12	1313132	1372239	59108	1	ENST00000544277	13257	ENSG00000082805	ERC1	HGNC Symbol	protein_coding	ELKS/RAB6-interacting/CAST family member 1 [Source:HGNC Symbol;Acc:17072]	ELKS/RAB6 INTERACTING/CAST FAMILY MEMBER 1 ERC 1 RAB6 INTERACTING 2
Peak_485682	chr2	61765455	61765755	301	*	7.65	7.15	8.02	-0.87	1.16e-07	5e-05	108.72	183.74	133.12	245	284.23	251.08	Promoter (<=1kb)	chr2	61729141	61765761	36621	2	ENST00000443240	6	ENSG00000082898	XPO1	HGNC Symbol	protein_coding	exportin 1 (CRM1 homolog, yeast) [Source:HGNC Symbol;Acc:12825]	EXPORTIN 1 CHROMOSOME REGION MAINTENANCE 1
Peak_663631	chr3	149530697	149530997	301	*	6.96	6.28	7.42	-1.14	3.65e-08	1.86e-05	70.14	92.82	69.92	161	215.1	136.38	Promoter (<=1kb)	chr3	149530836	149589836	59001	1	ENST00000466478	0	ENSG00000082996	RNF13	HGNC Symbol	protein_coding	ring finger protein 13 [Source:HGNC Symbol;Acc:10057]	E3 UBIQUITIN LIGASE RNF13 PRECURSOR EC_6.3.2.- RING FINGER 13
Peak_846157	chr6	90348292	90348592	301	*	7.31	6.67	7.75	-1.08	2.02e-09	1.54e-06	104.51	108.92	91.44	204	250.09	190.57	Promoter (<=1kb)	chr6	90311320	90348453	37134	2	ENST00000412237	0	ENSG00000083099	LYRM2	HGNC Symbol	protein_coding	LYR motif containing 2 [Source:HGNC Symbol;Acc:25229]
Peak_842492	chr6	80816143	80816443	301	*	7.22	6.55	7.68	-1.13	1.26e-09	1.04e-06	89.78	93.76	96.81	176	211.68	226.7	Promoter (<=1kb)	chr6	80816364	80879590	63227	1	ENST00000369760	0	ENSG00000083123	BCKDHB	HGNC Symbol	protein_coding	branched chain keto acid dehydrogenase E1, beta polypeptide [Source:HGNC Symbol;Acc:987]	2 OXOISOVALERATE DEHYDROGENASE SUBUNIT BETA MITOCHONDRIAL PRECURSOR EC_1.2.4.4 BRANCHED CHAIN ALPHA KETO ACID DEHYDROGENASE E1 COMPONENT BETA CHAIN BCKDE1B BCKDH E1 BETA
Peak_842536	chr6	80933549	80933849	301	*	6.27	5.66	6.69	-1.03	0.000389	0.0425	61.73	58.72	31.6	78	139.13	93.03	Intron (ENST00000356489/ENSG00000083123, intron 8 of 10)	chr6	80912819	80982907	70089	1	ENST00000468520	20730	ENSG00000083123	BCKDHB	HGNC Symbol	protein_coding	branched chain keto acid dehydrogenase E1, beta polypeptide [Source:HGNC Symbol;Acc:987]	2 OXOISOVALERATE DEHYDROGENASE SUBUNIT BETA MITOCHONDRIAL PRECURSOR EC_1.2.4.4 BRANCHED CHAIN ALPHA KETO ACID DEHYDROGENASE E1 COMPONENT BETA CHAIN BCKDE1B BCKDH E1 BETA
Peak_950145	chr8	41862899	41863199	301	*	5.98	5.07	6.54	-1.46	8.38e-07	0.000269	42.79	34.1	24.2	98	99.01	81.29	Intron (ENST00000265713/ENSG00000083168, intron 2 of 16)	chr8	41832318	41835008	2691	2	ENST00000463961	-27891	ENSG00000083168	KAT6A	HGNC Symbol	protein_coding	K(lysine) acetyltransferase 6A [Source:HGNC Symbol;Acc:13013]	HISTONE ACETYLTRANSFERASE KAT6A EC_2.3.1.48 MOZ YBF2/SAS3 SAS2 AND TIP60 3 MYST 3 MONOCYTIC LEUKEMIA ZINC FINGER HOMOLOG MONOCYTIC LEUKEMIA ZINC FINGER
Peak_1011231	chr9	88969249	88969549	301	*	7.08	6.69	7.39	-0.7	0.000246	0.0295	98.2	111.76	98.83	175	169	158.96	Promoter (<=1kb)	chr9	88902648	88969325	66678	2	ENST00000277141	0	ENSG00000083223	ZCCHC6	HGNC Symbol	protein_coding	zinc finger, CCHC domain containing 6 [Source:HGNC Symbol;Acc:25817]	TERMINAL URIDYLYLTRANSFERASE 7 TUTASE 7 EC_2.7.7.52 ZINC FINGER CCHC DOMAIN CONTAINING 6
Peak_972106	chr8	102612776	102613076	301	*	6.97	6.4	7.37	-0.98	1.07e-06	0.000329	70.14	104.18	78.66	139	199.73	158.96	Intron (ENST00000251808/ENSG00000083307, intron 8 of 15)	chr8	102644454	102676738	32285	1	ENST00000517674	-31378	ENSG00000083307	GRHL2	HGNC Symbol	protein_coding	grainyhead-like 2 (Drosophila) [Source:HGNC Symbol;Acc:2799]	GRAINYHEAD 2 HOMOLOG BROTHER OF MAMMALIAN GRAINYHEAD TRANSCRIPTION FACTOR CP2 3
Peak_5124	chr1	11994547	11994847	301	*	6.77	6.27	7.14	-0.87	6.16e-05	0.00958	69.44	88.08	73.28	127	169	126.44	Promoter (<=1kb)	chr1	11994751	12012748	17998	1	ENST00000449038	0	ENSG00000083444	PLOD1	HGNC Symbol	protein_coding	procollagen-lysine, 2-oxoglutarate 5-dioxygenase 1 [Source:HGNC Symbol;Acc:9081]
Peak_261986	chr13	73356078	73356378	301	*	7.32	6.5	7.84	-1.34	5.89e-14	1.82e-10	84.87	101.34	85.38	217	264.6	207.73	Promoter (<=1kb)	chr13	73333182	73356234	23053	2	ENST00000545453	0	ENSG00000083520	DIS3	HGNC Symbol	protein_coding	DIS3 mitotic control homolog (S. cerevisiae) [Source:HGNC Symbol;Acc:20604]	DIS3 EXONUCLEASE EC_3.1.13.-
Peak_259108	chr13	60970410	60970710	301	*	6.95	6.14	7.47	-1.33	5.93e-10	5.52e-07	74.35	67.25	69.25	154	208.27	167.99	Promoter (<=1kb)	chr13	60970591	61148012	177422	1	ENST00000196169	0	ENSG00000083544	TDRD3	HGNC Symbol	protein_coding	tudor domain containing 3 [Source:HGNC Symbol;Acc:20612]	TUDOR DOMAIN CONTAINING 3
Peak_253966	chr13	45492398	45492698	301	*	6.85	6.34	7.22	-0.88	2.61e-05	0.0047	83.47	81.45	78.66	156	139.98	152.64	Distal Intergenic	chr13	45513384	45563618	50235	2	ENST00000379161	70920	ENSG00000083635	NUFIP1	HGNC Symbol	protein_coding	nuclear fragile X mental retardation protein interacting protein 1 [Source:HGNC Symbol;Acc:8057]	NUCLEAR FRAGILE X MENTAL RETARDATION INTERACTING 1 NUCLEAR FMRP INTERACTING 1
Peak_253967	chr13	45496497	45496797	301	*	7.07	6.59	7.43	-0.84	1.4e-05	0.00281	71.55	127.86	88.75	123	221.92	171.6	Distal Intergenic	chr13	45513384	45563618	50235	2	ENST00000379161	66821	ENSG00000083635	NUFIP1	HGNC Symbol	protein_coding	nuclear fragile X mental retardation protein interacting protein 1 [Source:HGNC Symbol;Acc:8057]	NUCLEAR FRAGILE X MENTAL RETARDATION INTERACTING 1 NUCLEAR FMRP INTERACTING 1
Peak_249061	chr13	33160382	33160682	301	*	6.45	5.93	6.83	-0.89	0.000456	0.0482	60.32	50.2	72.61	134	103.28	102.96	Promoter (<=1kb)	chr13	33160564	33352157	191594	1	ENST00000315596	0	ENSG00000083642	PDS5B	HGNC Symbol	protein_coding	PDS5, regulator of cohesion maintenance, homolog B (S. cerevisiae) [Source:HGNC Symbol;Acc:20418]	SISTER CHROMATID COHESION PDS5 HOMOLOG B ANDROGEN INDUCED PROLIFERATION INHIBITOR ANDROGEN INDUCED PROSTATE PROLIFERATIVE SHUTOFF ASSOCIATED AS3
Peak_763141	chr5	41835775	41836075	301	*	5.3	4.48	5.82	-1.34	0.000365	0.0404	23.15	20.84	22.86	60	57.19	52.38	Intron (ENST00000196371/ENSG00000083720, intron 7 of 16)	chr5	41749703	41842859	93157	2	ENST00000514723	6784	ENSG00000083720	OXCT1	HGNC Symbol	protein_coding	3-oxoacid CoA transferase 1 [Source:HGNC Symbol;Acc:8527]	SUCCINYL COA:3 KETOACID COENZYME A TRANSFERASE 1 MITOCHONDRIAL PRECURSOR EC_2.8.3.5 3 OXOACID COA TRANSFERASE 1 SOMATIC TYPE SUCCINYL COA:3 OXOACID COA TRANSFERASE SCOT S
Peak_1052568	chrX	55743913	55744213	301	*	6.3	5.66	6.75	-1.09	8.12e-05	0.012	61.02	51.14	39.67	97	101.57	123.74	Promoter (<=1kb)	chr23	55744172	55785207	41036	1	ENST00000374941	0	ENSG00000083750	RRAGB	HGNC Symbol	protein_coding	Ras-related GTP binding B [Source:HGNC Symbol;Acc:19901]	RAS RELATED GTP BINDING RAG
Peak_360679	chr16	50775670	50775970	301	*	7.95	7.06	8.5	-1.44	1.72e-20	4.09e-16	127.66	149.65	123.03	311	430.19	346.82	Promoter (<=1kb)	chr16	50775961	50784108	8148	1	ENST00000569681	0	ENSG00000083799	CYLD	HGNC Symbol	protein_coding	cylindromatosis (turban tumor syndrome) [Source:HGNC Symbol;Acc:2584]	UBIQUITIN CARBOXYL TERMINAL HYDROLASE CYLD EC_3.4.19.12 DEUBIQUITINATING ENZYME CYLD UBIQUITIN THIOESTERASE CYLD UBIQUITIN SPECIFIC PROCESSING PROTEASE CYLD
Peak_460324	chr19	58987365	58987665	301	*	7.31	6.76	7.71	-0.95	1.46e-07	6.08e-05	110.83	109.87	103.54	197	241.56	189.67	Promoter (<=1kb)	chr19	58987513	58989491	1979	1	ENST00000594468	0	ENSG00000083838	ZNF446	HGNC Symbol	protein_coding	zinc finger protein 446 [Source:HGNC Symbol;Acc:21036]	ZINC FINGER 446 ZINC FINGER WITH KRAB AND SCAN DOMAINS 20
Peak_746551	chr4	187622051	187622351	301	*	6.52	5.96	6.93	-0.97	0.000188	0.0237	55.41	67.25	63.87	129	149.37	87.61	Intron (ENST00000441802/ENSG00000083857, intron 2 of 26)	chr4	187508937	187645009	136073	2	ENST00000441802	22658	ENSG00000083857	FAT1	HGNC Symbol	protein_coding	FAT atypical cadherin 1 [Source:HGNC Symbol;Acc:3595]	PROTOCADHERIN FAT 1 PRECURSOR CADHERIN FAMILY MEMBER 7 CADHERIN RELATED TUMOR SUPPRESSOR HOMOLOG FAT HOMOLOG [CONTAINS PROTOCADHERIN FAT 1 NUCLEAR FORM]
Peak_641544	chr3	87276224	87276524	301	*	6.39	5.64	6.88	-1.23	1.41e-06	0.000415	51.91	59.67	38.32	141	123.77	87.61	Promoter (<=1kb)	chr3	87276421	87303064	26644	1	ENST00000471660	0	ENSG00000083937	CHMP2B	HGNC Symbol	protein_coding	charged multivesicular body protein 2B [Source:HGNC Symbol;Acc:24537]	CHARGED MULTIVESICULAR BODY CHROMATIN MODIFYING
Peak_231534	chr12	109248234	109248534	301	*	7.02	5.97	7.62	-1.65	1.04e-15	5.41e-12	57.52	62.51	67.9	198	204.85	186.05	Promoter (2-3kb)	chr12	109201451	109251289	49839	2	ENST00000548522	2755	ENSG00000084112	SSH1	HGNC Symbol	protein_coding	slingshot protein phosphatase 1 [Source:HGNC Symbol;Acc:30579]	PHOSPHATASE SLINGSHOT HOMOLOG 1 EC_3.1.3.16 EC_3.1.3.- 48 SSH 1 SSH 1L 1L
Peak_231523	chr12	109220234	109220534	301	*	6.85	6.2	7.31	-1.11	3.65e-07	0.000133	63.13	77.66	79.33	162	172.42	139.99	Promoter (<=1kb)	chr12	109205034	109220170	15137	2	ENST00000546812	-64	ENSG00000084112	SSH1	HGNC Symbol	protein_coding	slingshot protein phosphatase 1 [Source:HGNC Symbol;Acc:30579]	PHOSPHATASE SLINGSHOT HOMOLOG 1 EC_3.1.3.16 EC_3.1.3.- 48 SSH 1 SSH 1L 1L
Peak_188668	chr11	129939508	129939808	301	*	7.37	6.83	7.76	-0.93	1.2e-07	5.15e-05	112.23	126.91	102.86	194	237.29	220.38	Promoter (<=1kb)	chr11	129939732	129980532	40801	1	ENST00000532456	0	ENSG00000084234	APLP2	HGNC Symbol	protein_coding	amyloid beta (A4) precursor-like protein 2 [Source:HGNC Symbol;Acc:598]
Peak_188677	chr11	129973275	129973575	301	*	6.92	6.41	7.3	-0.89	1.37e-05	0.00276	81.37	102.29	70.59	142	178.39	150.83	Intron (ENST00000532456/ENSG00000084234, intron 2 of 3)	chr11	129978500	129979497	998	1	ENST00000461918	-4925	ENSG00000084234	APLP2	HGNC Symbol	protein_coding	amyloid beta (A4) precursor-like protein 2 [Source:HGNC Symbol;Acc:598]
Peak_197005	chr12	14956393	14956693	301	*	7.45	6.66	7.96	-1.3	1.11e-13	3.15e-10	105.92	111.76	86.06	225	287.65	235.73	Promoter (<=1kb)	chr12	14939410	14956474	17065	2	ENST00000261167	0	ENSG00000084463	WBP11	HGNC Symbol	protein_coding	WW domain binding protein 11 [Source:HGNC Symbol;Acc:16461]
Peak_13802	chr1	31643642	31643942	301	*	7.02	6.14	7.56	-1.42	4.14e-12	7.08e-09	55.41	85.24	71.27	172	227.9	165.28	Distal Intergenic	chr1	31653387	31654523	1137	2	ENST00000528449	10581	ENSG00000084628	NKAIN1	HGNC Symbol	protein_coding	Na+/K+ transporting ATPase interacting 1 [Source:HGNC Symbol;Acc:25743]	SODIUM/POTASSIUM TRANSPORTING ATPASE SUBUNIT BETA 1 INTERACTING 1 NA + /K + TRANSPORTING ATPASE SUBUNIT BETA 1 INTERACTING 1
Peak_13995	chr1	32181031	32181331	301	*	6.97	6.45	7.35	-0.89	8.44e-06	0.00185	77.86	89.03	96.14	156	162.18	169.8	Distal Intergenic	chr1	32144831	32169920	25090	2	ENST00000373668	-11111	ENSG00000084636	COL16A1	HGNC Symbol	protein_coding	collagen, type XVI, alpha 1 [Source:HGNC Symbol;Acc:2193]	COLLAGEN ALPHA 1 XVI CHAIN PRECURSOR
Peak_472073	chr2	27273683	27273983	301	*	7.08	6.51	7.49	-0.98	6.16e-07	0.000207	95.39	90.92	86.73	192	198.03	149.93	Promoter (<=1kb)	chr2	27273876	27276848	2973	1	ENST00000453161	0	ENSG00000084693	AGBL5	HGNC Symbol	protein_coding	ATP/GTP binding protein-like 5 [Source:HGNC Symbol;Acc:26147]
Peak_471181	chr2	25326135	25326435	301	*	6.51	5.87	6.95	-1.08	9.16e-06	0.00198	74.35	52.09	49.08	125	129.74	117.41	Intron (ENST00000401432/ENSG00000084710, intron 3 of 18)	chr2	25338857	25377434	38578	1	ENST00000405108	-12422	ENSG00000084710	EFR3B	HGNC Symbol	protein_coding	EFR3 homolog B (S. cerevisiae) [Source:HGNC Symbol;Acc:29155]	EFR3
Peak_471152	chr2	25264835	25265135	301	*	7	6.28	7.48	-1.2	1.01e-08	6.11e-06	75.75	82.4	74.63	146	179.25	209.54	Promoter (<=1kb)	chr2	25264999	25370757	105759	1	ENST00000401432	0	ENSG00000084710	EFR3B	HGNC Symbol	protein_coding	EFR3 homolog B (S. cerevisiae) [Source:HGNC Symbol;Acc:29155]	EFR3
Peak_471606	chr2	26256694	26256994	301	*	7.31	6.92	7.62	-0.7	0.000315	0.0359	108.72	139.23	114.97	235	191.2	162.57	Promoter (<=1kb)	chr2	26256976	26358216	101241	1	ENST00000495146	0	ENSG00000084733	RAB10	HGNC Symbol	protein_coding	RAB10, member RAS oncogene family [Source:HGNC Symbol;Acc:9759]
Peak_153736	chr11	33744692	33744992	301	*	6.61	6.05	7.02	-0.97	4.68e-05	0.00763	68.74	59.67	70.59	137	139.13	112.9	Promoter (<=1kb)	chr11	33731372	33744498	13127	2	ENST00000426650	-194	ENSG00000085063	CD59	HGNC Symbol	protein_coding	CD59 molecule, complement regulatory protein [Source:HGNC Symbol;Acc:1689]	GLYCOPROTEIN PRECURSOR MAC INHIBITORY MAC IP MEMBRANE ATTACK COMPLEX INHIBITION FACTOR MACIF PROTECTIN CD59 ANTIGEN
Peak_157852	chr11	44590764	44591064	301	*	6.6	6.03	7	-0.97	0.000104	0.0146	56.11	64.4	75.97	106	163.03	114.7	Intron (ENST00000526958/ENSG00000085117, intron 1 of 6)	chr11	44587273	44626675	39403	1	ENST00000524704	3491	ENSG00000085117	CD82	HGNC Symbol	protein_coding	CD82 molecule [Source:HGNC Symbol;Acc:6210]	CD82 ANTIGEN C33 ANTIGEN IA4 INDUCIBLE MEMBRANE R2 METASTASIS SUPPRESSOR KANGAI 1 CD82 ANTIGEN
Peak_157851	chr11	44586764	44587064	301	*	7.2	6.68	7.59	-0.91	6.72e-07	0.000223	98.2	104.18	104.21	180	194.61	202.31	Promoter (<=1kb)	chr11	44587141	44641913	54773	1	ENST00000227155	-77	ENSG00000085117	CD82	HGNC Symbol	protein_coding	CD82 molecule [Source:HGNC Symbol;Acc:6210]	CD82 ANTIGEN C33 ANTIGEN IA4 INDUCIBLE MEMBRANE R2 METASTASIS SUPPRESSOR KANGAI 1 CD82 ANTIGEN
Peak_1072784	chrX	129116360	129116660	301	*	6.77	6.32	7.11	-0.79	0.00034	0.0381	68.74	71.98	98.16	136	141.69	136.38	Promoter (<=1kb)	chr23	129116586	129191638	75053	1	ENST00000218147	0	ENSG00000085185	BCORL1	HGNC Symbol	protein_coding	BCL6 corepressor-like 1 [Source:HGNC Symbol;Acc:25657]
Peak_670626	chr3	169491038	169491338	301	*	7.24	6.52	7.72	-1.2	3.5e-09	2.46e-06	96.1	82.4	97.49	198	256.92	178.83	Promoter (<=1kb)	chr3	169491193	169505290	14098	1	ENST00000602751	0	ENSG00000085274	MYNN	HGNC Symbol	protein_coding	myoneurin [Source:HGNC Symbol;Acc:14955]	MYONEURIN
Peak_670397	chr3	168960101	168960401	301	*	5.87	4.91	6.45	-1.54	6.84e-06	0.00155	32.27	27.47	30.25	56	97.31	108.38	Intron (ENST00000494292/ENSG00000085276, intron 2 of 15)	chr3	168845812	168987026	141215	2	ENST00000481315	26625	ENSG00000085276	MECOM	HGNC Symbol	protein_coding	MDS1 and EVI1 complex locus [Source:HGNC Symbol;Acc:3498]	MDS1 AND EVI1 COMPLEX LOCUS EVI1 ECOTROPIC VIRUS INTEGRATION SITE 1 EVI 1
Peak_850835	chr6	105876376	105876676	301	*	6.96	6	7.53	-1.53	1.99e-10	2.17e-07	59.62	60.62	71.27	134	258.63	161.67	Distal Intergenic	chr6	105725440	105850959	125520	2	ENST00000369110	-25417	ENSG00000085377	PREP	HGNC Symbol	protein_coding	prolyl endopeptidase [Source:HGNC Symbol;Acc:9358]	PROLYL ENDOPEPTIDASE PE EC_3.4.21.26 POST PROLINE CLEAVING ENZYME
Peak_850829	chr6	105850921	105851221	301	*	7.18	6.57	7.61	-1.04	4.94e-08	2.39e-05	89.08	88.08	106.9	181	211.68	192.38	Promoter (<=1kb)	chr6	105725440	105850959	125520	2	ENST00000369110	0	ENSG00000085377	PREP	HGNC Symbol	protein_coding	prolyl endopeptidase [Source:HGNC Symbol;Acc:9358]	PROLYL ENDOPEPTIDASE PE EC_3.4.21.26 POST PROLINE CLEAVING ENZYME
Peak_850589	chr6	105307642	105307942	301	*	7.29	6.56	7.78	-1.22	1.94e-11	2.81e-08	77.16	108.92	96.81	168	266.31	223.99	Promoter (<=1kb)	chr6	105175968	105307794	131827	2	ENST00000262903	0	ENSG00000085382	HACE1	HGNC Symbol	protein_coding	HECT domain and ankyrin repeat containing E3 ubiquitin protein ligase 1 [Source:HGNC Symbol;Acc:21033]	E3 UBIQUITIN LIGASE HACE1 EC_6.3.2.- HECT DOMAIN AND ANKYRIN REPEAT CONTAINING E3 UBIQUITIN LIGASE 1
Peak_543881	chr2	224806690	224806990	301	*	5.63	4.87	6.12	-1.25	0.000247	0.0296	32.97	22.73	32.27	69	74.26	65.93	Intron (ENST00000233055/ENSG00000085449, intron 1 of 11)	chr2	224765572	224810052	44481	2	ENST00000483061	3062	ENSG00000085449	WDFY1	HGNC Symbol	protein_coding	WD repeat and FYVE domain containing 1 [Source:HGNC Symbol;Acc:20451]
Peak_543854	chr2	224749266	224749566	301	*	5.42	4.43	6	-1.57	4.54e-05	0.00744	18.24	25.57	20.84	70	46.95	74.96	Exon (ENST00000233055/ENSG00000085449, exon 9 of 12)	chr2	224720433	224743405	22973	2	ENST00000462702	-5861	ENSG00000085449	WDFY1	HGNC Symbol	protein_coding	WD repeat and FYVE domain containing 1 [Source:HGNC Symbol;Acc:20451]
Peak_543882	chr2	224809921	224810221	301	*	6.58	6.04	6.97	-0.93	0.00013	0.0175	49.1	59.67	88.75	108	142.54	125.54	Promoter (<=1kb)	chr2	224740064	224810104	70041	2	ENST00000233055	0	ENSG00000085449	WDFY1	HGNC Symbol	protein_coding	WD repeat and FYVE domain containing 1 [Source:HGNC Symbol;Acc:20451]
Peak_43985	chr1	108742787	108743087	301	*	6.82	6.24	7.24	-1	8.2e-06	0.00181	66.64	71.98	88.07	114	179.25	159.86	Promoter (<=1kb)	chr1	108676658	108742980	66323	2	ENST00000565488	0	ENSG00000085491	SLC25A24	HGNC Symbol	protein_coding	solute carrier family 25 (mitochondrial carrier; phosphate carrier), member 24 [Source:HGNC Symbol;Acc:20662]	CALCIUM BINDING MITOCHONDRIAL CARRIER SCAMC 1 SMALL CALCIUM BINDING MITOCHONDRIAL CARRIER 1 SOLUTE CARRIER FAMILY 25 MEMBER 24
Peak_872507	chr6	161399579	161399879	301	*	5.8	5.13	6.25	-1.12	0.00042	0.0453	30.86	35.04	38.99	58	77.67	93.03	Distal Intergenic	chr6	161412759	161538417	125659	1	ENST00000366919	-12880	ENSG00000085511	MAP3K4	HGNC Symbol	protein_coding	mitogen-activated protein kinase kinase kinase 4 [Source:HGNC Symbol;Acc:6856]	MITOGEN ACTIVATED KINASE KINASE KINASE 4 EC_2.7.11.25 MAPK/ERK KINASE KINASE 4 MEK KINASE 4 MEKK 4
Peak_872506	chr6	161395502	161395802	301	*	7.24	6.55	7.7	-1.15	6.51e-10	5.98e-07	75.75	118.39	87.4	185	269.72	170.7	Distal Intergenic	chr6	161412759	161538417	125659	1	ENST00000366919	-16957	ENSG00000085511	MAP3K4	HGNC Symbol	protein_coding	mitogen-activated protein kinase kinase kinase 4 [Source:HGNC Symbol;Acc:6856]	MITOGEN ACTIVATED KINASE KINASE KINASE 4 EC_2.7.11.25 MAPK/ERK KINASE KINASE 4 MEK KINASE 4 MEKK 4
Peak_872530	chr6	161450359	161450659	301	*	5.36	4.34	5.95	-1.61	5.5e-05	0.00872	25.95	19.89	14.79	46	71.7	67.74	Intron (ENST00000366919/ENSG00000085511, intron 1 of 25)	chr6	161455390	161469835	14446	1	ENST00000446500	-4731	ENSG00000085511	MAP3K4	HGNC Symbol	protein_coding	mitogen-activated protein kinase kinase kinase 4 [Source:HGNC Symbol;Acc:6856]	MITOGEN ACTIVATED KINASE KINASE KINASE 4 EC_2.7.11.25 MAPK/ERK KINASE KINASE 4 MEK KINASE 4 MEKK 4
Peak_872532	chr6	161459378	161459678	301	*	7.5	6.43	8.1	-1.68	2.35e-18	2.75e-14	86.98	111.76	59.16	252	288.5	285.4	Intron (ENST00000366919/ENSG00000085511, intron 2 of 25)	chr6	161455390	161469835	14446	1	ENST00000446500	3988	ENSG00000085511	MAP3K4	HGNC Symbol	protein_coding	mitogen-activated protein kinase kinase kinase 4 [Source:HGNC Symbol;Acc:6856]	MITOGEN ACTIVATED KINASE KINASE KINASE 4 EC_2.7.11.25 MAPK/ERK KINASE KINASE 4 MEK KINASE 4 MEKK 4
Peak_966267	chr8	87526483	87526783	301	*	6.62	5.67	7.18	-1.52	1.61e-09	1.28e-06	70.14	44.51	37.65	138	153.64	144.51	Promoter (<=1kb)	chr8	87526656	87573726	47071	1	ENST00000521271	0	ENSG00000085719	CPNE3	HGNC Symbol	protein_coding	copine III [Source:HGNC Symbol;Acc:2316]	COPINE 3 COPINE III
Peak_22602	chr1	51986061	51986361	301	*	6.16	5.12	6.76	-1.64	2.7e-07	0.000103	42.09	33.15	28.91	77	150.23	97.54	Promoter (1-2kb)	chr1	51819935	51985000	165066	2	ENST00000371733	-1061	ENSG00000085832	EPS15	HGNC Symbol	protein_coding	epidermal growth factor receptor pathway substrate 15 [Source:HGNC Symbol;Acc:3419]	EPIDERMAL GROWTH FACTOR RECEPTOR SUBSTRATE 15 EPS15 AF 1P
Peak_547954	chr2	234160092	234160392	301	*	6.93	6.44	7.3	-0.87	0.000286	0.0333	89.08	76.72	94.12	113	199.73	160.77	Promoter (<=1kb)	chr2	234160217	234204319	44103	1	ENST00000347464	0	ENSG00000085978	ATG16L1	HGNC Symbol	protein_coding	autophagy related 16-like 1 (S. cerevisiae) [Source:HGNC Symbol;Acc:21498]
Peak_548092	chr2	234475286	234475586	301	*	6.49	5.89	6.91	-1.02	2.43e-05	0.00444	62.43	53.04	61.85	115	117.79	127.35	Promoter (<=1kb)	chr2	234384172	234475428	91257	2	ENST00000251722	0	ENSG00000085982	USP40	HGNC Symbol	protein_coding	ubiquitin specific peptidase 40 [Source:HGNC Symbol;Acc:20069]
Peak_548089	chr2	234466021	234466321	301	*	5.86	5.05	6.38	-1.33	0.000122	0.0167	29.46	35.04	34.96	45	99.87	104.77	Intron (ENST00000450966/ENSG00000085982, intron 3 of 30)	chr2	234384166	234474236	90071	2	ENST00000450966	7915	ENSG00000085982	USP40	HGNC Symbol	protein_coding	ubiquitin specific peptidase 40 [Source:HGNC Symbol;Acc:20069]
Peak_20245	chr1	46378962	46379262	301	*	6.51	5.73	7.01	-1.28	2.24e-06	0.000611	42.79	74.82	41.68	125	110.96	149.93	Promoter (<=1kb)	chr1	46379260	46496431	117172	1	ENST00000372008	0	ENSG00000086015	MAST2	HGNC Symbol	protein_coding	microtubule associated serine/threonine kinase 2 [Source:HGNC Symbol;Acc:19035]
Peak_20209	chr1	46268483	46268783	301	*	6.94	6.24	7.4	-1.16	2.26e-08	1.23e-05	50.5	95.66	80.68	147	186.93	173.41	Promoter (<=1kb)	chr1	46269285	46501738	232454	1	ENST00000372009	-502	ENSG00000086015	MAST2	HGNC Symbol	protein_coding	microtubule associated serine/threonine kinase 2 [Source:HGNC Symbol;Acc:19035]
Peak_1001196	chr9	33025008	33025308	301	*	7	6.54	7.35	-0.82	4.11e-05	0.00687	93.99	98.5	86.06	182	158.76	149.93	Promoter (<=1kb)	chr9	33025209	33039905	14697	1	ENST00000330899	0	ENSG00000086061	DNAJA1	HGNC Symbol	protein_coding	DnaJ (Hsp40) homolog, subfamily A, member 1 [Source:HGNC Symbol;Acc:5229]	DNAJ HOMOLOG SUBFAMILY A MEMBER 1 PRECURSOR DNAJ HEAT SHOCK J2 HSJ 2
Peak_1001252	chr9	33167112	33167412	301	*	7.11	6.67	7.45	-0.79	6.57e-05	0.0101	95.39	94.71	114.97	180	184.37	161.67	Promoter (<=1kb)	chr9	33104080	33167354	63275	2	ENST00000535206	0	ENSG00000086062	B4GALT1	HGNC Symbol	protein_coding	UDP-Gal:betaGlcNAc beta 1,4- galactosyltransferase, polypeptide 1 [Source:HGNC Symbol;Acc:924]	BETA 1 4 GALACTOSYLTRANSFERASE 1 BETA 1 4 GALTASE 1 BETA4GAL T1 B4GAL T1 EC_2.4.1.- UDP GAL:BETA GLCNAC BETA 1 4 GALACTOSYLTRANSFERASE 1 UDP GALACTOSE:BETA N ACETYLGLUCOSAMINE BETA 1 4 GALACTOSYLTRANSFERASE 1 [INCLUDES LACTOSE SYNTHASE A EC_2.4.1.22 ; N ACETYLLACTOSAMINE SYNTHASE EC_2.4.-.- 1 90 NAL SYNTHASE ; BETA N ACETYLGLUCOSAMINYLGLYCOPEPTIDE BETA 1 4 GALACTOSYLTRANSFERASE EC 2.4.1.38 ; BETA…
Peak_1001233	chr9	33125843	33126143	301	*	6.02	5.35	6.48	-1.13	9.72e-05	0.0138	42.79	40.73	38.99	104	83.65	80.38	Promoter (2-3kb)	chr9	33113366	33128197	14832	2	ENST00000541851	2054	ENSG00000086062	B4GALT1	HGNC Symbol	protein_coding	UDP-Gal:betaGlcNAc beta 1,4- galactosyltransferase, polypeptide 1 [Source:HGNC Symbol;Acc:924]	BETA 1 4 GALACTOSYLTRANSFERASE 1 BETA 1 4 GALTASE 1 BETA4GAL T1 B4GAL T1 EC_2.4.1.- UDP GAL:BETA GLCNAC BETA 1 4 GALACTOSYLTRANSFERASE 1 UDP GALACTOSE:BETA N ACETYLGLUCOSAMINE BETA 1 4 GALACTOSYLTRANSFERASE 1 [INCLUDES LACTOSE SYNTHASE A EC_2.4.1.22 ; N ACETYLLACTOSAMINE SYNTHASE EC_2.4.-.- 1 90 NAL SYNTHASE ; BETA N ACETYLGLUCOSAMINYLGLYCOPEPTIDE BETA 1 4 GALACTOSYLTRANSFERASE EC 2.4.1.38 ; BETA…
Peak_769393	chr5	61699654	61699954	301	*	7.63	6.9	8.12	-1.22	2.14e-12	4.03e-09	126.26	136.39	95.47	236	326.91	270.05	Promoter (<=1kb)	chr5	61683081	61699760	16680	2	ENST00000199320	0	ENSG00000086189	DIMT1	HGNC Symbol	protein_coding	DIM1 dimethyladenosine transferase 1 homolog (S. cerevisiae) [Source:HGNC Symbol;Acc:30217]	DIMETHYLADENOSINE TRANSFERASE EC_2.1.1.183 18S RRNA ADENINE N 6 /ADENINE N 6 DIMETHYLTRANSFERASE 18S RRNA DIMETHYLASE S ADENOSYLMETHIONINE 6 N' N' ADENOSYL RRNA DIMETHYLTRANSFERASE
Peak_769418	chr5	61771000	61771300	301	*	6.23	5.39	6.75	-1.36	1.04e-06	0.00032	25.95	41.67	58.49	91	122.06	110.19	Intron (ENST00000509663/ENSG00000068796, intron 1 of 5)	chr5	61763031	61779217	16187	1	ENST00000507640	7969	ENSG00000086200	IPO11	HGNC Symbol	protein_coding	importin 11 [Source:HGNC Symbol;Acc:20628]	IMPORTIN 11 IMP11 RAN BINDING 11 RANBP11
Peak_769439	chr5	61834460	61834760	301	*	5.42	4.45	6	-1.55	6.49e-05	0.01	21.74	27.47	16.14	43	73.41	74.96	Intron (ENST00000424533/ENSG00000086200, intron 24 of 28)	chr5	61856523	61887477	30955	1	ENST00000511133	-21763	ENSG00000086200	IPO11	HGNC Symbol	protein_coding	importin 11 [Source:HGNC Symbol;Acc:20628]	IMPORTIN 11 IMP11 RAN BINDING 11 RANBP11
Peak_886547	chr7	26386399	26386699	301	*	6.11	5.52	6.53	-1.01	0.000423	0.0455	42.79	46.41	48.41	92	105.84	78.58	Intron (ENST00000416246/ENSG00000086300, intron 2 of 6)	chr7	26393677	26412228	18552	1	ENST00000409367	-6978	ENSG00000086300	SNX10	HGNC Symbol	protein_coding	sorting nexin 10 [Source:HGNC Symbol;Acc:14974]	SORTING NEXIN 10
Peak_886528	chr7	26346888	26347188	301	*	5.42	4.62	5.93	-1.3	0.000418	0.0451	23.15	19.89	30.93	58	66.58	57.8	Intron (ENST00000416246/ENSG00000086300, intron 1 of 6)	chr7	26332674	26413949	81276	1	ENST00000396376	14214	ENSG00000086300	SNX10	HGNC Symbol	protein_coding	sorting nexin 10 [Source:HGNC Symbol;Acc:14974]	SORTING NEXIN 10
Peak_82524	chr1	236445239	236445539	301	*	7.26	6.66	7.68	-1.01	5.74e-08	2.74e-05	108.02	117.44	77.99	182	243.26	187.86	Promoter (<=1kb)	chr1	236378855	236445285	66431	2	ENST00000354619	0	ENSG00000086619	ERO1LB	HGNC Symbol	protein_coding	ERO1-like beta (S. cerevisiae) [Source:HGNC Symbol;Acc:14355]	ERO1 ALPHA PRECURSOR ERO1 L ERO1 L ALPHA EC_1.8.4.- ENDOPLASMIC OXIDOREDUCTIN 1 OXIDOREDUCTIN 1 L ALPHA
Peak_334661	chr15	80351725	80352025	301	*	6.83	6.26	7.24	-0.98	1.17e-05	0.00244	91.89	59.67	78.66	144	158.76	150.83	Promoter (<=1kb)	chr15	80351910	80430735	78826	1	ENST00000261749	0	ENSG00000086666	ZFAND6	HGNC Symbol	protein_coding	zinc finger, AN1-type domain 6 [Source:HGNC Symbol;Acc:30164]	AN1 TYPE ZINC FINGER 6 ZINC FINGER A20 DOMAIN CONTAINING 3
Peak_1040456	chrX	16846271	16846571	301	*	5.54	4.54	6.12	-1.58	1.27e-05	0.0026	24.55	21.78	23.53	56	82.8	69.54	Exon (ENST00000380122/ENSG00000086712, exon 4 of 10)	chr23	16857960	16862642	4683	1	ENST00000485153	-11389	ENSG00000086712	TXLNG	HGNC Symbol	protein_coding	taxilin gamma [Source:HGNC Symbol;Acc:18578]	GAMMA TAXILIN FACTOR INHIBITING ATF4 MEDIATED TRANSCRIPTION FIAT LIPOPOLYSACCHARIDE
Peak_1040435	chrX	16804236	16804536	301	*	7.67	7.14	8.06	-0.91	2.39e-07	9.24e-05	166.24	139.23	119	247	254.36	298.95	Promoter (<=1kb)	chr23	16804550	16862642	58093	1	ENST00000380122	-14	ENSG00000086712	TXLNG	HGNC Symbol	protein_coding	taxilin gamma [Source:HGNC Symbol;Acc:18578]	GAMMA TAXILIN FACTOR INHIBITING ATF4 MEDIATED TRANSCRIPTION FIAT LIPOPOLYSACCHARIDE
Peak_181519	chr11	113644333	113644633	301	*	7.24	6.71	7.63	-0.92	7.93e-07	0.000257	104.51	105.13	104.88	206	218.51	170.7	Promoter (<=1kb)	chr11	113603909	113644533	40625	2	ENST00000200135	0	ENSG00000086827	ZW10	HGNC Symbol	protein_coding	zw10 kinetochore protein [Source:HGNC Symbol;Acc:13194]	CENTROMERE/KINETOCHORE ZW10
Peak_175396	chr11	95657094	95657394	301	*	6.24	5.52	6.72	-1.2	2.08e-05	0.00391	37.88	43.57	55.8	108	118.64	89.41	Promoter (<=1kb)	chr11	95566046	95657371	91326	2	ENST00000393223	0	ENSG00000087053	MTMR2	HGNC Symbol	protein_coding	myotubularin related protein 2 [Source:HGNC Symbol;Acc:7450]	MYOTUBULARIN RELATED EC_3.1.3.-
Peak_387371	chr17	26368508	26368808	301	*	7.17	6.7	7.53	-0.82	1.57e-05	0.0031	112.93	100.39	99.5	182	205.71	165.28	Promoter (<=1kb)	chr17	26368763	26375350	6588	1	ENST00000583517	0	ENSG00000087095	NLK	HGNC Symbol	protein_coding	nemo-like kinase [Source:HGNC Symbol;Acc:29858]
Peak_813327	chr5	178741177	178741477	301	*	6.83	6.25	7.25	-1	4.05e-06	0.00101	70.84	87.14	69.92	121	174.98	159.86	Intron (ENST00000251582/ENSG00000087116, intron 2 of 21)	chr5	178537852	178772431	234580	2	ENST00000251582	30954	ENSG00000087116	ADAMTS2	HGNC Symbol	protein_coding	ADAM metallopeptidase with thrombospondin type 1 motif, 2 [Source:HGNC Symbol;Acc:218]	A DISINTEGRIN AND METALLOPROTEINASE WITH THROMBOSPONDIN MOTIFS 2 PRECURSOR ADAM TS 2 ADAM TS2 ADAMTS 2 EC_3.4.24.14 PROCOLLAGEN I N PROTEINASE PC I NP PROCOLLAGEN I/II AMINO PROPEPTIDE PROCESSING ENZYME PROCOLLAGEN N ENDOPEPTIDASE PNPI
Peak_813322	chr5	178731495	178731795	301	*	6.04	5.4	6.47	-1.07	0.000151	0.0199	44.19	50.2	32.27	93	101.57	72.25	Intron (ENST00000251582/ENSG00000087116, intron 2 of 21)	chr5	178537852	178772431	234580	2	ENST00000251582	40636	ENSG00000087116	ADAMTS2	HGNC Symbol	protein_coding	ADAM metallopeptidase with thrombospondin type 1 motif, 2 [Source:HGNC Symbol;Acc:218]	A DISINTEGRIN AND METALLOPROTEINASE WITH THROMBOSPONDIN MOTIFS 2 PRECURSOR ADAM TS 2 ADAM TS2 ADAMTS 2 EC_3.4.24.14 PROCOLLAGEN I N PROTEINASE PC I NP PROCOLLAGEN I/II AMINO PROPEPTIDE PROCESSING ENZYME PROCOLLAGEN N ENDOPEPTIDASE PNPI
Peak_813272	chr5	178594213	178594513	301	*	6.35	5.79	6.74	-0.95	0.000165	0.0212	43.49	71.03	51.77	99	115.23	107.48	Intron (ENST00000251582/ENSG00000087116, intron 5 of 21)	chr5	178541290	178549840	8551	2	ENST00000523450	-44373	ENSG00000087116	ADAMTS2	HGNC Symbol	protein_coding	ADAM metallopeptidase with thrombospondin type 1 motif, 2 [Source:HGNC Symbol;Acc:218]	A DISINTEGRIN AND METALLOPROTEINASE WITH THROMBOSPONDIN MOTIFS 2 PRECURSOR ADAM TS 2 ADAM TS2 ADAMTS 2 EC_3.4.24.14 PROCOLLAGEN I N PROTEINASE PC I NP PROCOLLAGEN I/II AMINO PROPEPTIDE PROCESSING ENZYME PROCOLLAGEN N ENDOPEPTIDASE PNPI
Peak_813308	chr5	178692669	178692969	301	*	8.24	7.42	8.77	-1.35	5.29e-19	7.82e-15	136.78	207.42	168.08	425	483.97	396.49	Intron (ENST00000251582/ENSG00000087116, intron 3 of 21)	chr5	178537852	178772431	234580	2	ENST00000251582	79462	ENSG00000087116	ADAMTS2	HGNC Symbol	protein_coding	ADAM metallopeptidase with thrombospondin type 1 motif, 2 [Source:HGNC Symbol;Acc:218]	A DISINTEGRIN AND METALLOPROTEINASE WITH THROMBOSPONDIN MOTIFS 2 PRECURSOR ADAM TS 2 ADAM TS2 ADAMTS 2 EC_3.4.24.14 PROCOLLAGEN I N PROTEINASE PC I NP PROCOLLAGEN I/II AMINO PROPEPTIDE PROCESSING ENZYME PROCOLLAGEN N ENDOPEPTIDASE PNPI
Peak_813329	chr5	178746926	178747226	301	*	6.78	6.29	7.15	-0.86	7.99e-05	0.0118	70.14	88.08	75.97	114	158.76	152.64	Intron (ENST00000251582/ENSG00000087116, intron 2 of 21)	chr5	178537852	178772431	234580	2	ENST00000251582	25205	ENSG00000087116	ADAMTS2	HGNC Symbol	protein_coding	ADAM metallopeptidase with thrombospondin type 1 motif, 2 [Source:HGNC Symbol;Acc:218]	A DISINTEGRIN AND METALLOPROTEINASE WITH THROMBOSPONDIN MOTIFS 2 PRECURSOR ADAM TS 2 ADAM TS2 ADAMTS 2 EC_3.4.24.14 PROCOLLAGEN I N PROTEINASE PC I NP PROCOLLAGEN I/II AMINO PROPEPTIDE PROCESSING ENZYME PROCOLLAGEN N ENDOPEPTIDASE PNPI
Peak_362912	chr16	55521178	55521478	301	*	6.54	5.95	6.96	-1.01	2.28e-05	0.00422	70.84	66.3	48.41	125	125.47	123.74	Promoter (1-2kb)	chr16	55522574	55536801	14228	1	ENST00000570283	-1096	ENSG00000087245	MMP2	HGNC Symbol	protein_coding	matrix metallopeptidase 2 (gelatinase A, 72kDa gelatinase, 72kDa type IV collagenase) [Source:HGNC Symbol;Acc:7166]	72 KDA TYPE IV COLLAGENASE PRECURSOR EC_3.4.24.24.72 KDA GELATINASE GELATINASE A MATRIX METALLOPROTEINASE 2 MMP 2 [CONTAINS PEX]
Peak_362918	chr16	55534020	55534320	301	*	7.18	6.22	7.75	-1.53	1.7e-13	4.49e-10	83.47	74.82	65.21	178	225.34	240.25	Intron (ENST00000570308/ENSG00000087245, intron 12 of 13)	chr16	55539287	55540151	865	1	ENST00000566564	-4967	ENSG00000087245	MMP2	HGNC Symbol	protein_coding	matrix metallopeptidase 2 (gelatinase A, 72kDa gelatinase, 72kDa type IV collagenase) [Source:HGNC Symbol;Acc:7166]	72 KDA TYPE IV COLLAGENASE PRECURSOR EC_3.4.24.24.72 KDA GELATINASE GELATINASE A MATRIX METALLOPROTEINASE 2 MMP 2 [CONTAINS PEX]
Peak_363261	chr16	56485185	56485485	301	*	7.26	6.61	7.71	-1.11	5.2e-09	3.42e-06	92.59	105.13	94.8	195	261.19	173.41	Promoter (<=1kb)	chr16	56485402	56513012	27611	1	ENST00000566157	0	ENSG00000087263	OGFOD1	HGNC Symbol	protein_coding	2-oxoglutarate and iron-dependent oxygenase domain containing 1 [Source:HGNC Symbol;Acc:25585]	2 OXOGLUTARATE AND IRON DEPENDENT OXYGENASE DOMAIN CONTAINING 1 EC_1.14.11.-
Peak_288352	chr14	53019270	53019570	301	*	7.61	7.09	7.99	-0.9	5.64e-07	0.000192	110.83	147.75	149.25	250	303.87	208.63	Promoter (<=1kb)	chr14	52905977	53019240	113264	2	ENST00000554399	-30	ENSG00000087301	TXNDC16	HGNC Symbol	protein_coding	thioredoxin domain containing 16 [Source:HGNC Symbol;Acc:19965]	THIOREDOXIN DOMAIN CONTAINING 16 PRECURSOR
Peak_288147	chr14	52492136	52492436	301	*	5.98	5.28	6.45	-1.18	5.82e-05	0.00915	24.55	52.09	39.67	77	106.69	79.48	Intron (ENST00000216286/ENSG00000087303, intron 12 of 21)	chr14	52481050	52486980	5931	2	ENST00000557051	-5156	ENSG00000087303	NID2	HGNC Symbol	protein_coding	nidogen 2 (osteonidogen) [Source:HGNC Symbol;Acc:13389]	NIDOGEN 2 PRECURSOR NID 2
Peak_288168	chr14	52547533	52547833	301	*	6	5.31	6.46	-1.15	0.000175	0.0223	31.56	43.57	43.7	59	84.5	121.03	Distal Intergenic	chr14	52471521	52535712	64192	2	ENST00000541773	-11821	ENSG00000087303	NID2	HGNC Symbol	protein_coding	nidogen 2 (osteonidogen) [Source:HGNC Symbol;Acc:13389]	NIDOGEN 2 PRECURSOR NID 2
Peak_203620	chr12	32832016	32832316	301	*	7.21	6.52	7.68	-1.17	1.95e-09	1.5e-06	87.68	101.34	85.38	209	251.8	155.35	Promoter (<=1kb)	chr12	32832134	32898486	66353	1	ENST00000452533	0	ENSG00000087470	DNM1L	HGNC Symbol	protein_coding	dynamin 1-like [Source:HGNC Symbol;Acc:2973]	DYNAMIN 1 EC_3.6.5.5 DYNAMIN FAMILY MEMBER PROLINE RICH CARBOXYL TERMINAL DOMAIN LESS DYMPLE DYNAMIN RELATED 1
Peak_575203	chr20	54967296	54967596	301	*	7.58	7.06	7.96	-0.9	9.92e-08	4.38e-05	122.05	143.02	135.81	246	286.8	215.86	Promoter (<=1kb)	chr20	54944445	54967351	22907	2	ENST00000395909	0	ENSG00000087586	AURKA	HGNC Symbol	protein_coding	aurora kinase A [Source:HGNC Symbol;Acc:11393]	AURORA KINASE A EC_2.7.11.1 AURORA/IPL1 RELATED KINASE 1 ARK 1 AURORA RELATED KINASE 1 SERINE/THREONINE KINASE SERINE/THREONINE KINASE SERINE/THREONINE KINASE AURORA A
Peak_575225	chr20	55008888	55009188	301	*	5.88	5.1	6.38	-1.28	0.000211	0.026	25.95	40.73	36.31	105	90.48	55.09	Intron (ENST00000360314/ENSG00000087589, intron 2 of 6)	chr20	54987364	55028952	41589	1	ENST00000497244	21524	ENSG00000087589	CASS4	HGNC Symbol	protein_coding	Cas scaffolding protein family member 4 [Source:HGNC Symbol;Acc:15878]	CAS SCAFFOLDING FAMILY MEMBER
Peak_1039832	chrX	15511330	15511630	301	*	6.68	6.05	7.12	-1.07	5.75e-06	0.00134	78.56	62.51	57.82	129	163.03	124.64	Promoter (<=1kb)	chr23	15402921	15511464	108544	2	ENST00000380420	0	ENSG00000087842	PIR	HGNC Symbol	protein_coding	pirin (iron-binding nuclear protein) [Source:HGNC Symbol;Acc:30048]
Peak_27985	chr1	63833117	63833417	301	*	6.95	6.29	7.41	-1.12	6.06e-08	2.87e-05	54.71	94.71	84.71	149	203.15	158.06	Promoter (<=1kb)	chr1	63833261	63904233	70973	1	ENST00000371108	0	ENSG00000088035	ALG6	HGNC Symbol	protein_coding	ALG6, alpha-1,3-glucosyltransferase [Source:HGNC Symbol;Acc:23157]	DOLICHYL PYROPHOSPHATE GLC1MAN9GLCNAC2 ALPHA 1 3 GLUCOSYLTRANSFERASE EC_2.4.1.265 ASPARAGINE LINKED GLYCOSYLATION 8 DOL P GLC:GLC 1 MAN 9 GLCNAC 2 PP DOLICHYL ALPHA 1 3 GLUCOSYLTRANSFERASE DOLICHYL P GLC:GLC1MAN9GLCNAC2 PP DOLICHYL GLUCOSYLTRANSFERASE
Peak_504747	chr2	120517155	120517455	301	*	6.91	6.18	7.39	-1.21	5.64e-09	3.67e-06	71.55	68.19	77.99	175	164.74	164.38	Promoter (<=1kb)	chr2	120517207	120741394	224188	1	ENST00000263708	0	ENSG00000088179	PTPN4	HGNC Symbol	protein_coding	protein tyrosine phosphatase, non-receptor type 4 (megakaryocyte) [Source:HGNC Symbol;Acc:9656]	TYROSINE PHOSPHATASE NON RECEPTOR TYPE 4 EC_3.1.3.48 TYROSINE PHOSPHATASE
Peak_503894	chr2	118572057	118572357	301	*	7.38	6.87	7.76	-0.89	6.14e-07	0.000207	123.45	127.86	99.5	193	258.63	198.7	Promoter (<=1kb)	chr2	118572226	118589955	17730	1	ENST00000263239	0	ENSG00000088205	DDX18	HGNC Symbol	protein_coding	DEAD (Asp-Glu-Ala-Asp) box polypeptide 18 [Source:HGNC Symbol;Acc:2741]	ATP DEPENDENT RNA HELICASE EC_3.6.4.13
Peak_440312	chr19	6424917	6425217	301	*	7.73	7.16	8.14	-0.98	7.34e-10	6.63e-07	131.17	167.64	129.09	251	349.1	244.76	Promoter (<=1kb)	chr19	6413359	6424805	11447	2	ENST00000398148	-112	ENSG00000088247	KHSRP	HGNC Symbol	protein_coding	KH-type splicing regulatory protein [Source:HGNC Symbol;Acc:6316]	FAR UPSTREAM ELEMENT BINDING 2 FUSE BINDING 2 KH TYPE SPLICING REGULATORY KSRP
Peak_275520	chr13	111567464	111567764	301	*	7.79	7.11	8.24	-1.13	1.07e-10	1.25e-07	117.14	167.64	130.43	349	307.28	252.89	Promoter (<=1kb)	chr13	111530888	111567416	36529	2	ENST00000375758	-48	ENSG00000088448	ANKRD10	HGNC Symbol	protein_coding	ankyrin repeat domain 10 [Source:HGNC Symbol;Acc:20265]	ANKYRIN REPEAT DOMAIN CONTAINING 10
Peak_268710	chr13	95248338	95248638	301	*	6.51	5.7	7.03	-1.33	1.33e-07	5.65e-05	61.73	43.57	50.42	119	140.84	131.86	Promoter (<=1kb)	chr13	95226308	95248511	22204	2	ENST00000261296	0	ENSG00000088451	TGDS	HGNC Symbol	protein_coding	TDP-glucose 4,6-dehydratase [Source:HGNC Symbol;Acc:20324]	DTDP D GLUCOSE 4 6 DEHYDRATASE EC_4.2.1.46
Peak_268696	chr13	95201593	95201893	301	*	7.41	6.71	7.88	-1.17	1.45e-11	2.16e-08	96.8	121.23	95.47	236	246.68	223.08	Distal Intergenic	chr13	95231540	95233443	1904	2	ENST00000470480	31550	ENSG00000088451	TGDS	HGNC Symbol	protein_coding	TDP-glucose 4,6-dehydratase [Source:HGNC Symbol;Acc:20324]	DTDP D GLUCOSE 4 6 DEHYDRATASE EC_4.2.1.46
Peak_627482	chr3	50605041	50605341	301	*	7.04	6.6	7.38	-0.78	7.81e-05	0.0116	79.96	117.44	93.45	152	168.15	178.83	Promoter (<=1kb)	chr3	50595462	50605096	9635	2	ENST00000426034	0	ENSG00000088543	C3orf18	HGNC Symbol	protein_coding	chromosome 3 open reading frame 18 [Source:HGNC Symbol;Acc:24837]	UNCHARACTERIZED
Peak_552343	chr20	1373653	1373953	301	*	6.59	5.98	7.02	-1.04	1.37e-05	0.00277	56.11	62.51	71.27	143	122.91	123.74	Promoter (<=1kb)	chr20	1349622	1373806	24185	2	ENST00000400137	0	ENSG00000088832	FKBP1A	HGNC Symbol	protein_coding	FK506 binding protein 1A, 12kDa [Source:HGNC Symbol;Acc:3711]
Peak_552375	chr20	1450730	1451030	301	*	7.28	6.55	7.76	-1.2	1.28e-08	7.5e-06	96.8	105.13	80.01	147	276.55	225.79	Promoter (2-3kb)	chr20	1422811	1448417	25607	2	ENST00000381658	-2313	ENSG00000088833	NSFL1C	HGNC Symbol	protein_coding	NSFL1 (p97) cofactor (p47) [Source:HGNC Symbol;Acc:15912]
Peak_561014	chr20	21106470	21106770	301	*	7.32	6.69	7.75	-1.05	7.85e-09	4.86e-06	111.53	115.55	83.37	195	260.33	189.67	Promoter (<=1kb)	chr20	21106624	21227256	120633	1	ENST00000424111	0	ENSG00000088970	PLK1S1	HGNC Symbol	processed_transcript	polo-like kinase 1 substrate 1 [Source:HGNC Symbol;Acc:15865]
Peak_237380	chr12	120933650	120933950	301	*	6.96	6.55	7.28	-0.73	0.00038	0.0417	99.6	102.29	78.66	177	139.98	148.12	Promoter (<=1kb)	chr12	120933859	120936296	2438	1	ENST00000242577	0	ENSG00000088986	DYNLL1	HGNC Symbol	protein_coding	dynein, light chain, LC8-type 1 [Source:HGNC Symbol;Acc:15476]	DYNEIN LIGHT CHAIN CYTOPLASMIC DYNEIN LIGHT CHAIN LC8 TYPE
Peak_559766	chr20	18447575	18447875	301	*	6.86	6.15	7.33	-1.19	4.48e-08	2.21e-05	84.17	71.03	57.15	154	174.98	155.35	Promoter (<=1kb)	chr20	18364011	18447674	83664	2	ENST00000377630	0	ENSG00000089091	DZANK1	HGNC Symbol	protein_coding	double zinc ribbon and ankyrin repeat domains 1 [Source:HGNC Symbol;Acc:15858]
Peak_560512	chr20	20033216	20033516	301	*	6.86	6.23	7.3	-1.07	2.35e-05	0.00433	79.26	64.4	82.02	123	212.54	137.28	Promoter (<=1kb)	chr20	20033223	20055868	22646	1	ENST00000475466	0	ENSG00000089101	C20orf26	HGNC Symbol	protein_coding	chromosome 20 open reading frame 26 [Source:HGNC Symbol;Acc:15872]	UNCHARACTERIZED
Peak_557686	chr20	13619435	13619735	301	*	6.81	6.38	7.14	-0.76	0.000371	0.0409	81.37	92.82	75.97	125	152.79	146.31	Promoter (<=1kb)	chr20	13246709	13619575	372867	2	ENST00000539805	0	ENSG00000089123	TASP1	HGNC Symbol	protein_coding	taspase, threonine aspartase, 1 [Source:HGNC Symbol;Acc:15859]
Peak_233467	chr12	113342454	113342754	301	*	6.21	5.06	6.84	-1.78	1.41e-09	1.15e-06	25.95	39.78	34.29	75	111.82	156.25	Promoter (1-2kb)	chr12	113344582	113357708	13127	1	ENST00000202917	-1828	ENSG00000089127	OAS1	HGNC Symbol	protein_coding	2'-5'-oligoadenylate synthetase 1, 40/46kDa [Source:HGNC Symbol;Acc:8086]	2' 5' OLIGOADENYLATE SYNTHASE 2 5' OLIGO A SYNTHASE 2 5A SYNTHASE EC_2.7.7.84
Peak_237244	chr12	120632492	120632792	301	*	6.52	5.98	6.91	-0.93	0.000118	0.0162	58.22	57.77	73.96	103	128.03	130.06	Promoter (<=1kb)	chr12	120565007	120632513	67507	2	ENST00000300648	0	ENSG00000089154	GCN1L1	HGNC Symbol	protein_coding	GCN1 general control of amino-acid synthesis 1-like 1 (yeast) [Source:HGNC Symbol;Acc:4199]	PROTEASOME ASSOCIATED ECM29 HOMOLOG
Peak_237261	chr12	120672661	120672961	301	*	7.48	7.07	7.8	-0.73	1.82e-05	0.00351	106.62	171.43	123.71	209	236.44	221.28	Intron (ENST00000458477/ENSG00000089159, intron 1 of 10)	chr12	120648251	120664647	16397	2	ENST00000536957	-8014	ENSG00000089159	PXN	HGNC Symbol	protein_coding	paxillin [Source:HGNC Symbol;Acc:9718]	PAXILLIN
Peak_450759	chr19	35168376	35168676	301	*	6.87	6.43	7.21	-0.78	0.000263	0.0311	58.92	114.6	85.38	143	171.56	130.06	Promoter (<=1kb)	chr19	35168544	35173954	5411	1	ENST00000512455	0	ENSG00000089335	ZNF302	HGNC Symbol	protein_coding	zinc finger protein 302 [Source:HGNC Symbol;Acc:13848]
Peak_450892	chr19	35506516	35506816	301	*	6.68	6.02	7.13	-1.11	1.76e-06	0.0005	58.92	78.61	57.15	107	167.3	144.51	Promoter (<=1kb)	chr19	35505873	35517373	11501	1	ENST00000598118	643	ENSG00000089351	GRAMD1A	HGNC Symbol	protein_coding	GRAM domain containing 1A [Source:HGNC Symbol;Acc:29305]	GRAM DOMAIN CONTAINING 1A
Peak_193959	chr12	6862651	6862951	301	*	6.93	6.5	7.26	-0.76	0.000302	0.0347	101.71	83.35	86.06	142	168.15	149.02	Promoter (<=1kb)	chr12	6857173	6862721	5549	2	ENST00000203630	0	ENSG00000089693	MLF2	HGNC Symbol	protein_coding	myeloid leukemia factor 2 [Source:HGNC Symbol;Acc:7126]	MYELOID LEUKEMIA FACTOR MYELODYSPLASIA MYELOID LEUKEMIA FACTOR
Peak_305981	chr14	94492520	94492820	301	*	6.79	6.11	7.25	-1.15	1.3e-07	5.52e-05	68.74	83.35	54.46	142	169	147.22	Promoter (<=1kb)	chr14	94492675	94515276	22602	1	ENST00000203664	0	ENSG00000089723	OTUB2	HGNC Symbol	protein_coding	OTU domain, ubiquitin aldehyde binding 2 [Source:HGNC Symbol;Acc:20351]	UBIQUITIN THIOESTERASE EC_3.4.19.12 DEUBIQUITINATING ENZYME OTU DOMAIN CONTAINING UBIQUITIN ALDEHYDE BINDING OTUBAIN UBIQUITIN SPECIFIC PROCESSING PROTEASE
Peak_305987	chr14	94508348	94508648	301	*	6.89	6.36	7.28	-0.92	0.000138	0.0184	94.69	67.25	84.71	132	195.46	138.19	Intron (ENST00000203664/ENSG00000089723, intron 3 of 5)	chr14	94517268	94518170	903	2	ENST00000553400	9522	ENSG00000089737	DDX24	HGNC Symbol	protein_coding	DEAD (Asp-Glu-Ala-Asp) box helicase 24 [Source:HGNC Symbol;Acc:13266]
Peak_293368	chr14	64970304	64970604	301	*	7.37	6.83	7.77	-0.94	2.26e-07	8.83e-05	89.08	114.6	136.48	206	236.44	211.34	Promoter (<=1kb)	chr14	64944769	64970563	25795	2	ENST00000608382	0	ENSG00000089775	ZBTB25	HGNC Symbol	protein_coding	zinc finger and BTB domain containing 25 [Source:HGNC Symbol;Acc:13112]	ZINC FINGER AND BTB DOMAIN CONTAINING 25
Peak_298458	chr14	76669755	76670055	301	*	6.78	5.44	7.47	-2.02	1.09e-17	1.05e-13	32.27	55.88	42.36	134	178.39	218.57	3' UTR	chr14	76662251	76720685	58435	1	ENST00000556372	7504	ENSG00000089916	GPATCH2L	HGNC Symbol	protein_coding	G patch domain containing 2-like [Source:HGNC Symbol;Acc:20210]	G PATCH DOMAIN CONTAINING 2
Peak_11958	chr1	27426224	27426524	301	*	6.84	6.19	7.28	-1.09	4.08e-07	0.000146	64.53	71.03	84.04	143	169.86	154.44	Promoter (<=1kb)	chr1	27425307	27426173	867	2	ENST00000490329	-51	ENSG00000090020	SLC9A1	HGNC Symbol	protein_coding	solute carrier family 9, subfamily A (NHE1, cation proton antiporter 1), member 1 [Source:HGNC Symbol;Acc:11071]
Peak_307135	chr14	96968540	96968840	301	*	7.23	6.55	7.69	-1.13	7.22e-10	6.54e-07	80.66	119.34	82.02	179	237.29	201.41	Promoter (<=1kb)	chr14	96968710	97033448	64739	1	ENST00000216277	0	ENSG00000090060	PAPOLA	HGNC Symbol	protein_coding	poly(A) polymerase alpha [Source:HGNC Symbol;Acc:14981]
Peak_308584	chr14	99947431	99947731	301	*	7.67	7.29	7.98	-0.69	1.43e-05	0.00287	141.69	196.05	130.43	260	279.11	218.57	Promoter (<=1kb)	chr14	99947506	99968713	21208	1	ENST00000557165	0	ENSG00000090061	CCNK	HGNC Symbol	protein_coding	cyclin K [Source:HGNC Symbol;Acc:1596]
Peak_926344	chr7	140714688	140714988	301	*	6.92	6.23	7.39	-1.15	2.83e-08	1.48e-05	71.55	82.4	71.94	147	199.73	156.25	Promoter (<=1kb)	chr7	140705961	140714783	8823	2	ENST00000324787	0	ENSG00000090263	MRPS33	HGNC Symbol	protein_coding	mitochondrial ribosomal protein S33 [Source:HGNC Symbol;Acc:16634]	28S RIBOSOMAL S33 MITOCHONDRIAL MRP S33 S33MT
Peak_926223	chr7	140396386	140396686	301	*	7.63	7.07	8.03	-0.95	3.73e-09	2.6e-06	129.76	164.8	108.92	240	326.06	215.86	Promoter (<=1kb)	chr7	140396471	140422590	26120	1	ENST00000476279	0	ENSG00000090266	NDUFB2	HGNC Symbol	protein_coding	NADH dehydrogenase (ubiquinone) 1 beta subcomplex, 2, 8kDa [Source:HGNC Symbol;Acc:7697]	NADH DEHYDROGENASE [UBIQUINONE] 1 BETA SUBCOMPLEX SUBUNIT 2 MITOCHONDRIAL PRECURSOR COMPLEX I AGGG CI AGGG NADH UBIQUINONE OXIDOREDUCTASE AGGG SUBUNIT
Peak_682554	chr4	1303157	1303457	301	*	6.8	6.3	7.17	-0.87	3.96e-05	0.00667	72.25	97.55	66.56	138	164.74	129.15	Promoter (<=1kb)	chr4	1303231	1333172	29942	1	ENST00000510794	0	ENSG00000090316	MAEA	HGNC Symbol	protein_coding	macrophage erythroblast attacher [Source:HGNC Symbol;Acc:13731]	UNKNOWN
Peak_682546	chr4	1283437	1283737	301	*	6.75	6.32	7.09	-0.77	0.000464	0.0489	75.75	86.19	77.99	119	156.2	132.77	Promoter (<=1kb)	chr4	1283639	1333925	50287	1	ENST00000303400	0	ENSG00000090316	MAEA	HGNC Symbol	protein_coding	macrophage erythroblast attacher [Source:HGNC Symbol;Acc:13731]	UNKNOWN
Peak_677342	chr3	186288170	186288470	301	*	7.84	6.86	8.43	-1.57	2.01e-22	8.33e-18	118.54	135.44	93.45	382	344.84	304.37	Promoter (<=1kb)	chr3	186288467	186303588	15122	1	ENST00000265028	0	ENSG00000090520	DNAJB11	HGNC Symbol	protein_coding	DnaJ (Hsp40) homolog, subfamily B, member 11 [Source:HGNC Symbol;Acc:14889]	DNAJ HOMOLOG SUBFAMILY B MEMBER 11 PRECURSOR ER ASSOCIATED DNAJ ER ASSOCIATED HSP40 CO CHAPERONE ENDOPLASMIC RETICULUM DNA J DOMAIN CONTAINING 3 ER RESIDENT ERDJ3 ERDJ3 ERJ3P
Peak_678841	chr3	189655484	189655784	301	*	6.6	5.53	7.21	-1.68	6.09e-11	7.68e-08	52.61	54.93	30.93	137	146.81	159.86	Distal Intergenic	chr3	189675486	189681910	6425	2	ENST00000490940	26126	ENSG00000090530	LEPREL1	HGNC Symbol	protein_coding	leprecan-like 1 [Source:HGNC Symbol;Acc:19317]	PROLYL 3 HYDROXYLASE 2 PRECURSOR EC_1.14.11.7 LEPRECAN 1
Peak_678863	chr3	189699497	189699797	301	*	6.05	5.39	6.51	-1.12	0.000149	0.0196	42.79	48.3	34.29	72	101.57	99.35	Promoter (1-2kb)	chr3	189692362	189701273	8912	2	ENST00000475095	1476	ENSG00000090530	LEPREL1	HGNC Symbol	protein_coding	leprecan-like 1 [Source:HGNC Symbol;Acc:19317]	PROLYL 3 HYDROXYLASE 2 PRECURSOR EC_1.14.11.7 LEPRECAN 1
Peak_678861	chr3	189693319	189693619	301	*	6.18	5.17	6.77	-1.6	2.98e-08	1.55e-05	23.15	32.2	52.44	68	131.45	127.35	Promoter (1-2kb)	chr3	189689337	189691979	2643	2	ENST00000482780	-1340	ENSG00000090530	LEPREL1	HGNC Symbol	protein_coding	leprecan-like 1 [Source:HGNC Symbol;Acc:19317]	PROLYL 3 HYDROXYLASE 2 PRECURSOR EC_1.14.11.7 LEPRECAN 1
Peak_678916	chr3	189838605	189838905	301	*	6.85	6.36	7.22	-0.85	6.95e-05	0.0106	75.05	99.45	72.61	149	142.54	155.35	Promoter (<=1kb)	chr3	189674517	189838718	164202	2	ENST00000319332	0	ENSG00000090530	LEPREL1	HGNC Symbol	protein_coding	leprecan-like 1 [Source:HGNC Symbol;Acc:19317]	PROLYL 3 HYDROXYLASE 2 PRECURSOR EC_1.14.11.7 LEPRECAN 1
Peak_243058	chr12	133380521	133380821	301	*	6.1	5.4	6.57	-1.16	0.000117	0.0162	46.29	35.04	45.72	88	116.08	80.38	Intron (ENST00000204726/ENSG00000090615, intron 7 of 23)	chr12	133345501	133398898	53398	2	ENST00000450791	18077	ENSG00000090615	GOLGA3	HGNC Symbol	protein_coding	golgin A3 [Source:HGNC Symbol;Acc:4426]	UNKNOWN
Peak_370537	chr16	74640904	74641204	301	*	6.28	5.65	6.72	-1.07	4.55e-05	0.00745	49.1	60.62	41.01	98	110.96	107.48	Promoter (<=1kb)	chr16	74485856	74641012	155157	2	ENST00000205061	0	ENSG00000090863	GLG1	HGNC Symbol	protein_coding	golgi glycoprotein 1 [Source:HGNC Symbol;Acc:4316]	GOLGI APPARATUS 1 PRECURSOR E SELECTIN LIGAND 1 ESL 1 GOLGI SIALOGLYCOPROTEIN MG 160
Peak_355054	chr16	24759621	24759921	301	*	5.75	5.02	6.23	-1.21	0.000234	0.0284	31.56	35.99	29.58	64	99.01	62.32	Intron (ENST00000315183/ENSG00000090905, intron 2 of 23)	chr16	24741034	24837548	96515	1	ENST00000395799	18587	ENSG00000090905	TNRC6A	HGNC Symbol	protein_coding	trinucleotide repeat containing 6A [Source:HGNC Symbol;Acc:11969]	TRINUCLEOTIDE REPEAT CONTAINING GENE 6A
Peak_355062	chr16	24787792	24788092	301	*	5.63	4.74	6.18	-1.44	6.62e-05	0.0102	23.15	21.78	34.96	63	92.18	62.32	Promoter (<=1kb)	chr16	24788569	24837548	48980	1	ENST00000491718	-477	ENSG00000090905	TNRC6A	HGNC Symbol	protein_coding	trinucleotide repeat containing 6A [Source:HGNC Symbol;Acc:11969]	TRINUCLEOTIDE REPEAT CONTAINING GENE 6A
Peak_702898	chr4	56719633	56719933	301	*	6.64	6.15	7.01	-0.86	0.000214	0.0264	59.62	68.19	84.71	115	145.96	125.54	Promoter (<=1kb)	chr4	56719782	56771179	51398	1	ENST00000381295	0	ENSG00000090989	EXOC1	HGNC Symbol	protein_coding	exocyst complex component 1 [Source:HGNC Symbol;Acc:30380]	EXOCYST COMPLEX COMPONENT 1 EXOCYST COMPLEX COMPONENT SEC3
Peak_799368	chr5	145582914	145583214	301	*	7.88	6.95	8.43	-1.48	3.56e-20	7.11e-16	143.79	142.07	86.06	348	400.32	289.92	Promoter (<=1kb)	chr5	145583113	145718814	135702	1	ENST00000506502	0	ENSG00000091009	RBM27	HGNC Symbol	protein_coding	RNA binding motif protein 27 [Source:HGNC Symbol;Acc:29243]	RNA BINDING RNA BINDING MOTIF
Peak_913136	chr7	105162533	105162833	301	*	7.33	6.76	7.74	-0.97	7.14e-08	3.3e-05	89.08	117.44	119.67	199	242.41	199.6	Promoter (<=1kb)	chr7	105080108	105162714	82607	2	ENST00000481939	0	ENSG00000091127	PUS7	HGNC Symbol	protein_coding	pseudouridylate synthase 7 homolog (S. cerevisiae) [Source:HGNC Symbol;Acc:26033]	PSEUDOURIDYLATE SYNTHASE 7 HOMOLOG EC_5.4.99.-
Peak_914208	chr7	107735906	107736206	301	*	6.17	5.41	6.67	-1.26	7.57e-06	0.00169	36.47	50.2	41.01	97	90.48	118.32	Intron (ENST00000205386/ENSG00000091128, intron 11 of 33)	chr7	107702842	107706303	3462	2	ENST00000471677	-29603	ENSG00000091128	LAMB4	HGNC Symbol	protein_coding	laminin, beta 4 [Source:HGNC Symbol;Acc:6491]	LAMININ SUBUNIT BETA 4 PRECURSOR
Peak_914280	chr7	107886685	107886985	301	*	7.68	6.81	8.22	-1.41	2.8e-16	1.75e-12	98.9	95.66	143.2	257	321.79	317.92	Intron (ENST00000379028/ENSG00000091129, intron 3 of 32)	chr7	107838439	107883684	45246	2	ENST00000417701	-3001	ENSG00000091129	NRCAM	HGNC Symbol	protein_coding	neuronal cell adhesion molecule [Source:HGNC Symbol;Acc:7994]
Peak_914169	chr7	107657320	107657620	301	*	5.74	4.94	6.26	-1.32	0.000172	0.022	33.67	35.99	22.19	61	71.7	96.64	Distal Intergenic	chr7	107564263	107643700	79438	2	ENST00000222399	-13620	ENSG00000091136	LAMB1	HGNC Symbol	protein_coding	laminin, beta 1 [Source:HGNC Symbol;Acc:6486]
Peak_914142	chr7	107599096	107599396	301	*	6	5.38	6.44	-1.06	0.000457	0.0483	45.59	50.2	28.91	69	104.99	85.8	Intron (ENST00000393561/ENSG00000091136, intron 18 of 31)	chr7	107582844	107594094	11251	2	ENST00000476039	-5002	ENSG00000091136	LAMB1	HGNC Symbol	protein_coding	laminin, beta 1 [Source:HGNC Symbol;Acc:6486]
Peak_914168	chr7	107655486	107655786	301	*	5.2	4.28	5.75	-1.47	0.000166	0.0214	16.13	20.84	21.51	48	58.9	55.09	Distal Intergenic	chr7	107564263	107643700	79438	2	ENST00000222399	-11786	ENSG00000091136	LAMB1	HGNC Symbol	protein_coding	laminin, beta 1 [Source:HGNC Symbol;Acc:6486]
Peak_914119	chr7	107531446	107531746	301	*	6.95	6.22	7.43	-1.21	2.73e-09	1.99e-06	72.25	86.19	65.89	162	191.2	165.28	Promoter (<=1kb)	chr7	107531607	107533999	2393	1	ENST00000485066	0	ENSG00000091140	DLD	HGNC Symbol	protein_coding	dihydrolipoamide dehydrogenase [Source:HGNC Symbol;Acc:2898]	DIHYDROLIPOYL DEHYDROGENASE MITOCHONDRIAL PRECURSOR EC_1.8.1.4 DIHYDROLIPOAMIDE DEHYDROGENASE
Peak_428987	chr18	54318275	54318575	301	*	6.62	5.98	7.06	-1.08	1.99e-05	0.00377	41.38	75.77	72.61	148	127.18	126.44	Promoter (<=1kb)	chr18	54318574	54694544	375971	1	ENST00000589935	0	ENSG00000091157	WDR7	HGNC Symbol	protein_coding	WD repeat domain 7 [Source:HGNC Symbol;Acc:13490]	WD REPEAT CONTAINING 7 TGF BETA RESISTANCE ASSOCIATED TRAG
Peak_524468	chr2	173647886	173648186	301	*	6.69	6.17	7.07	-0.9	0.00026	0.0308	61.02	79.56	75.3	112	184.37	105.67	Intron (ENST00000484331/ENSG00000091428, intron 1 of 4)	chr2	173686303	173917621	231319	1	ENST00000397087	-38117	ENSG00000091428	RAPGEF4	HGNC Symbol	protein_coding	Rap guanine nucleotide exchange factor (GEF) 4 [Source:HGNC Symbol;Acc:16626]
Peak_524597	chr2	173914002	173914302	301	*	6.19	5.3	6.74	-1.44	1.13e-07	4.92e-05	39.28	44.51	34.29	108	113.52	99.35	Promoter (1-2kb)	chr2	173912856	173916682	3827	1	ENST00000484645	1146	ENSG00000091428	RAPGEF4	HGNC Symbol	protein_coding	Rap guanine nucleotide exchange factor (GEF) 4 [Source:HGNC Symbol;Acc:16626]
Peak_524621	chr2	173985723	173986023	301	*	6.24	5.47	6.74	-1.26	7.44e-05	0.0112	42.09	50.2	41.01	127	63.16	130.06	Intron (ENST00000539448/ENSG00000091436, intron 2 of 11)	chr2	173955347	174052351	97005	1	ENST00000422149	30376	ENSG00000091436	MLTK	UniProtKB Gene Name	protein_coding	Mitogen-activated protein kinase kinase kinase MLT [Source:UniProtKB/Swiss-Prot;Acc:Q9NYL2]	KINASE
Peak_84733	chr1	241682962	241683262	301	*	7.63	6.84	8.14	-1.3	0.000137	0.0182	139.58	134.49	68.58	234	340.57	270.95	Promoter (<=1kb)	chr1	241660903	241683061	22159	2	ENST00000366560	0	ENSG00000091483	FH	HGNC Symbol	protein_coding	fumarate hydratase [Source:HGNC Symbol;Acc:3700]	LYASE
Peak_657417	chr3	133287340	133287640	301	*	6.51	5.53	7.1	-1.57	1.01e-09	8.58e-07	48.4	56.83	32.94	129	134.86	146.31	Distal Intergenic	chr3	133292574	133309105	16532	1	ENST00000264993	-4934	ENSG00000091527	CDV3	HGNC Symbol	protein_coding	CDV3 homolog (mouse) [Source:HGNC Symbol;Acc:26928]	CDV3 HOMOLOG
Peak_657419	chr3	133292090	133292390	301	*	7.51	7.13	7.82	-0.69	4.13e-05	0.00691	170.45	140.17	109.59	241	225.34	209.54	Promoter (<=1kb)	chr3	133292574	133309105	16532	1	ENST00000264993	-184	ENSG00000091527	CDV3	HGNC Symbol	protein_coding	CDV3 homolog (mouse) [Source:HGNC Symbol;Acc:26928]	CDV3 HOMOLOG
Peak_380132	chr17	5487815	5488115	301	*	7.05	6.3	7.55	-1.25	8.09e-09	4.99e-06	81.37	78.61	76.64	145	238.14	177.93	Promoter (<=1kb)	chr17	5402747	5487829	85083	2	ENST00000544378	0	ENSG00000091592	NLRP1	HGNC Symbol	protein_coding	NLR family, pyrin domain containing 1 [Source:HGNC Symbol;Acc:14374]	NACHT LRR AND PYD DOMAINS CONTAINING 1 CASPASE RECRUITMENT DOMAIN CONTAINING 7 DEATH EFFECTOR FILAMENT FORMING CED 4 APOPTOSIS NUCLEOTIDE BINDING DOMAIN AND CASPASE RECRUITMENT DOMAIN
Peak_380110	chr17	5430166	5430466	301	*	6.47	5.82	6.91	-1.09	1.21e-05	0.00249	51.2	54.93	63.87	95	134.86	131.86	Intron (ENST00000544378/ENSG00000091592, intron 12 of 16)	chr17	5405612	5421885	16274	2	ENST00000574512	-8281	ENSG00000091592	NLRP1	HGNC Symbol	protein_coding	NLR family, pyrin domain containing 1 [Source:HGNC Symbol;Acc:14374]	NACHT LRR AND PYD DOMAINS CONTAINING 1 CASPASE RECRUITMENT DOMAIN CONTAINING 7 DEATH EFFECTOR FILAMENT FORMING CED 4 APOPTOSIS NUCLEOTIDE BINDING DOMAIN AND CASPASE RECRUITMENT DOMAIN
Peak_379864	chr17	4870609	4870909	301	*	7.31	6.86	7.65	-0.79	0.000217	0.0266	110.83	112.71	125.05	197	259.48	146.31	Promoter (<=1kb)	chr17	4862551	4870486	7936	2	ENST00000573366	-123	ENSG00000091640	SPAG7	HGNC Symbol	protein_coding	sperm associated antigen 7 [Source:HGNC Symbol;Acc:11216]	SPERM ASSOCIATED ANTIGEN 7
Peak_868609	chr6	152084898	152085198	301	*	5.33	4.38	5.89	-1.51	0.000101	0.0143	21.74	19.89	20.84	45	69.99	63.22	Intron (ENST00000473497/ENSG00000091831, intron 2 of 2)	chr6	152125566	152420188	294623	1	ENST00000338799	-40368	ENSG00000091831	ESR1	HGNC Symbol	protein_coding	estrogen receptor 1 [Source:HGNC Symbol;Acc:3467]
Peak_868683	chr6	152238021	152238321	301	*	6.83	5.64	7.47	-1.83	1.32e-12	2.66e-09	53.31	52.09	44.37	132	154.49	244.76	Intron (ENST00000440973/ENSG00000091831, intron 5 of 9)	chr6	152265307	152305300	39994	1	ENST00000482101	-26986	ENSG00000091831	ESR1	HGNC Symbol	protein_coding	estrogen receptor 1 [Source:HGNC Symbol;Acc:3467]
Peak_868606	chr6	152080039	152080339	301	*	6.1	5.26	6.64	-1.38	3.7e-06	0.00093	37.18	42.62	34.96	72	132.3	93.93	Intron (ENST00000473497/ENSG00000091831, intron 2 of 2)	chr6	152125566	152420188	294623	1	ENST00000338799	-45227	ENSG00000091831	ESR1	HGNC Symbol	protein_coding	estrogen receptor 1 [Source:HGNC Symbol;Acc:3467]
Peak_869165	chr6	153413808	153414108	301	*	6.1	5.51	6.52	-1.01	0.000309	0.0353	44.89	58.72	32.94	88	97.31	89.41	Intron (ENST00000206262/ENSG00000091844, intron 1 of 4)	chr6	153331857	153452384	120528	2	ENST00000206262	38276	ENSG00000091844	RGS17	HGNC Symbol	protein_coding	regulator of G-protein signaling 17 [Source:HGNC Symbol;Acc:14088]	REGULATOR OF G SIGNALING 17 RGS17
Peak_648728	chr3	112348259	112348559	301	*	6.5	5.91	6.92	-1.01	7.44e-05	0.0112	49.8	66.3	63.87	105	159.62	98.45	Intron (ENST00000206423/ENSG00000091986, intron 3 of 7)	chr3	112324447	112356944	32498	2	ENST00000461431	8385	ENSG00000091986	CCDC80	HGNC Symbol	protein_coding	coiled-coil domain containing 80 [Source:HGNC Symbol;Acc:30649]	COILED COIL DOMAIN CONTAINING 80 PRECURSOR UP REGULATED IN BRS 3 DEFICIENT MOUSE
Peak_648739	chr3	112372435	112372735	301	*	6.52	5.85	6.98	-1.13	3.36e-05	0.00583	77.16	47.36	48.41	101	141.69	135.48	Distal Intergenic	chr3	112359613	112368377	8765	2	ENST00000480275	-4058	ENSG00000091986	CCDC80	HGNC Symbol	protein_coding	coiled-coil domain containing 80 [Source:HGNC Symbol;Acc:30649]	COILED COIL DOMAIN CONTAINING 80 PRECURSOR UP REGULATED IN BRS 3 DEFICIENT MOUSE
Peak_278417	chr14	23623615	23623915	301	*	6.41	5.6	6.92	-1.32	1.33e-07	5.65e-05	37.88	49.25	58.49	110	115.23	139.09	Promoter (<=1kb)	chr14	23595877	23623610	27734	2	ENST00000453702	-5	ENSG00000092068	SLC7A8	HGNC Symbol	protein_coding	solute carrier family 7 (amino acid transporter light chain, L system), member 8 [Source:HGNC Symbol;Acc:11066]	LARGE NEUTRAL AMINO ACIDS TRANSPORTER SMALL SUBUNIT 2 L TYPE AMINO ACID TRANSPORTER 2 SOLUTE CARRIER FAMILY 7 MEMBER 8
Peak_278810	chr14	24616350	24616650	301	*	7.37	6.79	7.78	-0.99	3.2e-08	1.65e-05	113.63	110.81	106.9	193	238.14	226.7	Promoter (<=1kb)	chr14	24616588	24629870	13283	1	ENST00000324103	0	ENSG00000092098	RNF31	HGNC Symbol	protein_coding	ring finger protein 31 [Source:HGNC Symbol;Acc:16031]
Peak_281105	chr14	31560011	31560311	301	*	5.92	5.23	6.39	-1.16	0.000102	0.0144	30.86	40.73	41.01	78	83.65	89.41	Intron (ENST00000557346/ENSG00000100478, intron 5 of 5)	chr14	31569803	31570598	796	2	ENST00000556281	10287	ENSG00000092148	HECTD1	HGNC Symbol	protein_coding	HECT domain containing E3 ubiquitin protein ligase 1 [Source:HGNC Symbol;Acc:20157]	E3 UBIQUITIN LIGASE HECTD1 EC_6.3.2.- HECT DOMAIN CONTAINING 1
Peak_277611	chr14	21737718	21738018	301	*	7.45	6.88	7.85	-0.97	8.21e-08	3.73e-05	132.57	108.92	112.28	234	268.02	192.38	Promoter (<=1kb)	chr14	21677295	21737653	60359	2	ENST00000336053	-65	ENSG00000092199	HNRNPC	HGNC Symbol	protein_coding	heterogeneous nuclear ribonucleoprotein C (C1/C2) [Source:HGNC Symbol;Acc:5035]	HETEROGENEOUS NUCLEAR RIBONUCLEOPROTEIN C HNRNP C
Peak_277711	chr14	21945106	21945406	301	*	7.26	6.64	7.7	-1.06	9.83e-09	5.95e-06	74.35	104.18	121.02	159	242.41	221.28	Promoter (<=1kb)	chr14	21945335	21967315	21981	1	ENST00000262709	0	ENSG00000092203	TOX4	HGNC Symbol	protein_coding	TOX high mobility group box family member 4 [Source:HGNC Symbol;Acc:20161]	TOX HIGH MOBILITY GROUP BOX FAMILY MEMBER 4
Peak_278839	chr14	24711638	24711938	301	*	7.34	6.94	7.66	-0.72	0.000115	0.0158	124.15	121.23	123.03	170	241.56	195.09	Promoter (<=1kb)	chr14	24708849	24711869	3021	2	ENST00000399423	0	ENSG00000092330	TINF2	HGNC Symbol	protein_coding	TERF1 (TRF1)-interacting nuclear factor 2 [Source:HGNC Symbol;Acc:11824]
Peak_48380	chr1	119503249	119503549	301	*	7.03	6.35	7.49	-1.14	7.59e-09	4.72e-06	80.66	92.82	70.59	169	206.56	162.57	Intron (ENST00000207157/ENSG00000092607, intron 1 of 7)	chr1	119425670	119530428	104759	2	ENST00000369429	26879	ENSG00000092607	TBX15	HGNC Symbol	protein_coding	T-box 15 [Source:HGNC Symbol;Acc:11594]	T BOX TRANSCRIPTION FACTOR TBX15 T BOX 15 T BOX TRANSCRIPTION FACTOR TBX14 T BOX 14
Peak_15767	chr1	36235425	36235725	301	*	6.9	6.4	7.28	-0.88	3.29e-05	0.00572	76.46	93.76	82.7	123	192.9	149.93	Promoter (<=1kb)	chr1	36185819	36235568	49750	2	ENST00000251195	0	ENSG00000092853	CLSPN	HGNC Symbol	protein_coding	claspin [Source:HGNC Symbol;Acc:19715]	CLASPIN
Peak_390350	chr17	33390598	33390898	301	*	6.6	5.84	7.1	-1.26	1.03e-07	4.53e-05	58.22	53.99	59.16	119	134.86	157.15	Promoter (<=1kb)	chr17	33336131	33390759	54629	2	ENST00000268850	0	ENSG00000092871	RFFL	HGNC Symbol	protein_coding	ring finger and FYVE-like domain containing E3 ubiquitin protein ligase [Source:HGNC Symbol;Acc:24821]	E3 UBIQUITIN LIGASE EC_6.3.2.- RING FINGER
Peak_943472	chr8	26435144	26435444	301	*	7.04	6.48	7.44	-0.97	2.55e-06	0.00068	82.07	78.61	106.23	181	178.39	162.57	Promoter (<=1kb)	chr8	26435359	26515694	80336	1	ENST00000311151	0	ENSG00000092964	DPYSL2	HGNC Symbol	protein_coding	dihydropyrimidinase-like 2 [Source:HGNC Symbol;Acc:3014]	DIHYDROPYRIMIDINASE RELATED DRP
Peak_943500	chr8	26498631	26498931	301	*	6.92	6.31	7.35	-1.04	2.44e-06	0.000655	82.77	79.56	75.97	135	204	149.93	Intron (ENST00000521913/ENSG00000092964, intron 8 of 13)	chr8	26495046	26501038	5993	1	ENST00000474808	3585	ENSG00000092964	DPYSL2	HGNC Symbol	protein_coding	dihydropyrimidinase-like 2 [Source:HGNC Symbol;Acc:3014]	DIHYDROPYRIMIDINASE RELATED DRP
Peak_943496	chr8	26486188	26486488	301	*	7.05	6.41	7.48	-1.07	2.31e-07	9e-05	65.93	93.76	96.14	171	209.12	157.15	Promoter (1-2kb)	chr8	26484731	26500661	15931	1	ENST00000521983	1457	ENSG00000092964	DPYSL2	HGNC Symbol	protein_coding	dihydropyrimidinase-like 2 [Source:HGNC Symbol;Acc:3014]	DIHYDROPYRIMIDINASE RELATED DRP
Peak_74901	chr1	218550641	218550941	301	*	6.86	6.26	7.28	-1.02	1.3e-06	0.000389	70.14	98.5	60.51	163	184.37	118.32	Intron (ENST00000366929/ENSG00000092969, intron 2 of 7)	chr1	218520380	218607654	87275	1	ENST00000488793	30261	ENSG00000092969	TGFB2	HGNC Symbol	protein_coding	transforming growth factor, beta 2 [Source:HGNC Symbol;Acc:11768]	TRANSFORMING GROWTH FACTOR BETA 2 PRECURSOR TGF BETA 2 [CONTAINS LATENCY ASSOCIATED PEPTIDE LAP ]
Peak_74602	chr1	217698533	217698833	301	*	5.38	4.56	5.9	-1.34	0.000222	0.0272	32.27	20.84	17.48	70	58.04	50.58	Intron (ENST00000366935/ENSG00000092978, intron 5 of 9)	chr1	217664848	217672106	7259	2	ENST00000489246	-26427	ENSG00000092978	GPATCH2	HGNC Symbol	protein_coding	G patch domain containing 2 [Source:HGNC Symbol;Acc:25499]	G PATCH DOMAIN CONTAINING 2
Peak_858745	chr6	127664459	127664759	301	*	6.09	5.53	6.49	-0.97	0.000462	0.0488	36.47	58.72	43.03	83	100.72	86.7	Promoter (<=1kb)	chr6	127609855	127664754	54900	2	ENST00000454859	0	ENSG00000093144	ECHDC1	HGNC Symbol	protein_coding	enoyl CoA hydratase domain containing 1 [Source:HGNC Symbol;Acc:21489]	ETHYLMALONYL COA DECARBOXYLASE EC_4.1.1.94 ENOYL COA HYDRATASE DOMAIN CONTAINING 1 METHYLMALONYL COA DECARBOXYLASE MMCD EC_4.1.1.- 41
Peak_623959	chr3	42641979	42642279	301	*	7.09	6.58	7.46	-0.88	4.99e-06	0.00119	83.47	118.39	84.71	171	211.68	145.41	Promoter (<=1kb)	chr3	42602707	42642016	39310	2	ENST00000450981	0	ENSG00000093183	SEC22C	HGNC Symbol	protein_coding	SEC22 vesicle trafficking protein homolog C (S. cerevisiae) [Source:HGNC Symbol;Acc:16828]	VESICLE TRAFFICKING SEC22C SEC22 VESICLE TRAFFICKING HOMOLOG C
Peak_623957	chr3	42623366	42623666	301	*	7.04	6.43	7.46	-1.03	4.79e-07	0.000167	92.59	87.14	78.66	151	198.03	179.73	Promoter (<=1kb)	chr3	42589461	42623434	33974	2	ENST00000423701	0	ENSG00000093183	SEC22C	HGNC Symbol	protein_coding	SEC22 vesicle trafficking protein homolog C (S. cerevisiae) [Source:HGNC Symbol;Acc:16828]	VESICLE TRAFFICKING SEC22C SEC22 VESICLE TRAFFICKING HOMOLOG C
Peak_622192	chr3	38388117	38388417	301	*	6.9	6.23	7.35	-1.12	2.49e-07	9.58e-05	90.48	68.19	66.56	157	184.37	148.12	Promoter (<=1kb)	chr3	38388251	38398649	10399	1	ENST00000427323	0	ENSG00000093217	XYLB	HGNC Symbol	protein_coding	xylulokinase homolog (H. influenzae) [Source:HGNC Symbol;Acc:12839]
Peak_796184	chr5	137548933	137549233	301	*	6.71	6.04	7.17	-1.13	5.76e-07	0.000195	56.11	71.98	69.25	148	145.96	137.28	Promoter (<=1kb)	chr5	137523339	137549032	25694	2	ENST00000394886	0	ENSG00000094880	CDC23	HGNC Symbol	protein_coding	cell division cycle 23 [Source:HGNC Symbol;Acc:1724]	ANAPHASE PROMOTING COMPLEX SUBUNIT
Peak_58129	chr1	172557971	172558271	301	*	5.54	4.63	6.1	-1.46	2.52e-05	0.00457	23.15	33.15	18.15	72	69.99	63.22	Exon (ENST00000367723/ENSG00000094975, exon 17 of 23)	chr1	172571289	172572345	1057	1	ENST00000486569	-13018	ENSG00000094975	SUCO	HGNC Symbol	protein_coding	SUN domain containing ossification factor [Source:HGNC Symbol;Acc:1240]	SUN DOMAIN CONTAINING OSSIFICATION FACTOR PRECURSOR MEMBRANE CH1 OSTEOPOTENTIA SUN 1
Peak_58113	chr1	172502011	172502311	301	*	8.03	7.38	8.48	-1.1	5.32e-13	1.2e-09	154.31	194.16	150.6	375	392.64	300.76	Promoter (<=1kb)	chr1	172502323	172579419	77097	1	ENST00000610051	-12	ENSG00000094975	SUCO	HGNC Symbol	protein_coding	SUN domain containing ossification factor [Source:HGNC Symbol;Acc:1240]	SUN DOMAIN CONTAINING OSSIFICATION FACTOR PRECURSOR MEMBRANE CH1 OSTEOPOTENTIA SUN 1
Peak_1025650	chr9	123605159	123605459	301	*	7.36	6.74	7.8	-1.06	3.8e-09	2.63e-06	91.89	123.13	104.88	231	241.56	195.09	Promoter (<=1kb)	chr9	123578331	123605262	26932	2	ENST00000210313	0	ENSG00000095261	PSMD5	HGNC Symbol	protein_coding	proteasome (prosome, macropain) 26S subunit, non-ATPase, 5 [Source:HGNC Symbol;Acc:9563]	26S PROTEASOME NON ATPASE REGULATORY SUBUNIT 5 26S PROTEASE SUBUNIT S5 BASIC 26S PROTEASOME SUBUNIT S5B
Peak_1016038	chr9	100818728	100819028	301	*	7.47	6.98	7.84	-0.86	1.72e-06	0.000491	110.83	145.86	122.36	227	282.53	177.93	Promoter (<=1kb)	chr9	100819021	100845357	26337	1	ENST00000210444	0	ENSG00000095380	NANS	HGNC Symbol	protein_coding	N-acetylneuraminic acid synthase [Source:HGNC Symbol;Acc:19237]	SIALIC ACID SYNTHASE N ACETYLNEURAMINATE SYNTHASE EC_2.5.1.56 N ACETYLNEURAMINATE 9 PHOSPHATE SYNTHASE EC_2.5.1.- 57 N ACETYLNEURAMINIC ACID PHOSPHATE SYNTHASE N ACETYLNEURAMINIC ACID SYNTHASE
Peak_1016188	chr9	101136804	101137104	301	*	6.72	5.99	7.2	-1.21	1.8e-07	7.24e-05	68.04	55.88	67.23	127	131.45	183.34	Intron (ENST00000259455/ENSG00000136928, intron 11 of 18)	chr9	100961311	101017915	56605	2	ENST00000375066	-118889	ENSG00000095383	TBC1D2	HGNC Symbol	protein_coding	TBC1 domain family, member 2 [Source:HGNC Symbol;Acc:18026]	TBC1 DOMAIN FAMILY MEMBER 2A
Peak_1016131	chr9	101011125	101011425	301	*	5.97	5.31	6.42	-1.11	0.000328	0.0372	30.86	47.36	41.01	58	85.36	113.8	Intron (ENST00000375064/ENSG00000095383, intron 2 of 12)	chr9	100961311	101017862	56552	2	ENST00000375064	6437	ENSG00000095383	TBC1D2	HGNC Symbol	protein_coding	TBC1 domain family, member 2 [Source:HGNC Symbol;Acc:18026]	TBC1 DOMAIN FAMILY MEMBER 2A
Peak_1016121	chr9	100985561	100985861	301	*	6.97	6.53	7.3	-0.77	0.00015	0.0197	84.87	104.18	88.75	135	187.78	149.93	Intron (ENST00000375064/ENSG00000095383, intron 5 of 12)	chr9	100970957	100991365	20409	2	ENST00000493589	5504	ENSG00000095383	TBC1D2	HGNC Symbol	protein_coding	TBC1 domain family, member 2 [Source:HGNC Symbol;Acc:18026]	TBC1 DOMAIN FAMILY MEMBER 2A
Peak_122711	chr10	93683443	93683743	301	*	6.45	5.9	6.85	-0.95	0.000158	0.0206	53.31	53.99	71.94	120	117.79	108.38	Promoter (<=1kb)	chr10	93683526	93790082	106557	1	ENST00000265990	0	ENSG00000095564	BTAF1	HGNC Symbol	protein_coding	BTAF1 RNA polymerase II, B-TFIID transcription factor-associated, 170kDa [Source:HGNC Symbol;Acc:17307]	TATA BINDING ASSOCIATED FACTOR TBP ASSOCIATED FACTOR
Peak_136161	chr10	124768267	124768567	301	*	7.17	6.59	7.58	-0.99	1.44e-07	6.02e-05	106.62	98.5	84.04	194	186.93	194.18	Promoter (<=1kb)	chr10	124750322	124768333	18012	2	ENST00000368886	0	ENSG00000095574	IKZF5	HGNC Symbol	protein_coding	IKAROS family zinc finger 5 (Pegasus) [Source:HGNC Symbol;Acc:14283]	ZINC FINGER PEGASUS IKAROS FAMILY ZINC FINGER 5
Peak_124618	chr10	98137776	98138076	301	*	6.46	5.85	6.89	-1.03	2.69e-05	0.00482	61.73	55.88	55.8	112	113.52	129.15	Promoter (2-3kb)	chr10	98132870	98135118	2249	2	ENST00000506028	-2658	ENSG00000095587	TLL2	HGNC Symbol	protein_coding	tolloid-like 2 [Source:HGNC Symbol;Acc:11844]	TOLLOID 2 PRECURSOR EC_3.4.24.-
Peak_124681	chr10	98273515	98273815	301	*	7.34	6.43	7.89	-1.46	3.72e-16	2.28e-12	74.35	102.29	82.7	200	263.75	250.18	Promoter (<=1kb)	chr10	98124363	98273668	149306	2	ENST00000357947	0	ENSG00000095587	TLL2	HGNC Symbol	protein_coding	tolloid-like 2 [Source:HGNC Symbol;Acc:11844]	TOLLOID 2 PRECURSOR EC_3.4.24.-
Peak_124286	chr10	97239374	97239674	301	*	5.65	4.87	6.15	-1.28	0.000226	0.0276	30.86	24.63	32.27	87	69.99	56	Promoter (2-3kb)	chr10	97174501	97242428	67928	2	ENST00000492542	2754	ENSG00000095637	SORBS1	HGNC Symbol	protein_coding	sorbin and SH3 domain containing 1 [Source:HGNC Symbol;Acc:14565]	SORBIN AND SH3 DOMAIN CONTAINING 1 PONSIN SH3 DOMAIN 5 S C CBL ASSOCIATED CAP
Peak_124312	chr10	97288753	97289053	301	*	6.1	5.33	6.6	-1.26	0.000124	0.0169	35.07	35.99	49.75	121	104.13	65.03	Intron (ENST00000371227/ENSG00000095637, intron 1 of 31)	chr10	97074494	97321112	246619	2	ENST00000607232	32059	ENSG00000095637	SORBS1	HGNC Symbol	protein_coding	sorbin and SH3 domain containing 1 [Source:HGNC Symbol;Acc:14565]	SORBIN AND SH3 DOMAIN CONTAINING 1 PONSIN SH3 DOMAIN 5 S C CBL ASSOCIATED CAP
Peak_124326	chr10	97321084	97321384	301	*	7.52	6.78	8.01	-1.23	9.23e-12	1.43e-08	121.35	95.66	112.28	249	293.62	232.12	Promoter (<=1kb)	chr10	97071528	97321135	249608	2	ENST00000371227	0	ENSG00000095637	SORBS1	HGNC Symbol	protein_coding	sorbin and SH3 domain containing 1 [Source:HGNC Symbol;Acc:14565]	SORBIN AND SH3 DOMAIN CONTAINING 1 PONSIN SH3 DOMAIN 5 S C CBL ASSOCIATED CAP
Peak_100093	chr10	28966195	28966495	301	*	6.92	6.41	7.29	-0.88	3.08e-05	0.00543	89.78	78.61	87.4	169	163.88	136.38	Promoter (<=1kb)	chr10	28966271	28971868	5598	1	ENST00000375533	0	ENSG00000095739	BAMBI	HGNC Symbol	protein_coding	BMP and activin membrane-bound inhibitor [Source:HGNC Symbol;Acc:30251]	BMP AND ACTIVIN MEMBRANE BOUND INHIBITOR HOMOLOG PRECURSOR
Peak_103025	chr10	35415919	35416219	301	*	6.8	6.21	7.23	-1.02	4.49e-06	0.00109	77.16	75.77	68.58	146	180.95	121.93	Promoter (<=1kb)	chr10	35415976	35468232	52257	1	ENST00000482633	0	ENSG00000095794	CREM	HGNC Symbol	protein_coding	cAMP responsive element modulator [Source:HGNC Symbol;Acc:2352]	CAMP RESPONSIVE ELEMENT MODULATOR
Peak_344599	chr16	1832717	1833017	301	*	7.41	7.01	7.72	-0.71	4.17e-05	0.00695	113.63	144.91	127.74	182	252.65	196.89	Promoter (<=1kb)	chr16	1832902	1839192	6291	1	ENST00000262302	0	ENSG00000095906	NUBP2	HGNC Symbol	protein_coding	nucleotide binding protein 2 [Source:HGNC Symbol;Acc:8042]	CYTOSOLIC FE S CLUSTER ASSEMBLY FACTOR
Peak_819336	chr6	12011546	12011846	301	*	6.98	6.46	7.36	-0.9	7.05e-06	0.00159	85.57	98.5	80.68	170	169.86	152.64	Promoter (<=1kb)	chr6	12012233	12120455	108223	1	ENST00000487103	-387	ENSG00000095951	HIVEP1	HGNC Symbol	protein_coding	human immunodeficiency virus type I enhancer binding protein 1 [Source:HGNC Symbol;Acc:4920]
Peak_827598	chr6	35695765	35696065	301	*	6.55	5.99	6.96	-0.97	5.05e-05	0.00813	68.74	57.77	63.87	120	133.15	119.22	Promoter (<=1kb)	chr6	35541362	35696360	154999	2	ENST00000536438	295	ENSG00000096060	FKBP5	HGNC Symbol	protein_coding	FK506 binding protein 5 [Source:HGNC Symbol;Acc:3721]	PEPTIDYL PROLYL CIS TRANS ISOMERASE FKBP5 PPIASE FKBP5 EC_5.2.1.8.51 KDA FK506 BINDING 51 KDA FKBP FKBP 51 FK506 BINDING 5 FKBP 5 ROTAMASE
Peak_834783	chr6	52535684	52535984	301	*	6.38	5.88	6.75	-0.88	0.000453	0.048	45.59	60.62	69.92	98	99.87	125.54	Promoter (<=1kb)	chr6	52535907	52551386	15480	1	ENST00000211314	0	ENSG00000096092	TMEM14A	HGNC Symbol	protein_coding	transmembrane protein 14A [Source:HGNC Symbol;Acc:21076]	TRANSMEMBRANE 14A
Peak_834728	chr6	52379353	52379653	301	*	6.01	5.39	6.45	-1.05	0.000351	0.0392	30.86	47.36	47.73	65	112.67	84	Intron (ENST00000433625/ENSG00000096093, intron 10 of 10)	chr6	52353355	52357344	3990	1	ENST00000481466	25998	ENSG00000096093	EFHC1	HGNC Symbol	protein_coding	EF-hand domain (C-terminal) containing 1 [Source:HGNC Symbol;Acc:16406]	EF HAND DOMAIN CONTAINING FAMILY MEMBER
Peak_834692	chr6	52284861	52285161	301	*	6.82	6.37	7.16	-0.79	0.000297	0.0343	79.96	88.08	80.01	118	169	141.8	Promoter (<=1kb)	chr6	52285106	52357298	72193	1	ENST00000480623	0	ENSG00000096093	EFHC1	HGNC Symbol	protein_coding	EF-hand domain (C-terminal) containing 1 [Source:HGNC Symbol;Acc:16406]	EF HAND DOMAIN CONTAINING FAMILY MEMBER
Peak_834729	chr6	52382421	52382721	301	*	6.51	5.97	6.91	-0.94	9.53e-05	0.0136	60.32	65.35	61.85	106	137.42	116.51	Intron (ENST00000433625/ENSG00000096093, intron 10 of 10)	chr6	52353355	52357344	3990	1	ENST00000481466	29066	ENSG00000096093	EFHC1	HGNC Symbol	protein_coding	EF-hand domain (C-terminal) containing 1 [Source:HGNC Symbol;Acc:16406]	EF HAND DOMAIN CONTAINING FAMILY MEMBER
Peak_834724	chr6	52368849	52369149	301	*	6.88	6.36	7.26	-0.9	4.18e-05	0.00698	47	104.18	94.8	133	142.54	184.25	Intron (ENST00000433625/ENSG00000096093, intron 10 of 10)	chr6	52353355	52357344	3990	1	ENST00000481466	15494	ENSG00000096093	EFHC1	HGNC Symbol	protein_coding	EF-hand domain (C-terminal) containing 1 [Source:HGNC Symbol;Acc:16406]	EF HAND DOMAIN CONTAINING FAMILY MEMBER
Peak_826073	chr6	27440772	27441072	301	*	6.94	6.49	7.28	-0.79	0.000152	0.0199	89.08	96.61	83.37	129	173.27	163.48	Promoter (<=1kb)	chr6	27418522	27440897	22376	2	ENST00000211936	0	ENSG00000096654	ZNF184	HGNC Symbol	protein_coding	zinc finger protein 184 [Source:HGNC Symbol;Acc:12975]	ZINC FINGER 184
Peak_999316	chr9	26956232	26956532	301	*	6.81	6.38	7.14	-0.76	0.000319	0.0363	65.23	94.71	89.42	120	158.76	143.61	Promoter (<=1kb)	chr9	26956371	27062928	106558	1	ENST00000380062	0	ENSG00000096872	IFT74	HGNC Symbol	protein_coding	intraflagellar transport 74 homolog (Chlamydomonas) [Source:HGNC Symbol;Acc:21424]	INTRAFLAGELLAR TRANSPORT 74 HOMOLOG CAPILLARY MORPHOGENESIS GENE 1 CMG 1 COILED COIL DOMAIN CONTAINING 2
Peak_999315	chr9	26947075	26947375	301	*	6.83	6.27	7.23	-0.96	6.87e-06	0.00156	84.87	71.98	74.63	149	154.49	146.31	Promoter (<=1kb)	chr9	26947298	26984329	37032	1	ENST00000517444	0	ENSG00000096872	IFT74	HGNC Symbol	protein_coding	intraflagellar transport 74 homolog (Chlamydomonas) [Source:HGNC Symbol;Acc:21424]	INTRAFLAGELLAR TRANSPORT 74 HOMOLOG CAPILLARY MORPHOGENESIS GENE 1 CMG 1 COILED COIL DOMAIN CONTAINING 2
Peak_991472	chr9	4984688	4984988	301	*	7.68	7.09	8.09	-1	3.74e-10	3.71e-07	106.62	179.95	123.03	238	325.21	256.5	Promoter (<=1kb)	chr9	4985033	5022065	37033	1	ENST00000476574	-45	ENSG00000096968	JAK2	HGNC Symbol	protein_coding	Janus kinase 2 [Source:HGNC Symbol;Acc:6192]
Peak_1029884	chr9	133587923	133588223	301	*	7.17	6.77	7.48	-0.71	0.00038	0.0417	86.98	130.7	110.26	196	177.54	161.67	Promoter (1-2kb)	chr9	133589333	133761070	171738	1	ENST00000372348	-1110	ENSG00000097007	ABL1	HGNC Symbol	protein_coding	c-abl oncogene 1, non-receptor tyrosine kinase [Source:HGNC Symbol;Acc:76]	TYROSINE KINASE ABL1 EC_2.7.10.2 ABELSON MURINE LEUKEMIA VIRAL ONCOGENE HOMOLOG 1 ABELSON TYROSINE KINASE 1 PROTO ONCOGENE C ABL P150
Peak_1029943	chr9	133722978	133723278	301	*	6.85	6.31	7.25	-0.94	1.17e-05	0.00243	70.14	94.71	72.61	157	146.81	151.73	Intron (ENST00000372348/ENSG00000097007, intron 1 of 10)	chr9	133710453	133763062	52610	1	ENST00000318560	12525	ENSG00000097007	ABL1	HGNC Symbol	protein_coding	c-abl oncogene 1, non-receptor tyrosine kinase [Source:HGNC Symbol;Acc:76]	TYROSINE KINASE ABL1 EC_2.7.10.2 ABELSON MURINE LEUKEMIA VIRAL ONCOGENE HOMOLOG 1 ABELSON TYROSINE KINASE 1 PROTO ONCOGENE C ABL P150
Peak_36363	chr1	87170260	87170560	301	*	7.16	6.7	7.51	-0.81	3.65e-05	0.00624	113.63	93.76	103.54	158	180.95	206.83	Promoter (<=1kb)	chr1	87170300	87209071	38772	1	ENST00000535010	0	ENSG00000097033	SH3GLB1	HGNC Symbol	protein_coding	SH3-domain GRB2-like endophilin B1 [Source:HGNC Symbol;Acc:10833]	ENDOPHILIN B1 SH3 DOMAIN CONTAINING GRB2 B1
Peak_38417	chr1	91966564	91966864	301	*	6.49	5.81	6.94	-1.14	2.69e-06	0.000712	41.38	71.03	55.8	111	137.42	121.03	Promoter (<=1kb)	chr1	91966665	91991321	24657	1	ENST00000428239	0	ENSG00000097046	CDC7	HGNC Symbol	protein_coding	cell division cycle 7 [Source:HGNC Symbol;Acc:1745]	CELL DIVISION 7 EC_2.7.11.1
Peak_132900	chr10	116393037	116393337	301	*	6.6	5.8	7.1	-1.3	2.91e-08	1.52e-05	55.41	64.4	47.73	150	138.28	124.64	Intron (ENST00000392955/ENSG00000099204, intron 1 of 21)	chr10	116354761	116370476	15716	2	ENST00000477638	-22561	ENSG00000099204	ABLIM1	HGNC Symbol	protein_coding	actin binding LIM protein 1 [Source:HGNC Symbol;Acc:78]	ACTIN BINDING LIM ABLIM ACTIN BINDING LIM FAMILY MEMBER
Peak_132854	chr10	116301163	116301463	301	*	6.79	5.82	7.36	-1.55	2.45e-12	4.53e-09	48.4	64.4	56.47	132	189.49	172.51	Intron (ENST00000392955/ENSG00000099204, intron 6 of 21)	chr10	116190872	116286690	95819	2	ENST00000392952	-14473	ENSG00000099204	ABLIM1	HGNC Symbol	protein_coding	actin binding LIM protein 1 [Source:HGNC Symbol;Acc:78]	ACTIN BINDING LIM ABLIM ACTIN BINDING LIM FAMILY MEMBER
Peak_99579	chr10	27792988	27793288	301	*	7.17	6.28	7.71	-1.43	1.32e-12	2.66e-09	71.55	71.98	90.09	208	233.87	187.86	Promoter (<=1kb)	chr10	27793197	27831143	37947	1	ENST00000356940	0	ENSG00000099246	RAB18	HGNC Symbol	protein_coding	RAB18, member RAS oncogene family [Source:HGNC Symbol;Acc:14244]	RAS RELATED RAB 18 PRECURSOR
Peak_99621	chr10	27909919	27910219	301	*	6.55	5.61	7.11	-1.5	1.19e-09	9.86e-07	46.29	62.51	37.65	134	139.98	140.9	Distal Intergenic	chr10	27793548	27826895	33348	1	ENST00000423465	116371	ENSG00000099246	RAB18	HGNC Symbol	protein_coding	RAB18, member RAS oncogene family [Source:HGNC Symbol;Acc:14244]	RAS RELATED RAB 18 PRECURSOR
Peak_41535	chr1	100128144	100128444	301	*	5.77	4.97	6.28	-1.32	0.000195	0.0244	30.16	27.47	36.31	52	104.13	77.67	Intron (ENST00000263174/ENSG00000099260, intron 2 of 7)	chr1	100133136	100135379	2244	1	ENST00000605613	-4692	ENSG00000099260	PALMD	HGNC Symbol	protein_coding	palmdelphin [Source:HGNC Symbol;Acc:15846]	PALMDELPHIN
Peak_41526	chr1	100108934	100109234	301	*	4.71	3.66	5.31	-1.65	0.000429	0.0459	8.42	16.1	13.45	31	52.92	35.22	Promoter (2-3kb)	chr1	100111499	100160097	48599	1	ENST00000263174	-2265	ENSG00000099260	PALMD	HGNC Symbol	protein_coding	palmdelphin [Source:HGNC Symbol;Acc:15846]	PALMDELPHIN
Peak_113251	chr10	71234839	71235139	301	*	6.71	6.19	7.1	-0.91	3.7e-05	0.00631	64.53	81.45	72.61	123	153.64	133.67	Intron (ENST00000373290/ENSG00000099282, intron 1 of 7)	chr10	71243581	71266096	22516	1	ENST00000475069	-8442	ENSG00000099282	TSPAN15	HGNC Symbol	protein_coding	tetraspanin 15 [Source:HGNC Symbol;Acc:23298]	TETRASPANIN 15 TSPAN 15 TRANSMEMBRANE 4 SUPERFAMILY MEMBER 15
Peak_445096	chr19	17218862	17219162	301	*	7.25	6.78	7.6	-0.82	3.29e-05	0.00573	75.05	134.49	120.35	198	206.56	177.02	Intron (ENST00000595618/ENSG00000099331, intron 2 of 39)	chr19	17212992	17214599	1608	1	ENST00000593411	5870	ENSG00000099331	MYO9B	HGNC Symbol	protein_coding	myosin IXB [Source:HGNC Symbol;Acc:7609]	UNCONVENTIONAL MYOSIN IXB UNCONVENTIONAL MYOSIN 9B
Peak_445081	chr19	17190860	17191160	301	*	7.24	6.8	7.57	-0.76	0.000362	0.0401	103.81	107.02	124.38	167	249.24	152.64	Intron (ENST00000595618/ENSG00000099331, intron 1 of 39)	chr19	17186596	17324093	137498	1	ENST00000594824	4264	ENSG00000099331	MYO9B	HGNC Symbol	protein_coding	myosin IXB [Source:HGNC Symbol;Acc:7609]	UNCONVENTIONAL MYOSIN IXB UNCONVENTIONAL MYOSIN 9B
Peak_452163	chr19	38826268	38826568	301	*	6.72	6.24	7.08	-0.84	0.000141	0.0187	69.44	85.24	71.94	117	152.79	135.48	Promoter (<=1kb)	chr19	38826415	38861583	35169	1	ENST00000409235	0	ENSG00000099338	CATSPERG	HGNC Symbol	protein_coding	catsper channel auxiliary subunit gamma [Source:HGNC Symbol;Acc:25243]	CATION CHANNEL SPERM ASSOCIATED SUBUNIT GAMMA PRECURSOR
Peak_357626	chr16	30934124	30934424	301	*	7.04	6.56	7.4	-0.84	2.18e-05	0.00407	103.11	107.97	72.61	159	207.41	141.8	Promoter (<=1kb)	chr16	30934376	30937252	2877	1	ENST00000562798	0	ENSG00000099364	FBXL19	HGNC Symbol	protein_coding	F-box and leucine-rich repeat protein 19 [Source:HGNC Symbol;Acc:25300]	LYSINE SPECIFIC DEMETHYLASE 2B EC_1.14.11.27 F BOX AND LEUCINE RICH REPEAT 10 F BOX FBL10 F BOX/LRR REPEAT 10 JMJC DOMAIN CONTAINING HISTONE DEMETHYLATION 1B [HISTONE H3] LYSINE 36 DEMETHYLASE 1B
Peak_443899	chr19	14640177	14640477	301	*	7.36	6.8	7.77	-0.97	5.76e-08	2.74e-05	86.98	130.7	116.31	206	250.09	198.7	Promoter (<=1kb)	chr19	14640372	14676790	36419	1	ENST00000215567	0	ENSG00000099797	TECR	HGNC Symbol	protein_coding	trans-2,3-enoyl-CoA reductase [Source:HGNC Symbol;Acc:4551]
Peak_997648	chr9	21802510	21802810	301	*	6.48	5.77	6.95	-1.18	1.6e-06	0.000464	49.1	62.51	52.44	109	124.62	137.28	Promoter (<=1kb)	chr9	21802542	21867077	64536	1	ENST00000380172	0	ENSG00000099810	MTAP	HGNC Symbol	protein_coding	methylthioadenosine phosphorylase [Source:HGNC Symbol;Acc:7413]	S METHYL 5' THIOADENOSINE PHOSPHORYLASE EC_2.4.2.28 5' METHYLTHIOADENOSINE PHOSPHORYLASE MTA PHOSPHORYLASE MTAP MTAPASE
Peak_997659	chr9	21836462	21836762	301	*	6.85	5.91	7.42	-1.51	1.91e-11	2.78e-08	51.91	85.24	43.03	160	184.37	168.89	Intron (ENST00000380172/ENSG00000099810, intron 4 of 7)	chr9	21854723	21931198	76476	1	ENST00000577563	-17961	ENSG00000099810	MTAP	HGNC Symbol	protein_coding	methylthioadenosine phosphorylase [Source:HGNC Symbol;Acc:7413]	S METHYL 5' THIOADENOSINE PHOSPHORYLASE EC_2.4.2.28 5' METHYLTHIOADENOSINE PHOSPHORYLASE MTA PHOSPHORYLASE MTAP MTAPASE
Peak_311024	chr14	105331880	105332180	301	*	6.88	6.35	7.27	-0.92	2.3e-05	0.00425	77.16	75.77	91.44	121	172.42	168.89	Promoter (<=1kb)	chr14	105331654	105363086	31433	1	ENST00000418279	226	ENSG00000099814	CEP170B	HGNC Symbol	protein_coding	centrosomal protein 170B [Source:HGNC Symbol;Acc:20362]	UNKNOWN
Peak_594095	chr22	24448058	24448358	301	*	6.19	5.35	6.72	-1.37	8.28e-07	0.000266	44.89	37.88	39.67	101	120.35	95.74	Intron (ENST00000454754/ENSG00000099991, intron 7 of 8)	chr22	24451531	24452988	1458	1	ENST00000474981	-3173	ENSG00000099991	CABIN1	HGNC Symbol	protein_coding	calcineurin binding protein 1 [Source:HGNC Symbol;Acc:24187]	CALCINEURIN BINDING CABIN 1 CALCINEURIN INHIBITOR CAIN
Peak_593092	chr22	22090093	22090393	301	*	6.86	6.42	7.2	-0.78	0.000302	0.0347	80.66	66.3	109.59	159	138.28	144.51	Promoter (<=1kb)	chr22	22051833	22090123	38291	2	ENST00000339468	0	ENSG00000100027	YPEL1	HGNC Symbol	protein_coding	yippee-like 1 (Drosophila) [Source:HGNC Symbol;Acc:12845]	YIPPEE 1
Peak_593103	chr22	22110123	22110423	301	*	6.46	5.81	6.9	-1.09	1.41e-05	0.00283	32.27	65.35	71.27	106	124.62	128.25	3' UTR	chr22	22118273	22123717	5445	2	ENST00000491588	13294	ENSG00000100030	MAPK1	HGNC Symbol	protein_coding	mitogen-activated protein kinase 1 [Source:HGNC Symbol;Acc:6871]	MITOGEN ACTIVATED KINASE 1 MAP KINASE 1 MAPK 1 EC_2.7.11.24 ERT1 EXTRACELLULAR SIGNAL REGULATED KINASE 2 ERK 2 MAP KINASE P42 P42 MAPK MITOGEN ACTIVATED KINASE 2 MAP KINASE 2 MAPK 2
Peak_592142	chr22	18917052	18917352	301	*	6.54	5.78	7.04	-1.26	5.88e-06	0.00137	69.44	43.57	51.77	104	166.44	123.74	Promoter (1-2kb)	chr22	18912238	18918623	6386	2	ENST00000496625	1271	ENSG00000100033	PRODH	HGNC Symbol	protein_coding	proline dehydrogenase (oxidase) 1 [Source:HGNC Symbol;Acc:9453]
Peak_600650	chr22	38240244	38240544	301	*	6.97	6.5	7.33	-0.83	0.000124	0.0169	74.35	86.19	110.93	159	179.25	143.61	Promoter (<=1kb)	chr22	38226862	38240438	13577	2	ENST00000215941	0	ENSG00000100124	ANKRD54	HGNC Symbol	protein_coding	ankyrin repeat domain 54 [Source:HGNC Symbol;Acc:25185]	ANKYRIN REPEAT DOMAIN CONTAINING 54
Peak_601038	chr22	39101431	39101731	301	*	7.36	6.84	7.74	-0.89	2.65e-07	0.000101	96.8	136.39	110.93	194	245.82	199.6	Promoter (<=1kb)	chr22	39101728	39129592	27865	1	ENST00000216044	0	ENSG00000100226	GTPBP1	HGNC Symbol	protein_coding	GTP binding protein 1 [Source:HGNC Symbol;Acc:4669]	GTP BINDING 1
Peak_599711	chr22	36325710	36326010	301	*	3.81	4.58	2.03	2.56	0.000186	0.0234	28.76	23.68	19.5	6	1.71	4.52	Intron (ENST00000359369/ENSG00000100320, intron 1 of 13)	chr22	36140030	36334945	194916	2	ENST00000359369	8935	ENSG00000100320	RBFOX2	HGNC Symbol	protein_coding	RNA binding protein, fox-1 homolog (C. elegans) 2 [Source:HGNC Symbol;Acc:9906]	RNA BINDING FOX 1 HOMOLOG 2 FOX 1 HOMOLOG B RNA BINDING MOTIF 9 RNA BINDING 9
Peak_599785	chr22	36477136	36477436	301	*	5.95	5.27	6.41	-1.14	0.000125	0.017	27.36	36.94	51.1	77	89.62	88.51	Distal Intergenic	chr22	36140252	36424473	284222	2	ENST00000438146	-52663	ENSG00000100320	RBFOX2	HGNC Symbol	protein_coding	RNA binding protein, fox-1 homolog (C. elegans) 2 [Source:HGNC Symbol;Acc:9906]	RNA BINDING FOX 1 HOMOLOG 2 FOX 1 HOMOLOG B RNA BINDING MOTIF 9 RNA BINDING 9
Peak_599761	chr22	36424967	36425267	301	*	6.91	6.4	7.29	-0.89	0.000197	0.0246	62.43	86.19	104.21	163	186.08	121.03	Promoter (<=1kb)	chr22	36140252	36424473	284222	2	ENST00000438146	-494	ENSG00000100320	RBFOX2	HGNC Symbol	protein_coding	RNA binding protein, fox-1 homolog (C. elegans) 2 [Source:HGNC Symbol;Acc:9906]	RNA BINDING FOX 1 HOMOLOG 2 FOX 1 HOMOLOG B RNA BINDING MOTIF 9 RNA BINDING 9
Peak_600115	chr22	37172270	37172570	301	*	7.43	7.02	7.76	-0.74	1.35e-05	0.00274	112.93	143.96	131.77	185	250.09	214.05	Promoter (<=1kb)	chr22	37168447	37172300	3854	2	ENST00000476548	0	ENSG00000100360	IFT27	HGNC Symbol	protein_coding	intraflagellar transport 27 homolog (Chlamydomonas) [Source:HGNC Symbol;Acc:18626]	INTRAFLAGELLAR TRANSPORT 27 HOMOLOG GTP BINDING RAY RAB 4
Peak_602342	chr22	41985930	41986230	301	*	7.11	6.68	7.44	-0.76	0.000111	0.0155	95.39	110.81	101.52	173	202.29	145.41	Promoter (<=1kb)	chr22	41972898	41985894	12997	2	ENST00000216259	-36	ENSG00000100417	PMM1	HGNC Symbol	protein_coding	phosphomannomutase 1 [Source:HGNC Symbol;Acc:9114]	PHOSPHOMANNOMUTASE PMM EC_5.4.2.8
Peak_278210	chr14	23083106	23083406	301	*	6.47	5.86	6.9	-1.04	4.28e-05	0.0071	70.84	52.09	51.1	114	139.13	104.77	Promoter (2-3kb)	chr14	23080447	23081264	818	1	ENST00000489928	2659	ENSG00000100439	ABHD4	HGNC Symbol	protein_coding	abhydrolase domain containing 4 [Source:HGNC Symbol;Acc:20154]	1 ACYLGLYCEROL 3 PHOSPHATE O ACYLTRANSFERASE ABHD5 EC_2.3.1.51 ABHYDROLASE DOMAIN CONTAINING 5
Peak_278921	chr14	24899355	24899655	301	*	7.09	6.53	7.49	-0.97	6.99e-07	0.000231	86.98	100.39	89.42	152	199.73	188.76	Promoter (<=1kb)	chr14	24899430	24900871	1442	1	ENST00000556510	0	ENSG00000100441	KHNYN	HGNC Symbol	protein_coding	KH and NYN domain containing [Source:HGNC Symbol;Acc:20166]	KHNYN KH AND NYN DOMAIN CONTAINING
Peak_285941	chr14	45603619	45603919	301	*	7.09	6.48	7.52	-1.04	6.8e-08	3.17e-05	83.47	107.02	77.32	193	201.44	157.15	Promoter (<=1kb)	chr14	45584803	45603732	18930	2	ENST00000396062	0	ENSG00000100442	FKBP3	HGNC Symbol	protein_coding	FK506 binding protein 3, 25kDa [Source:HGNC Symbol;Acc:3719]	PEPTIDYL PROLYL CIS TRANS ISOMERASE FKBP3 PPIASE FKBP3 EC_5.2.1.8.25 KDA FK506 BINDING 25 KDA FKBP FKBP 25 FK506 BINDING 3 FKBP 3 IMMUNOPHILIN FKBP25 RAPAMYCIN SELECTIVE 25 KDA IMMUNOPHILIN ROTAMASE
Peak_278925	chr14	24911918	24912218	301	*	6.98	6.39	7.4	-1.02	3.35e-07	0.000123	71.55	99.45	80.01	152	198.03	158.06	Promoter (<=1kb)	chr14	24908972	24911982	3011	2	ENST00000544691	0	ENSG00000100445	SDR39U1	HGNC Symbol	protein_coding	short chain dehydrogenase/reductase family 39U, member 1 [Source:HGNC Symbol;Acc:20275]
Peak_278335	chr14	23398569	23398869	301	*	7.4	6.99	7.73	-0.74	1.72e-05	0.00333	116.44	150.59	114.29	215	227.05	193.28	Promoter (<=1kb)	chr14	23389720	23398794	9075	2	ENST00000324366	0	ENSG00000100462	PRMT5	HGNC Symbol	protein_coding	protein arginine methyltransferase 5 [Source:HGNC Symbol;Acc:10894]	ARGININE N METHYLTRANSFERASE 5 EC_2.1.1.- HISTONE ARGININE N METHYLTRANSFERASE PRMT5 EC_2.1.1.125 SHK1 KINASE BINDING 1 HOMOLOG SKB1 HOMOLOG
Peak_281079	chr14	31517785	31518085	301	*	6.18	5.33	6.71	-1.39	4.59e-07	0.000161	41.38	42.62	36.31	118	98.16	98.45	Intron (ENST00000557346/ENSG00000100478, intron 1 of 5)	chr14	31535502	31542391	6890	1	ENST00000556480	-17417	ENSG00000100478	AP4S1	HGNC Symbol	protein_coding	adaptor-related protein complex 4, sigma 1 subunit [Source:HGNC Symbol;Acc:575]	AP COMPLEX SUBUNIT SIGMA COMPLEX SUBUNIT SIGMA COMPLEX SUBUNIT SIGMA SIGMA AP SIGMA ADAPTIN ADAPTIN
Peak_287622	chr14	51297770	51298070	301	*	6.61	6.14	6.96	-0.81	0.000437	0.0466	73.65	64.4	73.96	122	129.74	121.03	Promoter (<=1kb)	chr14	51186481	51297839	111359	2	ENST00000245441	0	ENSG00000100503	NIN	HGNC Symbol	protein_coding	ninein (GSK3B interacting protein) [Source:HGNC Symbol;Acc:14906]	NINEIN
Peak_289099	chr14	54863437	54863737	301	*	6.98	6.45	7.37	-0.92	4.82e-06	0.00116	83.47	91.87	86.06	167	180.1	148.12	Promoter (<=1kb)	chr14	54863567	54884669	21103	1	ENST00000555837	0	ENSG00000100526	CDKN3	HGNC Symbol	protein_coding	cyclin-dependent kinase inhibitor 3 [Source:HGNC Symbol;Acc:1791]
Peak_289006	chr14	54667524	54667824	301	*	5.59	4.62	6.16	-1.54	7.47e-06	0.00167	22.45	21.78	29.58	67	60.6	86.7	Distal Intergenic	chr14	54863567	54884669	21103	1	ENST00000555837	-195743	ENSG00000100526	CDKN3	HGNC Symbol	protein_coding	cyclin-dependent kinase inhibitor 3 [Source:HGNC Symbol;Acc:1791]
Peak_289148	chr14	54976349	54976649	301	*	7.03	6.46	7.44	-0.98	4.78e-06	0.00115	79.96	95.66	88.75	204	180.1	136.38	Promoter (<=1kb)	chr14	54976530	55004999	28470	1	ENST00000554791	0	ENSG00000100532	CGRRF1	HGNC Symbol	protein_coding	cell growth regulator with ring finger domain 1 [Source:HGNC Symbol;Acc:15528]	CELL GROWTH REGULATOR WITH RING FINGER DOMAIN 1 CELL GROWTH REGULATORY GENE 19
Peak_294487	chr14	67826473	67826773	301	*	7.08	6.6	7.44	-0.83	1.26e-05	0.00258	96.1	110.81	84.71	169	193.76	157.15	Promoter (<=1kb)	chr14	67761088	67826508	65421	2	ENST00000554087	0	ENSG00000100554	ATP6V1D	HGNC Symbol	protein_coding	ATPase, H+ transporting, lysosomal 34kDa, V1 subunit D [Source:HGNC Symbol;Acc:13527]	V TYPE PROTON ATPASE SUBUNIT D V ATPASE SUBUNIT D VACUOLAR PROTON PUMP SUBUNIT D
Peak_290440	chr14	57946811	57947111	301	*	5.61	4.58	6.2	-1.62	7.52e-06	0.00168	30.16	18.94	22.86	59	75.97	85.8	Promoter (1-2kb)	chr14	57942032	57948308	6277	2	ENST00000524996	1197	ENSG00000100557	C14orf105	HGNC Symbol	protein_coding	chromosome 14 open reading frame 105 [Source:HGNC Symbol;Acc:20189]	UNCHARACTERIZED
Peak_294509	chr14	67880955	67881255	301	*	6.15	5.46	6.62	-1.15	0.00011	0.0152	30.86	39.78	61.85	112	92.18	90.32	Promoter (2-3kb)	chr14	67853700	67878917	25218	2	ENST00000216446	-2038	ENSG00000100558	PLEK2	HGNC Symbol	protein_coding	pleckstrin 2 [Source:HGNC Symbol;Acc:19238]	PLECKSTRIN 2
Peak_290778	chr14	58711352	58711652	301	*	6.77	6.21	7.17	-0.96	1.35e-05	0.00274	65.93	83.35	73.28	152	151.93	128.25	Promoter (<=1kb)	chr14	58711549	58738725	27177	1	ENST00000216455	0	ENSG00000100567	PSMA3	HGNC Symbol	protein_coding	proteasome (prosome, macropain) subunit, alpha type, 3 [Source:HGNC Symbol;Acc:9532]	PROTEASOME SUBUNIT ALPHA TYPE EC_3.4.25.1 MACROPAIN SUBUNIT MULTICATALYTIC ENDOPEPTIDASE COMPLEX SUBUNIT PROTEASOME COMPONENT
Peak_298982	chr14	77787465	77787765	301	*	7.63	6.89	8.11	-1.22	1.78e-12	3.48e-09	127.66	136.39	92.11	241	324.35	264.63	Promoter (<=1kb)	chr14	77787706	77794380	6675	1	ENST00000554846	0	ENSG00000100577	GSTZ1	HGNC Symbol	protein_coding	glutathione S-transferase zeta 1 [Source:HGNC Symbol;Acc:4643]	MALEYLACETOACETATE ISOMERASE MAAI EC_5.2.1.2 GLUTATHIONE S TRANSFERASE ZETA 1 EC_2.5.1.- 18
Peak_299005	chr14	77843341	77843641	301	*	7.05	6.38	7.5	-1.12	1.93e-08	1.06e-05	88.38	84.29	77.99	200	192.9	150.83	Promoter (<=1kb)	chr14	77801364	77843452	42089	2	ENST00000216468	0	ENSG00000100580	TMED8	HGNC Symbol	protein_coding	transmembrane emp24 protein transport domain containing 8 [Source:HGNC Symbol;Acc:18633]	GOLGI RESIDENT GCP60 ACYL COA BINDING DOMAIN CONTAINING 3 GOLGI COMPLEX ASSOCIATED 1 GOCAP1 GOLGI PHOSPHOPROTEIN 1 GOLPH1
Peak_291169	chr14	59655133	59655433	301	*	7.27	6.64	7.7	-1.06	9.39e-09	5.72e-06	98.9	104.18	96.81	179	236.44	209.54	Promoter (<=1kb)	chr14	59655364	59732879	77516	1	ENST00000556596	0	ENSG00000100592	DAAM1	HGNC Symbol	protein_coding	dishevelled associated activator of morphogenesis 1 [Source:HGNC Symbol;Acc:18142]
Peak_291194	chr14	59721262	59721562	301	*	6.13	5.44	6.59	-1.15	4.37e-05	0.00722	34.37	52.09	43.7	102	99.01	88.51	Intron (ENST00000556596/ENSG00000100592, intron 1 of 1)	chr14	59730173	59838123	107951	1	ENST00000395125	-8611	ENSG00000100592	DAAM1	HGNC Symbol	protein_coding	dishevelled associated activator of morphogenesis 1 [Source:HGNC Symbol;Acc:18142]
Peak_299121	chr14	78083047	78083347	301	*	7.9	7.27	8.33	-1.06	4.84e-12	8.09e-09	141.69	173.32	149.25	312	357.64	295.34	Promoter (<=1kb)	chr14	77972340	78083116	110777	2	ENST00000216484	0	ENSG00000100596	SPTLC2	HGNC Symbol	protein_coding	serine palmitoyltransferase, long chain base subunit 2 [Source:HGNC Symbol;Acc:11278]	SERINE PALMITOYLTRANSFERASE 2 EC_2.3.1.50 LONG CHAIN BASE BIOSYNTHESIS 2 LCB 2 LONG CHAIN BASE BIOSYNTHESIS 2A LCB2A SERINE PALMITOYL COA TRANSFERASE 2 SPT 2
Peak_305315	chr14	93007001	93007301	301	*	6.99	6.39	7.42	-1.03	8.3e-06	0.00182	61.02	101.34	89.42	171	221.07	121.03	Intron (ENST00000216487/ENSG00000100599, intron 1 of 9)	chr14	93022185	93082373	60189	1	ENST00000556385	-14884	ENSG00000100599	RIN3	HGNC Symbol	protein_coding	Ras and Rab interactor 3 [Source:HGNC Symbol;Acc:18751]	RAS AND RAB INTERACTOR 3 RAS INTERACTION/INTERFERENCE 3
Peak_305334	chr14	93052488	93052788	301	*	6.7	6.11	7.11	-1	7.28e-06	0.00163	76.46	75.77	55.13	146	137.42	131.86	Intron (ENST00000216487/ENSG00000100599, intron 3 of 9)	chr14	93043640	93052925	9286	1	ENST00000555891	8848	ENSG00000100599	RIN3	HGNC Symbol	protein_coding	Ras and Rab interactor 3 [Source:HGNC Symbol;Acc:18751]	RAS AND RAB INTERACTOR 3 RAS INTERACTION/INTERFERENCE 3
Peak_305412	chr14	93214874	93215174	301	*	6.63	6.17	6.98	-0.81	0.00044	0.0468	67.34	76.72	71.94	119	144.25	114.7	Promoter (<=1kb)	chr14	93170152	93214957	44806	2	ENST00000555699	0	ENSG00000100600	LGMN	HGNC Symbol	protein_coding	legumain [Source:HGNC Symbol;Acc:9472]	LEGUMAIN PRECURSOR EC_3.4.22.34 ASPARAGINYL ENDOPEPTIDASE PROTEASE CYSTEINE 1
Peak_305513	chr14	93474822	93475122	301	*	6.34	5.78	6.73	-0.95	0.000175	0.0223	40.68	72.93	51.77	96	124.62	98.45	Intron (ENST00000267615/ENSG00000100605, intron 4 of 10)	chr14	93412804	93465284	52481	2	ENST00000553695	-9538	ENSG00000100605	ITPK1	HGNC Symbol	protein_coding	inositol-tetrakisphosphate 1-kinase [Source:HGNC Symbol;Acc:6177]	UNKNOWN
Peak_305515	chr14	93479657	93479957	301	*	6.52	5.92	6.93	-1.01	5.04e-05	0.00812	54.71	82.4	45.05	106	128.03	132.77	Intron (ENST00000267615/ENSG00000100605, intron 4 of 10)	chr14	93412804	93465284	52481	2	ENST00000553695	-14373	ENSG00000100605	ITPK1	HGNC Symbol	protein_coding	inositol-tetrakisphosphate 1-kinase [Source:HGNC Symbol;Acc:6177]	UNKNOWN
Peak_291545	chr14	60631989	60632289	301	*	6.75	6.32	7.09	-0.76	0.00043	0.046	78.56	89.98	71.94	127	145.96	134.57	Promoter (<=1kb)	chr14	60611502	60632211	20710	2	ENST00000557185	0	ENSG00000100612	DHRS7	HGNC Symbol	protein_coding	dehydrogenase/reductase (SDR family) member 7 [Source:HGNC Symbol;Acc:21524]	DEHYDROGENASE/REDUCTASE SDR FAMILY MEMBER 7 PRECURSOR EC_1.1.-.- RETINAL SHORT CHAIN DEHYDROGENASE/REDUCTASE 4 RETSDR4
Peak_291540	chr14	60618521	60618821	301	*	6.54	5.88	6.99	-1.11	4.62e-06	0.00112	53.31	67.25	55.8	132	116.08	132.77	Promoter (1-2kb)	chr14	60611524	60619892	8369	2	ENST00000557751	1071	ENSG00000100612	DHRS7	HGNC Symbol	protein_coding	dehydrogenase/reductase (SDR family) member 7 [Source:HGNC Symbol;Acc:21524]	DEHYDROGENASE/REDUCTASE SDR FAMILY MEMBER 7 PRECURSOR EC_1.1.-.- RETINAL SHORT CHAIN DEHYDROGENASE/REDUCTASE 4 RETSDR4
Peak_295337	chr14	69783834	69784134	301	*	7.07	6.53	7.46	-0.93	3.28e-06	0.000842	94.69	97.55	84.71	161	215.95	151.73	Intron (ENST00000554317/ENSG00000100626, intron 2 of 2)	chr14	69799239	69806340	7102	1	ENST00000556677	-15105	ENSG00000100626	GALNT16	HGNC Symbol	protein_coding	UDP-N-acetyl-alpha-D-galactosamine:polypeptide N-acetylgalactosaminyltransferase 16 [Source:HGNC Symbol;Acc:23233]
Peak_305949	chr14	94431803	94432103	301	*	6.57	5.93	7.02	-1.09	1.84e-05	0.00354	82.07	42.62	57.82	132	145.1	111.99	Intron (ENST00000555019/ENSG00000100628, intron 1 of 9)	chr14	94400512	94423767	23256	2	ENST00000315988	-8036	ENSG00000100628	ASB2	HGNC Symbol	protein_coding	ankyrin repeat and SOCS box containing 2 [Source:HGNC Symbol;Acc:16012]	ANKYRIN REPEAT AND SOCS BOX 2 ASB 2
Peak_300673	chr14	81408014	81408314	301	*	6.82	6.24	7.23	-1	2.54e-06	0.000679	77.86	85.24	63.2	150	171.56	130.06	Promoter (<=1kb)	chr14	80962821	81408129	445309	2	ENST00000555265	0	ENSG00000100629	CEP128	HGNC Symbol	protein_coding	centrosomal protein 128kDa [Source:HGNC Symbol;Acc:20359]	UNKNOWN
Peak_300667	chr14	81393113	81393413	301	*	6.43	5.66	6.92	-1.26	4.11e-07	0.000146	57.52	52.09	42.36	124	122.06	118.32	Intron (ENST00000281129/ENSG00000100629, intron 1 of 23)	chr14	80962817	81405884	443068	2	ENST00000281129	12471	ENSG00000100629	CEP128	HGNC Symbol	protein_coding	centrosomal protein 128kDa [Source:HGNC Symbol;Acc:20359]	UNKNOWN
Peak_292144	chr14	62161889	62162189	301	*	7.4	6.82	7.81	-0.99	4.58e-08	2.25e-05	86.28	129.76	123.03	188	288.5	198.7	Promoter (<=1kb)	chr14	62162231	62188542	26312	1	ENST00000557446	-42	ENSG00000100644	HIF1A	HGNC Symbol	protein_coding	hypoxia inducible factor 1, alpha subunit (basic helix-loop-helix transcription factor) [Source:HGNC Symbol;Acc:4910]
Peak_295485	chr14	70078113	70078413	301	*	6.89	6.31	7.31	-1	6.65e-06	0.00152	63.13	108.92	65.21	176	154.49	145.41	Promoter (<=1kb)	chr14	70078313	70181859	103547	1	ENST00000342745	0	ENSG00000100647	KIAA0247	HGNC Symbol	protein_coding	KIAA0247 [Source:HGNC Symbol;Acc:19956]	UNCHARACTERIZED PRECURSOR
Peak_295547	chr14	70233642	70233942	301	*	6.98	6.3	7.44	-1.14	1.84e-08	1.03e-05	82.07	80.51	73.96	163	190.34	167.99	Promoter (<=1kb)	chr14	70233810	70238690	4881	1	ENST00000394366	0	ENSG00000100650	SRSF5	HGNC Symbol	protein_coding	serine/arginine-rich splicing factor 5 [Source:HGNC Symbol;Acc:10787]	SERINE/ARGININE RICH SPLICING FACTOR 5 DELAYED EARLY HRS PRE SPLICING FACTOR SRP40 SPLICING FACTOR ARGININE/SERINE RICH 5
Peak_295530	chr14	70186205	70186505	301	*	6.09	5.51	6.51	-1	0.000436	0.0465	40.68	50.2	45.72	71	99.87	102.06	Distal Intergenic	chr14	70193617	70238721	45105	1	ENST00000553521	-7112	ENSG00000100650	SRSF5	HGNC Symbol	protein_coding	serine/arginine-rich splicing factor 5 [Source:HGNC Symbol;Acc:10787]	SERINE/ARGININE RICH SPLICING FACTOR 5 DELAYED EARLY HRS PRE SPLICING FACTOR SRP40 SPLICING FACTOR ARGININE/SERINE RICH 5
Peak_293307	chr14	64854684	64854984	301	*	7.05	6.41	7.49	-1.08	1.56e-07	6.43e-05	73.65	98.5	82.7	200	174.13	163.48	Promoter (<=1kb)	chr14	64854749	64926722	71974	1	ENST00000545908	0	ENSG00000100714	MTHFD1	HGNC Symbol	protein_coding	methylenetetrahydrofolate dehydrogenase (NADP+ dependent) 1, methenyltetrahydrofolate cyclohydrolase, formyltetrahydrofolate synthetase [Source:HGNC Symbol;Acc:7432]	C 1 TETRAHYDROFOLATE SYNTHASE CYTOPLASMIC C1 THF SYNTHASE [INCLUDES METHYLENETETRAHYDROFOLATE DEHYDROGENASE EC_1.5.1.5 ; METHENYLTETRAHYDROFOLATE CYCLOHYDROLASE EC_3.5.4.- 9 ; FORMYLTETRAHYDROFOLATE SYNTHETASE EC_6.3.-.- 4 3 ][CONTAINS C 1 TETRAHYDROFOLATE SYNTHASE CYTOPLASMIC N TERMINALLY PROCESSED]
Peak_303516	chr14	89029268	89029568	301	*	6.72	6.18	7.11	-0.93	4.43e-05	0.0073	75.05	76.72	65.89	116	151.93	147.22	Promoter (<=1kb)	chr14	89029314	89078751	49438	1	ENST00000302216	0	ENSG00000100722	ZC3H14	HGNC Symbol	protein_coding	zinc finger CCCH-type containing 14 [Source:HGNC Symbol;Acc:20509]	ZINC FINGER CCCH DOMAIN CONTAINING 14
Peak_296076	chr14	71374040	71374340	301	*	6.58	5.98	7	-1.02	2.06e-05	0.00387	53.31	75.77	60.51	128	154.49	102.06	Promoter (<=1kb)	chr14	71374122	71479555	105434	1	ENST00000554879	0	ENSG00000100731	PCNX	HGNC Symbol	protein_coding	pecanex homolog (Drosophila) [Source:HGNC Symbol;Acc:19740]
Peak_296107	chr14	71488469	71488769	301	*	5.92	4.87	6.52	-1.65	1.15e-07	4.98e-05	36.47	30.31	20.84	107	77.67	90.32	Intron (ENST00000238570/ENSG00000100731, intron 12 of 34)	chr14	71492912	71493919	1008	1	ENST00000554707	-4143	ENSG00000100731	PCNX	HGNC Symbol	protein_coding	pecanex homolog (Drosophila) [Source:HGNC Symbol;Acc:19740]
Peak_307029	chr14	96719492	96719792	301	*	6.06	5.46	6.48	-1.02	0.000361	0.04	42.09	38.83	51.1	76	93.89	98.45	Promoter (2-3kb)	chr14	96722161	96731100	8940	1	ENST00000216629	-2369	ENSG00000100739	BDKRB1	HGNC Symbol	protein_coding	bradykinin receptor B1 [Source:HGNC Symbol;Acc:1029]	RECEPTOR
Peak_307028	chr14	96715406	96715706	301	*	6.86	6	7.4	-1.4	1.25e-10	1.43e-07	57.52	82.4	51.77	166	173.27	167.99	Intron (ENST00000553811/ENSG00000258691, intron 2 of 3)	chr14	96722161	96731100	8940	1	ENST00000216629	-6455	ENSG00000100739	BDKRB1	HGNC Symbol	protein_coding	bradykinin receptor B1 [Source:HGNC Symbol;Acc:1029]	RECEPTOR
Peak_307247	chr14	97263504	97263804	301	*	7.32	6.41	7.88	-1.47	3.6e-14	1.2e-10	96.8	74.82	82.7	204	259.48	242.95	Promoter (<=1kb)	chr14	97263641	97347950	84310	1	ENST00000216639	0	ENSG00000100749	VRK1	HGNC Symbol	protein_coding	vaccinia related kinase 1 [Source:HGNC Symbol;Acc:12718]	SERINE/THREONINE KINASE VRK1 EC_2.7.11.1 VACCINIA RELATED KINASE 1
Peak_304860	chr14	91976633	91976933	301	*	7.5	7	7.87	-0.86	2.6e-07	9.95e-05	120.65	135.44	129.09	204	256.07	241.15	Promoter (<=1kb)	chr14	91923955	91976644	52690	2	ENST00000337238	0	ENSG00000100796	SMEK1	HGNC Symbol	protein_coding	SMEK homolog 1, suppressor of mek1 (Dictyostelium) [Source:HGNC Symbol;Acc:20219]	SERINE/THREONINE PHOSPHATASE 4 REGULATORY SUBUNIT 3
Peak_277184	chr14	20801241	20801541	301	*	6.14	5.45	6.6	-1.15	5.63e-05	0.00889	49.8	39.78	41.68	83	104.99	103.87	Promoter (<=1kb)	chr14	20779529	20801447	21919	2	ENST00000358932	0	ENSG00000100814	CCNB1IP1	HGNC Symbol	protein_coding	cyclin B1 interacting protein 1, E3 ubiquitin protein ligase [Source:HGNC Symbol;Acc:19437]	E3 UBIQUITIN LIGASE CCNB1IP1 EC_6.3.2.- CYCLIN B1 INTERACTING 1
Peak_305078	chr14	92506288	92506588	301	*	6.58	6.06	6.95	-0.89	0.000212	0.0261	61.73	78.61	60.51	140	133.15	98.45	Promoter (<=1kb)	chr14	92432335	92506403	74069	2	ENST00000267622	0	ENSG00000100815	TRIP11	HGNC Symbol	protein_coding	thyroid hormone receptor interactor 11 [Source:HGNC Symbol;Acc:12305]	THYROID RECEPTOR INTERACTING 11 TR INTERACTING 11 TRIP 11 CLONAL EVOLUTION RELATED GENE ON CHROMOSOME 14 GOLGI ASSOCIATED MICROTUBULE BINDING 210 GMAP 210 TRIP230
Peak_278620	chr14	24109756	24110056	301	*	6.15	5.46	6.62	-1.16	0.000317	0.036	46.29	44.51	41.01	62	139.13	93.03	Promoter (1-2kb)	chr14	24108548	24114504	5957	1	ENST00000553600	1208	ENSG00000100867	DHRS2	HGNC Symbol	protein_coding	dehydrogenase/reductase (SDR family) member 2 [Source:HGNC Symbol;Acc:18349]
Peak_282786	chr14	35451898	35452198	301	*	6.45	5.89	6.86	-0.97	6.49e-05	0.01	54.01	74.82	49.08	116	127.18	104.77	Promoter (<=1kb)	chr14	35451907	35470193	18287	1	ENST00000555746	0	ENSG00000100883	SRP54	HGNC Symbol	protein_coding	signal recognition particle 54kDa [Source:HGNC Symbol;Acc:11301]	SIGNAL RECOGNITION PARTICLE 54 KDA
Peak_277698	chr14	21905372	21905672	301	*	6.6	6.06	6.99	-0.92	6.97e-05	0.0106	58.22	78.61	63.87	106	135.72	139.09	Promoter (<=1kb)	chr14	21853353	21905402	52050	2	ENST00000430710	0	ENSG00000100888	CHD8	HGNC Symbol	protein_coding	chromodomain helicase DNA binding protein 8 [Source:HGNC Symbol;Acc:20153]	CHROMODOMAIN HELICASE DNA BINDING 8 CHD 8 EC_3.6.4.12 ATP DEPENDENT HELICASE CHD8
Peak_277704	chr14	21924204	21924504	301	*	7.21	6.73	7.58	-0.85	8.32e-06	0.00183	92.59	115.55	110.26	159	237.29	176.12	Promoter (<=1kb)	chr14	21853645	21924239	70595	2	ENST00000557364	0	ENSG00000100888	CHD8	HGNC Symbol	protein_coding	chromodomain helicase DNA binding protein 8 [Source:HGNC Symbol;Acc:20153]	CHROMODOMAIN HELICASE DNA BINDING 8 CHD 8 EC_3.6.4.12 ATP DEPENDENT HELICASE CHD8
Peak_278799	chr14	24583734	24584034	301	*	7.53	7.1	7.86	-0.76	7.38e-06	0.00165	154.31	151.54	106.9	225	275.7	195.99	Promoter (<=1kb)	chr14	24583836	24586220	2385	1	ENST00000561056	0	ENSG00000100897	DCAF11	HGNC Symbol	protein_coding	DDB1 and CUL4 associated factor 11 [Source:HGNC Symbol;Acc:20258]
Peak_283094	chr14	36295348	36295648	301	*	7.78	7.1	8.24	-1.14	2.55e-12	4.67e-09	162.73	147.75	100.18	307	326.91	272.76	Promoter (<=1kb)	chr14	36295524	36341169	45646	1	ENST00000216807	0	ENSG00000100916	BRMS1L	HGNC Symbol	protein_coding	breast cancer metastasis-suppressor 1-like [Source:HGNC Symbol;Acc:20512]	BREAST CANCER METASTASIS SUPPRESSOR 1
Peak_284449	chr14	39644196	39644496	301	*	7.34	6.87	7.69	-0.82	1.81e-05	0.00348	96.1	139.23	115.64	231	209.12	177.93	Promoter (<=1kb)	chr14	39644387	39648450	4064	1	ENST00000553331	0	ENSG00000100941	PNN	HGNC Symbol	protein_coding	pinin, desmosome associated protein [Source:HGNC Symbol;Acc:9162]	PININ
Peak_278896	chr14	24835840	24836140	301	*	6.83	6.32	7.2	-0.87	4.51e-05	0.0074	73.65	71.98	94.8	146	145.1	149.02	Promoter (<=1kb)	chr14	24836117	24848810	12694	1	ENST00000413692	0	ENSG00000100968	NFATC4	HGNC Symbol	protein_coding	nuclear factor of activated T-cells, cytoplasmic, calcineurin-dependent 4 [Source:HGNC Symbol;Acc:7778]
Peak_562880	chr20	25218480	25218780	301	*	7.41	6.63	7.91	-1.28	6.42e-11	8.02e-08	115.03	83.35	98.83	202	269.72	250.18	Distal Intergenic	chr20	25228705	25278650	49946	1	ENST00000216962	-9925	ENSG00000100994	PYGB	HGNC Symbol	protein_coding	phosphorylase, glycogen; brain [Source:HGNC Symbol;Acc:9723]	GLYCOGEN PHOSPHORYLASE EC_2.4.1.1
Peak_562905	chr20	25291000	25291300	301	*	7.01	6.56	7.36	-0.8	0.000475	0.0498	101.01	91.87	89.42	127	218.51	146.31	Promoter (<=1kb)	chr20	25287469	25291108	3640	2	ENST00000481556	0	ENSG00000100997	ABHD12	HGNC Symbol	protein_coding	abhydrolase domain containing 12 [Source:HGNC Symbol;Acc:15868]
Peak_563004	chr20	25506570	25506870	301	*	6.5	5.84	6.95	-1.11	1.1e-05	0.00231	54.01	72.93	45.05	92	151.93	126.44	Intron (ENST00000278886/ENSG00000101004, intron 2 of 23)	chr20	25469619	25477439	7821	2	ENST00000461642	-29131	ENSG00000101004	NINL	HGNC Symbol	protein_coding	ninein-like [Source:HGNC Symbol;Acc:29163]	NINEIN
Peak_569180	chr20	42219376	42219676	301	*	6.78	6.15	7.21	-1.07	8.46e-07	0.000271	74.35	79.56	58.49	146	159.62	139.09	Promoter (<=1kb)	chr20	42219571	42275936	56366	1	ENST00000373030	0	ENSG00000101052	IFT52	HGNC Symbol	protein_coding	intraflagellar transport 52 homolog (Chlamydomonas) [Source:HGNC Symbol;Acc:15901]	INTRAFLAGELLAR TRANSPORT 52 HOMOLOG NGD5
Peak_573003	chr20	50202573	50202873	301	*	6.56	5.94	7	-1.06	1.56e-05	0.00308	60.32	58.72	64.54	120	151.93	111.09	Distal Intergenic	chr20	50007765	50179370	171606	2	ENST00000609507	-23203	ENSG00000101096	NFATC2	HGNC Symbol	protein_coding	nuclear factor of activated T-cells, cytoplasmic, calcineurin-dependent 2 [Source:HGNC Symbol;Acc:7776]	NUCLEAR FACTOR OF ACTIVATED T CELLS CYTOPLASMIC 2 NF ATC2 NFATC2 NFAT PRE EXISTING SUBUNIT NF ATP T CELL TRANSCRIPTION FACTOR NFAT1
Peak_578094	chr20	61283538	61283838	301	*	7	6.45	7.39	-0.93	5.07e-05	0.00816	70.14	88.08	104.88	176	196.32	130.06	Intron (ENST00000217159/ENSG00000101187, intron 1 of 11)	chr20	61287711	61303645	15935	1	ENST00000370507	-3873	ENSG00000101187	SLCO4A1	HGNC Symbol	protein_coding	solute carrier organic anion transporter family, member 4A1 [Source:HGNC Symbol;Acc:10953]	SOLUTE CARRIER ORGANIC ANION TRANSPORTER FAMILY MEMBER ORGANIC ANION TRANSPORTING POLYPEPTIDE OATP SOLUTE CARRIER FAMILY 21 MEMBER
Peak_553408	chr20	3776642	3776942	301	*	6.8	6.22	7.21	-0.99	4.26e-06	0.00105	73.65	87.14	63.2	138	182.66	124.64	Promoter (<=1kb)	chr20	3776938	3786762	9825	1	ENST00000439880	0	ENSG00000101224	CDC25B	HGNC Symbol	protein_coding	cell division cycle 25B [Source:HGNC Symbol;Acc:1726]
Peak_557846	chr20	13975909	13976209	301	*	6.85	6.38	7.2	-0.82	7.98e-05	0.0118	75.05	100.39	74.63	139	174.13	129.15	Promoter (<=1kb)	chr20	13830049	13975979	145931	2	ENST00000486903	0	ENSG00000101251	SEL1L2	HGNC Symbol	protein_coding	sel-1 suppressor of lin-12-like 2 (C. elegans) [Source:HGNC Symbol;Acc:15897]
Peak_557781	chr20	13820105	13820405	301	*	6.71	5.97	7.2	-1.23	2.38e-06	0.000641	76.46	57.77	53.79	110	149.37	182.44	Distal Intergenic	chr20	13829893	13832065	2173	2	ENST00000482196	11660	ENSG00000101251	SEL1L2	HGNC Symbol	protein_coding	sel-1 suppressor of lin-12-like 2 (C. elegans) [Source:HGNC Symbol;Acc:15897]
Peak_551949	chr20	524285	524585	301	*	6.78	6.3	7.14	-0.85	0.000375	0.0413	90.48	62.51	82.7	130	166.44	127.35	Promoter (<=1kb)	chr20	459116	524340	65225	2	ENST00000400227	0	ENSG00000101266	CSNK2A1	HGNC Symbol	protein_coding	casein kinase 2, alpha 1 polypeptide [Source:HGNC Symbol;Acc:2457]	CASEIN KINASE II SUBUNIT CK II EC_2.7.11.1
Peak_554027	chr20	5107344	5107644	301	*	7.21	6.82	7.51	-0.69	0.000306	0.0351	93.99	123.13	121.69	188	200.59	159.86	Promoter (<=1kb)	chr20	5107432	5178533	71102	1	ENST00000460006	0	ENSG00000101290	CDS2	HGNC Symbol	protein_coding	CDP-diacylglycerol synthase (phosphatidate cytidylyltransferase) 2 [Source:HGNC Symbol;Acc:1801]	PHOSPHATIDATE CYTIDYLYLTRANSFERASE 2 EC_2.7.7.41 CDP DAG SYNTHASE 2 CDP DG SYNTHASE 2 CDP DIACYLGLYCEROL SYNTHASE 2 CDS 2 CDP DIGLYCERIDE PYROPHOSPHORYLASE 2 CDP DIGLYCERIDE SYNTHASE 2 CTP:PHOSPHATIDATE CYTIDYLYLTRANSFERASE 2
Peak_559779	chr20	18488321	18488621	301	*	7.12	6.63	7.49	-0.86	1.66e-05	0.00325	104.51	89.03	103.54	156	201.44	182.44	Promoter (<=1kb)	chr20	18488577	18491575	2999	1	ENST00000474619	0	ENSG00000101310	SEC23B	HGNC Symbol	protein_coding	Sec23 homolog B (S. cerevisiae) [Source:HGNC Symbol;Acc:10702]	TRANSPORT SEC23
Peak_554475	chr20	6103600	6103900	301	*	6.81	6.2	7.24	-1.04	1.1e-06	0.000336	50.5	85.24	84.71	108	174.13	170.7	Promoter (<=1kb)	chr20	6056669	6103677	47009	2	ENST00000536936	0	ENSG00000101311	FERMT1	HGNC Symbol	protein_coding	fermitin family member 1 [Source:HGNC Symbol;Acc:15889]
Peak_563987	chr20	31407485	31407785	301	*	6.25	5.65	6.67	-1.02	0.000172	0.022	46.29	48.3	55.8	102	112.67	90.32	Promoter (<=1kb)	chr20	31407699	31438211	30513	1	ENST00000375571	0	ENSG00000101367	MAPRE1	HGNC Symbol	protein_coding	microtubule-associated protein, RP/EB family, member 1 [Source:HGNC Symbol;Acc:6890]	MICROTUBULE ASSOCIATED RP/EB FAMILY MEMBER
Peak_563989	chr20	31411021	31411321	301	*	6.1	5.41	6.56	-1.15	8.05e-05	0.0119	46.29	51.14	30.25	84	97.31	102.06	Intron (ENST00000375571/ENSG00000101367, intron 1 of 6)	chr20	31407699	31438211	30513	1	ENST00000375571	3322	ENSG00000101367	MAPRE1	HGNC Symbol	protein_coding	microtubule-associated protein, RP/EB family, member 1 [Source:HGNC Symbol;Acc:6890]	MICROTUBULE ASSOCIATED RP/EB FAMILY MEMBER
Peak_564285	chr20	32011003	32011303	301	*	6.82	6.08	7.31	-1.22	3.59e-08	1.83e-05	70.14	68.19	65.21	134	186.08	155.35	Intron (ENST00000217381/ENSG00000101400, intron 2 of 7)	chr20	31995761	32031698	35938	2	ENST00000217381	20395	ENSG00000101400	SNTA1	HGNC Symbol	protein_coding	syntrophin, alpha 1 [Source:HGNC Symbol;Acc:11167]	SYNTROPHIN 59 KDA DYSTROPHIN ASSOCIATED A1 COMPONENT SYNTROPHIN
Peak_562143	chr20	23618464	23618764	301	*	6.83	6.39	7.17	-0.78	0.000316	0.036	79.96	90.92	80.68	161	130.59	139.99	Promoter (<=1kb)	chr20	23608534	23618582	10049	2	ENST00000398411	0	ENSG00000101439	CST3	HGNC Symbol	protein_coding	cystatin C [Source:HGNC Symbol;Acc:2475]	CYSTATIN PRECURSOR
Peak_566912	chr20	37554774	37555074	301	*	6.94	6.41	7.32	-0.92	2.31e-05	0.00426	78.56	85.24	90.76	168	181.81	130.96	Promoter (<=1kb)	chr20	37554955	37581703	26749	1	ENST00000217429	0	ENSG00000101447	FAM83D	HGNC Symbol	protein_coding	family with sequence similarity 83, member D [Source:HGNC Symbol;Acc:16122]	FAM83D
Peak_566935	chr20	37598828	37599128	301	*	5.84	5.03	6.36	-1.33	2.33e-05	0.00428	38.58	30.31	28.91	85	93.89	67.74	Intron (ENST00000373325/ENSG00000101452, intron 2 of 20)	chr20	37591003	37668364	77362	1	ENST00000484417	7825	ENSG00000101452	DHX35	HGNC Symbol	protein_coding	DEAH (Asp-Glu-Ala-His) box polypeptide 35 [Source:HGNC Symbol;Acc:15861]	PROBABLE ATP DEPENDENT RNA HELICASE DHX35 EC_3.6.4.13 DEAH BOX 35
Peak_570177	chr20	44462204	44462504	301	*	6.93	6.34	7.34	-1	2.52e-06	0.000674	68.74	89.03	86.06	157	189.49	139.99	Promoter (<=1kb)	chr20	44451853	44462384	10532	2	ENST00000372557	0	ENSG00000101470	TNNC2	HGNC Symbol	protein_coding	troponin C type 2 (fast) [Source:HGNC Symbol;Acc:11944]	TROPONIN C SLOW SKELETAL AND CARDIAC MUSCLES TN C
Peak_562768	chr20	24973282	24973582	301	*	6.79	6.16	7.24	-1.08	1.37e-06	0.000406	58.22	82.4	73.28	160	160.47	131.86	Promoter (<=1kb)	chr20	24943581	24973360	29780	2	ENST00000447138	0	ENSG00000101474	APMAP	HGNC Symbol	protein_coding	adipocyte plasma membrane associated protein [Source:HGNC Symbol;Acc:13238]	ADIPOCYTE PLASMA MEMBRANE ASSOCIATED
Peak_421411	chr18	34974095	34974395	301	*	6.86	6.3	7.26	-0.97	1.29e-05	0.00263	69.44	81.45	84.71	125	194.61	140.9	Intron (ENST00000334919/ENSG00000101489, intron 2 of 11)	chr18	34824577	35065539	240963	2	ENST00000590112	91144	ENSG00000101489	CELF4	HGNC Symbol	protein_coding	CUGBP, Elav-like family member 4 [Source:HGNC Symbol;Acc:14015]	CUGBP ELAV FAMILY MEMBER 4 CELF 4 BRUNO 4 CUG BP AND ETR 3 FACTOR 4 RNA BINDING BRUNOL 4
Peak_435951	chr18	74171875	74172175	301	*	7.11	6.62	7.47	-0.85	1.05e-05	0.00221	103.81	95.66	95.47	186	191.2	155.35	Intron (ENST00000443185/ENSG00000101493, intron 2 of 7)	chr18	74154785	74202735	47951	2	ENST00000532857	30560	ENSG00000101493	ZNF516	HGNC Symbol	protein_coding	zinc finger protein 516 [Source:HGNC Symbol;Acc:28990]
Peak_437453	chr18	77861145	77861445	301	*	6.11	5.42	6.58	-1.15	4.07e-05	0.00683	43.49	53.04	32.27	82	117.79	86.7	Distal Intergenic	chr18	77866915	77898234	31320	1	ENST00000262198	-5470	ENSG00000101544	ADNP2	HGNC Symbol	protein_coding	ADNP homeobox 2 [Source:HGNC Symbol;Acc:23803]	ACTIVITY DEPENDENT NEUROPROTECTOR HOMEOBOX ACTIVITY DEPENDENT NEUROPROTECTIVE
Peak_408911	chr18	158375	158675	301	*	6.59	6.03	6.99	-0.96	3.43e-05	0.00593	61.73	71.98	61.85	135	127.18	119.22	Promoter (<=1kb)	chr18	158383	211391	53009	1	ENST00000582707	0	ENSG00000101557	USP14	HGNC Symbol	protein_coding	ubiquitin specific peptidase 14 (tRNA-guanine transglycosylase) [Source:HGNC Symbol;Acc:12612]	UBIQUITIN CARBOXYL TERMINAL HYDROLASE 14 EC_3.4.19.12 DEUBIQUITINATING ENZYME 14 UBIQUITIN THIOESTERASE 14 UBIQUITIN SPECIFIC PROCESSING PROTEASE 14
Peak_413001	chr18	9913599	9913899	301	*	7.04	6.61	7.38	-0.77	0.000102	0.0144	89.78	113.65	88.75	146	172.42	179.73	Promoter (<=1kb)	chr18	9913999	9960018	46020	1	ENST00000400000	-100	ENSG00000101558	VAPA	HGNC Symbol	protein_coding	VAMP (vesicle-associated membrane protein)-associated protein A, 33kDa [Source:HGNC Symbol;Acc:12648]	VESICLE ASSOCIATED MEMBRANE ASSOCIATED A VAMP A VAMP ASSOCIATED A VAP A 33 KDA VAMP ASSOCIATED VAP 33
Peak_411683	chr18	7038430	7038730	301	*	7.3	6.62	7.75	-1.13	1.48e-09	1.19e-06	70.84	135.44	89.42	207	244.12	195.99	Promoter (1-2kb)	chr18	7038571	7040236	1666	2	ENST00000585178	1506	ENSG00000101680	LAMA1	HGNC Symbol	protein_coding	laminin, alpha 1 [Source:HGNC Symbol;Acc:6481]	LAMININ SUBUNIT ALPHA 1 PRECURSOR LAMININ A CHAIN LAMININ 1 SUBUNIT ALPHA LAMININ 3 SUBUNIT ALPHA S LAMININ SUBUNIT ALPHA S LAM ALPHA
Peak_1063525	chrX	100075165	100075465	301	*	6.69	5.97	7.17	-1.2	1.19e-07	5.1e-05	56.82	77.66	53.79	120	183.51	128.25	Promoter (<=1kb)	chr23	100075384	100095921	20538	1	ENST00000415585	0	ENSG00000101811	CSTF2	HGNC Symbol	protein_coding	cleavage stimulation factor, 3' pre-RNA, subunit 2, 64kDa [Source:HGNC Symbol;Acc:2484]	CLEAVAGE STIMULATION FACTOR SUBUNIT 2 CF 1.64 KDA SUBUNIT CLEAVAGE STIMULATION FACTOR 64 KDA SUBUNIT CSTF 64 KDA SUBUNIT CSTF 64
Peak_1065968	chrX	107334723	107335023	301	*	7.16	6.26	7.71	-1.46	3.53e-13	8.43e-10	85.57	74.82	69.25	185	217.66	227.6	Promoter (<=1kb)	chr23	107327437	107334848	7412	2	ENST00000217958	0	ENSG00000101843	PSMD10	HGNC Symbol	protein_coding	proteasome (prosome, macropain) 26S subunit, non-ATPase, 10 [Source:HGNC Symbol;Acc:9555]	26S PROTEASOME NON ATPASE REGULATORY SUBUNIT 10 26S PROTEASOME REGULATORY SUBUNIT P28 GANKYRIN
Peak_1036057	chrX	7291002	7291302	301	*	5.48	4.61	6.02	-1.41	0.000113	0.0156	23.85	31.25	18.15	53	67.43	74.06	Distal Intergenic	chr23	7137497	7272851	135355	1	ENST00000217961	153505	ENSG00000101846	STS	HGNC Symbol	protein_coding	steroid sulfatase (microsomal), isozyme S [Source:HGNC Symbol;Acc:11425]	STERYL SULFATASE PRECURSOR EC_3.1.6.2 ARYLSULFATASE C ASC STEROID SULFATASE STERYL SULFATE SULFOHYDROLASE
Peak_1037009	chrX	9431040	9431340	301	*	6.27	5.56	6.74	-1.18	2.81e-05	0.00503	47	43.57	51.1	79	126.33	114.7	Promoter (<=1kb)	chr23	9431335	9687780	256446	1	ENST00000407597	0	ENSG00000101849	TBL1X	HGNC Symbol	protein_coding	transducin (beta)-like 1X-linked [Source:HGNC Symbol;Acc:11585]
Peak_1069111	chrX	118374373	118374673	301	*	5.17	4.17	5.76	-1.59	0.000118	0.0162	23.15	13.26	17.48	45	51.21	65.93	Exon (ENST00000217971/ENSG00000101856, exon 2 of 3)	chr23	118370288	118378428	8141	1	ENST00000535419	4085	ENSG00000101856	PGRMC1	HGNC Symbol	protein_coding	progesterone receptor membrane component 1 [Source:HGNC Symbol;Acc:16090]	MEMBRANE ASSOCIATED PROGESTERONE RECEPTOR COMPONENT 1
Peak_1069448	chrX	119077487	119077787	301	*	6.41	5.85	6.81	-0.96	0.000247	0.0296	49.1	72.93	51.1	120	139.13	77.67	Promoter (<=1kb)	chr23	119059018	119077735	18718	2	ENST00000371410	0	ENSG00000101882	NKAP	HGNC Symbol	protein_coding	NFKB activating protein [Source:HGNC Symbol;Acc:29873]
Peak_1066457	chrX	108716127	108716427	301	*	5.92	5.01	6.47	-1.47	4.03e-06	0.001	28.06	34.1	34.29	68	76.82	121.93	Intron (ENST00000218006/ENSG00000101890, intron 2 of 19)	chr23	108616135	108725301	109167	2	ENST00000218006	8874	ENSG00000101890	GUCY2F	HGNC Symbol	protein_coding	guanylate cyclase 2F, retinal [Source:HGNC Symbol;Acc:4691]	RETINAL GUANYLYL CYCLASE 2 PRECURSOR RETGC 2 EC_4.6.1.2 GUANYLATE CYCLASE 2F RETINAL GUANYLATE CYCLASE F GC F ROD OUTER SEGMENT MEMBRANE GUANYLATE CYCLASE 2 ROS GC2
Peak_1070771	chrX	122993755	122994055	301	*	6.47	5.88	6.89	-1.01	5.27e-05	0.00841	51.2	59.67	65.89	120	128.89	106.57	Promoter (<=1kb)	chr23	122993877	123047829	53953	1	ENST00000371199	0	ENSG00000101966	XIAP	HGNC Symbol	protein_coding	X-linked inhibitor of apoptosis [Source:HGNC Symbol;Acc:592]
[truncated: 9,234 more rows]

## Sheet: PCOS_3 vs Control_3
Supplemental Table 1. Details of each differential accessible region at each time point for each patient sample.
[truncated: 109 more rows]

## Sheet: PCOS_12 vs Control_12
Supplemental Table 1. Details of each differential accessible region at each time point for each patient sample.
[truncated: 1,202 more rows]
