# Supplementary material for: Dynamic changes in chromatin accessibility, altered adipogenic gene expression, and total versus de novo fatty acid synthesis in subcutaneous adipose stem cells of normal-weight polycystic ovary syndrome (PCOS) women during adipogenesis: evidence of cellular programming
Source: Clin Epigenetics. 2020 Nov 23;12:181. doi: 10.1186/s13148-020-00970-x (PMC7686698; doi:10.1186/s13148-020-00970-x)
Supplement: Supplementary file 3 — Additional file 3: Additional tables with data from ATAC-seq. Supplemental Table 1. Details of each differentially accessible region at each time point for each patient sample. C and P denotes control and PCOS sample, respectively. Roman numerals denote duplicate samples of each female type. Arabic numerals denote time point. Supplemental Table 2. Results from HOMER transcription factor motif enrichment analysis of differentially accessible regions. Supplemental Table 3. Results from GREAT pathway analysis of differentially accessible regions in PCOS versus control at day 3. Supplemental Table 4. Statistics of ATAC-seq read trimming. [file 13148_2020_970_MOESM3_ESM.zip › Leung_Supplemental Table 2.xlsx]

## Sheet: PCOS_day0 vs Ctrl_day0
Supplemental Table 2: Results from HOMER transcription factor motif enrichment analysis of differentially accessible regions.
Motif Name	Consensus	P-value	Log P-value	q-value (Benjamini)	# of Target Sequences with Motif(of 10288)	% of Target Sequences with Motif	# of Background Sequences with Motif(of 32637)	% of Background Sequences with Motif
Fra1(bZIP)/BT549-Fra1-ChIP-Seq(GSE46166)/Homer	NNATGASTCATH	1e-2375	-5471	0	4183	0.4066	1824.4	0.0559
Atf3(bZIP)/GBM-ATF3-ChIP-Seq(GSE33912)/Homer	DATGASTCATHN	1e-2352	-5416	0	4524	0.4398	2274.7	0.0697
BATF(bZIP)/Th17-BATF-ChIP-Seq(GSE39756)/Homer	DATGASTCAT	1e-2282	-5255	0	4392	0.4269	2192.2	0.0672
Fra2(bZIP)/Striatum-Fra2-ChIP-Seq(GSE43429)/Homer	GGATGACTCATC	1e-2260	-5204	0	3858	0.375	1578.6	0.0484
JunB(bZIP)/DendriticCells-Junb-ChIP-Seq(GSE36099)/Homer	RATGASTCAT	1e-2232	-5141	0	4063	0.395	1843.9	0.0565
AP-1(bZIP)/ThioMac-PU.1-ChIP-Seq(GSE21512)/Homer	VTGACTCATC	1e-2145	-4940	0	4551	0.4424	2595.4	0.0795
Fosl2(bZIP)/3T3L1-Fosl2-ChIP-Seq(GSE56872)/Homer	NATGASTCABNN	1e-1863	-4292	0	3029	0.2944	1098.5	0.0337
Jun-AP1(bZIP)/K562-cJun-ChIP-Seq(GSE31477)/Homer	GATGASTCATCN	1e-1549	-3568	0	2411	0.2344	790.1	0.0242
Bach2(bZIP)/OCILy7-Bach2-ChIP-Seq(GSE44420)/Homer	TGCTGAGTCA	1e-925	-2131	0	1639	0.1593	630.6	0.0193
Bach1(bZIP)/K562-Bach1-ChIP-Seq(GSE31477)/Homer	AWWNTGCTGAGTCAT	0	-713	0	486	0.0472	148.6	0.0046
NF-E2(bZIP)/K562-NFE2-ChIP-Seq(GSE31477)/Homer	GATGACTCAGCA	1e-287	-662.5	0	514	0.05	191.2	0.0059
NFY(CCAAT)/Promoter/Homer	RGCCAATSRG	1e-279	-643	0	2122	0.2063	2948.1	0.0903
Ronin(THAP)/ES-Thap11-ChIP-Seq(GSE51522)/Homer	RACTACAACTCCCAGVAKGC	1e-262	-603.4	0	357	0.0347	85.8	0.0026
Sp1(Zf)/Promoter/Homer	GGCCCCGCCCCC	1e-235	-541.5	0	1824	0.1773	2536.1	0.0777
Nrf2(bZIP)/Lymphoblast-Nrf2-ChIP-Seq(GSE37589)/Homer	HTGCTGAGTCAT	1e-233	-537.3	0	425	0.0413	162.4	0.005
MafK(bZIP)/C2C12-MafK-ChIP-Seq(GSE36030)/Homer	GCTGASTCAGCA	1e-232	-535.5	0	974	0.0947	905.7	0.0278
KLF3(Zf)/MEF-Klf3-ChIP-Seq(GSE44748)/Homer	NRGCCCCRCCCHBNN	1e-219	-504.8	0	2148	0.2088	3349.4	0.1026
Fli1(ETS)/CD8-FLI-ChIP-Seq(GSE20898)/Homer	NRYTTCCGGH	1e-207	-478.6	0	2829	0.275	5076.5	0.1556
Sp5(Zf)/mES-Sp5.Flag-ChIP-Seq(GSE72989)/Homer	RGKGGGCGGAGC	1e-195	-450.1	0	3494	0.3397	6919.4	0.212
KLF6(Zf)/PDAC-KLF6-ChIP-Seq(GSE64557)/Homer	MKGGGYGTGGCC	1e-192	-442.8	0	3367	0.3273	6609.8	0.2025
NFE2L2(bZIP)/HepG2-NFE2L2-ChIP-Seq(Encode)/Homer	AWWWTGCTGAGTCAT	1e-187	-432.7	0	366	0.0356	153.8	0.0047
KLF5(Zf)/LoVo-KLF5-ChIP-Seq(GSE49402)/Homer	DGGGYGKGGC	1e-185	-428.2	0	3998	0.3886	8400.3	0.2574
GFY-Staf(?,Zf)/Promoter/Homer	RACTACAATTCCCAGAAKGC	1e-183	-423.5	0	400	0.0389	193.1	0.0059
MafA(bZIP)/Islet-MafA-ChIP-Seq(GSE30298)/Homer	TGCTGACTCA	1e-177	-408.6	0	1910	0.1857	3073.9	0.0942
Elk1(ETS)/Hela-Elk1-ChIP-Seq(GSE31477)/Homer	HACTTCCGGY	1e-171	-395.4	0	1785	0.1735	2823.3	0.0865
ETV4(ETS)/HepG2-ETV4-ChIP-Seq(ENCODE)/Homer	ACCGGAAGTG	1e-169	-390.4	0	2824	0.2745	5393	0.1653
Elk4(ETS)/Hela-Elk4-ChIP-Seq(GSE31477)/Homer	NRYTTCCGGY	1e-167	-385.3	0	1764	0.1715	2804.1	0.0859
ETS(ETS)/Promoter/Homer	AACCGGAAGT	1e-158	-363.9	0	1132	0.11	1482.6	0.0454
ETV1(ETS)/GIST48-ETV1-ChIP-Seq(GSE22441)/Homer	AACCGGAAGT	1e-155	-358.6	0	3056	0.2971	6137.6	0.1881
GABPA(ETS)/Jurkat-GABPa-ChIP-Seq(GSE17954)/Homer	RACCGGAAGT	1e-154	-356.9	0	2221	0.2159	3990.6	0.1223
ETS1(ETS)/Jurkat-ETS1-ChIP-Seq(GSE17954)/Homer	ACAGGAAGTG	1e-154	-356.8	0	2426	0.2358	4504.3	0.138
Sp2(Zf)/HEK293-Sp2.eGFP-ChIP-Seq(Encode)/Homer	YGGCCCCGCCCC	1e-153	-354.2	0	4292	0.4172	9606.9	0.2944
Etv2(ETS)/ES-ER71-ChIP-Seq(GSE59402)/Homer	NNAYTTCCTGHN	1e-136	-314.8	0	2136	0.2076	3936	0.1206
ELF1(ETS)/Jurkat-ELF1-ChIP-Seq(SRA014231)/Homer	AVCCGGAAGT	1e-135	-311.6	0	1625	0.158	2706.5	0.0829
GFY(?)/Promoter/Homer	ACTACAATTCCC	1e-134	-308.8	0	381	0.037	248.1	0.0076
ERG(ETS)/VCaP-ERG-ChIP-Seq(GSE14097)/Homer	ACAGGAAGTG	1e-128	-296.9	0	3226	0.3136	6894.5	0.2113
bZIP50(bZIP)/colamp-bZIP50-DAP-Seq(GSE60143)/Homer	GATGACGTCA	1e-124	-286.9	0	1855	0.1803	3346	0.1025
Elf4(ETS)/BMDM-Elf4-ChIP-Seq(GSE88699)/Homer	ACTTCCKGKT	1e-114	-263.6	0	2250	0.2187	4440.2	0.1361
RUNX(Runt)/HPC7-Runx1-ChIP-Seq(GSE22178)/Homer	SAAACCACAG	1e-109	-253	0	1476	0.1435	2550.5	0.0782
TGA1(bZIP)/colamp-TGA1-DAP-Seq(GSE60143)/Homer	TGACGTCAKC	1e-108	-250	0	899	0.0874	1258.7	0.0386
TGA6(bZIP)/colamp-TGA6-DAP-Seq(GSE60143)/Homer	TGACGTCABC	1e-108	-248.7	0	1215	0.1181	1955.6	0.0599
MafB(bZIP)/BMM-Mafb-ChIP-Seq(GSE75722)/Homer	WNTGCTGASTCAGCANWTTY	1e-102	-236.4	0	1063	0.1033	1649.5	0.0505
RUNX1(Runt)/Jurkat-RUNX1-ChIP-Seq(GSE29180)/Homer	AAACCACARM	1e-101	-232.7	0	1903	0.185	3685.5	0.1129
EHF(ETS)/LoVo-EHF-ChIP-Seq(GSE49402)/Homer	AVCAGGAAGT	1e-100	-232.5	0	2540	0.2469	5359.1	0.1642
Klf9(Zf)/GBM-Klf9-ChIP-Seq(GSE62211)/Homer	GCCACRCCCACY	1e-90	-208.6	0	1421	0.1381	2581.2	0.0791
EWS:FLI1-fusion(ETS)/SK_N_MC-EWS:FLI1-ChIP-Seq(SRA014231)/Homer	VACAGGAAAT	1e-90	-208.5	0	1357	0.1319	2426.4	0.0744
NFIL3(bZIP)/HepG2-NFIL3-ChIP-Seq(Encode)/Homer	VTTACGTAAYNNNNN	1e-89	-207	0	1224	0.119	2113.4	0.0648
RUNX2(Runt)/PCa-RUNX2-ChIP-Seq(GSE33889)/Homer	NWAACCACADNN	1e-89	-205.3	0	1557	0.1514	2930.4	0.0898
RUNX-AML(Runt)/CD4+-PolII-ChIP-Seq(Barski_et_al.)/Homer	GCTGTGGTTW	1e-86	-199	0	1414	0.1375	2602.8	0.0798
TGA10(bZIP)/colamp-TGA10-DAP-Seq(GSE60143)/Homer	ATGACGTC	1e-85	-196.4	0	1120	0.1089	1905.2	0.0584
TEAD(TEA)/Fibroblast-PU.1-ChIP-Seq(Unpublished)/Homer	YCWGGAATGY	1e-84	-194.9	0	1369	0.1331	2508.6	0.0769
TGA2(bZIP)/colamp-TGA2-DAP-Seq(GSE60143)/Homer	ACGTCAYCHH	1e-83	-192.4	0	1169	0.1136	2035.6	0.0624
KLF14(Zf)/HEK293-KLF14.GFP-ChIP-Seq(GSE58341)/Homer	RGKGGGCGKGGC	1e-82	-190	0	4494	0.4369	11252	0.3448
TEAD3(TEA)/HepG2-TEAD3-ChIP-Seq(Encode)/Homer	TRCATTCCAG	1e-81	-187.6	0	2067	0.2009	4332	0.1327
TGA9(bZIP)/colamp-TGA9-DAP-Seq(GSE60143)/Homer	VTGACGTC	1e-81	-187.3	0	1928	0.1874	3965.8	0.1215
CEBP(bZIP)/ThioMac-CEBPb-ChIP-Seq(GSE21512)/Homer	ATTGCGCAAC	1e-81	-187	0	1492	0.145	2846.4	0.0872
RFX(HTH)/K562-RFX3-ChIP-Seq(SRA012198)/Homer	CGGTTGCCATGGCAAC	1e-80	-184.7	0	296	0.0288	245.3	0.0075
TEAD1(TEAD)/HepG2-TEAD1-ChIP-Seq(Encode)/Homer	CYRCATTCCA	1e-79	-184	0	1830	0.1779	3725.3	0.1142
CEBP:AP1(bZIP)/ThioMac-CEBPb-ChIP-Seq(GSE21512)/Homer	DRTGTTGCAA	1e-79	-182.9	0	1425	0.1385	2696.7	0.0826
Rfx2(HTH)/LoVo-RFX2-ChIP-Seq(GSE49402)/Homer	GTTGCCATGGCAACM	1e-79	-182.5	0	315	0.0306	277.4	0.0085
CRE(bZIP)/Promoter/Homer	CSGTGACGTCAC	1e-75	-173.3	0	634	0.0616	890.7	0.0273
TEAD4(TEA)/Tropoblast-Tead4-ChIP-Seq(GSE37350)/Homer	CCWGGAATGY	1e-73	-170.3	0	1647	0.1601	3318.6	0.1017
TGA4(bZIP)/colamp-TGA4-DAP-Seq(GSE60143)/Homer	RTGACGTCAKCW	1e-73	-169	0	647	0.0629	928.5	0.0285
Pdx1(Homeobox)/Islet-Pdx1-ChIP-Seq(SRA008281)/Homer	YCATYAATCA	1e-72	-167.2	0	1654	0.1608	3352.3	0.1027
HLF(bZIP)/HSC-HLF.Flag-ChIP-Seq(GSE69817)/Homer	RTTATGYAAB	1e-72	-166	0	1404	0.1365	2718.2	0.0833
NRF1(NRF)/MCF7-NRF1-ChIP-Seq(Unpublished)/Homer	CTGCGCATGCGC	1e-70	-161.6	0	601	0.0584	850.9	0.0261
Atf2(bZIP)/3T3L1-Atf2-ChIP-Seq(GSE56872)/Homer	NRRTGACGTCAT	1e-69	-159.8	0	888	0.0863	1490	0.0457
Maz(Zf)/HepG2-Maz-ChIP-Seq(GSE31477)/Homer	GGGGGGGG	1e-68	-157.6	0	3296	0.3204	7955.2	0.2438
TGA5(bZIP)/col-TGA5-DAP-Seq(GSE60143)/Homer	NNGATGACGTCATCN	1e-63	-145.1	0	272	0.0264	255.2	0.0078
Klf4(Zf)/mES-Klf4-ChIP-Seq(GSE11431)/Homer	GCCACACCCA	1e-62	-144.3	0	1257	0.1222	2447.7	0.075
SPDEF(ETS)/VCaP-SPDEF-ChIP-Seq(SRA014231)/Homer	ASWTCCTGBT	1e-59	-137	0	1891	0.1838	4149.6	0.1272
ELF3(ETS)/PDAC-ELF3-ChIP-Seq(GSE64557)/Homer	ANCAGGAAGT	1e-57	-133.4	0	1385	0.1346	2828.3	0.0867
c-Jun-CRE(bZIP)/K562-cJun-ChIP-Seq(GSE31477)/Homer	ATGACGTCATCY	1e-56	-131.2	0	843	0.0819	1487.4	0.0456
MYB(HTH)/ERMYB-Myb-ChIPSeq(GSE22095)/Homer	GGCVGTTR	1e-56	-130.3	0	2789	0.2711	6704.9	0.2055
Smad3(MAD)/NPC-Smad3-ChIP-Seq(GSE36673)/Homer	TWGTCTGV	1e-55	-127.8	0	4541	0.4414	11932.6	0.3657
JunD(bZIP)/K562-JunD-ChIP-Seq/Homer	ATGACGTCATCN	1e-55	-126.8	0	268	0.0261	274.5	0.0084
ELF5(ETS)/T47D-ELF5-ChIP-Seq(GSE30407)/Homer	ACVAGGAAGT	1e-52	-120.5	0	1465	0.1424	3108.4	0.0953
AMYB(HTH)/Testes-AMYB-ChIP-Seq(GSE44588)/Homer	TGGCAGTTGG	1e-50	-116.7	0	2430	0.2362	5787.7	0.1774
Stat3(Stat)/mES-Stat3-ChIP-Seq(GSE11431)/Homer	CTTCCGGGAA	1e-50	-115.7	0	998	0.097	1930.8	0.0592
NRF(NRF)/Promoter/Homer	STGCGCATGCGC	1e-50	-115.4	0	557	0.0541	882.4	0.027
Rfx1(HTH)/NPC-H3K4me1-ChIP-Seq(GSE16256)/Homer	KGTTGCCATGGCAA	1e-49	-114.7	0	470	0.0457	694.7	0.0213
Ets1-distal(ETS)/CD4+-PolII-ChIP-Seq(Barski_et_al.)/Homer	MACAGGAAGT	1e-49	-114.2	0	624	0.0607	1037.2	0.0318
BMYB(HTH)/Hela-BMYB-ChIP-Seq(GSE27030)/Homer	NHAACBGYYV	1e-49	-113.9	0	2340	0.2275	5554.8	0.1702
EWS:ERG-fusion(ETS)/CADO_ES1-EWS:ERG-ChIP-Seq(SRA014231)/Homer	ATTTCCTGTN	1e-47	-110.3	0	1330	0.1293	2811.8	0.0862
HY5(bZIP)/colamp-HY5-DAP-Seq(GSE60143)/Homer	RRTSACGTSD	1e-47	-108.4	0	1352	0.1314	2880.2	0.0883
Rfx5(HTH)/GM12878-Rfx5-ChIP-Seq(GSE31477)/Homer	SCCTAGCAACAG	1e-46	-108.2	0	688	0.0669	1207	0.037
TEAD2(TEA)/Py2T-Tead2-ChIP-Seq(GSE55709)/Homer	CCWGGAATGY	1e-46	-106.4	0	1010	0.0982	2005.5	0.0615
Atf7(bZIP)/3T3L1-Atf7-ChIP-Seq(GSE56872)/Homer	NGRTGACGTCAY	1e-43	-100.6	0	1191	0.1158	2502.5	0.0767
Atf4(bZIP)/MEF-Atf4-ChIP-Seq(GSE35681)/Homer	MTGATGCAAT	1e-42	-98.19	0	601	0.0584	1040.7	0.0319
E2F4(E2F)/K562-E2F4-ChIP-Seq(GSE31477)/Homer	GGCGGGAAAH	1e-42	-96.97	0	1336	0.1299	2907.4	0.0891
Stat3+il21(Stat)/CD4-Stat3-ChIP-Seq(GSE19198)/Homer	SVYTTCCNGGAARB	1e-40	-92.89	0	1234	0.12	2661.6	0.0816
MYB77(MYB)/col-MYB77-DAP-Seq(GSE60143)/Homer	NYAACBGYMC	1e-40	-92.67	0	1916	0.1863	4527.6	0.1387
NFAT:AP1(RHD,bZIP)/Jurkat-NFATC1-ChIP-Seq(Jolma_et_al.)/Homer	SARTGGAAAAWRTGAGTCAB	1e-40	-92.14	0	407	0.0396	621.4	0.019
PBX2(Homeobox)/K562-PBX2-ChIP-Seq(Encode)/Homer	RTGATTKATRGN	1e-39	-92.06	0	1353	0.1315	2984.9	0.0915
Atf1(bZIP)/K562-ATF1-ChIP-Seq(GSE31477)/Homer	GATGACGTCA	1e-38	-89.01	0	1460	0.1419	3294.1	0.1009
Foxo1(Forkhead)/RAW-Foxo1-ChIP-Seq(Fan_et_al.)/Homer	CTGTTTAC	1e-38	-88.32	0	2825	0.2746	7177.8	0.22
OCT:OCT-short(POU,Homeobox)/NPC-OCT6-ChIP-Seq(GSE43916)/Homer	ATGCATWATGCATRW	1e-38	-88.3	0	1051	0.1022	2207	0.0676
X-box(HTH)/NPC-H3K4me1-ChIP-Seq(GSE16256)/Homer	GGTTGCCATGGCAA	1e-37	-86.71	0	255	0.0248	320.4	0.0098
MITF(bHLH)/MastCells-MITF-ChIP-Seq(GSE48085)/Homer	RTCATGTGAC	1e-37	-85.69	0	1638	0.1592	3807	0.1167
AT5G05550(Trihelix)/col-AT5G05550-DAP-Seq(GSE60143)/Homer	HDNHDTCKCCGGMGA	1e-36	-85.16	0	2506	0.2436	6277.8	0.1924
KLF10(Zf)/HEK293-KLF10.GFP-ChIP-Seq(GSE58341)/Homer	GGGGGTGTGTCC	1e-36	-84.01	0	1323	0.1286	2958	0.0906
Rbpj1(?)/Panc1-Rbpj1-ChIP-Seq(GSE47459)/Homer	HTTTCCCASG	1e-36	-83.06	0	2519	0.2449	6335.9	0.1942
Chop(bZIP)/MEF-Chop-ChIP-Seq(GSE35681)/Homer	ATTGCATCAT	1e-35	-81.41	0	497	0.0483	859.5	0.0263
TGA3(bZIP)/colamp-TGA3-DAP-Seq(GSE60143)/Homer	WTGATGACGTCATCW	1e-35	-81.15	0	176	0.0171	184.2	0.0056
Egr2(Zf)/Thymocytes-Egr2-ChIP-Seq(GSE34254)/Homer	NGCGTGGGCGGR	1e-35	-80.84	0	612	0.0595	1135.2	0.0348
NF1:FOXA1(CTF,Forkhead)/LNCAP-FOXA1-ChIP-Seq(GSE27824)/Homer	WNTGTTTRYTTTGGCA	1e-34	-80.21	0	160	0.0156	158.6	0.0049
MYB101(MYB)/colamp-MYB101-DAP-Seq(GSE60143)/Homer	TAACNRMY	1e-34	-79.59	0	2772	0.2695	7110.4	0.2179
Initiator/Drosophila-Promoters/Homer	NTCAGTYG	1e-33	-76.7	0	3309	0.3217	8737.5	0.2678
Rfx6(HTH)/Min6b1-Rfx6.HA-ChIP-Seq(GSE62844)/Homer	TGTTKCCTAGCAACM	1e-32	-74.89	0	1905	0.1852	4646.1	0.1424
EBF2(EBF)/BrownAdipose-EBF2-ChIP-Seq(GSE97114)/Homer	NABTCCCWDGGGAVH	1e-32	-74.52	0	1742	0.1693	4188.7	0.1284
STAT4(Stat)/CD4-Stat4-ChIP-Seq(GSE22104)/Homer	NYTTCCWGGAAR	1e-32	-74.02	0	1468	0.1427	3427.2	0.105
PU.1(ETS)/ThioMac-PU.1-ChIP-Seq(GSE21512)/Homer	AGAGGAAGTG	1e-31	-73.6	0	936	0.091	1993.7	0.0611
Ap4(bHLH)/AML-Tfap4-ChIP-Seq(GSE45738)/Homer	NAHCAGCTGD	1e-31	-72.87	0	2278	0.2214	5736.2	0.1758
Egr1(Zf)/K562-Egr1-ChIP-Seq(GSE32465)/Homer	TGCGTGGGYG	1e-30	-71.19	0	1703	0.1655	4107.4	0.1259
Nanog(Homeobox)/mES-Nanog-ChIP-Seq(GSE11724)/Homer	RGCCATTAAC	1e-30	-70.81	0	5576	0.542	15819.1	0.4848
HOXA9(Homeobox)/HSC-Hoxa9-ChIP-Seq(GSE33509)/Homer	GGCCATAAATCA	1e-29	-68.01	0	1020	0.0992	2251.7	0.069
Pitx1:Ebox(Homeobox,bHLH)/Hindlimb-Pitx1-ChIP-Seq(GSE41591)/Homer	YTAATTRAWWCCAGATGT	1e-29	-67.12	0	335	0.0326	538.9	0.0165
Hoxa9(Homeobox)/ChickenMSG-Hoxa9.Flag-ChIP-Seq(GSE86088)/Homer	RGCAATNAAA	1e-28	-66.76	0	3711	0.3607	10073.7	0.3087
Hoxc9(Homeobox)/Ainv15-Hoxc9-ChIP-Seq(GSE21812)/Homer	GGCCATAAATCA	1e-28	-65.05	0	810	0.0787	1715.9	0.0526
PAX3:FKHR-fusion(Paired,Homeobox)/Rh4-PAX3:FKHR-ChIP-Seq(GSE19063)/Homer	ACCRTGACTAATTNN	1e-27	-64.3	0	364	0.0354	613.4	0.0188
bZIP52(bZIP)/colamp-bZIP52-DAP-Seq(GSE60143)/Homer	NDNHCAGCTGTCANN	1e-27	-64.05	0	2131	0.2072	5400	0.1655
AtGRF6(GRF)/col-AtGRF6-DAP-Seq(GSE60143)/Homer	NTGTCAGADNNNNNN	1e-27	-62.46	0	1792	0.1742	4440.7	0.1361
AT2G40260(G2like)/colamp-AT2G40260-DAP-Seq(GSE60143)/Homer	WAAAYATTCTTT	1e-26	-61.84	0	2312	0.2247	5951.1	0.1824
MYB65(MYB)/colamp-MYB65-DAP-Seq(GSE60143)/Homer	RACNGTTA	1e-26	-59.87	0	1487	0.1446	3599.6	0.1103
Arnt:Ahr(bHLH)/MCF7-Arnt-ChIP-Seq(Lo_et_al.)/Homer	TBGCACGCAA	1e-25	-59.42	0	1192	0.1159	2781.4	0.0852
NF1-halfsite(CTF)/LNCaP-NF1-ChIP-Seq(Unpublished)/Homer	YTGCCAAG	1e-25	-58.9	0	2909	0.2828	7753.8	0.2376
CTCF(Zf)/CD4+-CTCF-ChIP-Seq(Barski_et_al.)/Homer	AYAGTGCCMYCTRGTGGCCA	1e-24	-57.19	0	305	0.0296	503.8	0.0154
ERF8(AP2EREBP)/colamp-ERF8-DAP-Seq(GSE60143)/Homer	CGCCGYCATW	1e-24	-56.93	0	2206	0.2144	5696.7	0.1746
SCL(bHLH)/HPC7-Scl-ChIP-Seq(GSE13511)/Homer	AVCAGCTG	1e-24	-56.53	0	6449	0.6269	18825.9	0.5769
Bcl6(Zf)/Liver-Bcl6-ChIP-Seq(GSE31578)/Homer	NNNCTTTCCAGGAAA	1e-24	-55.62	0	2011	0.1955	5142.9	0.1576
WT1(Zf)/Kidney-WT1-ChIP-Seq(GSE90016)/Homer	MCTCCCMCRCAB	1e-24	-55.29	0	1426	0.1386	3469.9	0.1063
ZNF143|STAF(Zf)/CUTLL-ZNF143-ChIP-Seq(GSE29600)/Homer	ATTTCCCAGVAKSCY	1e-23	-54.92	0	751	0.073	1623.7	0.0498
Foxo3(Forkhead)/U2OS-Foxo3-ChIP-Seq(E-MTAB-2701)/Homer	DGTAAACA	1e-23	-54.61	0	1032	0.1003	2380	0.0729
LIN-39(Homeobox)/cElegans.L3-LIN39-ChIP-Seq(modEncode)/Homer	ATGATTRATG	1e-23	-53.99	0	1628	0.1583	4055.6	0.1243
STAT1(Stat)/HelaS3-STAT1-ChIP-Seq(GSE12782)/Homer	NATTTCCNGGAAAT	1e-23	-53.68	0	503	0.0489	992.7	0.0304
Replumless(BLH)/Arabidopsis-RPL.GFP-ChIP-Seq(GSE78727)/Homer	HGTCWHATCA	1e-23	-53.04	0	1590	0.1546	3956.2	0.1212
SpiB(ETS)/OCILY3-SPIB-ChIP-Seq(GSE56857)/Homer	AAAGRGGAAGTG	1e-22	-52.92	0	454	0.0441	874.2	0.0268
GFX(?)/Promoter/Homer	ATTCTCGCGAGA	1e-22	-51.99	0	81	0.0079	67.8	0.0021
WRKY47(WRKY)/colamp-WRKY47-DAP-Seq(GSE60143)/Homer	WAAGTCAACGBT	1e-22	-51.92	0	351	0.0341	629.5	0.0193
ZBTB33(Zf)/GM12878-ZBTB33-ChIP-Seq(GSE32465)/Homer	GGVTCTCGCGAGAAC	1e-22	-51.81	0	183	0.0178	254.6	0.0078
Fox:Ebox(Forkhead,bHLH)/Panc1-Foxa2-ChIP-Seq(GSE47459)/Homer	NNNVCTGWGYAAACASN	1e-22	-51.5	0	1307	0.1271	3169.9	0.0971
SPCH(bHLH)/Seedling-SPCH-ChIP-Seq(GSE57497)/Homer	WNBCACGTGA	1e-22	-51.47	0	1746	0.1697	4420.7	0.1355
EKLF(Zf)/Erythrocyte-Klf1-ChIP-Seq(GSE20478)/Homer	NWGGGTGTGGCY	1e-21	-50.62	0	515	0.0501	1038.5	0.0318
CRC(C2C2YABBY)/col-CRC-DAP-Seq(GSE60143)/Homer	TWATSATA	1e-21	-50.35	0	1747	0.1698	4435.9	0.1359
FOXK1(Forkhead)/HEK293-FOXK1-ChIP-Seq(GSE51673)/Homer	NVWTGTTTAC	1e-21	-49.52	0	1390	0.1351	3422.5	0.1049
STAT5(Stat)/mCD4+-Stat5-ChIP-Seq(GSE12346)/Homer	RTTTCTNAGAAA	1e-21	-49.18	0	550	0.0535	1135.1	0.0348
AARE(HLH)/mES-cMyc-ChIP-Seq/Homer	GATTGCATCA	1e-21	-48.8	0	242	0.0235	389.9	0.0119
AT2G38300(G2like)/col-AT2G38300-DAP-Seq(GSE60143)/Homer	ADRGAATGTT	1e-21	-48.6	0	1964	0.1909	5085.9	0.1559
RAP211(AP2EREBP)/colamp-RAP211-DAP-Seq(GSE60143)/Homer	RGCCGGCYWW	1e-20	-47.25	0	3973	0.3862	11155.4	0.3418
MYB81(MYB)/col-MYB81-DAP-Seq(GSE60143)/Homer	NWAACSGWTWNN	1e-20	-47.13	0	1871	0.1819	4832	0.1481
STAT6(Stat)/Macrophage-Stat6-ChIP-Seq(GSE38377)/Homer	TTCCKNAGAA	1e-20	-46.95	0	804	0.0782	1819.6	0.0558
CRF10(AP2EREBP)/col100-CRF10-DAP-Seq(GSE60143)/Homer	DCCGCCGYHA	1e-20	-46.26	0	2659	0.2585	7172.4	0.2198
E-box/Drosophila-Promoters/Homer	AACAGCTGTTHN	1e-19	-45.84	0	428	0.0416	844.4	0.0259
MYB98(MYB)/col-MYB98-DAP-Seq(GSE60143)/Homer	NWDCCGTTAC	1e-19	-44.54	0	388	0.0377	751.8	0.023
E2F3(E2F)/MEF-E2F3-ChIP-Seq(GSE71376)/Homer	BTKGGCGGGAAA	1e-19	-44.1	0	1597	0.1552	4071.8	0.1248
WRKY30(WRKY)/colamp-WRKY30-DAP-Seq(GSE60143)/Homer	CGTTGACTTN	1e-18	-43.17	0	374	0.0364	723.7	0.0222
Six1(Homeobox)/Myoblast-Six1-ChIP-Chip(GSE20150)/Homer	GKVTCADRTTWC	1e-18	-42.97	0	409	0.0398	812	0.0249
Foxa3(Forkhead)/Liver-Foxa3-ChIP-Seq(GSE77670)/Homer	BSNTGTTTACWYWGN	1e-18	-42.54	0	483	0.047	1001	0.0307
SeqBias: polyA-repeat	AAAAAAAAAA	1e-18	-42.45	0	10012	0.9733	31216.9	0.9566
PUCHI(AP2EREBP)/colamp-PUCHI-DAP-Seq(GSE60143)/Homer	GCGCCGTY	1e-18	-42.41	0	1914	0.1861	5014	0.1536
At5g18450(AP2EREBP)/col-At5g18450-DAP-Seq(GSE60143)/Homer	CACCGCTT	1e-18	-42.24	0	3025	0.2941	8334.8	0.2554
MYB70(MYB)/col-MYB70-DAP-Seq(GSE60143)/Homer	WTAACNGTTA	1e-18	-42.21	0	1836	0.1785	4788.5	0.1467
IRF8(IRF)/BMDM-IRF8-ChIP-Seq(GSE77884)/Homer	GRAASTGAAAST	1e-17	-41.23	0	549	0.0534	1180.4	0.0362
TF3A(C2H2)/col-TF3A-DAP-Seq(GSE60143)/Homer	NNDDGAGGAGGWNNN	1e-17	-40.98	0	2394	0.2327	6454.6	0.1978
FoxD3(forkhead)/ZebrafishEmbryo-Foxd3.biotin-ChIP-seq(GSE106676)/Homer	TGTTTAYTTAGC	1e-17	-39.92	0	1195	0.1162	2965.1	0.0909
MYB73(MYB)/col-MYB73-DAP-Seq(GSE60143)/Homer	NNNNHAACNGHHDHN	1e-17	-39.3	0	2415	0.2348	6541.6	0.2005
ERF115(AP2EREBP)/colamp-ERF115-DAP-Seq(GSE60143)/Homer	WTKRCGGCGB	1e-17	-39.25	0	2937	0.2855	8115	0.2487
AT3G42860(zfGRF)/col-AT3G42860-DAP-Seq(GSE60143)/Homer	CGTTGACTTN	1e-16	-38.74	0	335	0.0326	648.5	0.0199
YY1(Zf)/Promoter/Homer	CAAGATGGCGGC	1e-16	-38.56	0	224	0.0218	383.2	0.0117
ERF13(AP2EREBP)/colamp-ERF13-DAP-Seq(GSE60143)/Homer	TYAGCCGCCATT	1e-16	-38.4	0	2347	0.2282	6351.7	0.1946
ERF11(AP2EREBP)/col-ERF11-DAP-Seq(GSE60143)/Homer	RTGGCGGCGG	1e-16	-37.61	0	1966	0.1911	5230.8	0.1603
NLP7(RWPRK)/col-NLP7-DAP-Seq(GSE60143)/Homer	TGRCCYTTCR	1e-16	-36.95	0	2722	0.2646	7500.7	0.2298
Isl1(Homeobox)/Neuron-Isl1-ChIP-Seq(GSE31456)/Homer	CTAATKGV	1e-15	-36.75	0	2450	0.2382	6684.2	0.2048
DPL-1(E2F)/cElegans-Adult-ChIP-Seq(modEncode)/Homer	TAGCGCGC	1e-15	-36.6	0	1805	0.1755	4769.5	0.1462
MYB33(MYB)/col-MYB33-DAP-Seq(GSE60143)/Homer	DDTYNGTTAN	1e-15	-36.2	0	2226	0.2164	6022.7	0.1846
bZIP3(bZIP)/col-bZIP3-DAP-Seq(GSE60143)/Homer	DWKNHSACGTGGCAD	1e-15	-36.13	0	750	0.0729	1757.1	0.0538
ABR1(AP2EREBP)/colamp-ABR1-DAP-Seq(GSE60143)/Homer	AAATGGCGGCGG	1e-15	-36.02	0	1992	0.1936	5329.3	0.1633
FOXK2(Forkhead)/U2OS-FOXK2-ChIP-Seq(E-MTAB-2204)/Homer	SCHTGTTTACAT	1e-15	-35.4	0	880	0.0855	2123.3	0.0651
E2F6(E2F)/Hela-E2F6-ChIP-Seq(GSE31477)/Homer	GGCGGGAARN	1e-15	-35.24	0	1395	0.1356	3590.2	0.11
ETS:RUNX(ETS,Runt)/Jurkat-RUNX1-ChIP-Seq(GSE17954)/Homer	RCAGGATGTGGT	1e-15	-35.19	0	225	0.0219	398.4	0.0122
Znf263(Zf)/K562-Znf263-ChIP-Seq(GSE31477)/Homer	CVGTSCTCCC	1e-15	-35.11	0	3411	0.3316	9630.6	0.2951
Hoxd10(Homeobox)/ChickenMSG-Hoxd10.Flag-ChIP-Seq(GSE86088)/Homer	GGCMATGAAA	1e-15	-34.56	0	1585	0.1541	4151.3	0.1272
MYB118(MYB)/colamp-MYB118-DAP-Seq(GSE60143)/Homer	TAWCCGTTAC	1e-14	-34.26	0	388	0.0377	805.7	0.0247
Six2(Homeobox)/NephronProgenitor-Six2-ChIP-Seq(GSE39837)/Homer	GWAAYHTGAKMC	1e-14	-33.7	0	1392	0.1353	3600.4	0.1103
PHA-4(Forkhead)/cElegans-Embryos-PHA4-ChIP-Seq(modEncode)/Homer	KTGTTTGC	1e-14	-33.58	0	3725	0.3621	10625.4	0.3256
AT3G58630(Trihelix)/col-AT3G58630-DAP-Seq(GSE60143)/Homer	TCTCCGGCGA	1e-14	-33.13	0	399	0.0388	840.4	0.0258
RAP212(AP2EREBP)/col-RAP212-DAP-Seq(GSE60143)/Homer	CGCCGCCATTTT	1e-14	-32.95	0	1677	0.163	4442.8	0.1361
LXH9(Homeobox)/Hct116-LXH9.V5-ChIP-Seq(GSE116822)/Homer	NGCTAATTAG	1e-14	-32.93	0	1914	0.1861	5142	0.1576
Mef2d(MADS)/Retina-Mef2d-ChIP-Seq(GSE61391)/Homer	GCTATTTTTAGC	1e-14	-32.61	0	342	0.0332	697.4	0.0214
WRKY42(WRKY)/colamp-WRKY42-DAP-Seq(GSE60143)/Homer	NAAAGTCAACGN	1e-14	-32.46	0	475	0.0462	1043.5	0.032
ZNF467(Zf)/HEK293-ZNF467.GFP-ChIP-Seq(GSE58341)/Homer	TGGGGAAGGGCM	1e-14	-32.39	0	1655	0.1609	4385.7	0.1344
Foxa2(Forkhead)/Liver-Foxa2-ChIP-Seq(GSE25694)/Homer	CYTGTTTACWYW	1e-14	-32.36	0	1022	0.0993	2553.9	0.0783
At2g33710(AP2EREBP)/colamp-At2g33710-DAP-Seq(GSE60143)/Homer	WTKGCGGCKR	1e-13	-32.2	0	3282	0.319	9287.7	0.2846
Hoxb4(Homeobox)/ES-Hoxb4-ChIP-Seq(GSE34014)/Homer	TGATTRATGGCY	1e-13	-31.65	0	319	0.031	644.6	0.0198
EBF1(EBF)/Near-E2A-ChIP-Seq(GSE21512)/Homer	GTCCCCWGGGGA	1e-13	-31.61	0	2013	0.1957	5456.1	0.1672
BORIS(Zf)/K562-CTCFL-ChIP-Seq(GSE32465)/Homer	CNNBRGCGCCCCCTGSTGGC	1e-13	-31.56	0	572	0.0556	1309.4	0.0401
ERF4(AP2EREBP)/colamp-ERF4-DAP-Seq(GSE60143)/Homer	WDWTGGCGGCGG	1e-13	-31.48	0	2154	0.2094	5880	0.1802
SeqBias: A/T bias	WWWWWWWWWW	1e-13	-31.29	0	8059	0.7834	24532.8	0.7518
ERF105(AP2EREBP)/colamp-ERF105-DAP-Seq(GSE60143)/Homer	TGGCGGCT	1e-13	-30.95	0	2862	0.2782	8026.5	0.246
Hoxd11(Homeobox)/ChickenMSG-Hoxd11.Flag-ChIP-Seq(GSE86088)/Homer	VGCCATAAAA	1e-13	-30.85	0	3111	0.3024	8788.4	0.2693
PU.1:IRF8(ETS:IRF)/pDC-Irf8-ChIP-Seq(GSE66899)/Homer	GGAAGTGAAAST	1e-13	-30.66	0	333	0.0324	685.4	0.021
STZ(C2H2)/colamp-STZ-DAP-Seq(GSE60143)/Homer	HNBTCACT	1e-13	-30.35	0	7591	0.7379	23005	0.705
FOXP1(Forkhead)/H9-FOXP1-ChIP-Seq(GSE31006)/Homer	NYYTGTTTACHN	1e-13	-30.35	0	581	0.0565	1343.2	0.0412
WRKY31(WRKY)/colamp-WRKY31-DAP-Seq(GSE60143)/Homer	NCGTTGACTWWK	1e-13	-29.96	0	848	0.0824	2086.4	0.0639
PU.1-IRF(ETS:IRF)/Bcell-PU.1-ChIP-Seq(GSE21512)/Homer	MGGAAGTGAAAC	1e-12	-29.68	0	2109	0.205	5774	0.1769
RAP26(AP2EREBP)/colamp-RAP26-DAP-Seq(GSE60143)/Homer	HDATGGCGGCGG	1e-12	-29.33	0	2412	0.2345	6690.8	0.205
DEAR2(AP2EREBP)/colamp-DEAR2-DAP-Seq(GSE60143)/Homer	HCACCGACAWHD	1e-12	-29.33	0	1416	0.1376	3726.7	0.1142
KAN2(G2like)/colamp-KAN2-DAP-Seq(GSE60143)/Homer	ATATTCTY	1e-12	-29.3	0	1861	0.1809	5039.9	0.1544
Tcfcp2l1(CP2)/mES-Tcfcp2l1-ChIP-Seq(GSE11431)/Homer	NRAACCRGTTYRAACCRGYT	1e-12	-29.19	0	262	0.0255	514.5	0.0158
FoxL2(Forkhead)/Ovary-FoxL2-ChIP-Seq(GSE60858)/Homer	WWTRTAAACAVG	1e-12	-29.11	0	1112	0.1081	2847.4	0.0873
PGR(NR)/EndoStromal-PGR-ChIP-Seq(GSE69539)/Homer	AAGAACATWHTGTTC	1e-12	-29.03	0	309	0.03	633.6	0.0194
ERF15(AP2EREBP)/colamp-ERF15-DAP-Seq(GSE60143)/Homer	WDHAGCMGCCAT	1e-12	-29	0	4063	0.395	11764.1	0.3605
FOXM1(Forkhead)/MCF7-FOXM1-ChIP-Seq(GSE72977)/Homer	TRTTTACTTW	1e-12	-28.99	0	1360	0.1322	3567.8	0.1093
ESE3(AP2EREBP)/col-ESE3-DAP-Seq(GSE60143)/Homer	GACGGTGG	1e-12	-28.95	0	2547	0.2476	7105.2	0.2177
GBF5(bZIP)/colamp-GBF5-DAP-Seq(GSE60143)/Homer	WKNWSACGTGGCAWN	1e-12	-28.68	0	453	0.044	1012	0.031
STAT6(Stat)/CD4-Stat6-ChIP-Seq(GSE22104)/Homer	ABTTCYYRRGAA	1e-12	-28.63	0	752	0.0731	1831	0.0561
Hoxa13(Homeobox)/ChickenMSG-Hoxa13.Flag-ChIP-Seq(GSE86088)/Homer	CYHATAAAAN	1e-12	-28.39	0	3160	0.3072	8985.6	0.2754
At1g36060(AP2EREBP)/colamp-At1g36060-DAP-Seq(GSE60143)/Homer	NNWWKGTCGGTG	1e-12	-28.33	0	900	0.0875	2250	0.0689
FOXA1(Forkhead)/LNCAP-FOXA1-ChIP-Seq(GSE27824)/Homer	WAAGTAAACA	1e-11	-27.4	0	1541	0.1498	4120.8	0.1263
SeqBias: GA-repeat	GAGAGAGAGA	1e-11	-27.08	0	8367	0.8134	25636.4	0.7856
TBP3(MYBrelated)/col-TBP3-DAP-Seq(GSE60143)/Homer	VYTAGGGCAN	1e-11	-26.8	0	1053	0.1024	2705.6	0.0829
WRKY75(WRKY)/col-WRKY75-DAP-Seq(GSE60143)/Homer	CGTTGACTWW	1e-11	-26.65	0	1094	0.1063	2825.9	0.0866
ATAF1(NAC)/col-ATAF1-DAP-Seq(GSE60143)/Homer	YACGTMAY	1e-11	-26.2	0	3591	0.3491	10358.2	0.3174
WRKY33(WRKY)/col-WRKY33-DAP-Seq(GSE60143)/Homer	CGTTGACYAW	1e-11	-26.17	0	899	0.0874	2271.5	0.0696
Gata4(Zf)/Heart-Gata4-ChIP-Seq(GSE35151)/Homer	NBWGATAAGR	1e-11	-25.92	0	1280	0.1244	3375.8	0.1034
Zfp57(Zf)/H1-ZFP57.HA-ChIP-Seq(GSE115387)/Homer	NANTGCSGCA	1e-11	-25.9	0	893	0.0868	2257.4	0.0692
Smad2(MAD)/ES-SMAD2-ChIP-Seq(GSE29422)/Homer	CTGTCTGG	1e-11	-25.84	0	2568	0.2496	7227	0.2215
At4g16750(AP2EREBP)/col-At4g16750-DAP-Seq(GSE60143)/Homer	HACCGACAHA	1e-11	-25.78	0	895	0.087	2264.2	0.0694
WRKY71(WRKY)/col-WRKY71-DAP-Seq(GSE60143)/Homer	CKTTGACYWW	1e-11	-25.76	0	857	0.0833	2156.2	0.0661
At5g08750(C3H)/col-At5g08750-DAP-Seq(GSE60143)/Homer	NWDTTGCGGCTR	1e-11	-25.62	0	676	0.0657	1647.5	0.0505
Gata2(Zf)/K562-GATA2-ChIP-Seq(GSE18829)/Homer	BBCTTATCTS	1e-10	-25.17	0	829	0.0806	2083.6	0.0638
Six4(Homeobox)/MCF7-SIX4-ChIP-Seq(Encode)/Homer	TGWAAYCTGABACCB	1e-10	-25.13	0	110	0.0107	171	0.0052
HOXB13(Homeobox)/ProstateTumor-HOXB13-ChIP-Seq(GSE56288)/Homer	TTTTATKRGG	1e-10	-25.06	0	1383	0.1344	3689.2	0.113
CDX4(Homeobox)/ZebrafishEmbryos-Cdx4.Myc-ChIP-Seq(GSE48254)/Homer	NGYCATAAAWCH	1e-10	-24.93	0	1200	0.1167	3155.3	0.0967
ERF3(AP2EREBP)/colamp-ERF3-DAP-Seq(GSE60143)/Homer	ATGGCGGCGG	1e-10	-24.84	0	1610	0.1565	4363.3	0.1337
Gata1(Zf)/K562-GATA1-ChIP-Seq(GSE18829)/Homer	SAGATAAGRV	1e-10	-24.49	0	747	0.0726	1858.1	0.0569
AT1G77200(AP2EREBP)/colamp-AT1G77200-DAP-Seq(GSE60143)/Homer	ACCGACAHWD	1e-10	-24.36	0	937	0.0911	2401.3	0.0736
bZIP:IRF(bZIP,IRF)/Th17-BatF-ChIP-Seq(GSE39756)/Homer	NAGTTTCABTHTGACTNW	1e-10	-24.35	0	649	0.0631	1584.6	0.0486
WRKY3(WRKY)/col-WRKY3-DAP-Seq(GSE60143)/Homer	NCKTTGACYDDN	1e-10	-24.24	0	706	0.0686	1745.6	0.0535
NF1(CTF)/LNCAP-NF1-ChIP-Seq(Unpublished)/Homer	CYTGGCABNSTGCCAR	1e-10	-24.21	0	777	0.0755	1946.6	0.0597
Tcf21(bHLH)/ArterySmoothMuscle-Tcf21-ChIP-Seq(GSE61369)/Homer	NAACAGCTGG	1e-10	-24.19	0	1700	0.1653	4641.3	0.1422
WRKY22(WRKY)/colamp-WRKY22-DAP-Seq(GSE60143)/Homer	WWAAAGTCAACK	1e-10	-24	0	687	0.0668	1694.8	0.0519
WRKY6(WRKY)/colamp-WRKY6-DAP-Seq(GSE60143)/Homer	NCGTTGACTWWD	1e-10	-23.95	0	996	0.0968	2576.2	0.0789
At1g19210(AP2EREBP)/colamp-At1g19210-DAP-Seq(GSE60143)/Homer	HCACCGACCAHN	1e-10	-23.94	0	1772	0.1723	4860.9	0.149
WRKY15(WRKY)/col-WRKY15-DAP-Seq(GSE60143)/Homer	VGTTGACTWW	1e-10	-23.81	0	1122	0.1091	2943.9	0.0902
PR(NR)/T47D-PR-ChIP-Seq(GSE31130)/Homer	VAGRACAKNCTGTBC	1e-10	-23.71	0	2912	0.2831	8319.9	0.255
MYB119(MYB)/colamp-MYB119-DAP-Seq(GSE60143)/Homer	YRACCGTTACDD	1e-10	-23.58	0	366	0.0356	817	0.025
E-box(bHLH)/Promoter/Homer	SSGGTCACGTGA	1e-10	-23.29	0	188	0.0183	361	0.0111
FOXA1(Forkhead)/MCF7-FOXA1-ChIP-Seq(GSE26831)/Homer	WAAGTAAACA	1e-10	-23.24	0	1280	0.1244	3413.7	0.1046
IRF3(IRF)/BMDM-Irf3-ChIP-Seq(GSE67343)/Homer	AGTTTCAKTTTC	1e-10	-23.18	0	465	0.0452	1086.8	0.0333
CAMTA1(CAMTA)/col-CAMTA1-DAP-Seq(GSE60143)/Homer	WWAACGCGTT	1e-10	-23.12	0	765	0.0744	1925	0.059
WRKY65(WRKY)/colamp-WRKY65-DAP-Seq(GSE60143)/Homer	AWWWAGTCAACG	1e-09	-22.98	0	557	0.0541	1341.4	0.0411
IRF2(IRF)/Erythroblas-IRF2-ChIP-Seq(GSE36985)/Homer	GAAASYGAAASY	1e-09	-22.52	0	180	0.0175	344.6	0.0106
ZNF341(Zf)/EBV-ZNF341-ChIP-Seq(GSE113194)/Homer	GGAACAGCCG	1e-09	-22.46	0	1181	0.1148	3134.5	0.0961
Rap210(AP2EREBP)/col-Rap210-DAP-Seq(GSE60143)/Homer	TGTCGGCA	1e-09	-22.42	0	751	0.073	1892.4	0.058
FEA4(bZIP)/Corn-FEA4-ChIP-Seq(GSE61954)/Homer	TGACGTCACS	1e-09	-22.13	0	1972	0.1917	5492.5	0.1683
WRKY25(WRKY)/colamp-WRKY25-DAP-Seq(GSE60143)/Homer	NNNNHRGTCAAMNNN	1e-09	-22.1	0	1280	0.1244	3430.8	0.1051
Tbx20(T-box)/Heart-Tbx20-ChIP-Seq(GSE29636)/Homer	GGTGYTGACAGS	1e-09	-21.93	0	345	0.0335	772.7	0.0237
Gata6(Zf)/HUG1N-GATA6-ChIP-Seq(GSE51936)/Homer	YCTTATCTBN	1e-09	-21.75	0	1117	0.1086	2957.3	0.0906
Tlx?(NR)/NPC-H3K4me1-ChIP-Seq(GSE16256)/Homer	CTGGCAGSCTGCCA	1e-09	-21.71	0	732	0.0712	1846.1	0.0566
bZIP68(bZIP)/col-bZIP68-DAP-Seq(GSE60143)/Homer	WGCCACGTGK	1e-09	-21.49	0	504	0.049	1208.5	0.037
DEL2(E2FDP)/col-DEL2-DAP-Seq(GSE60143)/Homer	WTTTCSCGCC	1e-09	-21.47	0	724	0.0704	1826.7	0.056
Nkx6.1(Homeobox)/Islet-Nkx6.1-ChIP-Seq(GSE40975)/Homer	GKTAATGR	1e-09	-21.36	0	3157	0.3069	9124.5	0.2796
WRKY24(WRKY)/colamp-WRKY24-DAP-Seq(GSE60143)/Homer	CGTTGACTWW	1e-09	-21.3	0	961	0.0934	2509.1	0.0769
WRKY27(WRKY)/colamp-WRKY27-DAP-Seq(GSE60143)/Homer	NHGTTGACYTWD	1e-09	-21.24	0	1011	0.0983	2655.7	0.0814
EBF(EBF)/proBcell-EBF-ChIP-Seq(GSE21978)/Homer	DGTCCCYRGGGA	1e-09	-21.07	0	402	0.0391	932.3	0.0286
USF1(bHLH)/GM12878-Usf1-ChIP-Seq(GSE32465)/Homer	SGTCACGTGR	1e-09	-20.87	0	794	0.0772	2034	0.0623
MYB88(MYB)/col-MYB88-DAP-Seq(GSE60143)/Homer	HNACGCTCCT	1e-09	-20.86	0	3767	0.3662	11026.1	0.3379
Foxf1(Forkhead)/Lung-Foxf1-ChIP-Seq(GSE77951)/Homer	WWATRTAAACAN	1e-09	-20.8	0	1156	0.1124	3085.1	0.0945
ZBTB18(Zf)/HEK293-ZBTB18.GFP-ChIP-Seq(GSE58341)/Homer	AACATCTGGA	1e-09	-20.8	0	808	0.0785	2074.8	0.0636
Lhx3(Homeobox)/Neuron-Lhx3-ChIP-Seq(GSE31456)/Homer	ADBTAATTAR	1e-09	-20.75	0	2099	0.204	5902.6	0.1809
Foxh1(Forkhead)/hESC-FOXH1-ChIP-Seq(GSE29422)/Homer	NNTGTGGATTSS	1e-08	-20.54	0	834	0.0811	2152.1	0.0659
TFE3(bHLH)/MEF-TFE3-ChIP-Seq(GSE75757)/Homer	GTCACGTGACYV	1e-08	-20.47	0	163	0.0158	312.3	0.0096
ZFX(Zf)/mES-Zfx-ChIP-Seq(GSE11431)/Homer	AGGCCTRG	1e-08	-20.09	0	2496	0.2426	7123.5	0.2183
AT2G31460(REMB3)/col-AT2G31460-DAP-Seq(GSE60143)/Homer	WNWARWDGAAATGAT	1e-08	-20.08	0	534	0.0519	1305.7	0.04
WRKY43(WRKY)/colamp-WRKY43-DAP-Seq(GSE60143)/Homer	NCGTTGACTTTT	1e-08	-20.04	0	404	0.0393	946.4	0.029
CEJ1(AP2EREBP)/col-CEJ1-DAP-Seq(GSE60143)/Homer	WWTGTCGGTG	1e-08	-19.88	0	1187	0.1154	3190.1	0.0978
Trl(Zf)/S2-GAGAfactor-ChIP-Seq(GSE40646)/Homer	RGAGAGAG	1e-08	-19.69	0	4477	0.4352	13276.6	0.4068
Hoxd13(Homeobox)/ChickenMSG-Hoxd13.Flag-ChIP-Seq(GSE86088)/Homer	NCYAATAAAA	1e-08	-19.66	0	2039	0.1982	5743	0.176
ERF104(AP2EREBP)/col-ERF104-DAP-Seq(GSE60143)/Homer	GGCGGCGG	1e-08	-19.62	0	2415	0.2348	6886.1	0.211
PIF5ox(bHLH)/Arabidopsis-PIF5ox-ChIP-Seq(GSE35062)/Homer	BCACGTGVDN	1e-08	-19.59	0	1560	0.1516	4302.5	0.1318
DREB19(AP2EREBP)/colamp-DREB19-DAP-Seq(GSE60143)/Homer	AATGTCGGTK	1e-08	-19.48	0	712	0.0692	1815.8	0.0556
IRF1(IRF)/PBMC-IRF1-ChIP-Seq(GSE43036)/Homer	GAAAGTGAAAGT	1e-08	-19.31	0	221	0.0215	464.5	0.0142
VND6(NAC)/col-VND6-DAP-Seq(GSE60143)/Homer	DCTTNHTTTTYAMGY	1e-08	-19.14	0	1161	0.1129	3125.1	0.0958
caudal(Homeobox)/Drosophila-Embryos-ChIP-Chip(modEncode)/Homer	GGYCATAAAW	1e-08	-18.94	0	1047	0.1018	2794	0.0856
WRKY14(WRKY)/colamp-WRKY14-DAP-Seq(GSE60143)/Homer	NCGTTGACTTTN	1e-08	-18.86	0	557	0.0541	1382.1	0.0424
AT3G57600(AP2EREBP)/col-AT3G57600-DAP-Seq(GSE60143)/Homer	GGCGGTGG	1e-08	-18.8	0	1986	0.1931	5599.8	0.1716
NFAT(RHD)/Jurkat-NFATC1-ChIP-Seq(Jolma_et_al.)/Homer	ATTTTCCATT	1e-08	-18.55	0	1190	0.1157	3220.7	0.0987
GRF9(GRF)/colamp-GRF9-DAP-Seq(GSE60143)/Homer	NWCTGACANNNNNNN	1e-07	-18.37	0	1262	0.1227	3436.3	0.1053
bHLH157(bHLH)/col-bHLH157-DAP-Seq(GSE60143)/Homer	KACACGTCTCTY	1e-07	-18.32	0	289	0.0281	649.6	0.0199
Knotted(Homeobox)/Corn-KN1-ChIP-Seq(GSE39161)/Homer	GAYGNGACRGGN	1e-07	-18.27	0	2180	0.2119	6199.1	0.19
REF6(Zf)/Arabidopsis-REF6-ChIP-Seq(GSE106942)/Homer	TVCTCTGTTT	1e-07	-18.26	0	841	0.0818	2202.6	0.0675
At4g28140(AP2EREBP)/colamp-At4g28140-DAP-Seq(GSE60143)/Homer	DCCACCGACCAW	1e-07	-17.92	0	474	0.0461	1159.5	0.0355
IRF:BATF(IRF:bZIP)/pDC-Irf8-ChIP-Seq(GSE66899)/Homer	CTTTCANTATGACTV	1e-07	-17.82	0	184	0.0179	378	0.0116
E2F(E2F)/Hela-CellCycle-Expression/Homer	TTSGCGCGAAAA	1e-07	-17.51	0	132	0.0128	250.4	0.0077
AT3G25990(Trihelix)/colamp-AT3G25990-DAP-Seq(GSE60143)/Homer	TTAACCATAG	1e-07	-17.51	0	785	0.0763	2050.7	0.0628
LOB(LOBAS2)/col-LOB-DAP-Seq(GSE60143)/Homer	CGCCGKAWWTTHCGS	1e-07	-17.26	0	591	0.0575	1496.1	0.0458
bZIP16(bZIP)/colamp-bZIP16-DAP-Seq(GSE60143)/Homer	TGCCACGTGD	1e-07	-17.24	0	408	0.0397	982.1	0.0301
Hoxa11(Homeobox)/ChickenMSG-Hoxa11.Flag-ChIP-Seq(GSE86088)/Homer	TTTTATGGCM	1e-07	-17.24	0	2927	0.2845	8513.2	0.2609
GBF3(bZIP)/Arabidopsis-GBF3-ChIP-Seq(GSE80564)/Homer	TGCCACGTSAYC	1e-07	-17.19	0	610	0.0593	1551.4	0.0475
NFkB-p65-Rel(RHD)/ThioMac-LPS-Expression(GSE23622)/Homer	GGAAATTCCC	1e-07	-17.09	0	118	0.0115	218.6	0.0067
WRKY26(WRKY)/colamp-WRKY26-DAP-Seq(GSE60143)/Homer	CGTTGACTWDKN	1e-07	-17.06	0	587	0.0571	1487.5	0.0456
WRKY46(WRKY)/colamp-WRKY46-DAP-Seq(GSE60143)/Homer	AAAGTCAACGSN	1e-07	-16.99	0	80	0.0078	130.5	0.004
bZIP53(bZIP)/colamp-bZIP53-DAP-Seq(GSE60143)/Homer	NDNHSACGTGKMNNN	1e-07	-16.94	0	449	0.0436	1099.6	0.0337
RRTF1(AP2EREBP)/colamp-RRTF1-DAP-Seq(GSE60143)/Homer	CCGCCGCHATTT	1e-07	-16.86	0	429	0.0417	1044.8	0.032
At5g65130(AP2EREBP)/colamp-At5g65130-DAP-Seq(GSE60143)/Homer	CCRCCGACAWTN	1e-07	-16.82	0	480	0.0467	1187.3	0.0364
ERF5(AP2EREBP)/colamp-ERF5-DAP-Seq(GSE60143)/Homer	DCMGCCGCCA	1e-07	-16.7	0	1343	0.1306	3706.4	0.1136
p73(p53)/Trachea-p73-ChIP-Seq(PRJNA310161)/Homer	NRRRCAWGTCCDGRCATGYY	1e-07	-16.53	0	78	0.0076	127.9	0.0039
CArG(MADS)/PUER-Srf-ChIP-Seq(Sullivan_et_al.)/Homer	CCATATATGGNM	1e-07	-16.43	0	398	0.0387	962.2	0.0295
ABI5(bZIP)/col-ABI5-DAP-Seq(GSE60143)/Homer	GCCACGTG	1e-07	-16.42	0	634	0.0616	1629.6	0.0499
Tal1	CATCTG	1e-07	-16.17	0	2099	0.204	5999.4	0.1838
GATA3(Zf)/iTreg-Gata3-ChIP-Seq(GSE20898)/Homer	AGATAASR	1e-07	-16.17	0	1868	0.1816	5297.7	0.1623
NAM(NAC)/col-NAM-DAP-Seq(GSE60143)/Homer	RGTTRCGTRW	1e-06	-16.03	0	1611	0.1566	4523	0.1386
bZIP28(bZIP)/col-bZIP28-DAP-Seq(GSE60143)/Homer	TGCCACGTSABH	1e-06	-15.97	0	391	0.038	947.5	0.029
WRKY55(WRKY)/col-WRKY55-DAP-Seq(GSE60143)/Homer	NCGTTGACTT	1e-06	-15.85	0	1325	0.1288	3668.7	0.1124
FHY3(FAR1)/Arabidopsis-FHY3-ChIP-Seq(GSE30711)/Homer	HHCACGCGCBTN	1e-06	-15.76	0	661	0.0643	1715.9	0.0526
WRKY28(WRKY)/col-WRKY28-DAP-Seq(GSE60143)/Homer	BGTTGACTWH	1e-06	-15.51	0	1394	0.1355	3881	0.1189
MYB56(MYB)/colamp-MYB56-DAP-Seq(GSE60143)/Homer	HTAACGRMHY	1e-06	-15.45	0	971	0.0944	2625	0.0804
ERF2(AP2EREBP)/colamp-ERF2-DAP-Seq(GSE60143)/Homer	GGCGGCTG	1e-06	-15.35	0	1948	0.1894	5558.9	0.1703
WRKY29(WRKY)/colamp-WRKY29-DAP-Seq(GSE60143)/Homer	MGTTGACTTT	1e-06	-15.32	0	1152	0.112	3162.7	0.0969
ERF73(AP2EREBP)/col-ERF73-DAP-Seq(GSE60143)/Homer	CCGCCGCC	1e-06	-15.3	0	1893	0.184	5392.2	0.1652
NeuroG2(bHLH)/Fibroblast-NeuroG2-ChIP-Seq(GSE75910)/Homer	ACCATCTGTT	1e-06	-15.05	0	2351	0.2285	6796.6	0.2083
LEP(AP2EREBP)/col-LEP-DAP-Seq(GSE60143)/Homer	CDCCGCCGTC	1e-06	-14.92	0	965	0.0938	2615.1	0.0801
bZIP18(bZIP)/colamp-bZIP18-DAP-Seq(GSE60143)/Homer	KGMCAGCTND	1e-06	-14.74	0	7127	0.6928	21865	0.67
Tgif1(Homeobox)/mES-Tgif1-ChIP-Seq(GSE55404)/Homer	YTGWCADY	1e-06	-14.65	0	3910	0.3801	11640.3	0.3567
ISRE(IRF)/ThioMac-LPS-Expression(GSE23622)/Homer	AGTTTCASTTTC	1e-06	-14.62	0	104	0.0101	195.9	0.006
AT4G18450(AP2EREBP)/col-AT4G18450-DAP-Seq(GSE60143)/Homer	ATGGCGGCKG	1e-06	-14.62	0	1259	0.1224	3494.5	0.1071
CBF3(AP2EREBP)/colamp-CBF3-DAP-Seq(GSE60143)/Homer	YNRCCGACATNN	1e-06	-14.41	0	545	0.053	1399.5	0.0429
bZIP42(bZIP)/colamp-bZIP42-DAP-Seq(GSE60143)/Homer	GCCACGTCAGCA	1e-06	-14.31	0	13	0.0013	7.5	0.0002
MyoD(bHLH)/Myotube-MyoD-ChIP-Seq(GSE21614)/Homer	RRCAGCTGYTSY	1e-06	-14.21	0	1405	0.1366	3940.9	0.1208
Hand2(bHLH)/Mesoderm-Hand2-ChIP-Seq(GSE61475)/Homer	TGACANARRCCAGRC	1e-06	-14.16	0	678	0.0659	1786.9	0.0548
BOS1(MYB)/col-BOS1-DAP-Seq(GSE60143)/Homer	NNRCCTAACT	1e-06	-14.02	0	1135	0.1103	3135.7	0.0961
ERF9(AP2EREBP)/colamp-ERF9-DAP-Seq(GSE60143)/Homer	AWATGGCGGCGG	1e-06	-13.97	0	843	0.0819	2271	0.0696
At1g49010(MYBrelated)/col-At1g49010-DAP-Seq(GSE60143)/Homer	RGATAASNTT	1e-06	-13.89	0	2207	0.2145	6384.2	0.1956
AREB3(bZIP)/col-AREB3-DAP-Seq(GSE60143)/Homer	NKGMCACGTGDCMNN	1e-06	-13.86	0	437	0.0425	1098.5	0.0337
PIF4(bHLH)/Seedling-PIF4-ChIP-Seq(GSE35315)/Homer	NNBCACGTGN	1e-05	-13.55	0	1808	0.1758	5174.4	0.1586
ABF2(bZIP)/col-ABF2-DAP-Seq(GSE60143)/Homer	KGMCACGTGDCMHHH	1e-05	-13.44	0	317	0.0308	766.4	0.0235
Myf5(bHLH)/GM-Myf5-ChIP-Seq(GSE24852)/Homer	BAACAGCTGT	1e-05	-13.41	0	1172	0.1139	3257.1	0.0998
GBF6(bZIP)/colamp-GBF6-DAP-Seq(GSE60143)/Homer	WWTGMCACGTCABCW	1e-05	-13.41	0	305	0.0296	733.3	0.0225
WUS1(Homeobox)/colamp-WUS1-DAP-Seq(GSE60143)/Homer	CAWTCATTCA	1e-05	-13.36	0	619	0.0602	1626.2	0.0498
Cdx2(Homeobox)/mES-Cdx2-ChIP-Seq(GSE14586)/Homer	GYMATAAAAH	1e-05	-13.17	0	908	0.0883	2476.6	0.0759
At5g05790(MYBrelated)/col-At5g05790-DAP-Seq(GSE60143)/Homer	AYCTTATC	1e-05	-13.11	0	1081	0.1051	2991.8	0.0917
HRE(HSF)/Striatum-HSF1-ChIP-Seq(GSE38000)/Homer	TTCTAGAABNTTCTA	1e-05	-13.11	0	300	0.0292	723	0.0222
Brn2(POU,Homeobox)/NPC-Brn2-ChIP-Seq(GSE35496)/Homer	ATGAATATTC	1e-05	-13.11	0	137	0.0133	285.3	0.0087
Hoxa10(Homeobox)/ChickenMSG-Hoxa10.Flag-ChIP-Seq(GSE86088)/Homer	GGYAATGAAA	1e-05	-13.07	0	769	0.0748	2068.6	0.0634
CBF4(AP2EREBP)/colamp-CBF4-DAP-Seq(GSE60143)/Homer	NRCCGACDWNNNNNN	1e-05	-13	0	787	0.0765	2122.5	0.065
Smad4(MAD)/ESC-SMAD4-ChIP-Seq(GSE29422)/Homer	VBSYGTCTGG	1e-05	-12.84	0	2507	0.2437	7334.3	0.2247
AT1G71450(AP2EREBP)/col-AT1G71450-DAP-Seq(GSE60143)/Homer	DHDWTGTCGGTG	1e-05	-12.71	0	2487	0.2418	7276.6	0.223
ANAC016(NAC)/col-ANAC016-DAP-Seq(GSE60143)/Homer	WNCTTGNNNNNCAMG	1e-05	-12.56	0	876	0.0852	2392.2	0.0733
Pit1+1bp(Homeobox)/GCrat-Pit1-ChIP-Seq(GSE58009)/Homer	ATGCATAATTCA	1e-05	-12.52	0	408	0.0397	1031.4	0.0316
WRKY18(WRKY)/col-WRKY18-DAP-Seq(GSE60143)/Homer	NNNTTGACYWNNNNN	1e-05	-12.38	0	1914	0.1861	5526.1	0.1693
RBFox2(?)/Heart-RBFox2-CLIP-Seq(GSE57926)/Homer	TGCATGCA	1e-05	-12.36	0	2754	0.2677	8111.4	0.2486
bHLH80(bHLH)/col-bHLH80-DAP-Seq(GSE60143)/Homer	NNNNDCAASTTGHNN	1e-05	-12.31	0	1185	0.1152	3318.4	0.1017
ZNF711(Zf)/SHSY5Y-ZNF711-ChIP-Seq(GSE20673)/Homer	AGGCCTAG	1e-05	-12.29	0	3669	0.3567	10960.3	0.3359
bZIP48(bZIP)/colamp-bZIP48-DAP-Seq(GSE60143)/Homer	DDWWKVTSACGTGGC	1e-05	-12.29	0	468	0.0455	1205	0.0369
ERF1(AP2EREBP)/colamp-ERF1-DAP-Seq(GSE60143)/Homer	GGCGGCTR	1e-05	-12.22	0	1739	0.169	4996.7	0.1531
SOC1(MADS)/Seedling-SOC1-ChIP-Seq(GSE45846)/Homer	TWCCAWWTWTGG	1e-05	-12.21	0	468	0.0455	1206.5	0.037
LBD23(LOBAS2)/colamp-LBD23-DAP-Seq(GSE60143)/Homer	GCGNAWWWTNCGCYW	1e-05	-11.91	0	1724	0.1676	4958.2	0.1519
At5g08520(MYBrelated)/colamp-At5g08520-DAP-Seq(GSE60143)/Homer	ADBSTTATCY	1e-05	-11.86	0	1257	0.1222	3544.6	0.1086
At3g11280(MYBrelated)/col-At3g11280-DAP-Seq(GSE60143)/Homer	GATAAGRT	1e-05	-11.8	0	1031	0.1002	2867.1	0.0879
E-box/Arabidopsis-Promoters/Homer	GCCACGTG	1e-05	-11.74	0	729	0.0709	1972.4	0.0604
SeqBias: CG-repeat	CGCGCGCGCG	1e-05	-11.57	0	3462	0.3365	10337.6	0.3168
WRKY11(WRKY)/col-WRKY11-DAP-Seq(GSE60143)/Homer	SCGTTGACTTTN	1e-05	-11.56	0	143	0.0139	310.7	0.0095
GATA:SCL(Zf,bHLH)/Ter119-SCL-ChIP-Seq(GSE18720)/Homer	CRGCTGBNGNSNNSAGATAA	1e-05	-11.52	0	160	0.0156	355.6	0.0109
LBD2(LOBAS2)/colamp-LBD2-DAP-Seq(GSE60143)/Homer	TCCGAWTTTTTCGGN	0.0001	-11.45	0	413	0.0401	1058.9	0.0324
MyoG(bHLH)/C2C12-MyoG-ChIP-Seq(GSE36024)/Homer	AACAGCTG	0.0001	-11.37	0	1768	0.1719	5106.9	0.1565
CBF1(AP2EREBP)/colamp-CBF1-DAP-Seq(GSE60143)/Homer	YRCCGACATN	0.0001	-11.27	0	770	0.0749	2101.7	0.0644
At5g04390(C2H2)/col200-At5g04390-DAP-Seq(GSE60143)/Homer	AGTGANDN	0.0001	-11.24	0	7428	0.7221	22947.1	0.7032
PBX1(Homeobox)/MCF7-PBX1-ChIP-Seq(GSE28007)/Homer	GSCTGTCACTCA	0.0001	-11.23	0	128	0.0124	273.9	0.0084
OCT:OCT(POU,Homeobox,IR1)/NPC-Brn2-ChIP-Seq(GSE35496)/Homer	ATGAATWATTCATGA	0.0001	-11.2	0	32	0.0031	43.1	0.0013
Cbf1(bHLH)/Yeast-Cbf1-ChIP-Seq(GSE29506)/Homer	TCACGTGAYH	0.0001	-11.18	0	439	0.0427	1136.6	0.0348
ANAC057(NAC)/colamp-ANAC057-DAP-Seq(GSE60143)/Homer	DVCKTGNNNNNCAMG	0.0001	-11.12	0	761	0.074	2077.1	0.0636
AT1G28160(AP2EREBP)/colamp-AT1G28160-DAP-Seq(GSE60143)/Homer	GGCGGCGG	0.0001	-11.09	0	3494	0.3397	10453.8	0.3203
Unknown(Homeobox)/Limb-p300-ChIP-Seq/Homer	SSCMATWAAA	0.0001	-11	0	815	0.0792	2239.7	0.0686
PIF7(bHLH)/col-PIF7-DAP-Seq(GSE60143)/Homer	CCACGTGGNH	0.0001	-10.94	0	325	0.0316	814.9	0.025
AT1G76870(Trihelix)/col-AT1G76870-DAP-Seq(GSE60143)/Homer	AAAACCRGWW	0.0001	-10.73	0.0001	491	0.0477	1292.2	0.0396
TRPS1(Zf)/MCF7-TRPS1-ChIP-Seq(GSE107013)/Homer	AGATAAGANN	0.0001	-10.69	0.0001	2403	0.2336	7076.9	0.2169
RORgt(NR)/EL4-RORgt.Flag-ChIP-Seq(GSE56019)/Homer	AAYTAGGTCA	0.0001	-10.65	0.0001	180	0.0175	415.1	0.0127
RORgt(NR)/EL4-RORgt.Flag-ChIP-Seq(GSE56019)/Homer	AAYTAGGTCA	0.0001	-10.65	0.0001	180	0.0175	415.1	0.0127
AT5G23930(mTERF)/col-AT5G23930-DAP-Seq(GSE60143)/Homer	GGCGGCTG	0.0001	-10.58	0.0001	3457	0.3361	10355.7	0.3173
AT5G61620(MYBrelated)/colamp-AT5G61620-DAP-Seq(GSE60143)/Homer	CTTATCCA	0.0001	-10.36	0.0001	1683	0.1636	4873.4	0.1493
WRKY20(WRKY)/col-WRKY20-DAP-Seq(GSE60143)/Homer	CKTTGACYWD	0.0001	-10.33	0.0001	794	0.0772	2189.7	0.0671
LBD13(LOBAS2)/colamp-LBD13-DAP-Seq(GSE60143)/Homer	KCCGTNWTTTBCGGC	0.0001	-10.28	0.0001	1680	0.1633	4867	0.1491
O2(bZIP)/Corn-O2-ChIP-Seq(GSE63991)/Homer	GCTGACGTGGCA	0.0001	-10.28	0.0001	239	0.0232	581	0.0178
MYB105(MYB)/colamp-MYB105-DAP-Seq(GSE60143)/Homer	RATWCCGTTA	0.0001	-10.15	0.0001	693	0.0674	1893.3	0.058
Tgif2(Homeobox)/mES-Tgif2-ChIP-Seq(GSE55404)/Homer	TGTCANYT	0.0001	-10.09	0.0001	4189	0.4072	12668.5	0.3882
BHLHA15(bHLH)/NIH3T3-BHLHB8.HA-ChIP-Seq(GSE119782)/Homer	NAMCAGCTGK	0.0001	-10.06	0.0001	2154	0.2094	6327.6	0.1939
HLH-1(bHLH)/cElegans-Embryo-HLH1-ChIP-Seq(modEncode)/Homer	RACAGCTGTTBH	0.0001	-10.02	0.0001	1062	0.1032	2997.9	0.0919
DREB2(AP2EREBP)/col-DREB2-DAP-Seq(GSE60143)/Homer	TMACCGACATWA	0.0001	-9.995	0.0001	548	0.0533	1469.9	0.045
BMAL1(bHLH)/Liver-Bmal1-ChIP-Seq(GSE39860)/Homer	GNCACGTG	0.0001	-9.78	0.0001	2483	0.2414	7352.1	0.2253
NFkB-p65(RHD)/GM12787-p65-ChIP-Seq(GSE19485)/Homer	WGGGGATTTCCC	0.0001	-9.775	0.0001	775	0.0753	2143.6	0.0657
SND2(NAC)/colamp-SND2-DAP-Seq(GSE60143)/Homer	CTTVWNNNWBAAGNW	0.0001	-9.769	0.0001	571	0.0555	1540.3	0.0472
SMB(NAC)/colamp-SMB-DAP-Seq(GSE60143)/Homer	CTTVNNNNDBAAGHW	0.0001	-9.726	0.0002	907	0.0882	2538.4	0.0778
Atoh1(bHLH)/Cerebellum-Atoh1-ChIP-Seq(GSE22111)/Homer	VNRVCAGCTGGY	0.0001	-9.485	0.0002	1730	0.1682	5041.5	0.1545
VND2(NAC)/col-VND2-DAP-Seq(GSE60143)/Homer	DNCKTNNNNNNNAAG	0.0001	-9.438	0.0002	915	0.0889	2568.8	0.0787
SPL15(SBP)/colamp-SPL15-DAP-Seq(GSE60143)/Homer	WDWMMGTACADW	0.0001	-9.41	0.0002	1442	0.1402	4163.7	0.1276
SHN3(AP2EREBP)/col-SHN3-DAP-Seq(GSE60143)/Homer	CCGCCGCC	0.0001	-9.323	0.0002	1204	0.117	3442.1	0.1055
CUC2(NAC)/colamp-CUC2-DAP-Seq(GSE60143)/Homer	TRCKTGTNNNWCAMG	0.0001	-9.218	0.0002	319	0.031	817	0.025
ZNF189(Zf)/HEK293-ZNF189.GFP-ChIP-Seq(GSE58341)/Homer	TGGAACAGMA	0.001	-9.032	0.0003	1166	0.1133	3334.4	0.1022
AGL6(MADS)/col-AGL6-DAP-Seq(GSE60143)/Homer	TTWCCWWAWWDGGWA	0.001	-8.989	0.0003	161	0.0157	377.4	0.0116
MafF(bZIP)/HepG2-MafF-ChIP-Seq(GSE31477)/Homer	HWWGTCAGCAWWTTT	0.001	-8.865	0.0004	429	0.0417	1139.1	0.0349
ANAC079(NAC)/colamp-ANAC079-DAP-Seq(GSE60143)/Homer	TACACGCAACCT	0.001	-8.802	0.0004	464	0.0451	1242	0.0381
Unknown3/Arabidopsis-Promoters/Homer	AYTAAACCGG	0.001	-8.757	0.0004	193	0.0188	467.4	0.0143
TATA-Box(TBP)/Promoter/Homer	CCTTTTAWAGSC	0.001	-8.648	0.0004	1520	0.1478	4422.1	0.1355
SeqBias: G/A bias	RRRRRRRRRR	0.001	-8.623	0.0004	10285	0.9998	32590	0.9987
RORg(NR)/Liver-Rorc-ChIP-Seq(GSE101115)/Homer	WAABTAGGTCAV	0.001	-8.494	0.0005	127	0.0123	289.1	0.0089
Olig2(bHLH)/Neuron-Olig2-ChIP-Seq(GSE30882)/Homer	RCCATMTGTT	0.001	-8.472	0.0005	2668	0.2594	7971.2	0.2443
ATHB33(ZFHD)/col-ATHB33-DAP-Seq(GSE60143)/Homer	NGTRATTAAK	0.001	-8.465	0.0005	1499	0.1457	4363.3	0.1337
REB1/SacCer-Promoters/Homer	KCCGGGTAAYRR	0.001	-8.44	0.0005	233	0.0226	582.8	0.0179
TCF4(bHLH)/SHSY5Y-TCF4-ChIP-Seq(GSE96915)/Homer	SMCATCTGKH	0.001	-8.427	0.0005	2303	0.2239	6840.8	0.2096
ZNF669(Zf)/HEK293-ZNF669.GFP-ChIP-Seq(GSE58341)/Homer	GARTGGTCATCGCCC	0.001	-8.288	0.0006	146	0.0142	342.7	0.0105
At3g04030(G2like)/col-At3g04030-DAP-Seq(GSE60143)/Homer	DRGAATCT	0.001	-8.26	0.0006	1231	0.1197	3551.9	0.1088
ANAC050(NAC)/colamp-ANAC050-DAP-Seq(GSE60143)/Homer	WNCTTGNNNNNCAAG	0.001	-8.159	0.0007	562	0.0546	1541.2	0.0472
JGL(C2H2)/col-JGL-DAP-Seq(GSE60143)/Homer	ACYTTCAGTT	0.001	-8.155	0.0007	2041	0.1984	6039.2	0.1851
AT1G72740(MYBrelated)/colamp-AT1G72740-DAP-Seq(GSE60143)/Homer	NNWWAMCCTAAHWNN	0.001	-8.128	0.0007	1170	0.1137	3369.8	0.1033
AT1G12630(AP2EREBP)/colamp-AT1G12630-DAP-Seq(GSE60143)/Homer	TGTCGGCA	0.001	-8.12	0.0007	610	0.0593	1684.2	0.0516
HAT2(Homeobox)/colamp-HAT2-DAP-Seq(GSE60143)/Homer	CYAATSATTR	0.001	-8.114	0.0007	1074	0.1044	3078.6	0.0943
VIP1(bZIP)/col-VIP1-DAP-Seq(GSE60143)/Homer	NTTGACAGCTGTCAN	0.001	-8.06	0.0008	279	0.0271	717.3	0.022
REM16(ABI3VP1)/col-REM16-DAP-Seq(GSE60143)/Homer	DTTTTTSCCGSMAAA	0.001	-8.047	0.0008	4	0.0004	0.4	0
bZIP69(bZIP)/col-bZIP69-DAP-Seq(GSE60143)/Homer	GACAGCTGKCAW	0.001	-7.915	0.0009	180	0.0175	439.3	0.0135
AT3G10030(Trihelix)/colamp-AT3G10030-DAP-Seq(GSE60143)/Homer	GCCGTTAA	0.001	-7.908	0.0009	611	0.0594	1691.9	0.0518
CUC3(NAC)/col-CUC3-DAP-Seq(GSE60143)/Homer	TRCKTGWNNNACAMG	0.001	-7.865	0.0009	314	0.0305	821	0.0252
AGL63(MADS)/col-AGL63-DAP-Seq(GSE60143)/Homer	TTCCAAWWWTGG	0.001	-7.733	0.001	987	0.0959	2824.3	0.0865
ANAC004(NAC)/colamp-ANAC004-DAP-Seq(GSE60143)/Homer	WNCTTVYNNNRBAAG	0.001	-7.723	0.001	373	0.0363	993.1	0.0304
ANAC083(NAC)/col-ANAC083-DAP-Seq(GSE60143)/Homer	CKTRWNNNWYAMGTA	0.001	-7.631	0.0011	713	0.0693	2001.5	0.0613
Nur77(NR)/K562-NR4A1-ChIP-Seq(GSE31363)/Homer	TGACCTTTNCNT	0.001	-7.63	0.0011	210	0.0204	526.7	0.0161
PAX5(Paired,Homeobox),condensed/GM12878-PAX5-ChIP-Seq(GSE32465)/Homer	GTCACGCTCSCTGM	0.001	-7.628	0.0011	189	0.0184	467.3	0.0143
ZNF7(Zf)/HepG2-ZNF7.Flag-ChIP-Seq(Encode)/Homer	CTGCCWVCTTTTRTA	0.001	-7.56	0.0012	657	0.0639	1836	0.0563
DREB26(AP2EREBP)/col-DREB26-DAP-Seq(GSE60143)/Homer	CCACCGACAH	0.001	-7.559	0.0012	345	0.0335	914.1	0.028
At1g25550(G2like)/colamp-At1g25550-DAP-Seq(GSE60143)/Homer	NAGATTCY	0.001	-7.469	0.0013	1460	0.1419	4273.3	0.131
WRKY40(WRKY)/colamp-WRKY40-DAP-Seq(GSE60143)/Homer	AHWAGTCAAC	0.001	-7.435	0.0014	625	0.0608	1742.9	0.0534
Zic(Zf)/Cerebellum-ZIC1.2-ChIP-Seq(GSE60731)/Homer	CCTGCTGAGH	0.001	-7.395	0.0014	1441	0.1401	4217.6	0.1292
Unknown2/Drosophila-Promoters/Homer	CATCMCTA	0.001	-7.319	0.0015	2053	0.1996	6105.4	0.1871
MYB3R5(MYB)/col-MYB3R5-DAP-Seq(GSE60143)/Homer	THYAACGGTHAWAWT	0.001	-7.286	0.0016	77	0.0075	165.4	0.0051
ARF16(ARF)/col-ARF16-DAP-Seq(GSE60143)/Homer	ATTTTACGAT	0.001	-7.264	0.0016	119	0.0116	277.4	0.0085
PAX6(Paired,Homeobox)/Forebrain-Pax6-ChIP-Seq(GSE66961)/Homer	NGTGTTCAVTSAAGCGKAAA	0.001	-7.255	0.0016	134	0.013	318	0.0097
DEL1(E2FDP)/colamp-DEL1-DAP-Seq(GSE60143)/Homer	TTCCCGCCAA	0.001	-7.226	0.0017	10	0.001	9.2	0.0003
Pknox1(Homeobox)/ES-Prep1-ChIP-Seq(GSE63282)/Homer	SCTGTCAVTCAV	0.001	-7.097	0.0019	321	0.0312	851.9	0.0261
GEI-11(Myb?)/cElegans-L4-GEI11-ChIP-Seq(modEncode)/Homer	CCGACAYYTYACGGG	0.001	-7.09	0.0019	110	0.0107	254.3	0.0078
bHLH122(bHLH)/col100-bHLH122-DAP-Seq(GSE60143)/Homer	NDDCAASTTGHHNWW	0.001	-7.089	0.0019	1004	0.0976	2892.7	0.0886
LBD18(LOBAS2)/colamp-LBD18-DAP-Seq(GSE60143)/Homer	CKGAWWTTCHGS	0.001	-7.087	0.0019	3445	0.3349	10454	0.3203
HSFC1(HSF)/col-HSFC1-DAP-Seq(GSE60143)/Homer	HTTCTAGAADCTTCT	0.001	-7.041	0.002	272	0.0264	710.8	0.0218
Sox10(HMG)/SciaticNerve-Sox3-ChIP-Seq(GSE35132)/Homer	CCWTTGTYYB	0.01	-6.899	0.0023	2060	0.2003	6142.4	0.1882
CAMTA5(CAMTA)/col-CAMTA5-DAP-Seq(GSE60143)/Homer	ACGCGTTTTANACRC	0.01	-6.852	0.0024	328	0.0319	875.1	0.0268
VND4(NAC)/colamp-VND4-DAP-Seq(GSE60143)/Homer	WRCTTGWANWWCAAG	0.01	-6.761	0.0026	686	0.0667	1939.8	0.0594
CELF2(RRM)/JSL1-CELF2-CLIP-Seq(GSE71264)/Homer	RGTGTCAG	0.01	-6.755	0.0026	476	0.0463	1312.8	0.0402
FUS3(ABI3VP1)/col-FUS3-DAP-Seq(GSE60143)/Homer	DNNWTNTGCATGKNN	0.01	-6.751	0.0026	1257	0.1222	3673.7	0.1126
NAP(NAC)/col-NAP-DAP-Seq(GSE60143)/Homer	ARGTTACGTRTN	0.01	-6.712	0.0027	1203	0.1169	3510	0.1076
ZNF264(Zf)/HEK293-ZNF264.GFP-ChIP-Seq(GSE58341)/Homer	RGGGCACTAACY	0.01	-6.7	0.0027	968	0.0941	2793.8	0.0856
ZSCAN22(Zf)/HEK293-ZSCAN22.GFP-ChIP-Seq(GSE58341)/Homer	SMCAGTCWGAKGGAGGAGGC	0.01	-6.575	0.0031	163	0.0158	405.5	0.0124
AT1G44830(AP2EREBP)/col-AT1G44830-DAP-Seq(GSE60143)/Homer	NCCACCGACA	0.01	-6.387	0.0037	443	0.0431	1221.2	0.0374
Pit1(Homeobox)/GCrat-Pit1-ChIP-Seq(GSE58009)/Homer	ATGMATATDC	0.01	-6.362	0.0038	1107	0.1076	3226.1	0.0989
Twist2(bHLH)/Myoblast-Twist2.Ty1-ChIP-Seq(GSE127998)/Homer	MCAGCTGBYH	0.01	-6.361	0.0038	2642	0.2568	7973.9	0.2443
ANAC071(NAC)/col-ANAC071-DAP-Seq(GSE60143)/Homer	DNCKTNDNNNHNAAG	0.01	-6.359	0.0038	822	0.0799	2359.2	0.0723
AT1G10720(BSD)/col-AT1G10720-DAP-Seq(GSE60143)/Homer	TTCTAGAAKCTTCTA	0.01	-6.357	0.0038	48	0.0047	96.8	0.003
ANAC042(NAC)/col-ANAC042-DAP-Seq(GSE60143)/Homer	CGTNDHNDHNACGKY	0.01	-6.356	0.0038	1285	0.1249	3771.1	0.1156
AT1G49560(G2like)/colamp-AT1G49560-DAP-Seq(GSE60143)/Homer	GAWTCTNWDA	0.01	-6.346	0.0038	1803	0.1753	5367.5	0.1645
AGL16(MADS)/col-AGL16-DAP-Seq(GSE60143)/Homer	TWCCHWATWDGGAAA	0.01	-6.291	0.004	116	0.0113	277.6	0.0085
DDF1(AP2EREBP)/col-DDF1-DAP-Seq(GSE60143)/Homer	GCCGACAT	0.01	-6.274	0.0041	446	0.0434	1232.5	0.0378
E2F1(E2F)/Hela-E2F1-ChIP-Seq(GSE22478)/Homer	CWGGCGGGAA	0.01	-6.273	0.0041	668	0.0649	1896.4	0.0581
At5g58900(MYBrelated)/colamp-At5g58900-DAP-Seq(GSE60143)/Homer	WWWTYTTATCTWWWW	0.01	-6.265	0.0041	1670	0.1623	4959.9	0.152
GRE(NR),IR3/RAW264.7-GRE-ChIP-Seq(Unpublished)/Homer	VAGRACAKWCTGTYC	0.01	-6.191	0.0044	281	0.0273	748.6	0.0229
PQM-1(?)/cElegans-L3-ChIP-Seq(modEncode)/Homer	ACTGATAAGA	0.01	-6.162	0.0045	420	0.0408	1158	0.0355
WRKY45(WRKY)/col-WRKY45-DAP-Seq(GSE60143)/Homer	HNNNKTTGACTWWNH	0.01	-6.11	0.0048	419	0.0407	1155.8	0.0354
HIF-1b(HLH)/T47D-HIF1b-ChIP-Seq(GSE59937)/Homer	RTACGTGC	0.01	-6.049	0.005	1672	0.1625	4973.3	0.1524
Max(bHLH)/K562-Max-ChIP-Seq(GSE31477)/Homer	RCCACGTGGYYN	0.01	-6.025	0.0052	954	0.0927	2769.3	0.0849
AT5G56840(MYBrelated)/colamp-AT5G56840-DAP-Seq(GSE60143)/Homer	TGGATAAGGT	0.01	-6.008	0.0052	1467	0.1426	4342.6	0.1331
AT3G12130(C3H)/colamp-AT3G12130-DAP-Seq(GSE60143)/Homer	TMACTTTTTV	0.01	-5.922	0.0057	3103	0.3016	9434.6	0.2891
MYB116(MYB)/colamp-MYB116-DAP-Seq(GSE60143)/Homer	AGTTAGGCAN	0.01	-5.853	0.0061	815	0.0792	2351.7	0.0721
ANAC053(NAC)/colamp-ANAC053-DAP-Seq(GSE60143)/Homer	TDCTTGNNNNNCAAG	0.01	-5.851	0.0061	532	0.0517	1497.4	0.0459
ANAC070(NAC)/colamp-ANAC070-DAP-Seq(GSE60143)/Homer	CTTRHDNHNBAAGHW	0.01	-5.818	0.0063	1115	0.1084	3268	0.1001
NAC2(NAC)/colamp-NAC2-DAP-Seq(GSE60143)/Homer	TDCTTGNNNNNCAAG	0.01	-5.775	0.0065	675	0.0656	1929.9	0.0591
ANAC020(NAC)/col-ANAC020-DAP-Seq(GSE60143)/Homer	DVCKTGHNNNDCAAG	0.01	-5.728	0.0068	604	0.0587	1717	0.0526
NTM2(NAC)/col-NTM2-DAP-Seq(GSE60143)/Homer	CTTRTNNNAYAAGBH	0.01	-5.669	0.0072	556	0.054	1573	0.0482
CUC1(NAC)/col-CUC1-DAP-Seq(GSE60143)/Homer	TACTTGTNNNACAAG	0.01	-5.647	0.0074	411	0.04	1140	0.0349
CBF2(AP2EREBP)/colamp-CBF2-DAP-Seq(GSE60143)/Homer	YBRCCGACATNNNNN	0.01	-5.632	0.0075	483	0.047	1355.1	0.0415
ANAC087(NAC)/col-ANAC087-DAP-Seq(GSE60143)/Homer	WVCKTGHNNNWCAMG	0.01	-5.629	0.0075	289	0.0281	780.5	0.0239
At5g47390(MYBrelated)/col-At5g47390-DAP-Seq(GSE60143)/Homer	CTTATCCA	0.01	-5.627	0.0075	1437	0.1397	4263.3	0.1306
TAGL1(MADS)/Tomato-TAGL1-ChIP-Seq(GSE116581)/Homer	CCAAAAATRG	0.01	-5.579	0.0078	1416	0.1376	4200.5	0.1287
Zfp809(Zf)/ES-Zfp809-ChIP-Seq(GSE70799)/Homer	GGGGCTYGKCTGGGA	0.01	-5.533	0.0082	541	0.0526	1531.3	0.0469
ANAC028(NAC)/col-ANAC028-DAP-Seq(GSE60143)/Homer	WRCTTGNNNNNCAAG	0.01	-5.474	0.0087	693	0.0674	1991.9	0.061
HSF6(HSF)/col-HSF6-DAP-Seq(GSE60143)/Homer	TTYTAGAAGCTTCTA	0.01	-5.467	0.0087	283	0.0275	765.2	0.0234
Pbx3(Homeobox)/GM12878-PBX3-ChIP-Seq(GSE32465)/Homer	SCTGTCAMTCAN	0.01	-5.419	0.0091	313	0.0304	854	0.0262
MYB3R1(MYB)/col-MYB3R1-DAP-Seq(GSE60143)/Homer	WWDTDACCGTTR	0.01	-5.29	0.0104	266	0.0259	718.6	0.022
BIM2(bHLH)/col-BIM2-DAP-Seq(GSE60143)/Homer	NNNNCACGTGNN	0.01	-5.285	0.0104	1236	0.1202	3656.4	0.112
E2F7(E2F)/Hela-E2F7-ChIP-Seq(GSE32673)/Homer	VDTTTCCCGCCA	0.01	-5.259	0.0106	330	0.0321	907.2	0.0278
AIL7(AP2EREBP)/colamp-AIL7-DAP-Seq(GSE60143)/Homer	KCACRAWTYYCGAGG	0.01	-5.243	0.0108	569	0.0553	1622.5	0.0497
HRE(HSF)/HepG2-HSF1-ChIP-Seq(GSE31477)/Homer	BSTTCTRGAABVTTCYAGAA	0.01	-5.235	0.0109	196	0.0191	515.6	0.0158
HINFP(Zf)/K562-HINFP.eGFP-ChIP-Seq(Encode)/Homer	TWVGGTCCGC	0.01	-5.181	0.0114	801	0.0779	2327.9	0.0713
NTM1(NAC)/col-NTM1-DAP-Seq(GSE60143)/Homer	ACTTRTARAASAAGT	0.01	-5.138	0.0119	532	0.0517	1513.9	0.0464
GATA(Zf),IR4/iTreg-Gata3-ChIP-Seq(GSE20898)/Homer	NAGATWNBNATCTNN	0.01	-5.086	0.0125	90	0.0087	216.3	0.0066
ANAC092(NAC)/colamp-ANAC092-DAP-Seq(GSE60143)/Homer	WRCKTGWNNNWCAMG	0.01	-5.058	0.0128	393	0.0382	1098.7	0.0337
SPL3(SBP)/colamp-SPL3-DAP-Seq(GSE60143)/Homer	WDTTGTACGGAH	0.01	-5.022	0.0133	35	0.0034	70.6	0.0022
HSFB4(HSF)/col-HSFB4-DAP-Seq(GSE60143)/Homer	TTCTAGAAGCTTCTA	0.01	-5.009	0.0134	49	0.0048	106.4	0.0033
CLOCK(bHLH)/Liver-Clock-ChIP-Seq(GSE39860)/Homer	GHCACGTG	0.01	-4.984	0.0137	807	0.0784	2351.2	0.072
ATHB6(Homeobox)/col-ATHB6-DAP-Seq(GSE60143)/Homer	AATGATTG	0.01	-4.944	0.0143	1539	0.1496	4604.1	0.1411
bHLH74(bHLH)/col-bHLH74-DAP-Seq(GSE60143)/Homer	DRATCACGTGAB	0.01	-4.909	0.0148	395	0.0384	1107.2	0.0339
AT3G16280(AP2EREBP)/colamp-AT3G16280-DAP-Seq(GSE60143)/Homer	HCACCGACAHHDHHN	0.01	-4.877	0.0152	372	0.0362	1040	0.0319
MYB3R4(MYB)/col-MYB3R4-DAP-Seq(GSE60143)/Homer	AWWTAACCGTTR	0.01	-4.875	0.0152	152	0.0148	393.4	0.0121
CDF3(C2C2dof)/colamp-CDF3-DAP-Seq(GSE60143)/Homer	AAAAGTRM	0.01	-4.863	0.0154	2203	0.2142	6671.3	0.2044
ZML1(C2C2gata)/colamp-ZML1-DAP-Seq(GSE60143)/Homer	ATCWYRACCGTTSRW	0.01	-4.739	0.0173	8	0.0008	9.5	0.0003
HSFA1E(HSF)/col-HSFA1E-DAP-Seq(GSE60143)/Homer	TTCTAGAAGCTTCTA	0.01	-4.716	0.0177	112	0.0109	281.9	0.0086
Sox3(HMG)/NPC-Sox3-ChIP-Seq(GSE33059)/Homer	CCWTTGTY	0.01	-4.71	0.0178	2108	0.2049	6382.5	0.1956
SVP(MADS)/col-SVP-DAP-Seq(GSE60143)/Homer	ANTTWCCHAATTTGG	0.01	-4.699	0.018	619	0.0602	1787.2	0.0548
SND3(NAC)/col-SND3-DAP-Seq(GSE60143)/Homer	CTTNHNNNDNAAGNH	0.01	-4.694	0.018	692	0.0673	2010	0.0616
At1g75490(AP2EREBP)/colamp-At1g75490-DAP-Seq(GSE60143)/Homer	CACCGMCT	0.01	-4.689	0.0181	2572	0.25	7832.4	0.24
MNT(bHLH)/HepG2-MNT-ChIP-Seq(Encode)/Homer	DGCACACGTG	0.01	-4.685	0.0181	1376	0.1338	4110.8	0.126
MYB55(MYB)/colamp-MYB55-DAP-Seq(GSE60143)/Homer	YACCWAMC	0.01	-4.629	0.0191	1143	0.1111	3393.5	0.104
ERF38(AP2EREBP)/col-ERF38-DAP-Seq(GSE60143)/Homer	CACCGACA	0.1	-4.592	0.0198	522	0.0507	1496.8	0.0459
At3g12730(G2like)/colamp-At3g12730-DAP-Seq(GSE60143)/Homer	AAGATTCT	0.1	-4.531	0.021	1851	0.1799	5590.1	0.1713
NPAS(bHLH)/Liver-NPAS-ChIP-Seq(GSE39860)/Homer	NVCACGTG	0.1	-4.531	0.021	2179	0.2118	6612.6	0.2026
At1g77640(AP2EREBP)/col-At1g77640-DAP-Seq(GSE60143)/Homer	TGTCGGTGGA	0.1	-4.423	0.0233	236	0.0229	644.2	0.0197
VND1(NAC)/col-VND1-DAP-Seq(GSE60143)/Homer	CTTRWDNHWYAAGYW	0.1	-4.417	0.0234	750	0.0729	2194.8	0.0673
ZNF528(Zf)/HEK293-ZNF528.GFP-ChIP-Seq(GSE58341)/Homer	AGAAATGACTTCCCT	0.1	-4.359	0.0247	13	0.0013	20.3	0.0006
c-Myc(bHLH)/LNCAP-cMyc-ChIP-Seq(Unpublished)/Homer	VCCACGTG	0.1	-4.34	0.0252	778	0.0756	2282.9	0.07
SeqBias: C/A-bias	MMMMMMMMMM	0.1	-4.318	0.0257	10286	0.9999	32612.9	0.9994
GATA19(C2C2gata)/colamp-GATA19-DAP-Seq(GSE60143)/Homer	ATCSGATCVG	0.1	-4.236	0.0278	71	0.0069	172	0.0053
Sox6(HMG)/Myotubes-Sox6-ChIP-Seq(GSE32627)/Homer	CCATTGTTNY	0.1	-4.171	0.0296	1930	0.1876	5853.9	0.1794
RORa(NR)/Liver-Rora-ChIP-Seq(GSE101115)/Homer	AAWCTAGGTCARDNN	0.1	-4.123	0.031	185	0.018	499.2	0.0153
SPL1(SBP)/colamp-SPL1-DAP-Seq(GSE60143)/Homer	HYGTACDTWH	0.1	-3.983	0.0356	1756	0.1707	5320.7	0.163
RKD2(RWPRK)/colamp-RKD2-DAP-Seq(GSE60143)/Homer	GACKTTTCRDCTTCC	0.1	-3.935	0.0373	819	0.0796	2421.3	0.0742
Unknown5/Drosophila-Promoters/Homer	GCTGATAASV	0.1	-3.885	0.0391	688	0.0669	2022	0.062
AGL95(ND)/col-AGL95-DAP-Seq(GSE60143)/Homer	TTCTAGAAGCTTCTA	0.1	-3.881	0.0392	143	0.0139	380.9	0.0117
AT4G37180(G2like)/col-AT4G37180-DAP-Seq(GSE60143)/Homer	AGAATCTTNN	0.1	-3.87	0.0396	1574	0.153	4759.8	0.1459
T1ISRE(IRF)/ThioMac-Ifnb-Expression/Homer	ACTTTCGTTTCT	0.1	-3.8	0.0424	17	0.0017	31.6	0.001
Tcf12(bHLH)/GM12878-Tcf12-ChIP-Seq(GSE32465)/Homer	VCAGCTGYTG	0.1	-3.775	0.0434	1641	0.1595	4972.5	0.1524
VND3(NAC)/colamp-VND3-DAP-Seq(GSE60143)/Homer	TRCTTGWDNHWCAAG	0.1	-3.677	0.0477	628	0.061	1844.8	0.0565
NST1(NAC)/colamp-NST1-DAP-Seq(GSE60143)/Homer	WRCTTRWWNWWYAAG	0.1	-3.674	0.0478	830	0.0807	2464.2	0.0755
ANAC058(NAC)/col-ANAC058-DAP-Seq(GSE60143)/Homer	TWCTTGTDNNACAAG	0.1	-3.648	0.0489	538	0.0523	1570.5	0.0481
Unknown1/Arabidopsis-Promoters/Homer	RGGGTAWWWTHGTAA	0.1	-3.641	0.0492	107	0.0104	279.6	0.0086
Dorsal(RHD)/Embryo-dl-ChIP-Seq(GSE65441)/Homer	GGGAAAAMCCCG	0.1	-3.571	0.0526	318	0.0309	905.2	0.0277
LCL1(MYBrelated)/colamp-LCL1-DAP-Seq(GSE60143)/Homer	NAAAATATCTWHWWN	0.1	-3.568	0.0527	165	0.016	449.1	0.0138
WRKY8(WRKY)/colamp-WRKY8-DAP-Seq(GSE60143)/Homer	CGTTGACTTT	0.1	-3.524	0.055	121	0.0118	321.1	0.0098
GATA6(C2C2gata)/col200-GATA6-DAP-Seq(GSE60143)/Homer	TAGATCTARAHH	0.1	-3.513	0.0555	134	0.013	359.4	0.011
p53(p53)/Saos-p53-ChIP-Seq(GSE15780)/Homer	RRCATGYCYRGRCATGYYYN	0.1	-3.509	0.0555	113	0.011	298.1	0.0091
p53(p53)/Saos-p53-ChIP-Seq/Homer	RRCATGYCYRGRCATGYYYN	0.1	-3.509	0.0555	113	0.011	298.1	0.0091
AS2(LOBAS2)/col-AS2-DAP-Seq(GSE60143)/Homer	CCGDAAWWHMCGSCG	0.1	-3.505	0.0556	216	0.021	601.9	0.0184
PHV(HB)/col-PHV-DAP-Seq(GSE60143)/Homer	RTAATSATTA	0.1	-3.437	0.0594	494	0.048	1442.3	0.0442
AT3G60490(AP2EREBP)/colamp-AT3G60490-DAP-Seq(GSE60143)/Homer	NNRCCGACANNNNNN	0.1	-3.349	0.0648	309	0.03	883.6	0.0271
SPL13(SBP)/col-SPL13-DAP-Seq(GSE60143)/Homer	WAHTGTACGGAH	0.1	-3.296	0.0682	65	0.0063	163.5	0.005
HOXA1(Homeobox)/mES-Hoxa1-ChIP-Seq(SRP084292)/Homer	TGATKGATGR	0.1	-3.267	0.0701	313	0.0304	897.4	0.0275
HSF3(HSF)/colamp-HSF3-DAP-Seq(GSE60143)/Homer	NTTCTAGAAKCTTCT	0.1	-3.174	0.0768	1160	0.1128	3505	0.1074
DUX(Homeobox)/C2C12-Dux-ChIP-Seq(GSE87279)/Homer	BCWGATTCAATCAAN	0.1	-3.138	0.0794	5	0.0005	6.5	0.0002
GRE(NR),IR3/A549-GR-ChIP-Seq(GSE32465)/Homer	NRGVACABNVTGTYCY	0.1	-3.126	0.0802	149	0.0145	409.9	0.0126
PCF/Arabidopsis-Promoters/Homer	NNWWWTGGGCYTDDN	0.1	-3.11	0.0814	275	0.0267	786.6	0.0241
PRDM15(Zf)/ESC-Prdm15-ChIP-Seq(GSE73694)/Homer	YCCDNTCCAGGTTTT	0.1	-3.102	0.0818	1486	0.1445	4524	0.1386
Unknown3/Drosophila-Promoters/Homer	ACVAKCTGGCAGCGC	0.1	-3.074	0.084	146	0.0142	401.4	0.0123
HSFA6B(HSF)/colamp-HSFA6B-DAP-Seq(GSE60143)/Homer	NTTCTAGAANHTTCT	0.1	-3.034	0.0873	635	0.0617	1887.4	0.0578
HSFA6A(HSF)/col-HSFA6A-DAP-Seq(GSE60143)/Homer	RGAAGNTTCTAGAAN	0.1	-3.017	0.0887	58	0.0056	146.2	0.0045
AGL15(MADS)/col-AGL15-DAP-Seq(GSE60143)/Homer	TTTCCHWATWDGGAA	0.1	-3.009	0.0892	185	0.018	518	0.0159
WRKY21(WRKY)/colamp-WRKY21-DAP-Seq(GSE60143)/Homer	DCGTTGACTTTT	0.1	-2.983	0.0913	117	0.0114	317.6	0.0097
At1g13300(G2like)/col-At1g13300-DAP-Seq(GSE60143)/Homer	GAATCTWAGATTCYN	0.1	-2.96	0.0933	14	0.0014	27.9	0.0009
ANAC005(NAC)/col-ANAC005-DAP-Seq(GSE60143)/Homer	WVCTTVTWNHABAAG	0.1	-2.948	0.0943	495	0.0481	1460.6	0.0448
p63(p53)/Keratinocyte-p63-ChIP-Seq(GSE17611)/Homer	NNDRCATGYCYNRRCATGYH	0.1	-2.946	0.0943	478	0.0465	1408.2	0.0432
ANAC013(NAC)/col-ANAC013-DAP-Seq(GSE60143)/Homer	CTTGNNNNNCAAGNA	0.1	-2.929	0.0957	418	0.0406	1225.8	0.0376
AT1G01250(AP2EREBP)/col-AT1G01250-DAP-Seq(GSE60143)/Homer	YCACCGACAHTW	0.1	-2.914	0.097	81	0.0079	213.6	0.0065
TATA-box/Drosophila-Promoters/Homer	CTATAAAAGCSV	0.1	-2.897	0.0985	74	0.0072	193.2	0.0059
ELT-3(Gata)/cElegans-L1-ELT3-ChIP-Seq(modEncode)/Homer	AWTGATAAGA	0.1	-2.892	0.0988	467	0.0454	1376.9	0.0422
ARE(NR)/LNCAP-AR-ChIP-Seq(GSE27824)/Homer	RGRACASNSTGTYCYB	0.1	-2.876	0.1003	292	0.0284	843.1	0.0258
HOXA2(Homeobox)/mES-Hoxa2-ChIP-Seq(Donaldson_et_al.)/Homer	GYCATCMATCAT	0.1	-2.808	0.1071	132	0.0128	364.4	0.0112
At4g31060(AP2EREBP)/colamp-At4g31060-DAP-Seq(GSE60143)/Homer	CACCGACAAW	0.1	-2.762	0.112	382	0.0371	1120.8	0.0343
ANAC096(NAC)/colamp-ANAC096-DAP-Seq(GSE60143)/Homer	TACTTGWNNNWCAAG	0.1	-2.74	0.1142	613	0.0596	1830.7	0.0561
AT3G09735(S1Falike)/col-AT3G09735-DAP-Seq(GSE60143)/Homer	TTCTAGAANMTTCTA	0.1	-2.686	0.1204	499	0.0485	1481.7	0.0454
Sox17(HMG)/Endoderm-Sox17-ChIP-Seq(GSE61475)/Homer	CCATTGTTYB	0.1	-2.639	0.1258	847	0.0823	2558.2	0.0784
ATHB25(ZFHD)/colamp-ATHB25-DAP-Seq(GSE60143)/Homer	TAATTAVB	0.1	-2.632	0.1265	1266	0.1231	3862.8	0.1184
PRDM1(Zf)/Hela-PRDM1-ChIP-Seq(GSE31477)/Homer	ACTTTCACTTTC	0.1	-2.626	0.1271	719	0.0699	2162.9	0.0663
SPL5(SBP)/colamp-SPL5-DAP-Seq(GSE60143)/Homer	NNHGTACGGHNN	0.1	-2.623	0.1273	362	0.0352	1063.3	0.0326
NeuroD1(bHLH)/Islet-NeuroD1-ChIP-Seq(GSE30298)/Homer	GCCATCTGTT	0.1	-2.585	0.1319	1177	0.1144	3587.9	0.1099
bZIP44(bZIP)/colamp-bZIP44-DAP-Seq(GSE60143)/Homer	NDTGCCACGTCAGCH	0.1	-2.58	0.1323	42	0.0041	105.8	0.0032
MYB96(MYB)/colamp-MYB96-DAP-Seq(GSE60143)/Homer	WGGTRGTTGG	0.1	-2.575	0.1328	1112	0.1081	3385.2	0.1037
Sox9(HMG)/Limb-SOX9-ChIP-Seq(GSE73225)/Homer	AGGVNCCTTTGT	0.1	-2.562	0.1343	1000	0.0972	3037.7	0.0931
ATY13(MYB)/col-ATY13-DAP-Seq(GSE60143)/Homer	YYYAACYRHH	0.1	-2.559	0.1345	4040	0.3927	12591.1	0.3858
AT1G69570(C2C2dof)/col-AT1G69570-DAP-Seq(GSE60143)/Homer	WAAAAGTGHH	0.1	-2.548	0.1358	1526	0.1483	4679.7	0.1434
Zfp281(Zf)/ES-Zfp281-ChIP-Seq(GSE81042)/Homer	CCCCTCCCCCAC	0.1	-2.546	0.1358	357	0.0347	1050.7	0.0322
AT1G23810(Orphan)/col-AT1G23810-DAP-Seq(GSE60143)/Homer	TTCTAGAAGSTTCTA	0.1	-2.545	0.1358	58	0.0056	151.7	0.0046
GATA(Zf),IR3/iTreg-Gata3-ChIP-Seq(GSE20898)/Homer	NNNNNBAGATAWYATCTVHN	0.1	-2.503	0.1412	221	0.0215	637.3	0.0195
AGL25(MADS)/colamp-AGL25-DAP-Seq(GSE60143)/Homer	TTTCCATWTWTGGAA	0.1	-2.502	0.1412	73	0.0071	196	0.006
ANAC075(NAC)/col-ANAC075-DAP-Seq(GSE60143)/Homer	CTTSWWNWWSAAGYT	0.1	-2.488	0.1429	327	0.0318	960.5	0.0294
HAT1(Homeobox)/col-HAT1-DAP-Seq(GSE60143)/Homer	SCAATCATTGNN	0.1	-2.465	0.1459	180	0.0175	514.8	0.0158
ANAC045(NAC)/col-ANAC045-DAP-Seq(GSE60143)/Homer	DNCKTVNNNNNNAMG	0.1	-2.461	0.1462	2334	0.2269	7219.3	0.2212
ANAC011(NAC)/col-ANAC011-DAP-Seq(GSE60143)/Homer	TDCTTGYRNNDCAAG	0.1	-2.421	0.152	344	0.0334	1014.5	0.0311
HSF7(HSF)/colamp-HSF7-DAP-Seq(GSE60143)/Homer	TTCTAGAAGCTTCTA	0.1	-2.396	0.1555	233	0.0226	676.6	0.0207
AP-2gamma(AP2)/MCF7-TFAP2C-ChIP-Seq(GSE21234)/Homer	SCCTSAGGSCAW	0.1	-2.374	0.1588	2079	0.2021	6424.3	0.1969
BIM3(bHLH)/col-BIM3-DAP-Seq(GSE60143)/Homer	TWVTCACGTGAB	0.1	-2.372	0.1588	179	0.0174	514	0.0158
CTCF-SatelliteElement(Zf?)/CD4+-CTCF-ChIP-Seq(Barski_et_al.)/Homer	TGCAGTTCCMVNWRTGGCCA	0.1	-2.346	0.1627	27	0.0026	65.1	0.002
MYB113(MYB)/col-MYB113-DAP-Seq(GSE60143)/Homer	HNDAWTCMGTTAYWN	0.1	-2.303	0.1696	599	0.0582	1804.8	0.0553
Sox2(HMG)/mES-Sox2-ChIP-Seq(GSE11431)/Homer	BCCATTGTTC	1	-2.296	0.1705	1037	0.1008	3166.5	0.097
ZNF382(Zf)/HEK293-ZNF382.GFP-ChIP-Seq(GSE58341)/Homer	GNCTGTASTRNTGBCTCHTT	1	-2.268	0.175	30	0.0029	74.7	0.0023
OBP3(C2C2dof)/col-OBP3-DAP-Seq(GSE60143)/Homer	NYWACTTTTT	1	-2.242	0.1793	3678	0.3575	11474.7	0.3516
AT4G00250(GeBP)/col-AT4G00250-DAP-Seq(GSE60143)/Homer	WDTGGATAAKRT	1	-2.231	0.181	619	0.0602	1869.4	0.0573
TOD6?/SacCer-Promoters/Homer	GCGATGAGMT	1	-2.222	0.1824	262	0.0255	769.6	0.0236
SeqBias: GCW-triplet	GCWGCWGCWGCW	1	-2.207	0.1848	10287	1	32625.6	0.9998
HOXD13(Homeobox)/Chicken-Hoxd13-ChIP-Seq(GSE38910)/Homer	NCYAATAAAA	1	-2.192	0.1873	1248	0.1213	3831.8	0.1174
TRP2(MYBrelated)/colamp-TRP2-DAP-Seq(GSE60143)/Homer	TAAACCCT	1	-2.175	0.1901	194	0.0189	563.6	0.0173
SPL14(SBP)/col-SPL14-DAP-Seq(GSE60143)/Homer	NNWHTGTACGGAHNH	1	-2.146	0.1954	124	0.0121	352.5	0.0108
CHR(?)/Hela-CellCycle-Expression/Homer	SRGTTTCAAA	1	-2.109	0.2024	700	0.068	2126.5	0.0652
CRF4(AP2EREBP)/colamp-CRF4-DAP-Seq(GSE60143)/Homer	CGCCGCCA	1	-2.102	0.2035	1545	0.1502	4767.9	0.1461
AT5G22990(C2H2)/col-AT5G22990-DAP-Seq(GSE60143)/Homer	WCGAHDTCGWHN	1	-2.047	0.2147	87	0.0085	243.8	0.0075
Unknown1(NR/Ini-like)/Drosophila-Promoters/Homer	MYGGTCACACTG	1	-2.013	0.2216	246	0.0239	726.6	0.0223
IRF4(IRF)/GM12878-IRF4-ChIP-Seq(GSE32465)/Homer	ACTGAAACCA	1	-2.007	0.2227	543	0.0528	1643.9	0.0504
MYB62(MYB)/colamp-MYB62-DAP-Seq(GSE60143)/Homer	NTACCTAACT	1	-1.981	0.2282	1491	0.1449	4606.7	0.1412
DMRT6(DM)/Testis-DMRT6-ChIP-Seq(GSE60440)/Homer	YDGHTACAWTGTADC	1	-1.937	0.238	211	0.0205	621.4	0.019
EPR1(MYBrelated)/colamp-EPR1-DAP-Seq(GSE60143)/Homer	AAATATCT	1	-1.92	0.2412	373	0.0363	1120.8	0.0343
LHY1(MYBrelated)/col-LHY1-DAP-Seq(GSE60143)/Homer	AAATATCT	1	-1.92	0.2412	373	0.0363	1120.8	0.0343
CDM1(C3H)/colamp-CDM1-DAP-Seq(GSE60143)/Homer	CCGAWAWTWTCGGAN	1	-1.897	0.2465	122	0.0119	351.9	0.0108
PLT1(AP2EREBP)/colamp-PLT1-DAP-Seq(GSE60143)/Homer	GCACGAWTYCCGAGG	1	-1.873	0.2521	81	0.0079	228.2	0.007
GRHL2(CP2)/HBE-GRHL2-ChIP-Seq(GSE46194)/Homer	AAACYKGTTWDACMRGTTTB	1	-1.864	0.2539	424	0.0412	1280.4	0.0392
bHLH10(bHLH)/colamp-bHLH10-DAP-Seq(GSE60143)/Homer	YACCGACA	1	-1.837	0.2604	293	0.0285	876.9	0.0269
ANAC103(NAC)/col-ANAC103-DAP-Seq(GSE60143)/Homer	AACTTGNWNWNCAAG	1	-1.818	0.2649	364	0.0354	1096.1	0.0336
Unknown-ESC-element(?)/mES-Nanog-ChIP-Seq(GSE11724)/Homer	CACAGCAGGGGG	1	-1.799	0.2695	999	0.0971	3076.8	0.0943
ANAC062(NAC)/colamp-ANAC062-DAP-Seq(GSE60143)/Homer	TACTTANTNWNYAAG	1	-1.774	0.2761	367	0.0357	1107.5	0.0339
DMRT1(DM)/Testis-DMRT1-ChIP-Seq(GSE64892)/Homer	TWGHWACAWTGTWDC	1	-1.722	0.2902	259	0.0252	775.4	0.0238
RAR:RXR(NR),DR5/ES-RAR-ChIP-Seq(GSE56893)/Homer	RGGTCADNNAGAGGTCAV	1	-1.664	0.3071	42	0.0041	115.6	0.0035
TINY(AP2EREBP)/col-TINY-DAP-Seq(GSE60143)/Homer	NNCACCGACA	1	-1.652	0.3104	266	0.0259	799.1	0.0245
AT2G28920(ND)/col-AT2G28920-DAP-Seq(GSE60143)/Homer	WAGATATTTWTW	1	-1.639	0.3139	272	0.0264	818.4	0.0251
ZNF519(Zf)/HEK293-ZNF519.GFP-ChIP-Seq(GSE58341)/Homer	GAGSCCGAGC	1	-1.628	0.3168	538	0.0523	1645.6	0.0504
At1g22810(AP2EREBP)/colamp-At1g22810-DAP-Seq(GSE60143)/Homer	BCACCGACANNN	1	-1.612	0.3213	445	0.0433	1356.8	0.0416
ZNF317(Zf)/HEK293-ZNF317.GFP-ChIP-Seq(GSE58341)/Homer	GTCWGCTGTYYCTCT	1	-1.607	0.3223	132	0.0128	388.4	0.0119
GATA11(C2C2gata)/col-GATA11-DAP-Seq(GSE60143)/Homer	DDHYYAGATCTR	1	-1.597	0.3252	430	0.0418	1310.7	0.0402
bHLH28(bHLH)/col-bHLH28-DAP-Seq(GSE60143)/Homer	NHHTGTACGGAH	1	-1.584	0.3289	206	0.02	616.4	0.0189
AGL13(MADS)/col-AGL13-DAP-Seq(GSE60143)/Homer	TWCCAWWTWTGGWAA	1	-1.576	0.331	52	0.0051	146.9	0.0045
HIF-1a(bHLH)/MCF7-HIF1a-ChIP-Seq(GSE28352)/Homer	TACGTGCV	1	-1.555	0.3377	413	0.0401	1259.2	0.0386
ESE1(AP2EREBP)/col-ESE1-DAP-Seq(GSE60143)/Homer	GGCGGCGG	1	-1.545	0.3402	2064	0.2006	6444.3	0.1975
AtIDD11(C2H2)/colamp-AtIDD11-DAP-Seq(GSE60143)/Homer	TTTGTCGTTT	1	-1.514	0.3505	397	0.0386	1211	0.0371
LHY(Myb)/Seedling-LHY-ChIP-Seq(GSE52175)/Homer	ADAAATATCT	1	-1.51	0.3514	1027	0.0998	3183.8	0.0976
MYNN(Zf)/HEK293-MYNN.eGFP-ChIP-Seq(Encode)/Homer	TTCAAAWTAAAAGTC	1	-1.492	0.357	259	0.0252	783.4	0.024
GAGA-repeat/SacCer-Promoters/Homer	CTYTCTYTCTCTCTC	1	-1.491	0.357	5488	0.5335	17286.2	0.5297
AT2G20110(CPP)/colamp-AT2G20110-DAP-Seq(GSE60143)/Homer	ATTYAAATHY	1	-1.486	0.3582	1566	0.1522	4880.6	0.1496
Duxbl(Homeobox)/NIH3T3-Duxbl.HA-ChIP-Seq(GSE119782)/Homer	TAAYCYAATCAA	1	-1.475	0.3617	94	0.0091	275.8	0.0085
Meis1(Homeobox)/MastCells-Meis1-ChIP-Seq(GSE48085)/Homer	VGCTGWCAVB	1	-1.459	0.3668	2255	0.2192	7055.4	0.2162
Sox4(HMG)/proB-Sox4-ChIP-Seq(GSE50066)/Homer	YCTTTGTTCC	1	-1.417	0.382	1015	0.0987	3152.3	0.0966
HIF2a(bHLH)/785_O-HIF2a-ChIP-Seq(GSE34871)/Homer	GCACGTACCC	1	-1.36	0.4038	537	0.0522	1656.4	0.0508
GATA1(C2C2gata)/colamp-GATA1-DAP-Seq(GSE60143)/Homer	DDWWYYAGATCTRRW	1	-1.336	0.4127	370	0.036	1135.9	0.0348
dof42(C2C2dof)/col-dof42-DAP-Seq(GSE60143)/Homer	AAAAAGGC	1	-1.329	0.4151	723	0.0703	2241.5	0.0687
EIL4(EIL)/Tomato-EIL4-ChIP-Seq(GSE116581)/Homer	GATTCAWTGAAT	1	-1.328	0.4151	103	0.01	306.4	0.0094
GATA3(Zf),DR8/iTreg-Gata3-ChIP-Seq(GSE20898)/Homer	AGATSTNDNNDSAGATAASN	1	-1.313	0.4204	84	0.0082	248.3	0.0076
ATHB7(Homeobox)/col-ATHB7-DAP-Seq(GSE60143)/Homer	AATGATTG	1	-1.307	0.4224	854	0.083	2654.5	0.0813
SUT1?/SacCer-Promoters/Homer	CCCCGCGC	1	-1.304	0.4228	7958	0.7736	25160	0.771
ZNF415(Zf)/HEK293-ZNF415.GFP-ChIP-Seq(GSE58341)/Homer	GRTGMTRGAGCC	1	-1.298	0.4247	926	0.09	2881.8	0.0883
PRDM10(Zf)/HEK293-PRDM10.eGFP-ChIP-Seq(Encode)/Homer	TGGTACATTCCA	1	-1.289	0.428	852	0.0828	2649.6	0.0812
GATA12(C2C2gata)/col-GATA12-DAP-Seq(GSE60143)/Homer	YAGATCTRAW	1	-1.283	0.4297	586	0.057	1814.4	0.0556
AT1G19040(NAC)/col-AT1G19040-DAP-Seq(GSE60143)/Homer	CTTGNDNHNCAAGYW	1	-1.275	0.4327	111	0.0108	332.1	0.0102
At1g19000(MYBrelated)/colamp-At1g19000-DAP-Seq(GSE60143)/Homer	WWTGGATAADDT	1	-1.269	0.4347	897	0.0872	2792.2	0.0856
ASHR1(ND)/col-ASHR1-DAP-Seq(GSE60143)/Homer	NTGGTGAN	1	-1.252	0.4412	1992	0.1936	6246.9	0.1914
ZNF652/HepG2-ZNF652.Flag-ChIP-Seq(Encode)/Homer	TTAACCCTTTVNKKN	1	-1.252	0.4412	256	0.0249	783.3	0.024
AT3G10113(MYBrelated)/col-AT3G10113-DAP-Seq(GSE60143)/Homer	WNAAATATCWWN	1	-1.233	0.4484	461	0.0448	1425.8	0.0437
EBNA1(EBV-virus)/Raji-EBNA1-ChIP-Seq(GSE30709)/Homer	GGYAGCAYDTGCTDCCCNNN	1	-1.228	0.4499	23	0.0022	64.7	0.002
BIM1(bHLH)/colamp-BIM1-DAP-Seq(GSE60143)/Homer	NNNNNNVTCACGTGM	1	-1.224	0.4513	148	0.0144	448.7	0.0137
ETS:E-box(ETS,bHLH)/HPC7-Scl-ChIP-Seq(GSE22178)/Homer	AGGAARCAGCTG	1	-1.213	0.4552	125	0.0122	377.7	0.0116
ATHB15(HB)/col-ATHB15-DAP-Seq(GSE60143)/Homer	GYAATSATTA	1	-1.209	0.4567	391	0.038	1207.1	0.037
At2g44940(AP2EREBP)/colamp-At2g44940-DAP-Seq(GSE60143)/Homer	NYACCGACAHNNNNN	1	-1.202	0.4588	205	0.0199	626.2	0.0192
Oct4:Sox17(POU,Homeobox,HMG)/F9-Sox17-ChIP-Seq(GSE44553)/Homer	CCATTGTATGCAAAT	1	-1.181	0.4682	135	0.0131	409.8	0.0126
TCX2(CPP)/colamp-TCX2-DAP-Seq(GSE60143)/Homer	NNWWTTYRAAHN	1	-1.18	0.4682	1640	0.1594	5142.9	0.1576
GT1(Trihelix)/col-GT1-DAP-Seq(GSE60143)/Homer	TTAACCATGGTTAAD	1	-1.178	0.4682	10	0.001	26.2	0.0008
AT2G28810(C2C2dof)/colamp-AT2G28810-DAP-Seq(GSE60143)/Homer	VAAAAAGTWA	1	-1.176	0.4684	2914	0.2833	9170.8	0.281
PLT3(AP2EREBP)/col-PLT3-DAP-Seq(GSE60143)/Homer	GCACGNWTHYCGAGG	1	-1.139	0.4849	59	0.0057	176	0.0054
ATHB34(ZFHD)/colamp-ATHB34-DAP-Seq(GSE60143)/Homer	TRATTARS	1	-1.135	0.4862	848	0.0824	2648.3	0.0812
FAR1(FAR1)/col-FAR1-DAP-Seq(GSE60143)/Homer	TKNNNYYCACGCGCY	1	-1.095	0.5054	227	0.0221	699.2	0.0214
dof24(C2C2dof)/col-dof24-DAP-Seq(GSE60143)/Homer	TWMCTTTTTG	1	-1.065	0.5201	2530	0.2459	7969.9	0.2442
RBPJ:Ebox(?,bHLH)/Panc1-Rbpj1-ChIP-Seq(GSE47459)/Homer	GGGRAARRGRMCAGMTG	1	-1.064	0.5201	441	0.0429	1372.1	0.042
WRKY17(WRKY)/colamp-WRKY17-DAP-Seq(GSE60143)/Homer	GCGTTGACTTTT	1	-1.05	0.5261	12	0.0012	33.1	0.001
MYB57(MYB)/col-MYB57-DAP-Seq(GSE60143)/Homer	TTACCTAACT	1	-1.025	0.5387	486	0.0472	1516.8	0.0465
SPL11(SBP)/col100-SPL11-DAP-Seq(GSE60143)/Homer	YTGTACTTBH	1	-1.004	0.5491	636	0.0618	1990.5	0.061
At4g01280(MYBrelated)/colamp-At4g01280-DAP-Seq(GSE60143)/Homer	AAATATCT	1	-0.9973	0.5522	547	0.0532	1711	0.0524
ABF1/SacCer-Promoters/Homer	CGTRNAAARTGA	1	-0.9549	0.5752	267	0.026	831.5	0.0255
Unknown4/Drosophila-Promoters/Homer	AAAAATACCRMA	1	-0.949	0.5778	114	0.0111	351.9	0.0108
Pho2(bHLH)/Yeast-Pho2-ChIP-Seq(GSE29506)/Homer	CCCACGTGCT	1	-0.9376	0.5835	648	0.063	2033.7	0.0623
SOL1(CPP)/colamp-SOL1-DAP-Seq(GSE60143)/Homer	ATTTAAATHN	1	-0.9102	0.5989	1591	0.1547	5017.3	0.1537
Gfi1b(Zf)/HPC7-Gfi1b-ChIP-Seq(GSE22178)/Homer	MAATCACTGC	1	-0.8948	0.6073	1184	0.1151	3731.8	0.1144
MYB107(MYB)/col-MYB107-DAP-Seq(GSE60143)/Homer	RGTWGGTRRR	1	-0.8649	0.6247	1822	0.1771	5754.1	0.1763
ATHB24(ZFHD)/colamp-ATHB24-DAP-Seq(GSE60143)/Homer	TAATTAAS	1	-0.8553	0.6298	767	0.0746	2416.9	0.0741
AtHB32(ZFHD)/col200-AtHB32-DAP-Seq(GSE60143)/Homer	CGAATTAT	1	-0.8513	0.6314	1409	0.137	4448.1	0.1363
ATHB23(ZFHD)/col-ATHB23-DAP-Seq(GSE60143)/Homer	HTAATTARNN	1	-0.847	0.6332	958	0.0931	3021.3	0.0926
SeqBias: CA-repeat	CACACACACA	1	-0.8373	0.6384	6563	0.638	20791.4	0.6371
ATHB21(HB)/colamp-ATHB21-DAP-Seq(GSE60143)/Homer	YCAATWAT	1	-0.8301	0.6421	538	0.0523	1694.2	0.0519
ZNF675(Zf)/HEK293-ZNF675.GFP-ChIP-Seq(GSE58341)/Homer	ARGAGGMCAAAATGW	1	-0.8284	0.6422	172	0.0167	538.3	0.0165
ANAC038(NAC)/col-ANAC038-DAP-Seq(GSE60143)/Homer	ACACGTWAYC	1	-0.8254	0.6432	2721	0.2645	8608.7	0.2638
p53(p53)/mES-cMyc-ChIP-Seq(GSE11431)/Homer	ACATGCCCGGGCAT	1	-0.8076	0.6538	39	0.0038	120	0.0037
DREF/Drosophila-Promoters/Homer	AVYTATCGATAD	1	-0.8056	0.6541	6	0.0006	17.5	0.0005
MYB63(MYB)/col-MYB63-DAP-Seq(GSE60143)/Homer	BHYACCWACCHH	1	-0.8004	0.6565	493	0.0479	1554.1	0.0476
AT5G25475(ABI3VP1)/col-AT5G25475-DAP-Seq(GSE60143)/Homer	RNNRNCAAGCADNDB	1	-0.7977	0.6574	1578	0.1534	4990.5	0.1529
ANAC094(NAC)/col-ANAC094-DAP-Seq(GSE60143)/Homer	DVCGTRNNNNNYACG	1	-0.7875	0.6631	596	0.0579	1881.7	0.0577
TCFL2(HMG)/K562-TCF7L2-ChIP-Seq(GSE29196)/Homer	ACWTCAAAGG	1	-0.7831	0.6651	69	0.0067	216	0.0066
GATA14(C2C2gata)/col-GATA14-DAP-Seq(GSE60143)/Homer	AYCAGATCTG	1	-0.7739	0.6702	679	0.066	2145.7	0.0658
MYB58(MYB)/colamp-MYB58-DAP-Seq(GSE60143)/Homer	YYYACCWACC	1	-0.7713	0.671	988	0.096	3124.3	0.0957
Lhx2(Homeobox)/HFSC-Lhx2-ChIP-Seq(GSE48068)/Homer	TAATTAGN	1	-0.7696	0.6712	1177	0.1144	3723.2	0.1141
GATA4(C2C2gata)/col-GATA4-DAP-Seq(GSE60143)/Homer	DDWTYAGATCTR	1	-0.7602	0.6765	737	0.0716	2330.3	0.0714
GATA3(Zf),DR4/iTreg-Gata3-ChIP-Seq(GSE20898)/Homer	AGATGKDGAGATAAG	1	-0.7571	0.6777	83	0.0081	260.5	0.008
At1g68670(G2like)/colamp-At1g68670-DAP-Seq(GSE60143)/Homer	WNWWHNRAAGATTCT	1	-0.7291	0.6958	536	0.0521	1696.7	0.052
DUX4(Homeobox)/Myoblasts-DUX4.V5-ChIP-Seq(GSE75791)/Homer	NWTAAYCYAATCAWN	1	-0.7062	0.711	37	0.0036	117	0.0036
ZNF322(Zf)/HEK293-ZNF322.GFP-ChIP-Seq(GSE58341)/Homer	GAGCCTGGTACTGWGCCTGR	1	-0.686	0.7244	485	0.0471	1538.6	0.0471
Brachyury(T-box)/Mesoendoderm-Brachyury-ChIP-exo(GSE54963)/Homer	ANTTMRCASBNNNGTGYKAAN	1	-0.6586	0.7434	306	0.0297	972.6	0.0298
M1BP(Zf)/S2R+-M1BP-ChIP-Seq(GSE49842)/Homer	CAGTGTGACCGT	1	-0.652	0.7473	292	0.0284	929	0.0285
CCA(Myb)/Arabidopsis-CCA.GFP-ChIP-Seq(GSE70533)/Homer	AGATATYTTT	1	-0.65	0.7477	798	0.0776	2535.8	0.0777
DDF2(AP2EREBP)/col-DDF2-DAP-Seq(GSE60143)/Homer	GATGTCGRCR	1	-0.65	0.7477	35	0.0034	111.5	0.0034
AP-2alpha(AP2)/Hela-AP2alpha-ChIP-Seq(GSE31477)/Homer	ATGCCCTGAGGC	1	-0.6499	0.7477	1573	0.1529	4995	0.1531
Unknown2/Arabidopsis-Promoters/Homer	AAACGACGTCGTTTT	1	-0.6481	0.7477	4	0.0004	12.7	0.0004
WRKY7(WRKY)/colamp-WRKY7-DAP-Seq(GSE60143)/Homer	AAAAGTCAACGSHWD	1	-0.6481	0.7477	4	0.0004	12.2	0.0004
OCT:OCT(POU,Homeobox)/NPC-Brn1-ChIP-Seq(GSE35496)/Homer	ATGAATATTCATGAG	1	-0.6342	0.7542	8	0.0008	25.3	0.0008
MYB67(MYB)/col-MYB67-DAP-Seq(GSE60143)/Homer	YYYACCTAAC	1	-0.6143	0.7683	967	0.094	3076.5	0.0943
DEAR3(AP2EREBP)/colamp-DEAR3-DAP-Seq(GSE60143)/Homer	BCACCGACAWNNNNN	1	-0.5654	0.8056	290	0.0282	928.2	0.0284
ATHB6(Homeobox)/Arabidopsis-HB6-ChIP-Seq(GSE80564)/Homer	CAATNATTBN	1	-0.5522	0.8151	888	0.0863	2833.6	0.0868
ZIM(C2C2gata)/col-ZIM-DAP-Seq(GSE60143)/Homer	ATCSRACGGTYRAGA	1	-0.5328	0.83	7	0.0007	24	0.0007
STOP1(C2H2)/colamp-STOP1-DAP-Seq(GSE60143)/Homer	DTATCTGGKGRAGGT	1	-0.5283	0.8325	491	0.0477	1572.7	0.0482
CEBP:CEBP(bZIP)/MEF-Chop-ChIP-Seq(GSE35681)/Homer	NTNATGCAAYMNNHTGMAAY	1	-0.5239	0.8349	171	0.0166	551.3	0.0169
n-Myc(bHLH)/mES-nMyc-ChIP-Seq(GSE11431)/Homer	VRCCACGTGG	1	-0.5091	0.8462	1003	0.0975	3205.8	0.0982
ANAC017(NAC)/colamp-ANAC017-DAP-Seq(GSE60143)/Homer	TMCTTGNNNNNCAAG	1	-0.5056	0.848	112	0.0109	363.8	0.0111
HNF4a(NR),DR1/HepG2-HNF4a-ChIP-Seq(GSE25021)/Homer	CARRGKBCAAAGTYCA	1	-0.4979	0.8533	516	0.0502	1655.7	0.0507
MYB93(MYB)/colamp-MYB93-DAP-Seq(GSE60143)/Homer	GGTAGGTGRD	1	-0.4717	0.8747	1303	0.1267	4166.7	0.1277
PAX5(Paired,Homeobox)/GM12878-PAX5-ChIP-Seq(GSE32465)/Homer	GCAGCCAAGCRTGACH	1	-0.4649	0.8795	637	0.0619	2045.8	0.0627
RAP21(AP2EREBP)/colamp-RAP21-DAP-Seq(GSE60143)/Homer	BCACCGACAHNN	1	-0.4621	0.8807	147	0.0143	478.6	0.0147
ZBTB12(Zf)/HEK293-ZBTB12.GFP-ChIP-Seq(GSE58341)/Homer	NGNTCTAGAACCNGV	1	-0.4525	0.8879	489	0.0475	1574	0.0482
ZFP3(Zf)/HEK293-ZFP3.GFP-ChIP-Seq(GSE58341)/Homer	GGGTTTTGAAGGATGARTAGGAGTT	1	-0.4335	0.9037	6	0.0006	21.5	0.0007
SGR5(C2H2)/colamp-SGR5-DAP-Seq(GSE60143)/Homer	TTTGTCTTTTTT	1	-0.4304	0.9053	774	0.0752	2487	0.0762
ATHB5(HB)/colamp-ATHB5-DAP-Seq(GSE60143)/Homer	AATGATTG	1	-0.4111	0.9216	1078	0.1048	3460.1	0.106
dHNF4(NR)/Fly-HNF4-ChIP-Seq(GSE73675)/Homer	GGTCCAAAGTCCAMT	1	-0.4025	0.9283	41	0.004	138.8	0.0043
EIN3(EIL)/col-EIN3-DAP-Seq(GSE60143)/Homer	ARATTCAATGWATYT	1	-0.398	0.9312	128	0.0124	421.6	0.0129
PSE(SNAPc)/K562-mStart-Seq/Homer	WAVTCACCMTAASYDAAAAG	1	-0.393	0.9345	567	0.0551	1831.4	0.0561
ERF7(AP2EREBP)/col-ERF7-DAP-Seq(GSE60143)/Homer	ATGRCGGCGG	1	-0.3776	0.9477	2440	0.2372	7805.8	0.2392
Usf2(bHLH)/C2C12-Usf2-ChIP-Seq(GSE36030)/Homer	GTCACGTGGT	1	-0.3775	0.9477	571	0.0555	1846.2	0.0566
HSF21(HSF)/col-HSF21-DAP-Seq(GSE60143)/Homer	CTTCTAGAAGMTTYW	1	-0.36	0.9619	105	0.0102	349.4	0.0107
SRS7(SRS)/colamp-SRS7-DAP-Seq(GSE60143)/Homer	HATAGGTTTH	1	-0.3481	0.972	3959	0.3849	12642.9	0.3874
Barx1(Homeobox)/Stomach-Barx1.3xFlag-ChIP-Seq(GSE69483)/Homer	AAACMATTAN	1	-0.3421	0.9765	526	0.0511	1707.9	0.0523
ERF10(AP2EREBP)/col-ERF10-DAP-Seq(GSE60143)/Homer	RTGGCGGCGG	1	-0.33	0.987	1642	0.1596	5276.6	0.1617
MGP(C2H2)/colamp-MGP-DAP-Seq(GSE60143)/Homer	TTTTGTCGTTTW	1	-0.3247	0.9909	213	0.0207	702.6	0.0215
SeqBias: polyC-repeat	CCCCCCCCCC	1	-0.3197	0.9945	10277	0.999	32604.4	0.9991
IDD7(C2H2)/col-IDD7-DAP-Seq(GSE60143)/Homer	TTTGTCKTTTTN	1	-0.3182	0.9946	392	0.0381	1280.9	0.0393
Ik-1	NHTTGGGAATRCC	1	-0.3152	0.9962	10287	1	32633	1
COG1(C2C2dof)/col-COG1-DAP-Seq(GSE60143)/Homer	DAAAAAGTGA	1	-0.3123	0.9977	1856	0.1804	5963.1	0.1827
TR4(NR),DR1/Hela-TR4-ChIP-Seq(GSE24685)/Homer	GAGGTCAAAGGTCA	1	-0.3089	0.9998	114	0.0111	382.8	0.0117
AR-halfsite(NR)/LNCaP-AR-ChIP-Seq(GSE27824)/Homer	CCAGGAACAG	1	-0.3037	1	4776	0.4643	15251.1	0.4674
Pax8(Paired,Homeobox)/Thyroid-Pax8-ChIP-Seq(GSE26938)/Homer	GTCATGCHTGRCTGS	1	-0.2905	1	572	0.0556	1863.6	0.0571
Pho4(bHLH)/Yeast-Pho4-ChIP-Seq(GSE29506)/Homer	AAGCACGTGBGD	1	-0.2834	1	274	0.0266	904.8	0.0277
Bcl11a(Zf)/HSPC-BCL11A-ChIP-Seq(GSE104676)/Homer	TYTGACCASWRG	1	-0.2802	1	1133	0.1101	3663.1	0.1122
ZNF16(Zf)/HEK293-ZNF16.GFP-ChIP-Seq(GSE58341)/Homer	MACCTTCYATGGCTCCCTAKTGCCY	1	-0.2633	1	11	0.0011	42	0.0013
EFL-1(E2F)/cElegans-L1-EFL1-ChIP-Seq(modEncode)/Homer	TGCAARYGCGCTCYA	1	-0.2621	1	29	0.0028	104.2	0.0032
At5g62940(C2C2dof)/col-At5g62940-DAP-Seq(GSE60143)/Homer	WHWHHACTTTTT	1	-0.2557	1	4167	0.4051	13336.8	0.4087
DEAR5(AP2EREBP)/col-DEAR5-DAP-Seq(GSE60143)/Homer	NDWTGTCGGTGRWDN	1	-0.2539	1	148	0.0144	498	0.0153
LIN-15B(Zf)/cElegans-L3-LIN15B-ChIP-Seq(modEncode)/Homer	CARTGGAGCGCRYTTGCATT	1	-0.2522	1	7	0.0007	28.8	0.0009
AT2G01818(PLATZ)/col-AT2G01818-DAP-Seq(GSE60143)/Homer	TCTAGAABSTTC	1	-0.2409	1	184	0.0179	617.9	0.0189
Hnf1(Homeobox)/Liver-Foxa2-Chip-Seq(GSE25694)/Homer	GGTTAAWCATTAA	1	-0.2295	1	104	0.0101	356.9	0.0109
At5g29000(G2like)/col-At5g29000-DAP-Seq(GSE60143)/Homer	RGAATATTCYHH	1	-0.2222	1	264	0.0257	880.9	0.027
At5g52660(MYBrelated)/colamp-At5g52660-DAP-Seq(GSE60143)/Homer	HAAAAATATCTW	1	-0.2197	1	441	0.0429	1454.5	0.0446
KANADI1(Myb)/Seedling-KAN1-ChIP-Seq(GSE48081)/Homer	ARGAATAWWN	1	-0.2146	1	1296	0.126	4203.3	0.1288
Nr5a2(NR)/mES-Nr5a2-ChIP-Seq(GSE19019)/Homer	BTCAAGGTCA	1	-0.2129	1	647	0.0629	2120.7	0.065
Oct11(POU,Homeobox)/NCIH1048-POU2F3-ChIP-seq(GSE115123)/Homer	GATTTGCATA	1	-0.198	1	304	0.0296	1014	0.0311
AT4G26030(C2H2)/col-AT4G26030-DAP-Seq(GSE60143)/Homer	BYYACCWACY	1	-0.1911	1	999	0.0971	3258.8	0.0999
FRS9(ND)/col-FRS9-DAP-Seq(GSE60143)/Homer	RGAGAGAGAAAG	1	-0.1711	1	407	0.0396	1354.8	0.0415
MYB44(MYB)/colamp-MYB44-DAP-Seq(GSE60143)/Homer	CVGTTWWKTCNGTTA	1	-0.1586	1	65	0.0063	233.7	0.0072
AT3G52440(C2C2dof)/colamp-AT3G52440-DAP-Seq(GSE60143)/Homer	DTHACTTTTT	1	-0.1586	1	2738	0.2662	8834.6	0.2707
RVE1(MYBrelated)/col-RVE1-DAP-Seq(GSE60143)/Homer	AAATATCT	1	-0.1586	1	543	0.0528	1798.7	0.0551
Mouse_Recombination_Hotspot(Zf)/Testis-DMC1-ChIP-Seq(GSE24438)/Homer	ACTYKNATTCGTGNTACTTC	1	-0.1572	1	62	0.006	223.5	0.0069
BPC1(BBRBPC)/colamp-BPC1-DAP-Seq(GSE60143)/Homer	GARGAGAGAGAA	1	-0.1547	1	879	0.0854	2884	0.0884
PRDM14(Zf)/H1-PRDM14-ChIP-Seq(GSE22767)/Homer	RGGTCTCTAACY	1	-0.1476	1	293	0.0285	988.6	0.0303
At1g74840(MYBrelated)/col100-At1g74840-DAP-Seq(GSE60143)/Homer	YHTTATCCAWWT	1	-0.1422	1	775	0.0753	2553.2	0.0782
HSFB3(HSF)/colamp-HSFB3-DAP-Seq(GSE60143)/Homer	TTCTAGAAGMTTHTW	1	-0.1366	1	59	0.0057	215.7	0.0066
bHLH34(bHLH)/colamp-bHLH34-DAP-Seq(GSE60143)/Homer	HGWGRHWGACACGTG	1	-0.1317	1	335	0.0326	1129.5	0.0346
HNF1b(Homeobox)/PDAC-HNF1B-ChIP-Seq(GSE64557)/Homer	GTTAATNATTAA	1	-0.1313	1	129	0.0125	451.1	0.0138
AZF1(C2H2)/colamp-AZF1-DAP-Seq(GSE60143)/Homer	DKSWCACT	1	-0.1241	1	7143	0.6944	22833.1	0.6997
AT5G47660(Trihelix)/colamp-AT5G47660-DAP-Seq(GSE60143)/Homer	AWTTTTACCG	1	-0.1217	1	1459	0.1418	4763.8	0.146
At4g32800(AP2EREBP)/colamp-At4g32800-DAP-Seq(GSE60143)/Homer	DYCACCGACAHWWWH	1	-0.1185	1	89	0.0087	319.5	0.0098
c-Myc(bHLH)/mES-cMyc-ChIP-Seq(GSE11431)/Homer	VVCCACGTGG	1	-0.1111	1	678	0.0659	2251.5	0.069
MYB27(MYB)/colamp-MYB27-DAP-Seq(GSE60143)/Homer	TACCTAACWT	1	-0.1013	1	145	0.0141	510.5	0.0156
ASL18(LOBAS2)/colamp-ASL18-DAP-Seq(GSE60143)/Homer	CCGGAAAWTCMGGAR	1	-0.09434	1	2725	0.2649	8834	0.2707
MYB13(MYB)/col-MYB13-DAP-Seq(GSE60143)/Homer	HYCACCWACCHH	1	-0.09015	1	780	0.0758	2591.2	0.0794
AT5G59990(C2C2COlike)/colamp-AT5G59990-DAP-Seq(GSE60143)/Homer	TCTCAACCGTTCATT	1	-0.08261	1	14	0.0014	63	0.0019
At5g66730(C2H2)/colamp-At5g66730-DAP-Seq(GSE60143)/Homer	TTTGTCKTTTTK	1	-0.07736	1	258	0.0251	892.1	0.0273
MYB61(MYB)/colamp-MYB61-DAP-Seq(GSE60143)/Homer	HCYACCTACC	1	-0.07695	1	1617	0.1572	5299.8	0.1624
GAGA-repeat/Arabidopsis-Promoters/Homer	CTCTCTCTCY	1	-0.0765	1	1957	0.1902	6391.2	0.1959
Tcf7(HMG)/GM12878-TCF7-ChIP-Seq(Encode)/Homer	CTTTGATGTGSB	1	-0.07629	1	330	0.0321	1130	0.0346
AT2G20400(G2like)/colamp-AT2G20400-DAP-Seq(GSE60143)/Homer	DNVGAATATTCBNHN	1	-0.07129	1	133	0.0129	477.5	0.0146
MYB51(MYB)/col-MYB51-DAP-Seq(GSE60143)/Homer	GGTAGGTG	1	-0.07092	1	863	0.0839	2871.9	0.088
AT5G60130(ABI3VP1)/col-AT5G60130-DAP-Seq(GSE60143)/Homer	WTTYTAAGVAAA	1	-0.06882	1	2200	0.2139	7177.7	0.22
ANAC046(NAC)/colamp-ANAC046-DAP-Seq(GSE60143)/Homer	ACACGYWAYC	1	-0.06741	1	2430	0.2362	7915.3	0.2426
AT5G63260(C3H)/col-AT5G63260-DAP-Seq(GSE60143)/Homer	RAAAAAGTRA	1	-0.06372	1	2849	0.277	9260	0.2838
HAP3(CCAATHAP3)/col-HAP3-DAP-Seq(GSE60143)/Homer	TGATGGAW	1	-0.06338	1	362	0.0352	1241.2	0.038
AT1G47655(C2C2dof)/colamp-AT1G47655-DAP-Seq(GSE60143)/Homer	YHACTTTTTS	1	-0.05964	1	4268	0.4149	13787.9	0.4225
AT1G24250(Orphan)/col-AT1G24250-DAP-Seq(GSE60143)/Homer	KTDGTTGGTDGTTGG	1	-0.05922	1	335	0.0326	1154.3	0.0354
BPC6(BBRBPC)/col-BPC6-DAP-Seq(GSE60143)/Homer	YTYTCTCTCTCTCTA	1	-0.05615	1	68	0.0066	259.9	0.008
ZML2(C2C2gata)/col-ZML2-DAP-Seq(GSE60143)/Homer	CATCATCATC	1	-0.05559	1	262	0.0255	914.3	0.028
ATHB18(Homeobox)/colamp-ATHB18-DAP-Seq(GSE60143)/Homer	YCAATSATTG	1	-0.05047	1	160	0.0156	575.3	0.0176
OCT4-SOX2-TCF-NANOG(POU,Homeobox,HMG)/mES-Oct4-ChIP-Seq(GSE11431)/Homer	ATTTGCATAACAATG	1	-0.05014	1	165	0.016	592.3	0.0182
AT2G15740(C2H2)/col-AT2G15740-DAP-Seq(GSE60143)/Homer	DHNDWATCGATD	1	-0.04991	1	631	0.0613	2131.8	0.0653
PPARE(NR),DR1/3T3L1-Pparg-ChIP-Seq(GSE13511)/Homer	TGACCTTTGCCCCA	1	-0.04972	1	1200	0.1167	3979.1	0.1219
AT2G33550(Trihelix)/colamp-AT2G33550-DAP-Seq(GSE60143)/Homer	TTTAAGGGCAYTTTT	1	-0.04729	1	2204	0.2143	7214.1	0.2211
At2g41835(C2H2)/col-At2g41835-DAP-Seq(GSE60143)/Homer	TTTGAAAA	1	-0.04718	1	503	0.0489	1714.1	0.0525
Oct4(POU,Homeobox)/mES-Oct4-ChIP-Seq(GSE11431)/Homer	ATTTGCATAW	1	-0.04433	1	447	0.0435	1532.9	0.047
SPL9(SBP)/colamp-SPL9-DAP-Seq(GSE60143)/Homer	BTGTACTT	1	-0.04405	1	2140	0.208	7013.2	0.2149
Pax7(Paired,Homeobox),long/Myoblast-Pax7-ChIP-Seq(GSE25064)/Homer	TAATCHGATTAC	1	-0.04333	1	19	0.0018	86	0.0026
ATHB20(Homeobox)/colamp-ATHB20-DAP-Seq(GSE60143)/Homer	CAATHATT	1	-0.04138	1	416	0.0404	1432.4	0.0439
bcd(Homeobox)/Embryo-Bcd-ChIP-Seq(GSE86966)/Homer	VNNGGATTADNN	1	-0.04113	1	1497	0.1455	4948.4	0.1516
bHLHE41(bHLH)/proB-Bhlhe41-ChIP-Seq(GSE93764)/Homer	KCACGTGMCN	1	-0.04089	1	1706	0.1658	5622.5	0.1723
MYB94(MYB)/col-MYB94-DAP-Seq(GSE60143)/Homer	WGGTRGTTGGKA	1	-0.0408	1	500	0.0486	1709.6	0.0524
ZKSCAN1(Zf)/HepG2-ZKSCAN1-ChIP-Seq(Encode)/Homer	GCACAYAGTAGGKCY	1	-0.04049	1	32	0.0031	135.5	0.0042
At3g09600(MYBrelated)/colamp-At3g09600-DAP-Seq(GSE60143)/Homer	AAAATATCTT	1	-0.03999	1	436	0.0424	1499.5	0.0459
EMB1789(C3H)/col-EMB1789-DAP-Seq(GSE60143)/Homer	TWTTTACCGYND	1	-0.03878	1	332	0.0323	1156	0.0354
Twist(bHLH)/HMLE-TWIST1-ChIP-Seq(Chang_et_al)/Homer	VCAKCTGGNNNCCAGMTGBN	1	-0.03612	1	136	0.0132	500.7	0.0153
HDG7(HB)/col-HDG7-DAP-Seq(GSE60143)/Homer	WGCATTTAATGC	1	-0.03296	1	164	0.0159	597.8	0.0183
bHLHE40(bHLH)/HepG2-BHLHE40-ChIP-Seq(GSE31477)/Homer	KCACGTGMCN	1	-0.03098	1	414	0.0402	1434	0.0439
ANL2(HB)/col-ANL2-DAP-Seq(GSE60143)/Homer	CATTAATTGC	1	-0.0309	1	524	0.0509	1797.5	0.0551
AT5G66940(C2C2dof)/col-AT5G66940-DAP-Seq(GSE60143)/Homer	NNHACTTTWT	1	-0.02983	1	2376	0.231	7794.3	0.2388
PRDM9(Zf)/Testis-DMC1-ChIP-Seq(GSE35498)/Homer	ADGGYAGYAGCATCT	1	-0.02829	1	552	0.0537	1892.1	0.058
LBD19(LOBAS2)/colamp-LBD19-DAP-Seq(GSE60143)/Homer	CCKGAAWTTCMGGAW	1	-0.02626	1	2551	0.248	8363.8	0.2563
At1g78700(BZR)/col-At1g78700-DAP-Seq(GSE60143)/Homer	NNNNCACGTGNNNNN	1	-0.02619	1	349	0.0339	1223.3	0.0375
MYB10(MYB)/col-MYB10-DAP-Seq(GSE60143)/Homer	YCCACCTACCHH	1	-0.02566	1	375	0.0365	1310.1	0.0401
RXR(NR),DR1/3T3L1-RXR-ChIP-Seq(GSE13511)/Homer	TAGGGCAAAGGTCA	1	-0.02269	1	1467	0.1426	4881.3	0.1496
GT3a(Trihelix)/col-GT3a-DAP-Seq(GSE60143)/Homer	WNACACGTGTYWWAW	1	-0.02215	1	158	0.0154	584.3	0.0179
ANAC047(NAC)/colamp-ANAC047-DAP-Seq(GSE60143)/Homer	WACACGTAACTT	1	-0.02186	1	847	0.0823	2868.8	0.0879
Oct6(POU,Homeobox)/NPC-Pou3f1-ChIP-Seq(GSE35496)/Homer	WATGCAAATGAG	1	-0.02135	1	406	0.0395	1418.7	0.0435
ERRg(NR)/Kidney-ESRRG-ChIP-Seq(GSE104905)/Homer	GTGACCTTGRVN	1	-0.02044	1	1024	0.0995	3448.7	0.1057
MYB99(MYB)/colamp-MYB99-DAP-Seq(GSE60143)/Homer	GGTAGGTG	1	-0.01986	1	897	0.0872	3035.3	0.093
GTL1(Trihelix)/colamp-GTL1-DAP-Seq(GSE60143)/Homer	WWTTTACCKY	1	-0.01973	1	1073	0.1043	3609.2	0.1106
At2g45680(TCP)/colamp-At2g45680-DAP-Seq(GSE60143)/Homer	GTGGGNCCCACNDND	1	-0.0197	1	83	0.0081	326.7	0.01
JKD(C2H2)/col-JKD-DAP-Seq(GSE60143)/Homer	TTTTGTCGTTTT	1	-0.018	1	161	0.0157	598.7	0.0183
GLI3(Zf)/Limb-GLI3-ChIP-Chip(GSE11077)/Homer	CGTGGGTGGTCC	1	-0.01556	1	162	0.0157	604.7	0.0185
Esrrb(NR)/mES-Esrrb-ChIP-Seq(GSE11431)/Homer	KTGACCTTGA	1	-0.01466	1	765	0.0744	2614.7	0.0801
WRKY50(WRKY)/col-WRKY50-DAP-Seq(GSE60143)/Homer	NNTTGACTWNNGNNN	1	-0.01335	1	994	0.0966	3367.8	0.1032
Zic3(Zf)/mES-Zic3-ChIP-Seq(GSE37889)/Homer	GGCCYCCTGCTGDGH	1	-0.01277	1	1117	0.1086	3770.1	0.1155
CES-1(Homeobox)/cElegans-L1-CES1-ChIP-Seq(modEncode)/Homer	AAATTSAATTTN	1	-0.01231	1	505	0.0491	1762	0.054
Tcf3(HMG)/mES-Tcf3-ChIP-Seq(GSE11724)/Homer	ASWTCAAAGG	1	-0.01123	1	224	0.0218	822.3	0.0252
Tbr1(T-box)/Cortex-Tbr1-ChIP-Seq(GSE71384)/Homer	AAGGTGTKAA	1	-0.01086	1	1588	0.1544	5307.7	0.1626
TCP17(TCP)/col-TCP17-DAP-Seq(GSE60143)/Homer	GTGGTCCCCA	1	-0.01029	1	53	0.0052	226	0.0069
Oct2(POU,Homeobox)/Bcell-Oct2-ChIP-Seq(GSE21512)/Homer	ATATGCAAAT	1	-0.009435	1	281	0.0273	1019.5	0.0312
At1g64620(C2C2dof)/colamp-At1g64620-DAP-Seq(GSE60143)/Homer	CACTTTTT	1	-0.008632	1	1831	0.178	6104	0.187
TCP20(TCP)/col-TCP20-DAP-Seq(GSE60143)/Homer	GGDCCCAC	1	-0.008598	1	577	0.0561	2011.3	0.0616
ABF1(bZIP)/Arabidopsis-ABF1-ChIP-Seq(GSE80564)/Homer	CACGTGGC	1	-0.008134	1	1241	0.1206	4192.8	0.1285
ATHB13(Homeobox)/col-ATHB13-DAP-Seq(GSE60143)/Homer	CAATAATT	1	-0.00775	1	1180	0.1147	3995.9	0.1224
At3g60580(C2H2)/col-At3g60580-DAP-Seq(GSE60143)/Homer	WTTYTACT	1	-0.006641	1	6669	0.6483	21532.1	0.6598
PPARa(NR),DR1/Liver-Ppara-ChIP-Seq(GSE47954)/Homer	VNAGGKCAAAGGTCA	1	-0.006515	1	1273	0.1237	4305.2	0.1319
AT4G27900(C2C2COlike)/col-AT4G27900-DAP-Seq(GSE60143)/Homer	TCTCVACCGTTSATT	1	-0.006462	1	1	0.0001	16.5	0.0005
ZNF165(Zf)/WHIM12-ZNF165-ChIP-Seq(GSE65937)/Homer	AAGGKGRCGCAGGCA	1	-0.006192	1	252	0.0245	929.6	0.0285
EGL-5(Homeobox)/cElegans-L3-EGL5-ChIP-Seq(modEncode)/Homer	ATTTAATGGG	1	-0.005918	1	1668	0.1621	5593.9	0.1714
ZNF41(Zf)/HEK293-ZNF41.GFP-ChIP-Seq(GSE58341)/Homer	CCTCATGGTGYCYTWYTCCCTTGTG	1	-0.005736	1	24	0.0023	121	0.0037
PTF1(TCP)/colamp-PTF1-DAP-Seq(GSE60143)/Homer	RDDGGGACCACA	1	-0.005589	1	124	0.0121	488.4	0.015
NUC(C2H2)/col-NUC-DAP-Seq(GSE60143)/Homer	HAVAAAACGACAAAA	1	-0.005454	1	73	0.0071	307	0.0094
OBP1(C2C2dof)/col-OBP1-DAP-Seq(GSE60143)/Homer	NHHACTTTWT	1	-0.004825	1	3485	0.3388	11450.5	0.3509
At4g36780(BZR)/col-At4g36780-DAP-Seq(GSE60143)/Homer	NNNNNNCACGTGNNN	1	-0.004742	1	334	0.0325	1213.7	0.0372
At1g76110(ARID)/colamp-At1g76110-DAP-Seq(GSE60143)/Homer	ATTTAATG	1	-0.004305	1	607	0.059	2130.4	0.0653
AT1G76880(Trihelix)/col-AT1G76880-DAP-Seq(GSE60143)/Homer	ACGGTAAAAW	1	-0.004233	1	300	0.0292	1100.6	0.0337
MYB41(MYB)/col-MYB41-DAP-Seq(GSE60143)/Homer	BYTYACCTAA	1	-0.003911	1	306	0.0297	1122.7	0.0344
ARF2(ARF)/col-ARF2-DAP-Seq(GSE60143)/Homer	TTGTCGGMWN	1	-0.003706	1	3943	0.3833	12927.9	0.3962
HAT5(Homeobox)/colamp-HAT5-DAP-Seq(GSE60143)/Homer	DCAATWATTG	1	-0.00357	1	120	0.0117	480.8	0.0147
Reverb(NR),DR2/RAW-Reverba.biotin-ChIP-Seq(GSE45914)/Homer	GTRGGTCASTGGGTCA	1	-0.002931	1	199	0.0193	760.6	0.0233
Otx2(Homeobox)/EpiLC-Otx2-ChIP-Seq(GSE56098)/Homer	NYTAATCCYB	1	-0.002812	1	964	0.0937	3323.8	0.1019
Srebp1a(bHLH)/HepG2-Srebp1a-ChIP-Seq(GSE31477)/Homer	RTCACSCCAY	1	-0.002794	1	339	0.033	1241.1	0.038
At2g03500(G2like)/col-At2g03500-DAP-Seq(GSE60143)/Homer	WWAGAATATTCT	1	-0.00265	1	204	0.0198	779.9	0.0239
At5g22890(C2H2)/col-At5g22890-DAP-Seq(GSE60143)/Homer	NSAGGTKWTATCTGD	1	-0.001914	1	19	0.0018	108.5	0.0033
MYB74(MYB)/colamp-MYB74-DAP-Seq(GSE60143)/Homer	YYYACCTACCWH	1	-0.001786	1	563	0.0547	2006.1	0.0615
MYB40(MYB)/col-MYB40-DAP-Seq(GSE60143)/Homer	TGGTAGGTRARA	1	-0.001744	1	309	0.03	1148.7	0.0352
bHLH18(bHLH)/col-bHLH18-DAP-Seq(GSE60143)/Homer	CACGTGTTYCACGTG	1	-0.001568	1	18	0.0017	105.1	0.0032
Adof1(C2C2dof)/col-Adof1-DAP-Seq(GSE60143)/Homer	NRWAAAGYDV	1	-0.001505	1	3400	0.3305	11237	0.3443
Tcf4(HMG)/Hct116-Tcf4-ChIP-Seq(SRA012054)/Homer	ASATCAAAGGVA	1	-0.001452	1	419	0.0407	1526.8	0.0468
Dlx3(Homeobox)/Kerainocytes-Dlx3-ChIP-Seq(GSE89884)/Homer	NDGTAATTAC	1	-0.001318	1	628	0.061	2231.1	0.0684
IDD2(C2H2)/colamp-IDD2-DAP-Seq(GSE60143)/Homer	HAVAAAAMGACAAAA	1	-0.001174	1	105	0.0102	440.2	0.0135
BBX31(Orphan)/col-BBX31-DAP-Seq(GSE60143)/Homer	NAAAAAGTDA	1	-0.000935	1	1918	0.1864	6479.8	0.1986
At2g01060(G2like)/colamp-At2g01060-DAP-Seq(GSE60143)/Homer	AGATKCBNWW	1	-0.000891	1	3631	0.353	12000.8	0.3677
At3g24120(G2like)/col-At3g24120-DAP-Seq(GSE60143)/Homer	NWWAGMATMW	1	-0.000885	1	3893	0.3784	12838.8	0.3934
MYB49(MYB)/col-MYB49-DAP-Seq(GSE60143)/Homer	ARKTAGGTRR	1	-0.000876	1	1038	0.1009	3603.4	0.1104
TCP7(TCP)/col-TCP7-DAP-Seq(GSE60143)/Homer	GTGGGSCCCACHHNN	1	-0.000836	1	778	0.0756	2743.7	0.0841
MYB30(MYB)/colamp-MYB30-DAP-Seq(GSE60143)/Homer	AGGTAGTTGG	1	-0.00082	1	1361	0.1323	4667.2	0.143
ERE(NR),IR3/MCF7-ERa-ChIP-Seq(Unpublished)/Homer	VAGGTCACNSTGACC	1	-0.000808	1	293	0.0285	1107.8	0.0339
dof43(C2C2dof)/colamp-dof43-DAP-Seq(GSE60143)/Homer	NAAAAAGTDA	1	-0.000778	1	1764	0.1715	5986	0.1834
ZNF768(Zf)/Rajj-ZNF768-ChIP-Seq(GSE111879)/Homer	RHHCAGAGAGGB	1	-0.000733	1	44	0.0043	216.4	0.0066
Brn1(POU,Homeobox)/NPC-Brn1-ChIP-Seq(GSE35496)/Homer	TATGCWAATBAV	1	-0.000714	1	273	0.0265	1040.2	0.0319
DAG2(C2C2dof)/col-DAG2-DAP-Seq(GSE60143)/Homer	WWTTHACTTTTT	1	-0.000627	1	1914	0.1861	6481.4	0.1986
AT3G10580(MYBrelated)/colamp-AT3G10580-DAP-Seq(GSE60143)/Homer	TACCTAACWNHW	1	-0.000608	1	345	0.0335	1291.5	0.0396
MYB17(MYB)/colamp-MYB17-DAP-Seq(GSE60143)/Homer	GGTAGGTGRG	1	-0.00059	1	604	0.0587	2170.7	0.0665
Pitx1(Homeobox)/Chicken-Pitx1-ChIP-Seq(GSE38910)/Homer	TAATCCCN	1	-0.000496	1	5259	0.5112	17210.8	0.5274
Lhx1(Homeobox)/EmbryoCarcinoma-Lhx1-ChIP-Seq(GSE70957)/Homer	NNYTAATTAR	1	-0.000489	1	1137	0.1105	3947.6	0.121
MYB83(MYB)/colamp-MYB83-DAP-Seq(GSE60143)/Homer	CACCAACCWH	1	-0.000463	1	1890	0.1837	6414.1	0.1966
Prop1(Homeobox)/GHFT1-PROP1.biotin-ChIP-Seq(GSE77302)/Homer	NTAATBNAATTA	1	-0.00041	1	584	0.0568	2111.3	0.0647
Gli2(Zf)/GM2-Gli2-ChIP-Chip(GSE112702)/Homer	YSTGGGTGGTCT	1	-0.000393	1	352	0.0342	1323.9	0.0406
MYB121(MYB)/col-MYB121-DAP-Seq(GSE60143)/Homer	YNTACCTAACWW	1	-0.000367	1	269	0.0261	1037.7	0.0318
At5g08330(TCP)/col-At5g08330-DAP-Seq(GSE60143)/Homer	GGRCCCAC	1	-0.000351	1	916	0.089	3225	0.0988
E2FA(E2FDP)/colamp-E2FA-DAP-Seq(GSE60143)/Homer	WWTGGCGCCAWWWNN	1	-0.000346	1	698	0.0679	2498.2	0.0766
FXR(NR),IR1/Liver-FXR-ChIP-Seq(Chong_et_al.)/Homer	AGGTCANTGACCTB	1	-0.000324	1	523	0.0508	1910.8	0.0586
Tbox:Smad(T-box,MAD)/ESCd5-Smad2_3-ChIP-Seq(GSE29422)/Homer	AGGTGHCAGACA	1	-0.000321	1	204	0.0198	811.1	0.0249
At1g72010(TCP)/colamp-At1g72010-DAP-Seq(GSE60143)/Homer	GGDCCCAC	1	-0.000243	1	751	0.073	2684.2	0.0823
Nr5a2(NR)/Pancreas-LRH1-ChIP-Seq(GSE34295)/Homer	BTCAAGGTCA	1	-0.000238	1	825	0.0802	2932.2	0.0899
AT5G45580(G2like)/colamp-AT5G45580-DAP-Seq(GSE60143)/Homer	ADRGAATCTH	1	-0.000208	1	1940	0.1886	6605.8	0.2024
ATHB53(HB)/col-ATHB53-DAP-Seq(GSE60143)/Homer	CAATAATT	1	-0.000182	1	481	0.0468	1779.6	0.0545
SeqBias: CG bias	SSSSSSSSSS	1	-0.00013	1	8984	0.8733	28877.8	0.8849
ZNF692(Zf)/HEK293-ZNF692.GFP-ChIP-Seq(GSE58341)/Homer	GTGGGCCCCA	1	-0.00012	1	247	0.024	977.6	0.03
TCP3(TCP)/colamp-TCP3-DAP-Seq(GSE60143)/Homer	WGTGGTCCCAAHWWW	1	-0.000115	1	273	0.0265	1069.6	0.0328
BAM8(BES1)/col-BAM8-DAP-Seq(GSE60143)/Homer	NNWSACACGTGTSWN	1	-9.4e-05	1	130	0.0126	560.4	0.0172
LMI1(HB)/colamp-LMI1-DAP-Seq(GSE60143)/Homer	AATTATTG	1	-8.6e-05	1	704	0.0684	2550.2	0.0781
ATY19(MYB)/col-ATY19-DAP-Seq(GSE60143)/Homer	YYCACCWACCAT	1	-5.7e-05	1	725	0.0705	2630.9	0.0806
OBP4(C2C2dof)/col-OBP4-DAP-Seq(GSE60143)/Homer	WTTHACTTTTTB	1	-4e-05	1	1620	0.1575	5611.6	0.172
Unknown6/Drosophila-Promoters/Homer	AATTTTAAAA	1	-3.7e-05	1	814	0.0791	2939.1	0.0901
MYB39(MYB)/col-MYB39-DAP-Seq(GSE60143)/Homer	WWAARKTAGGTGRAA	1	-2.5e-05	1	119	0.0116	533.4	0.0163
LEF1(HMG)/H1-LEF1-ChIP-Seq(GSE64758)/Homer	CCTTTGATST	1	-2e-05	1	649	0.0631	2394.5	0.0734
RAV1(RAV)/colamp-RAV1-DAP-Seq(GSE60143)/Homer	TWWTTTCTGTTG	1	-1.9e-05	1	811	0.0788	2944	0.0902
PABPC1(?)/MEL-PABC1-CLIP-Seq(GSE69755)/Homer	HAATAAAGNN	1	-1.7e-05	1	2044	0.1987	7026.3	0.2153
SFP1/SacCer-Promoters/Homer	DDAAAAATTTTY	1	-1.6e-05	1	72	0.007	357.2	0.0109
FOXA1:AR(Forkhead,NR)/LNCAP-AR-ChIP-Seq(GSE27824)/Homer	AGTAAACAAAAAAGAACAND	1	-1.2e-05	1	50	0.0049	271.2	0.0083
SF1(NR)/H295R-Nr5a1-ChIP-Seq(GSE44220)/Homer	CAAGGHCANV	1	-8e-06	1	494	0.048	1881.8	0.0577
At1g69690(TCP)/colamp-At1g69690-DAP-Seq(GSE60143)/Homer	NHGTGGGGCCCACHW	1	-7e-06	1	291	0.0283	1173.1	0.0359
NFkB-p50,p52(RHD)/Monocyte-p50-ChIP-Chip(Schreiber_et_al.)/Homer	GGGGGAATCCCC	1	-6e-06	1	158	0.0154	693.4	0.0212
Phox2a(Homeobox)/Neuron-Phox2a-ChIP-Seq(GSE31456)/Homer	YTAATYNRATTA	1	-4e-06	1	333	0.0324	1330.1	0.0408
MYB3(MYB)/Arabidopsis-MYB3-ChIP-Seq(GSE80564)/Homer	GKTAGGTRGG	1	-3e-06	1	2172	0.2111	7495.3	0.2297
MYB92(MYB)/colamp-MYB92-DAP-Seq(GSE60143)/Homer	GGTAGGTR	1	-3e-06	1	1020	0.0992	3690.4	0.1131
TCP16(TCP)/colamp-TCP16-DAP-Seq(GSE60143)/Homer	GTGGDCCYNNNNNNN	1	-2e-06	1	827	0.0804	3042.5	0.0932
GT2(Trihelix)/colamp-GT2-DAP-Seq(GSE60143)/Homer	AMGGTAAAWWWN	1	-2e-06	1	984	0.0957	3578.2	0.1097
Phox2b(Homeobox)/CLBGA-PHOX2B-ChIP-Seq(GSE90683)/Homer	TTAATTNAATTA	1	-2e-06	1	162	0.0157	722.3	0.0221
MYB4(MYB)/col200-MYB4-DAP-Seq(GSE60143)/Homer	WAGKTAGGTARR	1	-1e-06	1	586	0.057	2227.2	0.0683
AT1G04880(ARID)/colamp-AT1G04880-DAP-Seq(GSE60143)/Homer	AAACTATATADTATA	1	-1e-06	1	64	0.0062	344.8	0.0106
BZR1(BZR)/col-BZR1-DAP-Seq(GSE60143)/Homer	NNCRCACGTGCG	1	-1e-06	1	77	0.0075	398.8	0.0122
SEP3(MADS)/Arabidoposis-Flower-Sep3-ChIP-Seq/Homer	CCAAAAAGGG	1	-1e-06	1	1442	0.1402	5127.8	0.1571
ATHB40(HB)/col-ATHB40-DAP-Seq(GSE60143)/Homer	HCAATWATTG	1	-1e-06	1	807	0.0784	3000.2	0.0919
HuR(?)/HEK293-HuR-CLIP-Seq(GSE87887)/Homer	BTTTGGTTTG	1	-1e-06	1	4212	0.4094	14137.1	0.4332
VDR(NR),DR3/GM10855-VDR+vitD-ChIP-Seq(GSE22484)/Homer	ARAGGTCANWGAGTTCANNN	1	0	1	191	0.0186	842.5	0.0258
ZNF136(Zf)/HEK293-ZNF136.GFP-ChIP-Seq(GSE58341)/Homer	YTKGATAHAGTATTCTWGGTNGGCA	1	0	1	103	0.01	509.6	0.0156
Unknown4/Arabidopsis-Promoters/Homer	CKTCKTCTTY	1	0	1	1282	0.1246	4614.2	0.1414
REST-NRSF(Zf)/Jurkat-NRSF-ChIP-Seq/Homer	GGMGCTGTCCATGGTGCTGA	1	0	1	6	0.0006	85.9	0.0026
TATA-box/SacCer-Promoters/Homer	BBHWTATATA	1	0	1	396	0.0385	1597.5	0.049
ZNF416(Zf)/HEK293-ZNF416.GFP-ChIP-Seq(GSE58341)/Homer	WDNCTGGGCA	1	0	1	2350	0.2284	8165.8	0.2502
IBL1(bHLH)/Seedling-IBL1-ChIP-Seq(GSE51120)/Homer	CACGTGCC	1	0	1	2775	0.2698	9559.9	0.293
Nkx3.1(Homeobox)/LNCaP-Nkx3.1-ChIP-Seq(GSE28264)/Homer	AAGCACTTAA	1	0	1	3232	0.3142	11049.8	0.3386
HDG1(Homeobox)/col100-HDG1-DAP-Seq(GSE60143)/Homer	DDYAATTAATGH	1	0	1	481	0.0468	1918.4	0.0588
RARg(NR)/ES-RARg-ChIP-Seq(GSE30538)/Homer	AGGTCAAGGTCA	1	0	1	13	0.0013	142.8	0.0044
Pax7(Paired,Homeobox),longest/Myoblast-Pax7-ChIP-Seq(GSE25064)/Homer	NTAATTDGCYAATTANNWWD	1	0	1	6	0.0006	101.2	0.0031
bHLH130(bHLH)/col-bHLH130-DAP-Seq(GSE60143)/Homer	GCAACTTG	1	0	1	827	0.0804	3160.7	0.0969
At4g38000(C2C2dof)/col-At4g38000-DAP-Seq(GSE60143)/Homer	WWWTWACTTTTT	1	0	1	1301	0.1265	4807.8	0.1473
dof45(C2C2dof)/col-dof45-DAP-Seq(GSE60143)/Homer	NVAWAAAGTN	1	0	1	3085	0.2999	10705.3	0.3281
AT5G02460(C2C2dof)/col-AT5G02460-DAP-Seq(GSE60143)/Homer	CHCCTTTT	1	0	1	2633	0.256	9242.5	0.2832
TSO1(CPP)/col-TSO1-DAP-Seq(GSE60143)/Homer	RAATTTRAAW	1	0	1	100	0.0097	554.1	0.017
RIN(MADS)/Tomato-RIN-ChIP-Seq(GSE116581)/Homer	CYAAAAWWGG	1	0	1	1497	0.1455	5486.1	0.1681
At4g18890(BZR)/col-At4g18890-DAP-Seq(GSE60143)/Homer	NDBRCACGTGYR	1	0	1	152	0.0148	770.2	0.0236
NPAS2(bHLH)/Liver-NPAS2-ChIP-Seq(GSE39860)/Homer	KCCACGTGAC	1	0	1	1399	0.136	5178.8	0.1587
At3g45610(C2C2dof)/col-At3g45610-DAP-Seq(GSE60143)/Homer	TWACTTTTTS	1	0	1	1880	0.1828	6800.5	0.2084
Pax7(Paired,Homeobox)/Myoblast-Pax7-ChIP-Seq(GSE25064)/Homer	TAATCAATTA	1	0	1	41	0.004	311.1	0.0095
MS188(MYB)/colamp-MS188-DAP-Seq(GSE60143)/Homer	WARKTAGGTRRA	1	0	1	658	0.064	2665.1	0.0817
Sox15(HMG)/CPA-Sox15-ChIP-Seq(GSE62909)/Homer	RAACAATGGN	1	0	1	1214	0.118	4603.6	0.1411
Hoxd12(Homeobox)/ChickenMSG-Hoxd12.Flag-ChIP-Seq(GSE86088)/Homer	HDGYAATGAAAN	1	0	1	2328	0.2263	8364.5	0.2563
Srebp2(bHLH)/HepG2-Srebp2-ChIP-Seq(GSE31477)/Homer	CGGTCACSCCAC	1	0	1	205	0.0199	1025.9	0.0314
RAR:RXR(NR),DR5/ES-RAR-ChIP-Seq(GSE56893)/Homer	AGGTCAAGGTCA	1	0	1	86	0.0084	547.4	0.0168
Zac1(Zf)/Neuro2A-Plagl1-ChIP-Seq(GSE75942)/Homer	HAWGRGGCCM	1	0	1	4234	0.4116	14608.5	0.4477
Mef2b(MADS)/HEK293-Mef2b.V5-ChIP-Seq(GSE67450)/Homer	GCTATTTTTGGM	1	0	1	1169	0.1136	4532.3	0.1389
OCT:OCT(POU,Homeobox)/NPC-OCT6-ChIP-Seq(GSE43916)/Homer	YATGCATATRCATRT	1	0	1	41	0.004	352.5	0.0108
Tbet(T-box)/CD8-Tbet-ChIP-Seq(GSE33802)/Homer	AGGTGTGAAM	1	0	1	1104	0.1073	4328.7	0.1326
Hnf6b(Homeobox)/LNCaP-Hnf6b-ChIP-Seq(GSE106305)/Homer	TATTGAYY	1	0	1	754	0.0733	3110.1	0.0953
AT1G20910(ARID)/col-AT1G20910-DAP-Seq(GSE60143)/Homer	THAATTRAWN	1	0	1	1380	0.1341	5317.9	0.163
TCP1(TCP)/col-TCP1-DAP-Seq(GSE60143)/Homer	GGGGGCCCMMCN	1	0	1	421	0.0409	1930.8	0.0592
Ascl1(bHLH)/NeuralTubes-Ascl1-ChIP-Seq(GSE55840)/Homer	NNVVCAGCTGBN	1	0	1	2179	0.2118	8191.2	0.251
Ascl2(bHLH)/ESC-Ascl2-ChIP-Seq(GSE97712)/Homer	SSRGCAGCTGCH	1	0	1	1411	0.1372	6795.7	0.2082
Bapx1(Homeobox)/VertebralCol-Bapx1-ChIP-Seq(GSE36672)/Homer	TTRAGTGSYK	1	0	1	2968	0.2885	11820.5	0.3622
COUP-TFII(NR)/K562-NR2F1-ChIP-Seq(Encode)/Homer	GKBCARAGGTCA	1	0	1	1884	0.1831	7710.2	0.2363
COUP-TFII(NR)/Artia-Nr2f2-ChIP-Seq(GSE46497)/Homer	AGRGGTCA	1	0	1	2209	0.2147	8868.5	0.2718
CRX(Homeobox)/Retina-Crx-ChIP-Seq(GSE20012)/Homer	GCTAATCC	1	0	1	3105	0.3018	11276.8	0.3456
CUX1(Homeobox)/K562-CUX1-ChIP-Seq(GSE92882)/Homer	TATCGATNAN	1	0	1	447	0.0435	2278.4	0.0698
Cux2(Homeobox)/Liver-Cux2-ChIP-Seq(GSE35985)/Homer	HNRAATCAAT	1	0	1	248	0.0241	1505.3	0.0461
E2A(bHLH)/proBcell-E2A-ChIP-Seq(GSE21978)/Homer	DNRCAGCTGY	1	0	1	1742	0.1693	8818	0.2702
E2A(bHLH),near_PU.1/Bcell-PU.1-ChIP-Seq(GSE21512)/Homer	NVCACCTGBN	1	0	1	755	0.0734	8469.9	0.2595
Eomes(T-box)/H9-Eomes-ChIP-Seq(GSE26097)/Homer	ATTAACACCT	1	0	1	2340	0.2275	8602.7	0.2636
Erra(NR)/HepG2-Erra-ChIP-Seq(GSE31477)/Homer	CAAAGGTCAG	1	0	1	2931	0.2849	10639.9	0.326
GLIS3(Zf)/Thyroid-Glis3.GFP-ChIP-Seq(GSE103297)/Homer	CTCCCTGGGAGGCCN	1	0	1	2809	0.2731	11593.9	0.3553
GSC(Homeobox)/FrogEmbryos-GSC-ChIP-Seq(DRA000576)/Homer	RGGATTAR	1	0	1	1544	0.1501	7247.9	0.2221
HEB(bHLH)/mES-Heb-ChIP-Seq(GSE53233)/Homer	VCAGCTGBNN	1	0	1	2354	0.2288	10868.4	0.333
HIC1(Zf)/Treg-ZBTB29-ChIP-Seq(GSE99889)/Homer	TGCCAGCB	1	0	1	3017	0.2933	11206.3	0.3434
HNF6(Homeobox)/Liver-Hnf6-ChIP-Seq(ERP000394)/Homer	NTATYGATCH	1	0	1	346	0.0336	1836.5	0.0563
LRF(Zf)/Erythroblasts-ZBTB7A-ChIP-Seq(GSE74977)/Homer	AAGACCCYYN	1	0	1	1967	0.1912	9596.9	0.2941
LXRE(NR),DR4/RAW-LXRb.biotin-ChIP-Seq(GSE21512)/Homer	RGGTTACTANAGGTCA	1	0	1	95	0.0092	893.3	0.0274
Mef2a(MADS)/HL1-Mef2a.biotin-ChIP-Seq(GSE21529)/Homer	CYAAAAATAG	1	0	1	609	0.0592	3096	0.0949
Mef2c(MADS)/GM12878-Mef2c-ChIP-Seq(GSE32465)/Homer	DCYAAAAATAGM	1	0	1	681	0.0662	3331.3	0.1021
Nkx2.1(Homeobox)/LungAC-Nkx2.1-ChIP-Seq(GSE43252)/Homer	RSCACTYRAG	1	0	1	3746	0.3641	13735.4	0.4209
Nkx2.2(Homeobox)/NPC-Nkx2.2-ChIP-Seq(GSE61673)/Homer	BTBRAGTGSN	1	0	1	2690	0.2615	10536.1	0.3229
Nkx2.5(Homeobox)/HL1-Nkx2.5.biotin-ChIP-Seq(GSE21529)/Homer	RRSCACTYAA	1	0	1	2924	0.2842	10953.1	0.3356
EAR2(NR)/K562-NR2F6-ChIP-Seq(Encode)/Homer	NRBCARRGGTCA	1	0	1	1718	0.167	7249.7	0.2222
Ptf1a(bHLH)/Panc1-Ptf1a-ChIP-Seq(GSE47459)/Homer	ACAGCTGTTN	1	0	1	3389	0.3294	13596.2	0.4166
RARa(NR)/K562-RARa-ChIP-Seq(Encode)/Homer	TTGAMCTTTG	1	0	1	3523	0.3425	13549.4	0.4152
SCRT1(Zf)/HEK293-SCRT1.eGFP-ChIP-Seq(Encode)/Homer	GCAACAGGTG	1	0	1	215	0.0209	1446.6	0.0443
Slug(Zf)/Mesoderm-Snai2-ChIP-Seq(GSE61475)/Homer	SNGCACCTGCHS	1	0	1	260	0.0253	3723	0.1141
Tbx21(T-box)/GM12878-TBX21-ChIP-Seq(Encode)/Homer	AGGTGTGAAA	1	0	1	942	0.0916	4323.7	0.1325
Tbx5(T-box)/HL1-Tbx5.biotin-ChIP-Seq(GSE21529)/Homer	AGGTGTCA	1	0	1	3780	0.3675	15320.5	0.4695
Tbx6(T-box)/ESC-Tbx6-ChIP-Seq(GSE93524)/Homer	DAGGTGTBAA	1	0	1	947	0.0921	5096.6	0.1562
THRb(NR)/HepG2-THRb.Flag-ChIP-Seq(Encode)/Homer	GGTCACCTGAGGTCA	1	0	1	825	0.0802	3679.3	0.1127
THRa(NR)/C17.2-THRa-ChIP-Seq(GSE38347)/Homer	GGTCANYTGAGGWCA	1	0	1	582	0.0566	2814.1	0.0862
THRb(NR)/Liver-NR1A2-ChIP-Seq(GSE52613)/Homer	TRAGGTCA	1	0	1	4895	0.4758	17038.8	0.5221
ZEB1(Zf)/PDAC-ZEB1-ChIP-Seq(GSE64557)/Homer	VCAGGTRDRY	1	0	1	839	0.0816	9478.4	0.2905
ZEB2(Zf)/SNU398-ZEB2-ChIP-Seq(GSE103048)/Homer	GNMCAGGTGTGC	1	0	1	467	0.0454	5683.2	0.1742
SeqBias: TA-repeat	TATATATATA	1	0	1	2785	0.2707	11777.8	0.3609
Zelda(Zf)/Embryo-zld-ChIP-Seq(GSE65441)/Homer	KBCTACCTGW	1	0	1	186	0.0181	1832.5	0.0562
At1g14580(C2H2)/colamp-At1g14580-DAP-Seq(GSE60143)/Homer	CASAAAAMGACAAAA	1	0	1	175	0.017	994	0.0305
AT3G51470(DBP)/col-AT3G51470-DAP-Seq(GSE60143)/Homer	TTWHGGTGCACC	1	0	1	1404	0.1365	5600.6	0.1716
AT4G12670(MYBrelated)/col-AT4G12670-DAP-Seq(GSE60143)/Homer	AGGGTTTAGGGTTTA	1	0	1	0	0	1.1	0
GATA15(C2C2gata)/col-GATA15-DAP-Seq(GSE60143)/Homer	KATGATCA	1	0	1	1419	0.1379	6196.2	0.1899
GATA20(C2C2gata)/colamp-GATA20-DAP-Seq(GSE60143)/Homer	TNGATCNDNM	1	0	1	2174	0.2113	8249.2	0.2528
IDD4(C2H2)/col-IDD4-DAP-Seq(GSE60143)/Homer	TTTGTCTTTWTB	1	0	1	973	0.0946	5529.8	0.1695
IDD5(C2H2)/colamp-IDD5-DAP-Seq(GSE60143)/Homer	TTTTGTCTTTTTBTK	1	0	1	703	0.0683	4733	0.145
NGA4(ABI3VP1)/col-NGA4-DAP-Seq(GSE60143)/Homer	TKNTCAGGTG	1	0	1	2090	0.2032	13936	0.4271
REM19(REM)/colamp-REM19-DAP-Seq(GSE60143)/Homer	AAAAAAAA	1	0	1	748	0.0727	4441.5	0.1361
VRN1(ABI3VP1)/col-VRN1-DAP-Seq(GSE60143)/Homer	TTTTTTTTTT	1	0	1	238	0.0231	2108.6	0.0646
WIP5(C2H2)/colamp-WIP5-DAP-Seq(GSE60143)/Homer	TDTTCTCMAGGT	1	0	1	1294	0.1258	5076.1	0.1556
RLR1?/SacCer-Promoters/Homer	WTTTTCYYTTTT	1	0	1	698	0.0679	3941.2	0.1208

## Sheet: PCOS_day3 vs Ctrl_day3
Supplemental Table 2: Results from HOMER transcription factor motif enrichment analysis of differentially accessible regions.
Motif Name	Consensus	P-value	Log P-value	q-value (Benjamini)	# of Target Sequences with Motif(of 108)	% of Target Sequences with Motif	# of Background Sequences with Motif(of 49195)	% of Background Sequences with Motif
Fosl2(bZIP)/3T3L1-Fosl2-ChIP-Seq(GSE56872)/Homer	NATGASTCABNN	1e-06	-15.6	0.0002	18	0.1667	1889.1	0.0384
NF1-halfsite(CTF)/LNCaP-NF1-ChIP-Seq(Unpublished)/Homer	YTGCCAAG	1e-06	-15.24	0.0002	52	0.4815	12407.3	0.2524
JunB(bZIP)/DendriticCells-Junb-ChIP-Seq(GSE36099)/Homer	RATGASTCAT	1e-05	-13.46	0.0005	23	0.213	3444.5	0.0701
Fra2(bZIP)/Striatum-Fra2-ChIP-Seq(GSE43429)/Homer	GGATGACTCATC	1e-05	-13.41	0.0005	21	0.1944	2932.2	0.0596
Fra1(bZIP)/BT549-Fra1-ChIP-Seq(GSE46166)/Homer	NNATGASTCATH	1e-05	-13.28	0.0005	23	0.213	3481.7	0.0708
Atf3(bZIP)/GBM-ATF3-ChIP-Seq(GSE33912)/Homer	DATGASTCATHN	1e-05	-13.28	0.0005	26	0.2407	4311.8	0.0877
Jun-AP1(bZIP)/K562-cJun-ChIP-Seq(GSE31477)/Homer	GATGASTCATCN	1e-05	-11.82	0.001	13	0.1204	1323.4	0.0269
BATF(bZIP)/Th17-BATF-ChIP-Seq(GSE39756)/Homer	DATGASTCAT	0.0001	-11.15	0.0018	24	0.2222	4253.2	0.0865
AP-1(bZIP)/ThioMac-PU.1-ChIP-Seq(GSE21512)/Homer	VTGACTCATC	0.0001	-11.02	0.0018	26	0.2407	4886.4	0.0994
PHA-4(Forkhead)/cElegans-Embryos-PHA4-ChIP-Seq(modEncode)/Homer	KTGTTTGC	0.0001	-9.997	0.0045	67	0.6204	21058.1	0.4283
RUNX(Runt)/HPC7-Runx1-ChIP-Seq(GSE22178)/Homer	SAAACCACAG	0.0001	-9.353	0.0078	24	0.2222	4755.2	0.0967
PPARE(NR),DR1/3T3L1-Pparg-ChIP-Seq(GSE13511)/Homer	TGACCTTTGCCCCA	0.001	-8.422	0.0182	28	0.2593	6378.8	0.1297
RUNX1(Runt)/Jurkat-RUNX1-ChIP-Seq(GSE29180)/Homer	AAACCACARM	0.001	-8.034	0.0248	30	0.2778	7223.9	0.1469
Rfx5(HTH)/GM12878-Rfx5-ChIP-Seq(GSE31477)/Homer	SCCTAGCAACAG	0.001	-8.025	0.0248	13	0.1204	1928.5	0.0392
RUNX2(Runt)/PCa-RUNX2-ChIP-Seq(GSE33889)/Homer	NWAACCACADNN	0.001	-7.862	0.0255	26	0.2407	5914.7	0.1203
NFE2L2(bZIP)/HepG2-NFE2L2-ChIP-Seq(Encode)/Homer	AWWWTGCTGAGTCAT	0.001	-7.734	0.0272	5	0.0463	285	0.0058
Bach2(bZIP)/OCILy7-Bach2-ChIP-Seq(GSE44420)/Homer	TGCTGAGTCA	0.001	-7.409	0.0354	9	0.0833	1067.1	0.0217
RUNX-AML(Runt)/CD4+-PolII-ChIP-Seq(Barski_et_al.)/Homer	GCTGTGGTTW	0.001	-7.348	0.0356	23	0.213	5106	0.1039
TEAD2(TEA)/Py2T-Tead2-ChIP-Seq(GSE55709)/Homer	CCWGGAATGY	0.001	-7.347	0.0356	20	0.1852	4135.9	0.0841
TEAD3(TEA)/HepG2-TEAD3-ChIP-Seq(Encode)/Homer	TRCATTCCAG	0.001	-7.276	0.0356	33	0.3056	8642.5	0.1758
KAN2(G2like)/colamp-KAN2-DAP-Seq(GSE60143)/Homer	ATATTCTY	0.01	-6.765	0.0546	38	0.3519	10799.8	0.2197
AT2G40260(G2like)/colamp-AT2G40260-DAP-Seq(GSE60143)/Homer	WAAAYATTCTTT	0.01	-6.741	0.0546	44	0.4074	13187.2	0.2682
STAT5(Stat)/mCD4+-Stat5-ChIP-Seq(GSE12346)/Homer	RTTTCTNAGAAA	0.01	-6.739	0.0546	13	0.1204	2216.5	0.0451
REF6(Zf)/Arabidopsis-REF6-ChIP-Seq(GSE106942)/Homer	TVCTCTGTTT	0.01	-6.548	0.0594	20	0.1852	4413.3	0.0898
TGA6(bZIP)/colamp-TGA6-DAP-Seq(GSE60143)/Homer	TGACGTCABC	0.01	-6.425	0.0644	14	0.1296	2585.4	0.0526
bZIP50(bZIP)/colamp-bZIP50-DAP-Seq(GSE60143)/Homer	GATGACGTCA	0.01	-6.391	0.0644	21	0.1944	4803.4	0.0977
CEBP:AP1(bZIP)/ThioMac-CEBPb-ChIP-Seq(GSE21512)/Homer	DRTGTTGCAA	0.01	-6.355	0.0644	23	0.213	5495.5	0.1118
TEAD(TEA)/Fibroblast-PU.1-ChIP-Seq(Unpublished)/Homer	YCWGGAATGY	0.01	-5.784	0.1092	22	0.2037	5395.1	0.1097
CEBP(bZIP)/ThioMac-CEBPb-ChIP-Seq(GSE21512)/Homer	ATTGCGCAAC	0.01	-5.749	0.1092	23	0.213	5760.3	0.1172
NFIL3(bZIP)/HepG2-NFIL3-ChIP-Seq(Encode)/Homer	VTTACGTAAYNNNNN	0.01	-5.634	0.1184	18	0.1667	4100.6	0.0834
PR(NR)/T47D-PR-ChIP-Seq(GSE31130)/Homer	VAGRACAKNCTGTBC	0.01	-5.634	0.1184	47	0.4352	15143.7	0.308
Chop(bZIP)/MEF-Chop-ChIP-Seq(GSE35681)/Homer	ATTGCATCAT	0.01	-5.452	0.1332	10	0.0926	1697.8	0.0345
FOXK2(Forkhead)/U2OS-FOXK2-ChIP-Seq(E-MTAB-2204)/Homer	SCHTGTTTACAT	0.01	-5.368	0.1405	18	0.1667	4206.8	0.0856
ZNF189(Zf)/HEK293-ZNF189.GFP-ChIP-Seq(GSE58341)/Homer	TGGAACAGMA	0.01	-5.272	0.1501	22	0.2037	5630.7	0.1145
AARE(HLH)/mES-cMyc-ChIP-Seq/Homer	GATTGCATCA	0.01	-5.2	0.1566	6	0.0556	726	0.0148
EBF2(EBF)/BrownAdipose-EBF2-ChIP-Seq(GSE97114)/Homer	NABTCCCWDGGGAVH	0.01	-5.036	0.1795	23	0.213	6105.8	0.1242
EBF(EBF)/proBcell-EBF-ChIP-Seq(GSE21978)/Homer	DGTCCCYRGGGA	0.01	-4.835	0.2135	8	0.0741	1295	0.0263
ERF105(AP2EREBP)/colamp-ERF105-DAP-Seq(GSE60143)/Homer	TGGCGGCT	0.01	-4.703	0.2373	17	0.1574	4148.6	0.0844
HINFP(Zf)/K562-HINFP.eGFP-ChIP-Seq(Encode)/Homer	TWVGGTCCGC	0.01	-4.69	0.2373	6	0.0556	810.7	0.0165
TGA1(bZIP)/colamp-TGA1-DAP-Seq(GSE60143)/Homer	TGACGTCAKC	0.01	-4.616	0.2458	10	0.0926	1921.6	0.0391
Foxa2(Forkhead)/Liver-Foxa2-ChIP-Seq(GSE25694)/Homer	CYTGTTTACWYW	0.1	-4.596	0.2458	20	0.1852	5249.9	0.1068
TEAD4(TEA)/Tropoblast-Tead4-ChIP-Seq(GSE37350)/Homer	CCWGGAATGY	0.1	-4.559	0.2478	23	0.213	6359	0.1293
Rfx2(HTH)/LoVo-RFX2-ChIP-Seq(GSE49402)/Homer	GTTGCCATGGCAACM	0.1	-4.463	0.2666	4	0.037	395.8	0.0081
KANADI1(Myb)/Seedling-KAN1-ChIP-Seq(GSE48081)/Homer	ARGAATAWWN	0.1	-4.447	0.2666	30	0.2778	9090.3	0.1849
PU.1-IRF(ETS:IRF)/Bcell-PU.1-ChIP-Seq(GSE21512)/Homer	MGGAAGTGAAAC	0.1	-4.438	0.2666	32	0.2963	9884	0.201
HLF(bZIP)/HSC-HLF.Flag-ChIP-Seq(GSE69817)/Homer	RTTATGYAAB	0.1	-4.375	0.272	21	0.1944	5726.8	0.1165
MafK(bZIP)/C2C12-MafK-ChIP-Seq(GSE36030)/Homer	GCTGASTCAGCA	0.1	-4.367	0.272	8	0.0741	1408.7	0.0287
Hoxa10(Homeobox)/ChickenMSG-Hoxa10.Flag-ChIP-Seq(GSE86088)/Homer	GGYAATGAAA	0.1	-4.32	0.2755	17	0.1574	4323.9	0.0879
CDF3(C2C2dof)/colamp-CDF3-DAP-Seq(GSE60143)/Homer	AAAAGTRM	0.1	-4.27	0.2837	40	0.3704	13251.7	0.2695
Tal1	CATCTG	0.1	-4.069	0.3398	35	0.3241	11356.6	0.231
STAT6(Stat)/Macrophage-Stat6-ChIP-Seq(GSE38377)/Homer	TTCCKNAGAA	0.1	-4.027	0.3475	15	0.1389	3764.9	0.0766
Rfx6(HTH)/Min6b1-Rfx6.HA-ChIP-Seq(GSE62844)/Homer	TGTTKCCTAGCAACM	0.1	-3.993	0.3526	23	0.213	6691.8	0.1361
SPL1(SBP)/colamp-SPL1-DAP-Seq(GSE60143)/Homer	HYGTACDTWH	0.1	-3.99	0.3526	32	0.2963	10205.3	0.2076
Atf4(bZIP)/MEF-Atf4-ChIP-Seq(GSE35681)/Homer	MTGATGCAAT	0.1	-3.983	0.3526	10	0.0926	2122.6	0.0432
TEAD1(TEAD)/HepG2-TEAD1-ChIP-Seq(Encode)/Homer	CYRCATTCCA	0.1	-3.938	0.3526	25	0.2315	7489.4	0.1523
AT5G45580(G2like)/colamp-AT5G45580-DAP-Seq(GSE60143)/Homer	ADRGAATCTH	0.1	-3.779	0.4053	40	0.3704	13658.8	0.2778
RXR(NR),DR1/3T3L1-RXR-ChIP-Seq(GSE13511)/Homer	TAGGGCAAAGGTCA	0.1	-3.775	0.4053	24	0.2222	7212.8	0.1467
Bach1(bZIP)/K562-Bach1-ChIP-Seq(GSE31477)/Homer	AWWNTGCTGAGTCAT	0.1	-3.639	0.4502	3	0.0278	289.7	0.0059
SPL15(SBP)/colamp-SPL15-DAP-Seq(GSE60143)/Homer	WDWMMGTACADW	0.1	-3.618	0.4523	25	0.2315	7707.2	0.1568
PPARa(NR),DR1/Liver-Ppara-ChIP-Seq(GSE47954)/Homer	VNAGGKCAAAGGTCA	0.1	-3.579	0.4624	23	0.213	6959.1	0.1415
Hoxa11(Homeobox)/ChickenMSG-Hoxa11.Flag-ChIP-Seq(GSE86088)/Homer	TTTTATGGCM	0.1	-3.545	0.4703	48	0.4444	17287.7	0.3516
AT2G28810(C2C2dof)/colamp-AT2G28810-DAP-Seq(GSE60143)/Homer	VAAAAAGTWA	0.1	-3.544	0.4703	49	0.4537	17724	0.3605
FOXM1(Forkhead)/MCF7-FOXM1-ChIP-Seq(GSE72977)/Homer	TRTTTACTTW	0.1	-3.485	0.4836	24	0.2222	7411.5	0.1507
AT2G38300(G2like)/col-AT2G38300-DAP-Seq(GSE60143)/Homer	ADRGAATGTT	0.1	-3.461	0.4876	34	0.3148	11441.4	0.2327
Smad4(MAD)/ESC-SMAD4-ChIP-Seq(GSE29422)/Homer	VBSYGTCTGG	0.1	-3.456	0.4876	32	0.2963	10626.6	0.2161
Pdx1(Homeobox)/Islet-Pdx1-ChIP-Seq(SRA008281)/Homer	YCATYAATCA	0.1	-3.442	0.4876	23	0.213	7053.6	0.1435
FoxL2(Forkhead)/Ovary-FoxL2-ChIP-Seq(GSE60858)/Homer	WWTRTAAACAVG	0.1	-3.438	0.4876	20	0.1852	5906.8	0.1201
Hoxd10(Homeobox)/ChickenMSG-Hoxd10.Flag-ChIP-Seq(GSE86088)/Homer	GGCMATGAAA	0.1	-3.433	0.4876	27	0.25	8630.1	0.1755
SCL(bHLH)/HPC7-Scl-ChIP-Seq(GSE13511)/Homer	AVCAGCTG	0.1	-3.381	0.4899	74	0.6852	29263.4	0.5952
RFX(HTH)/K562-RFX3-ChIP-Seq(SRA012198)/Homer	CGGTTGCCATGGCAAC	0.1	-3.351	0.4978	3	0.0278	324.8	0.0066
GATA19(C2C2gata)/colamp-GATA19-DAP-Seq(GSE60143)/Homer	ATCSGATCVG	0.1	-3.328	0.5022	3	0.0278	327.6	0.0067
NF1(CTF)/LNCAP-NF1-ChIP-Seq(Unpublished)/Homer	CYTGGCABNSTGCCAR	0.1	-3.271	0.524	11	0.1019	2732	0.0556
Rfx1(HTH)/NPC-H3K4me1-ChIP-Seq(GSE16256)/Homer	KGTTGCCATGGCAA	0.1	-3.253	0.5264	6	0.0556	1128.1	0.0229
AT5G63260(C3H)/col-AT5G63260-DAP-Seq(GSE60143)/Homer	RAAAAAGTRA	0.1	-3.161	0.5693	49	0.4537	18112.2	0.3684
JunD(bZIP)/K562-JunD-ChIP-Seq/Homer	ATGACGTCATCN	0.1	-3.153	0.5693	3	0.0278	351.2	0.0071
Foxo1(Forkhead)/RAW-Foxo1-ChIP-Seq(Fan_et_al.)/Homer	CTGTTTAC	0.1	-3.141	0.5693	38	0.3519	13400.6	0.2726
Atf1(bZIP)/K562-ATF1-ChIP-Seq(GSE31477)/Homer	GATGACGTCA	0.1	-3.137	0.5693	18	0.1667	5343.4	0.1087
IRF8(IRF)/BMDM-IRF8-ChIP-Seq(GSE77884)/Homer	GRAASTGAAAST	0.1	-3.112	0.5693	9	0.0833	2123.2	0.0432
Bcl11a(Zf)/HSPC-BCL11A-ChIP-Seq(GSE104676)/Homer	TYTGACCASWRG	0.1	-3.103	0.5693	21	0.1944	6517.2	0.1326
WRKY45(WRKY)/col-WRKY45-DAP-Seq(GSE60143)/Homer	HNNNKTTGACTWWNH	0.1	-3.078	0.572	10	0.0926	2475.4	0.0503
WRKY26(WRKY)/colamp-WRKY26-DAP-Seq(GSE60143)/Homer	CGTTGACTWDKN	0.1	-3.052	0.5802	11	0.1019	2833.5	0.0576
WRKY47(WRKY)/colamp-WRKY47-DAP-Seq(GSE60143)/Homer	WAAGTCAACGBT	0.1	-3.038	0.5807	6	0.0556	1190.1	0.0242
Hoxa9(Homeobox)/ChickenMSG-Hoxa9.Flag-ChIP-Seq(GSE86088)/Homer	RGCAATNAAA	0.1	-3.027	0.5807	53	0.4907	20022.8	0.4073
Trl(Zf)/S2-GAGAfactor-ChIP-Seq(GSE40646)/Homer	RGAGAGAG	0.1	-3.001	0.5887	49	0.4537	18284.5	0.3719
NAP(NAC)/col-NAP-DAP-Seq(GSE60143)/Homer	ARGTTACGTRTN	0.1	-2.984	0.5914	16	0.1481	4687.8	0.0953
AT5G05550(Trihelix)/col-AT5G05550-DAP-Seq(GSE60143)/Homer	HDNHDTCKCCGGMGA	0.1	-2.911	0.6293	19	0.1759	5880.6	0.1196
Duxbl(Homeobox)/NIH3T3-Duxbl.HA-ChIP-Seq(GSE119782)/Homer	TAAYCYAATCAA	0.1	-2.906	0.6293	4	0.037	646.2	0.0131
Smad2(MAD)/ES-SMAD2-ChIP-Seq(GSE29422)/Homer	CTGTCTGG	0.1	-2.881	0.6332	30	0.2778	10309.2	0.2097
NAM(NAC)/col-NAM-DAP-Seq(GSE60143)/Homer	RGTTRCGTRW	0.1	-2.877	0.6332	18	0.1667	5518.3	0.1122
Lhx3(Homeobox)/Neuron-Lhx3-ChIP-Seq(GSE31456)/Homer	ADBTAATTAR	0.1	-2.854	0.6364	34	0.3148	11998.5	0.244
ERF104(AP2EREBP)/col-ERF104-DAP-Seq(GSE60143)/Homer	GGCGGCGG	0.1	-2.837	0.64	9	0.0833	2240.2	0.0456
Stat3(Stat)/mES-Stat3-ChIP-Seq(GSE11431)/Homer	CTTCCGGGAA	0.1	-2.833	0.64	11	0.1019	2942.2	0.0598
NFY(CCAAT)/Promoter/Homer	RGCCAATSRG	0.1	-2.832	0.64	17	0.1574	5166.3	0.1051
WRKY31(WRKY)/colamp-WRKY31-DAP-Seq(GSE60143)/Homer	NCGTTGACTWWK	0.1	-2.83	0.64	14	0.1296	4036.2	0.0821
FOXA1(Forkhead)/MCF7-FOXA1-ChIP-Seq(GSE26831)/Homer	WAAGTAAACA	0.1	-2.814	0.64	22	0.2037	7129.8	0.145
Tlx?(NR)/NPC-H3K4me1-ChIP-Seq(GSE16256)/Homer	CTGGCAGSCTGCCA	0.1	-2.781	0.642	11	0.1019	2969.8	0.0604
CRE(bZIP)/Promoter/Homer	CSGTGACGTCAC	0.1	-2.773	0.642	5	0.0463	966.6	0.0197
GEI-11(Myb?)/cElegans-L4-GEI11-ChIP-Seq(modEncode)/Homer	CCGACAYYTYACGGG	0.1	-2.737	0.6568	2	0.0185	188.8	0.0038
AR-halfsite(NR)/LNCaP-AR-ChIP-Seq(GSE27824)/Homer	CCAGGAACAG	0.1	-2.726	0.6575	63	0.5833	24884.8	0.5062
AT3G12130(C3H)/colamp-AT3G12130-DAP-Seq(GSE60143)/Homer	TMACTTTTTV	0.1	-2.706	0.6643	48	0.4444	18177.6	0.3697
Foxo3(Forkhead)/U2OS-Foxo3-ChIP-Seq(E-MTAB-2701)/Homer	DGTAAACA	0.1	-2.682	0.6733	16	0.1481	4886.1	0.0994
WRKY65(WRKY)/colamp-WRKY65-DAP-Seq(GSE60143)/Homer	AWWWAGTCAACG	0.1	-2.67	0.6746	10	0.0926	2670	0.0543
Mef2b(MADS)/HEK293-Mef2b.V5-ChIP-Seq(GSE67450)/Homer	GCTATTTTTGGM	0.1	-2.646	0.6845	24	0.2222	8071.9	0.1642
ANAC047(NAC)/colamp-ANAC047-DAP-Seq(GSE60143)/Homer	WACACGTAACTT	0.1	-2.643	0.6845	13	0.1204	3778.3	0.0769
AMYB(HTH)/Testes-AMYB-ChIP-Seq(GSE44588)/Homer	TGGCAGTTGG	0.1	-2.626	0.685	28	0.2593	9724.4	0.1978
Fox:Ebox(Forkhead,bHLH)/Panc1-Foxa2-ChIP-Seq(GSE47459)/Homer	NNNVCTGWGYAAACASN	0.1	-2.62	0.685	20	0.1852	6491.5	0.132
AT1G76870(Trihelix)/col-AT1G76870-DAP-Seq(GSE60143)/Homer	AAAACCRGWW	0.1	-2.61	0.685	10	0.0926	2700.4	0.0549
STAT4(Stat)/CD4-Stat4-ChIP-Seq(GSE22104)/Homer	NYTTCCWGGAAR	0.1	-2.603	0.685	20	0.1852	6505.3	0.1323
Mef2d(MADS)/Retina-Mef2d-ChIP-Seq(GSE61391)/Homer	GCTATTTTTAGC	0.1	-2.597	0.685	6	0.0556	1335.4	0.0272
HOXA2(Homeobox)/mES-Hoxa2-ChIP-Seq(Donaldson_et_al.)/Homer	GYCATCMATCAT	0.1	-2.576	0.6874	4	0.037	724.7	0.0147
Nanog(Homeobox)/mES-Nanog-ChIP-Seq(GSE11724)/Homer	RGCCATTAAC	0.1	-2.575	0.6874	71	0.6574	28773.4	0.5853
AT1G69570(C2C2dof)/col-AT1G69570-DAP-Seq(GSE60143)/Homer	WAAAAGTGHH	0.1	-2.568	0.6874	27	0.25	9368	0.1905
At3g04030(G2like)/col-At3g04030-DAP-Seq(GSE60143)/Homer	DRGAATCT	0.1	-2.559	0.6874	23	0.213	7743.7	0.1575
Hoxa13(Homeobox)/ChickenMSG-Hoxa13.Flag-ChIP-Seq(GSE86088)/Homer	CYHATAAAAN	0.1	-2.53	0.6942	48	0.4444	18385.6	0.374
SPL11(SBP)/col100-SPL11-DAP-Seq(GSE60143)/Homer	YTGTACTTBH	0.1	-2.528	0.6942	13	0.1204	3850	0.0783
MYB73(MYB)/col-MYB73-DAP-Seq(GSE60143)/Homer	NNNNHAACNGHHDHN	0.1	-2.526	0.6942	36	0.3333	13185.7	0.2682
TGA10(bZIP)/colamp-TGA10-DAP-Seq(GSE60143)/Homer	ATGACGTC	0.1	-2.507	0.6942	10	0.0926	2755.4	0.056
MYB118(MYB)/colamp-MYB118-DAP-Seq(GSE60143)/Homer	TAWCCGTTAC	0.1	-2.503	0.6942	6	0.0556	1369.2	0.0278
PGR(NR)/EndoStromal-PGR-ChIP-Seq(GSE69539)/Homer	AAGAACATWHTGTTC	0.1	-2.466	0.7092	6	0.0556	1383.5	0.0281
WRKY33(WRKY)/col-WRKY33-DAP-Seq(GSE60143)/Homer	CGTTGACYAW	0.1	-2.442	0.7202	14	0.1296	4286.1	0.0872
FOXA1(Forkhead)/LNCAP-FOXA1-ChIP-Seq(GSE27824)/Homer	WAAGTAAACA	0.1	-2.437	0.7202	25	0.2315	8670.4	0.1764
HRE(HSF)/Striatum-HSF1-ChIP-Seq(GSE38000)/Homer	TTCTAGAABNTTCTA	0.1	-2.435	0.7202	6	0.0556	1395.3	0.0284
BHLHA15(bHLH)/NIH3T3-BHLHB8.HA-ChIP-Seq(GSE119782)/Homer	NAMCAGCTGK	0.1	-2.426	0.7202	29	0.2685	10338.5	0.2103
MafA(bZIP)/Islet-MafA-ChIP-Seq(GSE30298)/Homer	TGCTGACTCA	0.1	-2.4	0.7274	16	0.1481	5090.1	0.1035
Elk4(ETS)/Hela-Elk4-ChIP-Seq(GSE31477)/Homer	NRYTTCCGGY	0.1	-2.385	0.7321	9	0.0833	2459.6	0.05
ZSCAN22(Zf)/HEK293-ZSCAN22.GFP-ChIP-Seq(GSE58341)/Homer	SMCAGTCWGAKGGAGGAGGC	0.1	-2.383	0.7321	3	0.0278	486.6	0.0099
OBP3(C2C2dof)/col-OBP3-DAP-Seq(GSE60143)/Homer	NYWACTTTTT	0.1	-2.381	0.7321	57	0.5278	22592.5	0.4595
bZIP48(bZIP)/colamp-bZIP48-DAP-Seq(GSE60143)/Homer	DDWWKVTSACGTGGC	0.1	-2.366	0.7321	7	0.0648	1762.3	0.0358
EBF1(EBF)/Near-E2A-ChIP-Seq(GSE21512)/Homer	GTCCCCWGGGGA	0.1	-2.359	0.7321	20	0.1852	6709.7	0.1365
JGL(C2H2)/col-JGL-DAP-Seq(GSE60143)/Homer	ACYTTCAGTT	0.1	-2.354	0.7321	33	0.3056	12100.1	0.2461
Ets1-distal(ETS)/CD4+-PolII-ChIP-Seq(Barski_et_al.)/Homer	MACAGGAAGT	0.1	-2.337	0.733	7	0.0648	1775	0.0361
ANAC079(NAC)/colamp-ANAC079-DAP-Seq(GSE60143)/Homer	TACACGCAACCT	0.1	-2.335	0.733	8	0.0741	2127.8	0.0433
Esrrb(NR)/mES-Esrrb-ChIP-Seq(GSE11431)/Homer	KTGACCTTGA	0.1	-2.334	0.733	14	0.1296	4362.5	0.0887
At1g68670(G2like)/colamp-At1g68670-DAP-Seq(GSE60143)/Homer	WNWWHNRAAGATTCT	0.1	-2.317	0.733	13	0.1204	3990.8	0.0812
GLI3(Zf)/Limb-GLI3-ChIP-Chip(GSE11077)/Homer	CGTGGGTGGTCC	0.1	-2.306	0.7339	4	0.037	798.5	0.0162
WRKY17(WRKY)/colamp-WRKY17-DAP-Seq(GSE60143)/Homer	GCGTTGACTTTT	1	-2.282	0.7462	1	0.0093	49.9	0.001
CTCF(Zf)/CD4+-CTCF-ChIP-Seq(Barski_et_al.)/Homer	AYAGTGCCMYCTRGTGGCCA	1	-2.28	0.7462	3	0.0278	509.1	0.0104
Reverb(NR),DR2/RAW-Reverba.biotin-ChIP-Seq(GSE45914)/Homer	GTRGGTCASTGGGTCA	1	-2.232	0.773	5	0.0463	1141.7	0.0232
LIN-39(Homeobox)/cElegans.L3-LIN39-ChIP-Seq(modEncode)/Homer	ATGATTRATG	1	-2.226	0.773	25	0.2315	8879.3	0.1806
MafB(bZIP)/BMM-Mafb-ChIP-Seq(GSE75722)/Homer	WNTGCTGASTCAGCANWTTY	1	-2.202	0.7852	10	0.0926	2930.2	0.0596
LEF1(HMG)/H1-LEF1-ChIP-Seq(GSE64758)/Homer	CCTTTGATST	1	-2.194	0.7859	15	0.1389	4858	0.0988
Pknox1(Homeobox)/ES-Prep1-ChIP-Seq(GSE63282)/Homer	SCTGTCAVTCAV	1	-2.18	0.7916	6	0.0556	1499	0.0305
Ap4(bHLH)/AML-Tfap4-ChIP-Seq(GSE45738)/Homer	NAHCAGCTGD	1	-2.156	0.8048	24	0.2222	8536.4	0.1736
AT1G23810(Orphan)/col-AT1G23810-DAP-Seq(GSE60143)/Homer	TTCTAGAAGSTTCTA	1	-2.151	0.8048	2	0.0185	266.4	0.0054
Pax8(Paired,Homeobox)/Thyroid-Pax8-ChIP-Seq(GSE26938)/Homer	GTCATGCHTGRCTGS	1	-2.151	0.8048	9	0.0833	2589.7	0.0527
HSF3(HSF)/colamp-HSF3-DAP-Seq(GSE60143)/Homer	NTTCTAGAAKCTTCT	1	-2.149	0.8048	20	0.1852	6900	0.1403
NeuroG2(bHLH)/Fibroblast-NeuroG2-ChIP-Seq(GSE75910)/Homer	ACCATCTGTT	1	-2.148	0.8048	31	0.287	11484.8	0.2336
ETS1(ETS)/Jurkat-ETS1-ChIP-Seq(GSE17954)/Homer	ACAGGAAGTG	1	-2.144	0.8048	19	0.1759	6498.9	0.1322
AT1G47655(C2C2dof)/colamp-AT1G47655-DAP-Seq(GSE60143)/Homer	YHACTTTTTS	1	-2.139	0.8048	65	0.6019	26568.2	0.5404
WRKY40(WRKY)/colamp-WRKY40-DAP-Seq(GSE60143)/Homer	AHWAGTCAAC	1	-2.139	0.8048	11	0.1019	3348	0.0681
ERF13(AP2EREBP)/colamp-ERF13-DAP-Seq(GSE60143)/Homer	TYAGCCGCCATT	1	-2.133	0.8048	12	0.1111	3734.8	0.076
HOXA9(Homeobox)/HSC-Hoxa9-ChIP-Seq(GSE33509)/Homer	GGCCATAAATCA	1	-2.1	0.8048	15	0.1389	4932.4	0.1003
PRDM10(Zf)/HEK293-PRDM10.eGFP-ChIP-Seq(Encode)/Homer	TGGTACATTCCA	1	-2.098	0.8048	15	0.1389	4934.3	0.1004
X-box(HTH)/NPC-H3K4me1-ChIP-Seq(GSE16256)/Homer	GGTTGCCATGGCAA	1	-2.098	0.8048	3	0.0278	553.9	0.0113
Nrf2(bZIP)/Lymphoblast-Nrf2-ChIP-Seq(GSE37589)/Homer	HTGCTGAGTCAT	1	-2.091	0.8048	2	0.0185	276.8	0.0056
Initiator/Drosophila-Promoters/Homer	NTCAGTYG	1	-2.08	0.8048	42	0.3889	16321.4	0.332
AT3G52440(C2C2dof)/colamp-AT3G52440-DAP-Seq(GSE60143)/Homer	DTHACTTTTT	1	-2.078	0.8048	45	0.4167	17643.2	0.3589
Hoxc9(Homeobox)/Ainv15-Hoxc9-ChIP-Seq(GSE21812)/Homer	GGCCATAAATCA	1	-2.065	0.8048	12	0.1111	3783.6	0.077
bHLH122(bHLH)/col100-bHLH122-DAP-Seq(GSE60143)/Homer	NDDCAASTTGHHNWW	1	-2.065	0.8048	16	0.1481	5360.1	0.109
At3g24120(G2like)/col-At3g24120-DAP-Seq(GSE60143)/Homer	NWWAGMATMW	1	-2.059	0.8048	61	0.5648	24850.9	0.5055
FOXP1(Forkhead)/H9-FOXP1-ChIP-Seq(GSE31006)/Homer	NYYTGTTTACHN	1	-2.048	0.8048	9	0.0833	2650.1	0.0539
Atf2(bZIP)/3T3L1-Atf2-ChIP-Seq(GSE56872)/Homer	NRRTGACGTCAT	1	-2.035	0.8048	8	0.0741	2286.7	0.0465
ERF115(AP2EREBP)/colamp-ERF115-DAP-Seq(GSE60143)/Homer	WTKRCGGCGB	1	-2.032	0.8048	12	0.1111	3807.9	0.0775
AT3G09735(S1Falike)/col-AT3G09735-DAP-Seq(GSE60143)/Homer	TTCTAGAANMTTCTA	1	-2.016	0.8071	10	0.0926	3048.4	0.062
ZNF7(Zf)/HepG2-ZNF7.Flag-ChIP-Seq(Encode)/Homer	CTGCCWVCTTTTRTA	1	-2.014	0.8071	12	0.1111	3820.3	0.0777
At1g64620(C2C2dof)/colamp-At1g64620-DAP-Seq(GSE60143)/Homer	CACTTTTT	1	-2.011	0.8071	32	0.2963	12075	0.2456
AT3G42860(zfGRF)/col-AT3G42860-DAP-Seq(GSE60143)/Homer	CGTTGACTTN	1	-2.006	0.8071	5	0.0463	1229.7	0.025
Pbx3(Homeobox)/GM12878-PBX3-ChIP-Seq(GSE32465)/Homer	SCTGTCAMTCAN	1	-2.005	0.8071	6	0.0556	1578.6	0.0321
IRF1(IRF)/PBMC-IRF1-ChIP-Seq(GSE43036)/Homer	GAAAGTGAAAGT	1	-1.993	0.8071	4	0.037	898.1	0.0183
ERG(ETS)/VCaP-ERG-ChIP-Seq(GSE14097)/Homer	ACAGGAAGTG	1	-1.989	0.8071	29	0.2685	10822.4	0.2201
IRF2(IRF)/Erythroblas-IRF2-ChIP-Seq(GSE36985)/Homer	GAAASYGAAASY	1	-1.988	0.8071	3	0.0278	582.2	0.0118
Zfp809(Zf)/ES-Zfp809-ChIP-Seq(GSE70799)/Homer	GGGGCTYGKCTGGGA	1	-1.986	0.8071	5	0.0463	1237.2	0.0252
COG1(C2C2dof)/col-COG1-DAP-Seq(GSE60143)/Homer	DAAAAAGTGA	1	-1.981	0.8071	32	0.2963	12112.1	0.2464
RORa(NR)/Liver-Rora-ChIP-Seq(GSE101115)/Homer	AAWCTAGGTCARDNN	1	-1.979	0.8071	4	0.037	903	0.0184
NFkB-p65(RHD)/GM12787-p65-ChIP-Seq(GSE19485)/Homer	WGGGGATTTCCC	1	-1.971	0.8071	11	0.1019	3463.8	0.0705
ARF2(ARF)/col-ARF2-DAP-Seq(GSE60143)/Homer	TTGTCGGMWN	1	-1.967	0.8071	52	0.4815	20915.7	0.4254
WRKY20(WRKY)/col-WRKY20-DAP-Seq(GSE60143)/Homer	CKTTGACYWD	1	-1.964	0.8071	13	0.1204	4251.8	0.0865
COUP-TFII(NR)/K562-NR2F1-ChIP-Seq(Encode)/Homer	GKBCARAGGTCA	1	-1.963	0.8071	31	0.287	11707.3	0.2381
MYB63(MYB)/col-MYB63-DAP-Seq(GSE60143)/Homer	BHYACCWACCHH	1	-1.955	0.8071	9	0.0833	2708.6	0.0551
PBX2(Homeobox)/K562-PBX2-ChIP-Seq(Encode)/Homer	RTGATTKATRGN	1	-1.951	0.8071	18	0.1667	6272.6	0.1276
PAX6(Paired,Homeobox)/Forebrain-Pax6-ChIP-Seq(GSE66961)/Homer	NGTGTTCAVTSAAGCGKAAA	1	-1.948	0.8071	3	0.0278	593.3	0.0121
Hoxb4(Homeobox)/ES-Hoxb4-ChIP-Seq(GSE34014)/Homer	TGATTRATGGCY	1	-1.946	0.8071	5	0.0463	1254.3	0.0255
TR4(NR),DR1/Hela-TR4-ChIP-Seq(GSE24685)/Homer	GAGGTCAAAGGTCA	1	-1.941	0.8071	3	0.0278	595.1	0.0121
Fli1(ETS)/CD8-FLI-ChIP-Seq(GSE20898)/Homer	NRYTTCCGGH	1	-1.93	0.8071	19	0.1759	6702.2	0.1363
WRKY11(WRKY)/col-WRKY11-DAP-Seq(GSE60143)/Homer	SCGTTGACTTTN	1	-1.927	0.8071	3	0.0278	600	0.0122
AT1G76880(Trihelix)/col-AT1G76880-DAP-Seq(GSE60143)/Homer	ACGGTAAAAW	1	-1.92	0.8071	8	0.0741	2353.5	0.0479
PABPC1(?)/MEL-PABC1-CLIP-Seq(GSE69755)/Homer	HAATAAAGNN	1	-1.906	0.8071	38	0.3519	14807.2	0.3012
PAX5(Paired,Homeobox),condensed/GM12878-PAX5-ChIP-Seq(GSE32465)/Homer	GTCACGCTCSCTGM	1	-1.899	0.8071	3	0.0278	607.1	0.0123
DAG2(C2C2dof)/col-DAG2-DAP-Seq(GSE60143)/Homer	WWTTHACTTTTT	1	-1.886	0.8071	35	0.3241	13529.7	0.2752
Foxh1(Forkhead)/hESC-FOXH1-ChIP-Seq(GSE29422)/Homer	NNTGTGGATTSS	1	-1.884	0.8071	13	0.1204	4315.3	0.0878
Hoxd11(Homeobox)/ChickenMSG-Hoxd11.Flag-ChIP-Seq(GSE86088)/Homer	VGCCATAAAA	1	-1.882	0.8071	44	0.4074	17477.1	0.3555
At3g12730(G2like)/colamp-At3g12730-DAP-Seq(GSE60143)/Homer	AAGATTCT	1	-1.868	0.8071	31	0.287	11827.6	0.2406
WRKY30(WRKY)/colamp-WRKY30-DAP-Seq(GSE60143)/Homer	CGTTGACTTN	1	-1.848	0.8116	5	0.0463	1297.5	0.0264
At1g25550(G2like)/colamp-At1g25550-DAP-Seq(GSE60143)/Homer	NAGATTCY	1	-1.83	0.8222	24	0.2222	8893.7	0.1809
MYB(HTH)/ERMYB-Myb-ChIPSeq(GSE22095)/Homer	GGCVGTTR	1	-1.808	0.8362	28	0.2593	10618.1	0.216
NF-E2(bZIP)/K562-NFE2-ChIP-Seq(GSE31477)/Homer	GATGACTCAGCA	1	-1.807	0.8362	2	0.0185	330.2	0.0067
TGA2(bZIP)/colamp-TGA2-DAP-Seq(GSE60143)/Homer	ACGTCAYCHH	1	-1.801	0.8362	8	0.0741	2427.9	0.0494
At1g74840(MYBrelated)/col100-At1g74840-DAP-Seq(GSE60143)/Homer	YHTTATCCAWWT	1	-1.797	0.8362	16	0.1481	5603	0.114
RKD2(RWPRK)/colamp-RKD2-DAP-Seq(GSE60143)/Homer	GACKTTTCRDCTTCC	1	-1.788	0.8362	13	0.1204	4396.1	0.0894
PRDM1(Zf)/Hela-PRDM1-ChIP-Seq(GSE31477)/Homer	ACTTTCACTTTC	1	-1.774	0.8431	12	0.1111	4008.4	0.0815
COUP-TFII(NR)/Artia-Nr2f2-ChIP-Seq(GSE46497)/Homer	AGRGGTCA	1	-1.748	0.8609	34	0.3148	13284.6	0.2702
MYB98(MYB)/col-MYB98-DAP-Seq(GSE60143)/Homer	NWDCCGTTAC	1	-1.747	0.8609	5	0.0463	1344.2	0.0273
bZIP53(bZIP)/colamp-bZIP53-DAP-Seq(GSE60143)/Homer	NDNHSACGTGKMNNN	1	-1.744	0.8609	5	0.0463	1345.6	0.0274
dof24(C2C2dof)/col-dof24-DAP-Seq(GSE60143)/Homer	TWMCTTTTTG	1	-1.732	0.8623	38	0.3519	15054.8	0.3062
PU.1(ETS)/ThioMac-PU.1-ChIP-Seq(GSE21512)/Homer	AGAGGAAGTG	1	-1.731	0.8623	10	0.0926	3250.1	0.0661
bHLH80(bHLH)/col-bHLH80-DAP-Seq(GSE60143)/Homer	NNNNDCAASTTGHNN	1	-1.726	0.8623	17	0.1574	6084.6	0.1238
IRF3(IRF)/BMDM-Irf3-ChIP-Seq(GSE67343)/Homer	AGTTTCAKTTTC	1	-1.722	0.8623	7	0.0648	2097.5	0.0427
Bcl6(Zf)/Liver-Bcl6-ChIP-Seq(GSE31578)/Homer	NNNCTTTCCAGGAAA	1	-1.715	0.8623	25	0.2315	9456	0.1923
SCRT1(Zf)/HEK293-SCRT1.eGFP-ChIP-Seq(Encode)/Homer	GCAACAGGTG	1	-1.7	0.8688	8	0.0741	2493.7	0.0507
ZNF768(Zf)/Rajj-ZNF768-ChIP-Seq(GSE111879)/Homer	RHHCAGAGAGGB	1	-1.686	0.8769	2	0.0185	357	0.0073
Six4(Homeobox)/MCF7-SIX4-ChIP-Seq(Encode)/Homer	TGWAAYCTGABACCB	1	-1.669	0.8876	2	0.0185	361.3	0.0073
TATA-Box(TBP)/Promoter/Homer	CCTTTTAWAGSC	1	-1.658	0.8934	22	0.2037	8253	0.1679
EHF(ETS)/LoVo-EHF-ChIP-Seq(GSE49402)/Homer	AVCAGGAAGT	1	-1.647	0.8988	23	0.213	8689.2	0.1767
Meis1(Homeobox)/MastCells-Meis1-ChIP-Seq(GSE48085)/Homer	VGCTGWCAVB	1	-1.643	0.8988	31	0.287	12130.7	0.2467
HLH-1(bHLH)/cElegans-Embryo-HLH1-ChIP-Seq(modEncode)/Homer	RACAGCTGTTBH	1	-1.642	0.8988	15	0.1389	5345.7	0.1087
Etv2(ETS)/ES-ER71-ChIP-Seq(GSE59402)/Homer	NNAYTTCCTGHN	1	-1.64	0.8988	17	0.1574	6175.3	0.1256
FOXK1(Forkhead)/HEK293-FOXK1-ChIP-Seq(GSE51673)/Homer	NVWTGTTTAC	1	-1.637	0.8988	19	0.1759	7013.4	0.1427
MYB65(MYB)/colamp-MYB65-DAP-Seq(GSE60143)/Homer	RACNGTTA	1	-1.625	0.8988	18	0.1667	6609	0.1344
WRKY42(WRKY)/colamp-WRKY42-DAP-Seq(GSE60143)/Homer	NAAAGTCAACGN	1	-1.62	0.8988	6	0.0556	1780.8	0.0362
Tcfcp2l1(CP2)/mES-Tcfcp2l1-ChIP-Seq(GSE11431)/Homer	NRAACCRGTTYRAACCRGYT	1	-1.619	0.8988	3	0.0278	697.4	0.0142
MYB81(MYB)/col-MYB81-DAP-Seq(GSE60143)/Homer	NWAACSGWTWNN	1	-1.615	0.8988	25	0.2315	9583.9	0.1949
WRKY6(WRKY)/colamp-WRKY6-DAP-Seq(GSE60143)/Homer	NCGTTGACTWWD	1	-1.613	0.8988	14	0.1296	4963.4	0.101
STAT6(Stat)/CD4-Stat6-ChIP-Seq(GSE22104)/Homer	ABTTCYYRRGAA	1	-1.606	0.8988	11	0.1019	3749.1	0.0763
MYB113(MYB)/col-MYB113-DAP-Seq(GSE60143)/Homer	HNDAWTCMGTTAYWN	1	-1.606	0.8988	11	0.1019	3749.2	0.0763
WRKY27(WRKY)/colamp-WRKY27-DAP-Seq(GSE60143)/Homer	NHGTTGACYTWD	1	-1.606	0.8988	15	0.1389	5382.6	0.1095
WRKY15(WRKY)/col-WRKY15-DAP-Seq(GSE60143)/Homer	VGTTGACTWW	1	-1.604	0.8988	16	0.1481	5798.5	0.1179
LCL1(MYBrelated)/colamp-LCL1-DAP-Seq(GSE60143)/Homer	NAAAATATCTWHWWN	1	-1.585	0.8988	4	0.037	1060.5	0.0216
ZNF322(Zf)/HEK293-ZNF322.GFP-ChIP-Seq(GSE58341)/Homer	GAGCCTGGTACTGWGCCTGR	1	-1.571	0.9059	7	0.0648	2193.8	0.0446
AT1G20910(ARID)/col-AT1G20910-DAP-Seq(GSE60143)/Homer	THAATTRAWN	1	-1.568	0.9059	29	0.2685	11369.4	0.2313
CCA(Myb)/Arabidopsis-CCA.GFP-ChIP-Seq(GSE70533)/Homer	AGATATYTTT	1	-1.562	0.906	16	0.1481	5842.7	0.1188
HY5(bZIP)/colamp-HY5-DAP-Seq(GSE60143)/Homer	RRTSACGTSD	1	-1.559	0.906	10	0.0926	3387.1	0.0689
TGA9(bZIP)/colamp-TGA9-DAP-Seq(GSE60143)/Homer	VTGACGTC	1	-1.555	0.906	18	0.1667	6687.2	0.136
Elf4(ETS)/BMDM-Elf4-ChIP-Seq(GSE88699)/Homer	ACTTCCKGKT	1	-1.553	0.906	17	0.1574	6270.5	0.1275
HSFC1(HSF)/col-HSFC1-DAP-Seq(GSE60143)/Homer	HTTCTAGAADCTTCT	1	-1.55	0.906	5	0.0463	1444.3	0.0294
bZIP68(bZIP)/col-bZIP68-DAP-Seq(GSE60143)/Homer	WGCCACGTGK	1	-1.546	0.906	5	0.0463	1446.4	0.0294
KLF6(Zf)/PDAC-KLF6-ChIP-Seq(GSE64557)/Homer	MKGGGYGTGGCC	1	-1.541	0.906	17	0.1574	6283.6	0.1278
AtIDD11(C2H2)/colamp-AtIDD11-DAP-Seq(GSE60143)/Homer	TTTGTCGTTT	1	-1.538	0.906	8	0.0741	2607.5	0.053
AS2(LOBAS2)/col-AS2-DAP-Seq(GSE60143)/Homer	CCGDAAWWHMCGSCG	1	-1.538	0.906	1	0.0093	110.1	0.0022
AGL95(ND)/col-AGL95-DAP-Seq(GSE60143)/Homer	TTCTAGAAGCTTCTA	1	-1.534	0.906	3	0.0278	728	0.0148
At2g01060(G2like)/colamp-At2g01060-DAP-Seq(GSE60143)/Homer	AGATKCBNWW	1	-1.53	0.906	57	0.5278	23868	0.4855
WRKY29(WRKY)/colamp-WRKY29-DAP-Seq(GSE60143)/Homer	MGTTGACTTT	1	-1.523	0.906	17	0.1574	6304	0.1282
At1g76110(ARID)/colamp-At1g76110-DAP-Seq(GSE60143)/Homer	ATTTAATG	1	-1.514	0.906	13	0.1204	4649.1	0.0946
Hoxd13(Homeobox)/ChickenMSG-Hoxd13.Flag-ChIP-Seq(GSE86088)/Homer	NCYAATAAAA	1	-1.504	0.9094	30	0.2778	11897.3	0.242
PAX5(Paired,Homeobox)/GM12878-PAX5-ChIP-Seq(GSE32465)/Homer	GCAGCCAAGCRTGACH	1	-1.498	0.9106	8	0.0741	2637.6	0.0536
bZIP:IRF(bZIP,IRF)/Th17-BatF-ChIP-Seq(GSE39756)/Homer	NAGTTTCABTHTGACTNW	1	-1.496	0.9106	10	0.0926	3440.7	0.07
Foxf1(Forkhead)/Lung-Foxf1-ChIP-Seq(GSE77951)/Homer	WWATRTAAACAN	1	-1.494	0.9106	17	0.1574	6337.9	0.1289
CELF2(RRM)/JSL1-CELF2-CLIP-Seq(GSE71264)/Homer	RGTGTCAG	1	-1.492	0.9106	7	0.0648	2247.3	0.0457
Hoxd12(Homeobox)/ChickenMSG-Hoxd12.Flag-ChIP-Seq(GSE86088)/Homer	HDGYAATGAAAN	1	-1.485	0.9106	39	0.3611	15877.7	0.323
ZNF416(Zf)/HEK293-ZNF416.GFP-ChIP-Seq(GSE58341)/Homer	WDNCTGGGCA	1	-1.474	0.914	30	0.2778	11941.1	0.2429
FXR(NR),IR1/Liver-FXR-ChIP-Seq(Chong_et_al.)/Homer	AGGTCANTGACCTB	1	-1.472	0.914	8	0.0741	2657.8	0.0541
WRKY3(WRKY)/col-WRKY3-DAP-Seq(GSE60143)/Homer	NCKTTGACYDDN	1	-1.467	0.914	10	0.0926	3466.1	0.0705
bZIP28(bZIP)/col-bZIP28-DAP-Seq(GSE60143)/Homer	TGCCACGTSABH	1	-1.458	0.9176	4	0.037	1120	0.0228
TATA-box/Drosophila-Promoters/Homer	CTATAAAAGCSV	1	-1.452	0.9196	2	0.0185	418.2	0.0085
ARE(NR)/LNCAP-AR-ChIP-Seq(GSE27824)/Homer	RGRACASNSTGTYCYB	1	-1.449	0.9196	5	0.0463	1501.9	0.0305
Pit1(Homeobox)/GCrat-Pit1-ChIP-Seq(GSE58009)/Homer	ATGMATATDC	1	-1.444	0.92	19	0.1759	7243.4	0.1473
Atf7(bZIP)/3T3L1-Atf7-ChIP-Seq(GSE56872)/Homer	NGRTGACGTCAY	1	-1.442	0.92	11	0.1019	3897.8	0.0793
WRKY22(WRKY)/colamp-WRKY22-DAP-Seq(GSE60143)/Homer	WWAAAGTCAACK	1	-1.439	0.92	10	0.0926	3491.7	0.071
HOXA1(Homeobox)/mES-Hoxa1-ChIP-Seq(SRP084292)/Homer	TGATKGATGR	1	-1.434	0.92	6	0.0556	1896.2	0.0386
ERF15(AP2EREBP)/colamp-ERF15-DAP-Seq(GSE60143)/Homer	WDHAGCMGCCAT	1	-1.432	0.92	28	0.2593	11133.2	0.2264
E2FA(E2FDP)/colamp-E2FA-DAP-Seq(GSE60143)/Homer	WWTGGCGCCAWWWNN	1	-1.414	0.9296	6	0.0556	1909.3	0.0388
ATHB13(Homeobox)/col-ATHB13-DAP-Seq(GSE60143)/Homer	CAATAATT	1	-1.409	0.9311	22	0.2037	8572.5	0.1744
ANAC070(NAC)/colamp-ANAC070-DAP-Seq(GSE60143)/Homer	CTTRHDNHNBAAGHW	1	-1.408	0.9311	16	0.1481	6016.4	0.1224
TRPS1(Zf)/MCF7-TRPS1-ChIP-Seq(GSE107013)/Homer	AGATAAGANN	1	-1.406	0.9311	35	0.3241	14242.8	0.2897
ETS(ETS)/Promoter/Homer	AACCGGAAGT	1	-1.401	0.9311	5	0.0463	1529.9	0.0311
BORIS(Zf)/K562-CTCFL-ChIP-Seq(GSE32465)/Homer	CNNBRGCGCCCCCTGSTGGC	1	-1.401	0.9311	3	0.0278	781.6	0.0159
bZIP3(bZIP)/col-bZIP3-DAP-Seq(GSE60143)/Homer	DWKNHSACGTGGCAD	1	-1.395	0.9311	8	0.0741	2718.9	0.0553
CTCF-SatelliteElement(Zf?)/CD4+-CTCF-ChIP-Seq(Barski_et_al.)/Homer	TGCAGTTCCMVNWRTGGCCA	1	-1.385	0.932	1	0.0093	131.9	0.0027
bHLH130(bHLH)/col-bHLH130-DAP-Seq(GSE60143)/Homer	GCAACTTG	1	-1.382	0.932	15	0.1389	5624.8	0.1144
CRF10(AP2EREBP)/col100-CRF10-DAP-Seq(GSE60143)/Homer	DCCGCCGYHA	1	-1.382	0.932	7	0.0648	2327.8	0.0473
bZIP16(bZIP)/colamp-bZIP16-DAP-Seq(GSE60143)/Homer	TGCCACGTGD	1	-1.361	0.9439	4	0.037	1170.6	0.0238
M1BP(Zf)/S2R+-M1BP-ChIP-Seq(GSE49842)/Homer	CAGTGTGACCGT	1	-1.357	0.9442	5	0.0463	1556.7	0.0317
RORgt(NR)/EL4-RORgt.Flag-ChIP-Seq(GSE56019)/Homer	AAYTAGGTCA	1	-1.357	0.9442	3	0.0278	800.9	0.0163
RORgt(NR)/EL4-RORgt.Flag-ChIP-Seq(GSE56019)/Homer	AAYTAGGTCA	1	-1.357	0.9442	3	0.0278	800.9	0.0163
Unknown4/Drosophila-Promoters/Homer	AAAAATACCRMA	1	-1.35	0.9442	3	0.0278	803.6	0.0163
Oct2(POU,Homeobox)/Bcell-Oct2-ChIP-Seq(GSE21512)/Homer	ATATGCAAAT	1	-1.34	0.9462	7	0.0648	2360	0.048
AT4G26030(C2H2)/col-AT4G26030-DAP-Seq(GSE60143)/Homer	BYYACCWACY	1	-1.334	0.9484	16	0.1481	6104.4	0.1242
Tcf3(HMG)/mES-Tcf3-ChIP-Seq(GSE11724)/Homer	ASWTCAAAGG	1	-1.332	0.9484	5	0.0463	1572.5	0.032
MYB61(MYB)/colamp-MYB61-DAP-Seq(GSE60143)/Homer	HCYACCTACC	1	-1.327	0.9484	24	0.2222	9553	0.1943
Smad3(MAD)/NPC-Smad3-ChIP-Seq(GSE36673)/Homer	TWGTCTGV	1	-1.323	0.9486	47	0.4352	19729.6	0.4013
Isl1(Homeobox)/Neuron-Isl1-ChIP-Seq(GSE31456)/Homer	CTAATKGV	1	-1.32	0.9486	32	0.2963	13064	0.2657
MYB77(MYB)/col-MYB77-DAP-Seq(GSE60143)/Homer	NYAACBGYMC	1	-1.32	0.9486	19	0.1759	7404.7	0.1506
MYNN(Zf)/HEK293-MYNN.eGFP-ChIP-Seq(Encode)/Homer	TTCAAAWTAAAAGTC	1	-1.314	0.9486	5	0.0463	1583.8	0.0322
AP-2alpha(AP2)/Hela-AP2alpha-ChIP-Seq(GSE31477)/Homer	ATGCCCTGAGGC	1	-1.312	0.9486	13	0.1204	4862.1	0.0989
GABPA(ETS)/Jurkat-GABPa-ChIP-Seq(GSE17954)/Homer	RACCGGAAGT	1	-1.311	0.9486	14	0.1296	5285.3	0.1075
NLP7(RWPRK)/col-NLP7-DAP-Seq(GSE60143)/Homer	TGRCCYTTCR	1	-1.3	0.9506	31	0.287	12656.5	0.2574
WRKY24(WRKY)/colamp-WRKY24-DAP-Seq(GSE60143)/Homer	CGTTGACTWW	1	-1.296	0.9513	13	0.1204	4880.9	0.0993
FHY3(FAR1)/Arabidopsis-FHY3-ChIP-Seq(GSE30711)/Homer	HHCACGCGCBTN	1	-1.295	0.9513	3	0.0278	828.8	0.0169
c-Myc(bHLH)/mES-cMyc-ChIP-Seq(GSE11431)/Homer	VVCCACGTGG	1	-1.293	0.9513	9	0.0833	3214.5	0.0654
SPCH(bHLH)/Seedling-SPCH-ChIP-Seq(GSE57497)/Homer	WNBCACGTGA	1	-1.292	0.9513	17	0.1574	6584.6	0.1339
PU.1:IRF8(ETS:IRF)/pDC-Irf8-ChIP-Seq(GSE66899)/Homer	GGAAGTGAAAST	1	-1.29	0.9513	4	0.037	1209.3	0.0246
RAP26(AP2EREBP)/colamp-RAP26-DAP-Seq(GSE60143)/Homer	HDATGGCGGCGG	1	-1.287	0.9513	8	0.0741	2808.1	0.0571
EWS:FLI1-fusion(ETS)/SK_N_MC-EWS:FLI1-ChIP-Seq(SRA014231)/Homer	VACAGGAAAT	1	-1.287	0.9513	10	0.0926	3633.7	0.0739
MYB41(MYB)/col-MYB41-DAP-Seq(GSE60143)/Homer	BYTYACCTAA	1	-1.278	0.9513	6	0.0556	2005.9	0.0408
AT4G00250(GeBP)/col-AT4G00250-DAP-Seq(GSE60143)/Homer	WDTGGATAAKRT	1	-1.277	0.9513	11	0.1019	4060.6	0.0826
TBP3(MYBrelated)/col-TBP3-DAP-Seq(GSE60143)/Homer	VYTAGGGCAN	1	-1.277	0.9513	12	0.1111	4480.8	0.0911
SEP3(MADS)/Arabidoposis-Flower-Sep3-ChIP-Seq/Homer	CCAAAAAGGG	1	-1.266	0.9513	25	0.2315	10081.3	0.2051
DMRT1(DM)/Testis-DMRT1-ChIP-Seq(GSE64892)/Homer	TWGHWACAWTGTWDC	1	-1.264	0.9513	5	0.0463	1616.8	0.0329
MYB10(MYB)/col-MYB10-DAP-Seq(GSE60143)/Homer	YCCACCTACCHH	1	-1.264	0.9513	7	0.0648	2420.9	0.0492
TF3A(C2H2)/col-TF3A-DAP-Seq(GSE60143)/Homer	NNDDGAGGAGGWNNN	1	-1.258	0.9513	23	0.213	9221.2	0.1876
GATA4(C2C2gata)/col-GATA4-DAP-Seq(GSE60143)/Homer	DDWTYAGATCTR	1	-1.256	0.9513	12	0.1111	4503.9	0.0916
Lhx2(Homeobox)/HFSC-Lhx2-ChIP-Seq(GSE48068)/Homer	TAATTAGN	1	-1.253	0.9513	19	0.1759	7496.4	0.1525
Nkx6.1(Homeobox)/Islet-Nkx6.1-ChIP-Seq(GSE40975)/Homer	GKTAATGR	1	-1.25	0.9513	44	0.4074	18523	0.3768
AT1G12630(AP2EREBP)/colamp-AT1G12630-DAP-Seq(GSE60143)/Homer	TGTCGGCA	1	-1.247	0.9513	4	0.037	1235	0.0251
LXH9(Homeobox)/Hct116-LXH9.V5-ChIP-Seq(GSE116822)/Homer	NGCTAATTAG	1	-1.239	0.9513	25	0.2315	10124.8	0.2059
MYB70(MYB)/col-MYB70-DAP-Seq(GSE60143)/Homer	WTAACNGTTA	1	-1.236	0.9513	24	0.2222	9691	0.1971
Foxa3(Forkhead)/Liver-Foxa3-ChIP-Seq(GSE77670)/Homer	BSNTGTTTACWYWGN	1	-1.234	0.9513	6	0.0556	2038.4	0.0415
LOB(LOBAS2)/col-LOB-DAP-Seq(GSE60143)/Homer	CGCCGKAWWTTHCGS	1	-1.229	0.9513	2	0.0185	490.3	0.01
WRKY50(WRKY)/col-WRKY50-DAP-Seq(GSE60143)/Homer	NNTTGACTWNNGNNN	1	-1.222	0.9513	17	0.1574	6677	0.1358
TAGL1(MADS)/Tomato-TAGL1-ChIP-Seq(GSE116581)/Homer	CCAAAAATRG	1	-1.221	0.9513	21	0.1944	8408.9	0.171
Pitx1:Ebox(Homeobox,bHLH)/Hindlimb-Pitx1-ChIP-Seq(GSE41591)/Homer	YTAATTRAWWCCAGATGT	1	-1.218	0.9513	4	0.037	1251.8	0.0255
ZNF382(Zf)/HEK293-ZNF382.GFP-ChIP-Seq(GSE58341)/Homer	GNCTGTASTRNTGBCTCHTT	1	-1.215	0.9513	1	0.0093	160.7	0.0033
HDG7(HB)/col-HDG7-DAP-Seq(GSE60143)/Homer	WGCATTTAATGC	1	-1.215	0.9513	4	0.037	1253.7	0.0255
GRHL2(CP2)/HBE-GRHL2-ChIP-Seq(GSE46194)/Homer	AAACYKGTTWDACMRGTTTB	1	-1.215	0.9513	7	0.0648	2461.5	0.0501
MYB62(MYB)/colamp-MYB62-DAP-Seq(GSE60143)/Homer	NTACCTAACT	1	-1.211	0.9513	20	0.1852	7988.9	0.1625
EAR2(NR)/K562-NR2F6-ChIP-Seq(Encode)/Homer	NRBCARRGGTCA	1	-1.202	0.9513	27	0.25	11061.4	0.225
OBP1(C2C2dof)/col-OBP1-DAP-Seq(GSE60143)/Homer	NHHACTTTWT	1	-1.195	0.9525	53	0.4907	22685.3	0.4614
ERF9(AP2EREBP)/colamp-ERF9-DAP-Seq(GSE60143)/Homer	AWATGGCGGCGG	1	-1.194	0.9525	2	0.0185	503	0.0102
BMYB(HTH)/Hela-BMYB-ChIP-Seq(GSE27030)/Homer	NHAACBGYYV	1	-1.191	0.9525	23	0.213	9326.1	0.1897
At1g19210(AP2EREBP)/colamp-At1g19210-DAP-Seq(GSE60143)/Homer	HCACCGACCAHN	1	-1.188	0.9525	10	0.0926	3735.3	0.076
ELF1(ETS)/Jurkat-ELF1-ChIP-Seq(SRA014231)/Homer	AVCCGGAAGT	1	-1.184	0.9525	7	0.0648	2487.7	0.0506
DMRT6(DM)/Testis-DMRT6-ChIP-Seq(GSE60440)/Homer	YDGHTACAWTGTADC	1	-1.184	0.9525	4	0.037	1272.5	0.0259
ZNF467(Zf)/HEK293-ZNF467.GFP-ChIP-Seq(GSE58341)/Homer	TGGGGAAGGGCM	1	-1.177	0.9525	13	0.1204	5019.1	0.1021
BOS1(MYB)/col-BOS1-DAP-Seq(GSE60143)/Homer	NNRCCTAACT	1	-1.172	0.9535	14	0.1296	5454.6	0.1109
Pit1+1bp(Homeobox)/GCrat-Pit1-ChIP-Seq(GSE58009)/Homer	ATGCATAATTCA	1	-1.166	0.9559	7	0.0648	2503.8	0.0509
HIC1(Zf)/Treg-ZBTB29-ChIP-Seq(GSE99889)/Homer	TGCCAGCB	1	-1.165	0.9559	37	0.3426	15558	0.3164
LHY(Myb)/Seedling-LHY-ChIP-Seq(GSE52175)/Homer	ADAAATATCT	1	-1.165	0.9559	18	0.1667	7189.2	0.1462
TCF4(bHLH)/SHSY5Y-TCF4-ChIP-Seq(GSE96915)/Homer	SMCATCTGKH	1	-1.161	0.9559	28	0.2593	11573.8	0.2354
AT1G10720(BSD)/col-AT1G10720-DAP-Seq(GSE60143)/Homer	TTCTAGAAKCTTCTA	1	-1.16	0.9559	1	0.0093	171.3	0.0035
MYB121(MYB)/col-MYB121-DAP-Seq(GSE60143)/Homer	YNTACCTAACWW	1	-1.158	0.9559	6	0.0556	2098.7	0.0427
Twist(bHLH)/HMLE-TWIST1-ChIP-Seq(Chang_et_al)/Homer	VCAKCTGGNNNCCAGMTGBN	1	-1.152	0.9559	3	0.0278	898.7	0.0183
OBP4(C2C2dof)/col-OBP4-DAP-Seq(GSE60143)/Homer	WTTHACTTTTTB	1	-1.152	0.9559	28	0.2593	11588.3	0.2357
MYB49(MYB)/col-MYB49-DAP-Seq(GSE60143)/Homer	ARKTAGGTRR	1	-1.148	0.9559	17	0.1574	6780.8	0.1379
ABI5(bZIP)/col-ABI5-DAP-Seq(GSE60143)/Homer	GCCACGTG	1	-1.147	0.9559	5	0.0463	1698.2	0.0345
AREB3(bZIP)/col-AREB3-DAP-Seq(GSE60143)/Homer	NKGMCACGTGDCMNN	1	-1.146	0.9559	4	0.037	1296.5	0.0264
TGA4(bZIP)/colamp-TGA4-DAP-Seq(GSE60143)/Homer	RTGACGTCAKCW	1	-1.142	0.9559	4	0.037	1298.1	0.0264
OCT:OCT-short(POU,Homeobox)/NPC-OCT6-ChIP-Seq(GSE43916)/Homer	ATGCATWATGCATRW	1	-1.137	0.9559	13	0.1204	5069.1	0.1031
NRF1(NRF)/MCF7-NRF1-ChIP-Seq(Unpublished)/Homer	CTGCGCATGCGC	1	-1.136	0.9559	1	0.0093	176.9	0.0036
Gata1(Zf)/K562-GATA1-ChIP-Seq(GSE18829)/Homer	SAGATAAGRV	1	-1.133	0.9559	10	0.0926	3794.4	0.0772
Elk1(ETS)/Hela-Elk1-ChIP-Seq(GSE31477)/Homer	HACTTCCGGY	1	-1.129	0.9559	7	0.0648	2536.7	0.0516
GATA3(Zf)/iTreg-Gata3-ChIP-Seq(GSE20898)/Homer	AGATAASR	1	-1.127	0.9559	26	0.2407	10750.7	0.2187
MYB74(MYB)/colamp-MYB74-DAP-Seq(GSE60143)/Homer	YYYACCTACCWH	1	-1.122	0.9559	10	0.0926	3806.6	0.0774
KLF10(Zf)/HEK293-KLF10.GFP-ChIP-Seq(GSE58341)/Homer	GGGGGTGTGTCC	1	-1.122	0.9559	9	0.0833	3383.9	0.0688
WRKY75(WRKY)/col-WRKY75-DAP-Seq(GSE60143)/Homer	CGTTGACTWW	1	-1.121	0.9559	14	0.1296	5520.9	0.1123
ERF4(AP2EREBP)/colamp-ERF4-DAP-Seq(GSE60143)/Homer	WDWTGGCGGCGG	1	-1.117	0.9559	7	0.0648	2547.8	0.0518
SPL5(SBP)/colamp-SPL5-DAP-Seq(GSE60143)/Homer	NNHGTACGGHNN	1	-1.115	0.9559	4	0.037	1316.5	0.0268
Twist2(bHLH)/Myoblast-Twist2.Ty1-ChIP-Seq(GSE127998)/Homer	MCAGCTGBYH	1	-1.113	0.9559	31	0.287	12987.7	0.2642
At5g08750(C3H)/col-At5g08750-DAP-Seq(GSE60143)/Homer	NWDTTGCGGCTR	1	-1.112	0.9559	5	0.0463	1724.2	0.0351
NeuroD1(bHLH)/Islet-NeuroD1-ChIP-Seq(GSE30298)/Homer	GCCATCTGTT	1	-1.112	0.9559	15	0.1389	5964.2	0.1213
ABF2(bZIP)/col-ABF2-DAP-Seq(GSE60143)/Homer	KGMCACGTGDCMHHH	1	-1.112	0.9559	3	0.0278	920	0.0187
ZFX(Zf)/mES-Zfx-ChIP-Seq(GSE11431)/Homer	AGGCCTRG	1	-1.11	0.9559	21	0.1944	8580.9	0.1745
GRE(NR),IR3/RAW264.7-GRE-ChIP-Seq(Unpublished)/Homer	VAGRACAKWCTGTYC	1	-1.109	0.9559	4	0.037	1320.8	0.0269
Sox17(HMG)/Endoderm-Sox17-ChIP-Seq(GSE61475)/Homer	CCATTGTTYB	1	-1.103	0.9559	13	0.1204	5112.4	0.104
n-Myc(bHLH)/mES-nMyc-ChIP-Seq(GSE11431)/Homer	VRCCACGTGG	1	-1.099	0.9559	11	0.1019	4259.9	0.0866
MYB4(MYB)/col200-MYB4-DAP-Seq(GSE60143)/Homer	WAGKTAGGTARR	1	-1.096	0.9559	11	0.1019	4262.5	0.0867
ERF5(AP2EREBP)/colamp-ERF5-DAP-Seq(GSE60143)/Homer	DCMGCCGCCA	1	-1.095	0.9559	3	0.0278	930	0.0189
ZNF711(Zf)/SHSY5Y-ZNF711-ChIP-Seq(GSE20673)/Homer	AGGCCTAG	1	-1.095	0.9559	29	0.2685	12133.9	0.2468
AT4G18450(AP2EREBP)/col-AT4G18450-DAP-Seq(GSE60143)/Homer	ATGGCGGCKG	1	-1.092	0.9559	3	0.0278	931.6	0.0189
AT4G37180(G2like)/col-AT4G37180-DAP-Seq(GSE60143)/Homer	AGAATCTTNN	1	-1.083	0.9559	24	0.2222	9944.8	0.2023
HSFA6B(HSF)/colamp-HSFA6B-DAP-Seq(GSE60143)/Homer	NTTCTAGAANHTTCT	1	-1.072	0.9559	10	0.0926	3863.3	0.0786
KLF3(Zf)/MEF-Klf3-ChIP-Seq(GSE44748)/Homer	NRGCCCCRCCCHBNN	1	-1.072	0.9559	8	0.0741	3012.1	0.0613
PRDM14(Zf)/H1-PRDM14-ChIP-Seq(GSE22767)/Homer	RGGTCTCTAACY	1	-1.063	0.9559	5	0.0463	1762.8	0.0359
ERE(NR),IR3/MCF7-ERa-ChIP-Seq(Unpublished)/Homer	VAGGTCACNSTGACC	1	-1.059	0.9559	5	0.0463	1765.7	0.0359
AGL63(MADS)/col-AGL63-DAP-Seq(GSE60143)/Homer	TTCCAAWWWTGG	1	-1.059	0.9559	15	0.1389	6039.7	0.1228
GBF6(bZIP)/colamp-GBF6-DAP-Seq(GSE60143)/Homer	WWTGMCACGTCABCW	1	-1.053	0.9559	3	0.0278	953.7	0.0194
SPL13(SBP)/col-SPL13-DAP-Seq(GSE60143)/Homer	WAHTGTACGGAH	1	-1.053	0.9559	1	0.0093	195.1	0.004
Tbx20(T-box)/Heart-Tbx20-ChIP-Seq(GSE29636)/Homer	GGTGYTGACAGS	1	-1.051	0.9559	4	0.037	1359.8	0.0277
MITF(bHLH)/MastCells-MITF-ChIP-Seq(GSE48085)/Homer	RTCATGTGAC	1	-1.05	0.9559	16	0.1481	6487.2	0.1319
AT2G33550(Trihelix)/colamp-AT2G33550-DAP-Seq(GSE60143)/Homer	TTTAAGGGCAYTTTT	1	-1.047	0.9559	35	0.3241	14899.9	0.3031
At5g18450(AP2EREBP)/col-At5g18450-DAP-Seq(GSE60143)/Homer	CACCGCTT	1	-1.042	0.9559	14	0.1296	5627.6	0.1145
WRKY28(WRKY)/col-WRKY28-DAP-Seq(GSE60143)/Homer	BGTTGACTWH	1	-1.042	0.9559	19	0.1759	7813.5	0.1589
GATA12(C2C2gata)/col-GATA12-DAP-Seq(GSE60143)/Homer	YAGATCTRAW	1	-1.035	0.9559	9	0.0833	3477.7	0.0707
Zic3(Zf)/mES-Zic3-ChIP-Seq(GSE37889)/Homer	GGCCYCCTGCTGDGH	1	-1.033	0.9559	10	0.0926	3909.8	0.0795
OCT4-SOX2-TCF-NANOG(POU,Homeobox,HMG)/mES-Oct4-ChIP-Seq(GSE11431)/Homer	ATTTGCATAACAATG	1	-1.032	0.9559	4	0.037	1373.4	0.0279
ATHB20(Homeobox)/colamp-ATHB20-DAP-Seq(GSE60143)/Homer	CAATHATT	1	-1.031	0.9559	8	0.0741	3054.6	0.0621
WRKY46(WRKY)/colamp-WRKY46-DAP-Seq(GSE60143)/Homer	AAAGTCAACGSN	1	-1.025	0.9559	1	0.0093	202.3	0.0041
RRTF1(AP2EREBP)/colamp-RRTF1-DAP-Seq(GSE60143)/Homer	CCGCCGCHATTT	1	-1.022	0.9559	2	0.0185	574.5	0.0117
Tgif1(Homeobox)/mES-Tgif1-ChIP-Seq(GSE55404)/Homer	YTGWCADY	1	-1.022	0.9559	51	0.4722	22150.4	0.4505
ZNF341(Zf)/EBV-ZNF341-ChIP-Seq(GSE113194)/Homer	GGAACAGCCG	1	-1.016	0.9559	11	0.1019	4361.3	0.0887
HSF7(HSF)/colamp-HSF7-DAP-Seq(GSE60143)/Homer	TTCTAGAAGCTTCTA	1	-1.011	0.9559	4	0.037	1388.5	0.0282
WRKY21(WRKY)/colamp-WRKY21-DAP-Seq(GSE60143)/Homer	DCGTTGACTTTT	1	-1	0.9618	2	0.0185	585	0.0119
MYB105(MYB)/colamp-MYB105-DAP-Seq(GSE60143)/Homer	RATWCCGTTA	1	-0.9995	0.9618	9	0.0833	3518	0.0716
AT5G61620(MYBrelated)/colamp-AT5G61620-DAP-Seq(GSE60143)/Homer	CTTATCCA	1	-0.9982	0.9618	24	0.2222	10096.4	0.2054
MNT(bHLH)/HepG2-MNT-ChIP-Seq(Encode)/Homer	DGCACACGTG	1	-0.9962	0.9618	17	0.1574	7008.3	0.1425
ATY19(MYB)/col-ATY19-DAP-Seq(GSE60143)/Homer	YYCACCWACCAT	1	-0.994	0.9618	12	0.1111	4824.9	0.0981
EWS:ERG-fusion(ETS)/CADO_ES1-EWS:ERG-ChIP-Seq(SRA014231)/Homer	ATTTCCTGTN	1	-0.9937	0.9618	13	0.1204	5260.4	0.107
ZNF675(Zf)/HEK293-ZNF675.GFP-ChIP-Seq(GSE58341)/Homer	ARGAGGMCAAAATGW	1	-0.9916	0.9618	3	0.0278	990.1	0.0201
GATA11(C2C2gata)/col-GATA11-DAP-Seq(GSE60143)/Homer	DDHYYAGATCTR	1	-0.9885	0.9618	7	0.0648	2672.1	0.0544
MYB58(MYB)/colamp-MYB58-DAP-Seq(GSE60143)/Homer	YYYACCWACC	1	-0.9867	0.9618	14	0.1296	5707.7	0.1161
Eomes(T-box)/H9-Eomes-ChIP-Seq(GSE26097)/Homer	ATTAACACCT	1	-0.983	0.9618	37	0.3426	15929.8	0.324
HSFB4(HSF)/col-HSFB4-DAP-Seq(GSE60143)/Homer	TTCTAGAAGCTTCTA	1	-0.979	0.9618	1	0.0093	214.6	0.0044
ERF11(AP2EREBP)/col-ERF11-DAP-Seq(GSE60143)/Homer	RTGGCGGCGG	1	-0.977	0.9618	5	0.0463	1833.7	0.0373
AT5G66940(C2C2dof)/col-AT5G66940-DAP-Seq(GSE60143)/Homer	NNHACTTTWT	1	-0.9744	0.9618	36	0.3333	15499.8	0.3153
MYB67(MYB)/col-MYB67-DAP-Seq(GSE60143)/Homer	YYYACCTAAC	1	-0.9738	0.9618	14	0.1296	5726.4	0.1165
At4g38000(C2C2dof)/col-At4g38000-DAP-Seq(GSE60143)/Homer	WWWTWACTTTTT	1	-0.9725	0.9618	24	0.2222	10144.6	0.2063
Sox9(HMG)/Limb-SOX9-ChIP-Seq(GSE73225)/Homer	AGGVNCCTTTGT	1	-0.9711	0.9618	14	0.1296	5730.1	0.1165
At1g49010(MYBrelated)/col-At1g49010-DAP-Seq(GSE60143)/Homer	RGATAASNTT	1	-0.9702	0.9618	30	0.2778	12822.2	0.2608
PIF5ox(bHLH)/Arabidopsis-PIF5ox-ChIP-Seq(GSE35062)/Homer	BCACGTGVDN	1	-0.9696	0.9618	17	0.1574	7051.9	0.1434
Adof1(C2C2dof)/col-Adof1-DAP-Seq(GSE60143)/Homer	NRWAAAGYDV	1	-0.9683	0.9618	50	0.463	21821.3	0.4438
GATA(Zf),IR3/iTreg-Gata3-ChIP-Seq(GSE20898)/Homer	NNNNNBAGATAWYATCTVHN	1	-0.9679	0.9618	4	0.037	1420.8	0.0289
MYB92(MYB)/colamp-MYB92-DAP-Seq(GSE60143)/Homer	GGTAGGTR	1	-0.9645	0.9618	15	0.1389	6179.8	0.1257
RAP211(AP2EREBP)/colamp-RAP211-DAP-Seq(GSE60143)/Homer	RGCCGGCYWW	1	-0.9644	0.9618	23	0.213	9716	0.1976
USF1(bHLH)/GM12878-Usf1-ChIP-Seq(GSE32465)/Homer	SGTCACGTGR	1	-0.954	0.9618	7	0.0648	2708.6	0.0551
MYB27(MYB)/colamp-MYB27-DAP-Seq(GSE60143)/Homer	TACCTAACWT	1	-0.9538	0.9618	3	0.0278	1014.8	0.0206
At5g08330(TCP)/col-At5g08330-DAP-Seq(GSE60143)/Homer	GGRCCCAC	1	-0.9536	0.9618	10	0.0926	4007.4	0.0815
Sox15(HMG)/CPA-Sox15-ChIP-Seq(GSE62909)/Homer	RAACAATGGN	1	-0.949	0.9618	20	0.1852	8412.9	0.1711
Pho4(bHLH)/Yeast-Pho4-ChIP-Seq(GSE29506)/Homer	AAGCACGTGBGD	1	-0.9477	0.9618	3	0.0278	1018.7	0.0207
THRb(NR)/Liver-NR1A2-ChIP-Seq(GSE52613)/Homer	TRAGGTCA	1	-0.9468	0.9618	62	0.5741	27319.3	0.5557
GAGA-repeat/Arabidopsis-Promoters/Homer	CTCTCTCTCY	1	-0.9413	0.9618	25	0.2315	10649.8	0.2166
PUCHI(AP2EREBP)/colamp-PUCHI-DAP-Seq(GSE60143)/Homer	GCGCCGTY	1	-0.925	0.9637	3	0.0278	1033.1	0.021
NTM1(NAC)/col-NTM1-DAP-Seq(GSE60143)/Homer	ACTTRTARAASAAGT	1	-0.9234	0.9637	7	0.0648	2741.4	0.0558
ERF2(AP2EREBP)/colamp-ERF2-DAP-Seq(GSE60143)/Homer	GGCGGCTG	1	-0.9231	0.9637	4	0.037	1455.7	0.0296
STZ(C2H2)/colamp-STZ-DAP-Seq(GSE60143)/Homer	HNBTCACT	1	-0.9225	0.9637	88	0.8148	39297.3	0.7993
AT5G02460(C2C2dof)/col-AT5G02460-DAP-Seq(GSE60143)/Homer	CHCCTTTT	1	-0.9193	0.9637	41	0.3796	17872.8	0.3635
Nur77(NR)/K562-NR4A1-ChIP-Seq(GSE31363)/Homer	TGACCTTTNCNT	1	-0.9117	0.9648	3	0.0278	1042.1	0.0212
Tcf21(bHLH)/ArterySmoothMuscle-Tcf21-ChIP-Seq(GSE61369)/Homer	NAACAGCTGG	1	-0.911	0.9648	16	0.1481	6706.1	0.1364
At5g47390(MYBrelated)/col-At5g47390-DAP-Seq(GSE60143)/Homer	CTTATCCA	1	-0.9077	0.9648	21	0.1944	8932.6	0.1817
At5g22890(C2H2)/col-At5g22890-DAP-Seq(GSE60143)/Homer	NSAGGTKWTATCTGD	1	-0.9064	0.9648	1	0.0093	235.3	0.0048
BPC1(BBRBPC)/colamp-BPC1-DAP-Seq(GSE60143)/Homer	GARGAGAGAGAA	1	-0.9063	0.9648	13	0.1204	5388.8	0.1096
MYB99(MYB)/colamp-MYB99-DAP-Seq(GSE60143)/Homer	GGTAGGTG	1	-0.9056	0.9648	13	0.1204	5389.1	0.1096
AT2G28920(ND)/col-AT2G28920-DAP-Seq(GSE60143)/Homer	WAGATATTTWTW	1	-0.9053	0.9648	5	0.0463	1897.9	0.0386
RBFox2(?)/Heart-RBFox2-CLIP-Seq(GSE57926)/Homer	TGCATGCA	1	-0.8986	0.9648	34	0.3148	14769.1	0.3004
WRKY14(WRKY)/colamp-WRKY14-DAP-Seq(GSE60143)/Homer	NCGTTGACTTTN	1	-0.8981	0.9648	7	0.0648	2769.6	0.0563
Klf4(Zf)/mES-Klf4-ChIP-Seq(GSE11431)/Homer	GCCACACCCA	1	-0.8831	0.9717	7	0.0648	2786.4	0.0567
NFkB-p50,p52(RHD)/Monocyte-p50-ChIP-Chip(Schreiber_et_al.)/Homer	GGGGGAATCCCC	1	-0.8778	0.9745	2	0.0185	646.5	0.0131
ERRg(NR)/Kidney-ESRRG-ChIP-Seq(GSE104905)/Homer	GTGACCTTGRVN	1	-0.8771	0.9745	13	0.1204	5433.8	0.1105
RARg(NR)/ES-RARg-ChIP-Seq(GSE30538)/Homer	AGGTCAAGGTCA	1	-0.8747	0.9745	1	0.0093	245.7	0.005
AP-2gamma(AP2)/MCF7-TFAP2C-ChIP-Seq(GSE21234)/Homer	SCCTSAGGSCAW	1	-0.8713	0.9745	15	0.1389	6329.4	0.1287
AT5G23930(mTERF)/col-AT5G23930-DAP-Seq(GSE60143)/Homer	GGCGGCTG	1	-0.8677	0.9752	18	0.1667	7670.5	0.156
Tgif2(Homeobox)/mES-Tgif2-ChIP-Seq(GSE55404)/Homer	TGTCANYT	1	-0.8668	0.9752	53	0.4907	23427.2	0.4765
DEL2(E2FDP)/col-DEL2-DAP-Seq(GSE60143)/Homer	WTTTCSCGCC	1	-0.865	0.9752	4	0.037	1503	0.0306
LMI1(HB)/colamp-LMI1-DAP-Seq(GSE60143)/Homer	AATTATTG	1	-0.8499	0.9858	13	0.1204	5476.1	0.1114
MyoG(bHLH)/C2C12-MyoG-ChIP-Seq(GSE36024)/Homer	AACAGCTG	1	-0.8442	0.9892	17	0.1574	7267.2	0.1478
E-box/Drosophila-Promoters/Homer	AACAGCTGTTHN	1	-0.8441	0.9892	4	0.037	1521.1	0.0309
WRKY43(WRKY)/colamp-WRKY43-DAP-Seq(GSE60143)/Homer	NCGTTGACTTTT	1	-0.8437	0.9892	5	0.0463	1956.6	0.0398
Unknown6/Drosophila-Promoters/Homer	AATTTTAAAA	1	-0.8397	0.9892	15	0.1389	6383.7	0.1298
At1g75490(AP2EREBP)/colamp-At1g75490-DAP-Seq(GSE60143)/Homer	CACCGMCT	1	-0.8391	0.9892	15	0.1389	6384.4	0.1299
GATA1(C2C2gata)/colamp-GATA1-DAP-Seq(GSE60143)/Homer	DDWWYYAGATCTRRW	1	-0.8374	0.9892	6	0.0556	2400.5	0.0488
MYB57(MYB)/col-MYB57-DAP-Seq(GSE60143)/Homer	TTACCTAACT	1	-0.8343	0.9892	7	0.0648	2843.3	0.0578
c-Jun-CRE(bZIP)/K562-cJun-ChIP-Seq(GSE31477)/Homer	ATGACGTCATCY	1	-0.8319	0.9892	6	0.0556	2406.2	0.0489
AT3G10113(MYBrelated)/col-AT3G10113-DAP-Seq(GSE60143)/Homer	WNAAATATCWWN	1	-0.8296	0.9892	8	0.0741	3290.8	0.0669
AT1G49560(G2like)/colamp-AT1G49560-DAP-Seq(GSE60143)/Homer	GAWTCTNWDA	1	-0.8287	0.9892	25	0.2315	10881.9	0.2213
ANAC046(NAC)/colamp-ANAC046-DAP-Seq(GSE60143)/Homer	ACACGYWAYC	1	-0.8269	0.9892	31	0.287	13584.9	0.2763
HSFA6A(HSF)/col-HSFA6A-DAP-Seq(GSE60143)/Homer	RGAAGNTTCTAGAAN	1	-0.8245	0.9892	1	0.0093	262.2	0.0053
CEJ1(AP2EREBP)/col-CEJ1-DAP-Seq(GSE60143)/Homer	WWTGTCGGTG	1	-0.8239	0.9892	6	0.0556	2415.4	0.0491
GATA14(C2C2gata)/col-GATA14-DAP-Seq(GSE60143)/Homer	AYCAGATCTG	1	-0.8161	0.9892	10	0.0926	4195.8	0.0853
Znf263(Zf)/K562-Znf263-ChIP-Seq(GSE31477)/Homer	CVGTSCTCCC	1	-0.8096	0.9919	28	0.2593	12273.5	0.2496
WRKY8(WRKY)/colamp-WRKY8-DAP-Seq(GSE60143)/Homer	CGTTGACTTT	1	-0.8065	0.9927	2	0.0185	687.8	0.014
EKLF(Zf)/Erythrocyte-Klf1-ChIP-Seq(GSE20478)/Homer	NWGGGTGTGGCY	1	-0.804	0.993	4	0.037	1557.6	0.0317
At5g52660(MYBrelated)/colamp-At5g52660-DAP-Seq(GSE60143)/Homer	HAAAAATATCTW	1	-0.7946	1	8	0.0741	3336.8	0.0679
Sp5(Zf)/mES-Sp5.Flag-ChIP-Seq(GSE72989)/Homer	RGKGGGCGGAGC	1	-0.7906	1	13	0.1204	5574.3	0.1134
GRE(NR),IR3/A549-GR-ChIP-Seq(GSE32465)/Homer	NRGVACABNVTGTYCY	1	-0.7885	1	2	0.0185	698.4	0.0142
WRKY18(WRKY)/col-WRKY18-DAP-Seq(GSE60143)/Homer	NNNTTGACYWNNNNN	1	-0.7818	1	24	0.2222	10534.1	0.2143
Arnt:Ahr(bHLH)/MCF7-Arnt-ChIP-Seq(Lo_et_al.)/Homer	TBGCACGCAA	1	-0.7806	1	8	0.0741	3355.2	0.0682
Unknown-ESC-element(?)/mES-Nanog-ChIP-Seq(GSE11724)/Homer	CACAGCAGGGGG	1	-0.7721	1	10	0.0926	4261.3	0.0867
TCP17(TCP)/col-TCP17-DAP-Seq(GSE60143)/Homer	GTGGTCCCCA	1	-0.7706	1	1	0.0093	282.5	0.0057
Zic(Zf)/Cerebellum-ZIC1.2-ChIP-Seq(GSE60731)/Homer	CCTGCTGAGH	1	-0.7697	1	13	0.1204	5610.7	0.1141
AT1G28160(AP2EREBP)/colamp-AT1G28160-DAP-Seq(GSE60143)/Homer	GGCGGCGG	1	-0.7697	1	13	0.1204	5610.9	0.1141
AT5G47660(Trihelix)/colamp-AT5G47660-DAP-Seq(GSE60143)/Homer	AWTTTTACCG	1	-0.7685	1	22	0.2037	9662.7	0.1965
TGA5(bZIP)/col-TGA5-DAP-Seq(GSE60143)/Homer	NNGATGACGTCATCN	1	-0.7655	1	1	0.0093	284.9	0.0058
ZNF652/HepG2-ZNF652.Flag-ChIP-Seq(Encode)/Homer	TTAACCCTTTVNKKN	1	-0.7647	1	4	0.037	1594.3	0.0324
GBF3(bZIP)/Arabidopsis-GBF3-ChIP-Seq(GSE80564)/Homer	TGCCACGTSAYC	1	-0.7618	1	6	0.0556	2487.4	0.0506
RIN(MADS)/Tomato-RIN-ChIP-Seq(GSE116581)/Homer	CYAAAAWWGG	1	-0.7577	1	25	0.2315	11040.8	0.2246
SVP(MADS)/col-SVP-DAP-Seq(GSE60143)/Homer	ANTTWCCHAATTTGG	1	-0.7575	1	9	0.0833	3835.5	0.078
MYB116(MYB)/colamp-MYB116-DAP-Seq(GSE60143)/Homer	AGTTAGGCAN	1	-0.7547	1	10	0.0926	4288.1	0.0872
Gata2(Zf)/K562-GATA2-ChIP-Seq(GSE18829)/Homer	BBCTTATCTS	1	-0.7534	1	10	0.0926	4290.8	0.0873
GATA6(C2C2gata)/col200-GATA6-DAP-Seq(GSE60143)/Homer	TAGATCTARAHH	1	-0.7509	1	2	0.0185	722.4	0.0147
WRKY71(WRKY)/col-WRKY71-DAP-Seq(GSE60143)/Homer	CKTTGACYWW	1	-0.7502	1	10	0.0926	4295.7	0.0874
Unknown(Homeobox)/Limb-p300-ChIP-Seq/Homer	SSCMATWAAA	1	-0.7487	1	11	0.1019	4747.8	0.0966
ETV4(ETS)/HepG2-ETV4-ChIP-Seq(ENCODE)/Homer	ACCGGAAGTG	1	-0.7486	1	15	0.1389	6548.6	0.1332
bHLH28(bHLH)/col-bHLH28-DAP-Seq(GSE60143)/Homer	NHHTGTACGGAH	1	-0.7463	1	2	0.0185	725.6	0.0148
RAP212(AP2EREBP)/col-RAP212-DAP-Seq(GSE60143)/Homer	CGCCGCCATTTT	1	-0.7462	1	4	0.037	1612.4	0.0328
SeqBias: GA-repeat	GAGAGAGAGA	1	-0.7436	1	89	0.8241	40126.1	0.8162
ERF8(AP2EREBP)/colamp-ERF8-DAP-Seq(GSE60143)/Homer	CGCCGYCATW	1	-0.7413	1	6	0.0556	2512.8	0.0511
AT2G01818(PLATZ)/col-AT2G01818-DAP-Seq(GSE60143)/Homer	TCTAGAABSTTC	1	-0.7381	1	3	0.0278	1174.5	0.0239
NUC(C2H2)/col-NUC-DAP-Seq(GSE60143)/Homer	HAVAAAACGACAAAA	1	-0.7358	1	2	0.0185	732.8	0.0149
Sox6(HMG)/Myotubes-Sox6-ChIP-Seq(GSE32627)/Homer	CCATTGTTNY	1	-0.7344	1	26	0.2407	11547.3	0.2349
At2g33710(AP2EREBP)/colamp-At2g33710-DAP-Seq(GSE60143)/Homer	WTKGCGGCKR	1	-0.7258	1	14	0.1296	6140.4	0.1249
AT2G15740(C2H2)/col-AT2G15740-DAP-Seq(GSE60143)/Homer	DHNDWATCGATD	1	-0.7231	1	8	0.0741	3436.7	0.0699
AT5G25475(ABI3VP1)/col-AT5G25475-DAP-Seq(GSE60143)/Homer	RNNRNCAAGCADNDB	1	-0.716	1	21	0.1944	9328	0.1897
NFAT:AP1(RHD,bZIP)/Jurkat-NFATC1-ChIP-Seq(Jolma_et_al.)/Homer	SARTGGAAAAWRTGAGTCAB	1	-0.7127	1	3	0.0278	1196.9	0.0243
KLF14(Zf)/HEK293-KLF14.GFP-ChIP-Seq(GSE58341)/Homer	RGKGGGCGKGGC	1	-0.7121	1	24	0.2222	10695.6	0.2175
Olig2(bHLH)/Neuron-Olig2-ChIP-Seq(GSE30882)/Homer	RCCATMTGTT	1	-0.7075	1	32	0.2963	14333.6	0.2915
ZNF415(Zf)/HEK293-ZNF415.GFP-ChIP-Seq(GSE58341)/Homer	GRTGMTRGAGCC	1	-0.7014	1	8	0.0741	3468.7	0.0706
EPR1(MYBrelated)/colamp-EPR1-DAP-Seq(GSE60143)/Homer	AAATATCT	1	-0.7002	1	6	0.0556	2564.9	0.0522
LHY1(MYBrelated)/col-LHY1-DAP-Seq(GSE60143)/Homer	AAATATCT	1	-0.7002	1	6	0.0556	2564.9	0.0522
ATHB53(HB)/col-ATHB53-DAP-Seq(GSE60143)/Homer	CAATAATT	1	-0.7001	1	9	0.0833	3923.4	0.0798
AGL13(MADS)/col-AGL13-DAP-Seq(GSE60143)/Homer	TWCCAWWTWTGGWAA	1	-0.6943	1	1	0.0093	314.6	0.0064
bZIP52(bZIP)/colamp-bZIP52-DAP-Seq(GSE60143)/Homer	NDNHCAGCTGTCANN	1	-0.6941	1	22	0.2037	9831.9	0.2
c-Myc(bHLH)/LNCAP-cMyc-ChIP-Seq(Unpublished)/Homer	VCCACGTG	1	-0.6854	1	5	0.0463	2129.5	0.0433
Hnf1(Homeobox)/Liver-Foxa2-Chip-Seq(GSE25694)/Homer	GGTTAAWCATTAA	1	-0.6843	1	2	0.0185	768.7	0.0156
GAGA-repeat/SacCer-Promoters/Homer	CTYTCTYTCTCTCTC	1	-0.6816	1	67	0.6204	30288.4	0.6161
O2(bZIP)/Corn-O2-ChIP-Seq(GSE63991)/Homer	GCTGACGTGGCA	1	-0.6816	1	2	0.0185	770.7	0.0157
AT3G10580(MYBrelated)/colamp-AT3G10580-DAP-Seq(GSE60143)/Homer	TACCTAACWNHW	1	-0.6797	1	6	0.0556	2591.3	0.0527
ESE1(AP2EREBP)/col-ESE1-DAP-Seq(GSE60143)/Homer	GGCGGCGG	1	-0.678	1	5	0.0463	2138.2	0.0435
AZF1(C2H2)/colamp-AZF1-DAP-Seq(GSE60143)/Homer	DKSWCACT	1	-0.6759	1	82	0.7593	37106.7	0.7547
NFkB-p65-Rel(RHD)/ThioMac-LPS-Expression(GSE23622)/Homer	GGAAATTCCC	1	-0.6726	1	1	0.0093	324.3	0.0066
Unknown1(NR/Ini-like)/Drosophila-Promoters/Homer	MYGGTCACACTG	1	-0.671	1	3	0.0278	1234.1	0.0251
ETV1(ETS)/GIST48-ETV1-ChIP-Seq(GSE22441)/Homer	AACCGGAAGT	1	-0.6692	1	19	0.1759	8526.6	0.1734
AT1G44830(AP2EREBP)/col-AT1G44830-DAP-Seq(GSE60143)/Homer	NCCACCGACA	1	-0.6654	1	2	0.0185	782.2	0.0159
AT3G58630(Trihelix)/col-AT3G58630-DAP-Seq(GSE60143)/Homer	TCTCCGGCGA	1	-0.6621	1	1	0.0093	329.5	0.0067
Maz(Zf)/HepG2-Maz-ChIP-Seq(GSE31477)/Homer	GGGGGGGG	1	-0.6513	1	14	0.1296	6287.7	0.1279
AT3G16280(AP2EREBP)/colamp-AT3G16280-DAP-Seq(GSE60143)/Homer	HCACCGACAHHDHHN	1	-0.6497	1	2	0.0185	794.5	0.0162
IRF:BATF(IRF:bZIP)/pDC-Irf8-ChIP-Seq(GSE66899)/Homer	CTTTCANTATGACTV	1	-0.6484	1	2	0.0185	795.3	0.0162
Unknown5/Drosophila-Promoters/Homer	GCTGATAASV	1	-0.6472	1	8	0.0741	3552.2	0.0723
ELT-3(Gata)/cElegans-L1-ELT3-ChIP-Seq(modEncode)/Homer	AWTGATAAGA	1	-0.6418	1	7	0.0648	3102.2	0.0631
AGL6(MADS)/col-AGL6-DAP-Seq(GSE60143)/Homer	TTWCCWWAWWDGGWA	1	-0.6331	1	2	0.0185	807.8	0.0164
SeqBias: CA-repeat	CACACACACA	1	-0.631	1	77	0.713	34965.8	0.7112
MYB55(MYB)/colamp-MYB55-DAP-Seq(GSE60143)/Homer	YACCWAMC	1	-0.6298	1	14	0.1296	6332	0.1288
SRS7(SRS)/colamp-SRS7-DAP-Seq(GSE60143)/Homer	HATAGGTTTH	1	-0.6239	1	45	0.4167	20480.8	0.4166
Lhx1(Homeobox)/EmbryoCarcinoma-Lhx1-ChIP-Seq(GSE70957)/Homer	NNYTAATTAR	1	-0.6212	1	18	0.1667	8182.5	0.1664
GFY(?)/Promoter/Homer	ACTACAATTCCC	1	-0.6147	1	1	0.0093	353.7	0.0072
MYB17(MYB)/colamp-MYB17-DAP-Seq(GSE60143)/Homer	GGTAGGTGRG	1	-0.6126	1	8	0.0741	3609.9	0.0734
HRE(HSF)/HepG2-HSF1-ChIP-Seq(GSE31477)/Homer	BSTTCTRGAABVTTCYAGAA	1	-0.6097	1	2	0.0185	826.9	0.0168
WRKY25(WRKY)/colamp-WRKY25-DAP-Seq(GSE60143)/Homer	NNNNHRGTCAAMNNN	1	-0.6093	1	15	0.1389	6835.1	0.139
AT1G72740(MYBrelated)/colamp-AT1G72740-DAP-Seq(GSE60143)/Homer	NNWWAMCCTAAHWNN	1	-0.6075	1	14	0.1296	6380.9	0.1298
FUS3(ABI3VP1)/col-FUS3-DAP-Seq(GSE60143)/Homer	DNNWTNTGCATGKNN	1	-0.5968	1	16	0.1481	7323.3	0.149
NF1:FOXA1(CTF,Forkhead)/LNCAP-FOXA1-ChIP-Seq(GSE27824)/Homer	WNTGTTTRYTTTGGCA	1	-0.5963	1	1	0.0093	363.6	0.0074
BBX31(Orphan)/col-BBX31-DAP-Seq(GSE60143)/Homer	NAAAAAGTDA	1	-0.5943	1	28	0.2593	12826.3	0.2609
ERF1(AP2EREBP)/colamp-ERF1-DAP-Seq(GSE60143)/Homer	GGCGGCTR	1	-0.593	1	3	0.0278	1313	0.0267
Rap210(AP2EREBP)/col-Rap210-DAP-Seq(GSE60143)/Homer	TGTCGGCA	1	-0.5921	1	3	0.0278	1314	0.0267
SFP1/SacCer-Promoters/Homer	DDAAAAATTTTY	1	-0.5884	1	2	0.0185	845	0.0172
SeqBias: A/T bias	WWWWWWWWWW	1	-0.5872	1	100	0.9259	45407.6	0.9236
HIF-1a(bHLH)/MCF7-HIF1a-ChIP-Seq(GSE28352)/Homer	TACGTGCV	1	-0.5865	1	3	0.0278	1320	0.0268
Gata4(Zf)/Heart-Gata4-ChIP-Seq(GSE35151)/Homer	NBWGATAAGR	1	-0.5852	1	15	0.1389	6890.9	0.1402
RVE1(MYBrelated)/col-RVE1-DAP-Seq(GSE60143)/Homer	AAATATCT	1	-0.5776	1	9	0.0833	4134.9	0.0841
MYB33(MYB)/col-MYB33-DAP-Seq(GSE60143)/Homer	DDTYNGTTAN	1	-0.5729	1	27	0.25	12431.9	0.2529
bHLHE41(bHLH)/proB-Bhlhe41-ChIP-Seq(GSE93764)/Homer	KCACGTGMCN	1	-0.5705	1	14	0.1296	6463.8	0.1315
ATHB40(HB)/col-ATHB40-DAP-Seq(GSE60143)/Homer	HCAATWATTG	1	-0.5675	1	14	0.1296	6471	0.1316
NST1(NAC)/colamp-NST1-DAP-Seq(GSE60143)/Homer	WRCTTRWWNWWYAAG	1	-0.5669	1	10	0.0926	4620	0.094
ESE3(AP2EREBP)/col-ESE3-DAP-Seq(GSE60143)/Homer	GACGGTGG	1	-0.5664	1	7	0.0648	3223.4	0.0656
Atoh1(bHLH)/Cerebellum-Atoh1-ChIP-Seq(GSE22111)/Homer	VNRVCAGCTGGY	1	-0.5663	1	17	0.1574	7858	0.1598
At5g58900(MYBrelated)/colamp-At5g58900-DAP-Seq(GSE60143)/Homer	WWWTYTTATCTWWWW	1	-0.565	1	23	0.213	10620	0.216
GATA15(C2C2gata)/col-GATA15-DAP-Seq(GSE60143)/Homer	KATGATCA	1	-0.5642	1	25	0.2315	11540.7	0.2347
MYB101(MYB)/colamp-MYB101-DAP-Seq(GSE60143)/Homer	TAACNRMY	1	-0.5608	1	27	0.25	12467.6	0.2536
MYB13(MYB)/col-MYB13-DAP-Seq(GSE60143)/Homer	HYCACCWACCHH	1	-0.5594	1	10	0.0926	4634.3	0.0943
ZNF165(Zf)/WHIM12-ZNF165-ChIP-Seq(GSE65937)/Homer	AAGGKGRCGCAGGCA	1	-0.5569	1	2	0.0185	872.8	0.0178
RBPJ:Ebox(?,bHLH)/Panc1-Rbpj1-ChIP-Seq(GSE47459)/Homer	GGGRAARRGRMCAGMTG	1	-0.5561	1	5	0.0463	2301.8	0.0468
At4g31060(AP2EREBP)/colamp-At4g31060-DAP-Seq(GSE60143)/Homer	CACCGACAAW	1	-0.5526	1	2	0.0185	876.3	0.0178
Oct4:Sox17(POU,Homeobox,HMG)/F9-Sox17-ChIP-Seq(GSE44553)/Homer	CCATTGTATGCAAAT	1	-0.5504	1	2	0.0185	878.5	0.0179
MYB3(MYB)/Arabidopsis-MYB3-ChIP-Seq(GSE80564)/Homer	GKTAGGTRGG	1	-0.5502	1	25	0.2315	11581.7	0.2356
At1g19000(MYBrelated)/colamp-At1g19000-DAP-Seq(GSE60143)/Homer	WWTGGATAADDT	1	-0.5467	1	13	0.1204	6055.7	0.1232
Mef2c(MADS)/GM12878-Mef2c-ChIP-Seq(GSE32465)/Homer	DCYAAAAATAGM	1	-0.5447	1	12	0.1111	5595	0.1138
Oct11(POU,Homeobox)/NCIH1048-POU2F3-ChIP-seq(GSE115123)/Homer	GATTTGCATA	1	-0.538	1	5	0.0463	2328.8	0.0474
bHLH157(bHLH)/col-bHLH157-DAP-Seq(GSE60143)/Homer	KACACGTCTCTY	1	-0.5356	1	2	0.0185	892.6	0.0182
ANAC038(NAC)/col-ANAC038-DAP-Seq(GSE60143)/Homer	ACACGTWAYC	1	-0.5355	1	32	0.2963	14837	0.3018
E2F4(E2F)/K562-E2F4-ChIP-Seq(GSE31477)/Homer	GGCGGGAAAH	1	-0.5317	1	3	0.0278	1381.2	0.0281
Gata6(Zf)/HUG1N-GATA6-ChIP-Seq(GSE51936)/Homer	YCTTATCTBN	1	-0.5304	1	13	0.1204	6093.5	0.1239
FoxD3(forkhead)/ZebrafishEmbryo-Foxd3.biotin-ChIP-seq(GSE106676)/Homer	TGTTTAYTTAGC	1	-0.5258	1	13	0.1204	6104.9	0.1242
ATHB5(HB)/colamp-ATHB5-DAP-Seq(GSE60143)/Homer	AATGATTG	1	-0.5246	1	16	0.1481	7501.6	0.1526
TCP20(TCP)/col-TCP20-DAP-Seq(GSE60143)/Homer	GGDCCCAC	1	-0.5224	1	5	0.0463	2352.9	0.0479
HSFB3(HSF)/colamp-HSFB3-DAP-Seq(GSE60143)/Homer	TTCTAGAAGMTTHTW	1	-0.5218	1	1	0.0093	408.8	0.0083
PIF7(bHLH)/col-PIF7-DAP-Seq(GSE60143)/Homer	CCACGTGGNH	1	-0.5211	1	2	0.0185	906.4	0.0184
JKD(C2H2)/col-JKD-DAP-Seq(GSE60143)/Homer	TTTTGTCGTTTT	1	-0.5201	1	3	0.0278	1395.2	0.0284
bHLH34(bHLH)/colamp-bHLH34-DAP-Seq(GSE60143)/Homer	HGWGRHWGACACGTG	1	-0.5177	1	3	0.0278	1398.6	0.0284
RAR:RXR(NR),DR5/ES-RAR-ChIP-Seq(GSE56893)/Homer	AGGTCAAGGTCA	1	-0.5151	1	2	0.0185	912.4	0.0186
ANAC094(NAC)/col-ANAC094-DAP-Seq(GSE60143)/Homer	DVCGTRNNNNNYACG	1	-0.5131	1	2	0.0185	914.7	0.0186
THRb(NR)/HepG2-THRb.Flag-ChIP-Seq(Encode)/Homer	GGTCACCTGAGGTCA	1	-0.5117	1	11	0.1019	5203.8	0.1058
At4g18890(BZR)/col-At4g18890-DAP-Seq(GSE60143)/Homer	NDBRCACGTGYR	1	-0.5111	1	2	0.0185	916.4	0.0186
SPL9(SBP)/colamp-SPL9-DAP-Seq(GSE60143)/Homer	BTGTACTT	1	-0.511	1	26	0.2407	12161.7	0.2474
TFE3(bHLH)/MEF-TFE3-ChIP-Seq(GSE75757)/Homer	GTCACGTGACYV	1	-0.5084	1	1	0.0093	417.5	0.0085
CArG(MADS)/PUER-Srf-ChIP-Seq(Sullivan_et_al.)/Homer	CCATATATGGNM	1	-0.5076	1	4	0.037	1895.9	0.0386
MS188(MYB)/colamp-MS188-DAP-Seq(GSE60143)/Homer	WARKTAGGTRRA	1	-0.5042	1	11	0.1019	5220.7	0.1062
AT1G71450(AP2EREBP)/col-AT1G71450-DAP-Seq(GSE60143)/Homer	DHDWTGTCGGTG	1	-0.5031	1	10	0.0926	4753.7	0.0967
MYB107(MYB)/col-MYB107-DAP-Seq(GSE60143)/Homer	RGTWGGTRRR	1	-0.5015	1	22	0.2037	10346	0.2104
Tbox:Smad(T-box,MAD)/ESCd5-Smad2_3-ChIP-Seq(GSE29422)/Homer	AGGTGHCAGACA	1	-0.5008	1	3	0.0278	1419.8	0.0289
Six2(Homeobox)/NephronProgenitor-Six2-ChIP-Seq(GSE39837)/Homer	GWAAYHTGAKMC	1	-0.495	1	14	0.1296	6648	0.1352
At5g05790(MYBrelated)/col-At5g05790-DAP-Seq(GSE60143)/Homer	AYCTTATC	1	-0.4943	1	13	0.1204	6181.8	0.1257
At2g41835(C2H2)/col-At2g41835-DAP-Seq(GSE60143)/Homer	TTTGAAAA	1	-0.4936	1	8	0.0741	3829	0.0779
MYB94(MYB)/col-MYB94-DAP-Seq(GSE60143)/Homer	WGGTRGTTGGKA	1	-0.4932	1	6	0.0556	2878.9	0.0586
AGL25(MADS)/colamp-AGL25-DAP-Seq(GSE60143)/Homer	TTTCCATWTWTGGAA	1	-0.4884	1	1	0.0093	431	0.0088
Myf5(bHLH)/GM-Myf5-ChIP-Seq(GSE24852)/Homer	BAACAGCTGT	1	-0.4835	1	10	0.0926	4797.6	0.0976
At3g09600(MYBrelated)/colamp-At3g09600-DAP-Seq(GSE60143)/Homer	AAAATATCTT	1	-0.4793	1	7	0.0648	3382.8	0.0688
PRDM9(Zf)/Testis-DMC1-ChIP-Seq(GSE35498)/Homer	ADGGYAGYAGCATCT	1	-0.4789	1	6	0.0556	2904.7	0.0591
SPL14(SBP)/col-SPL14-DAP-Seq(GSE60143)/Homer	NNWHTGTACGGAHNH	1	-0.4787	1	1	0.0093	438.6	0.0089
NRF(NRF)/Promoter/Homer	STGCGCATGCGC	1	-0.4774	1	1	0.0093	439.1	0.0089
ANL2(HB)/col-ANL2-DAP-Seq(GSE60143)/Homer	CATTAATTGC	1	-0.4772	1	8	0.0741	3863	0.0786
MYB119(MYB)/colamp-MYB119-DAP-Seq(GSE60143)/Homer	YRACCGTTACDD	1	-0.4761	1	3	0.0278	1451.5	0.0295
ERF3(AP2EREBP)/colamp-ERF3-DAP-Seq(GSE60143)/Homer	ATGGCGGCGG	1	-0.4738	1	3	0.0278	1454.9	0.0296
dof43(C2C2dof)/colamp-dof43-DAP-Seq(GSE60143)/Homer	NAAAAAGTDA	1	-0.4728	1	25	0.2315	11824.7	0.2405
TCP16(TCP)/colamp-TCP16-DAP-Seq(GSE60143)/Homer	GTGGDCCYNNNNNNN	1	-0.4696	1	8	0.0741	3879.9	0.0789
CHR(?)/Hela-CellCycle-Expression/Homer	SRGTTTCAAA	1	-0.4687	1	9	0.0833	4357.7	0.0886
NFAT(RHD)/Jurkat-NFATC1-ChIP-Seq(Jolma_et_al.)/Homer	ATTTTCCATT	1	-0.4663	1	14	0.1296	6723.8	0.1368
STAT1(Stat)/HelaS3-STAT1-ChIP-Seq(GSE12782)/Homer	NATTTCCNGGAAAT	1	-0.4655	1	4	0.037	1958.2	0.0398
At5g65130(AP2EREBP)/colamp-At5g65130-DAP-Seq(GSE60143)/Homer	CCRCCGACAWTN	1	-0.4653	1	1	0.0093	448.3	0.0091
BZR1(BZR)/col-BZR1-DAP-Seq(GSE60143)/Homer	NNCRCACGTGCG	1	-0.4653	1	1	0.0093	448.8	0.0091
HOXB13(Homeobox)/ProstateTumor-HOXB13-ChIP-Seq(GSE56288)/Homer	TTTTATKRGG	1	-0.4632	1	16	0.1481	7670	0.156
At1g77640(AP2EREBP)/col-At1g77640-DAP-Seq(GSE60143)/Homer	TGTCGGTGGA	1	-0.4614	1	1	0.0093	451.8	0.0092
At2g45680(TCP)/colamp-At2g45680-DAP-Seq(GSE60143)/Homer	GTGGGNCCCACNDND	1	-0.4614	1	1	0.0093	451.4	0.0092
Gfi1b(Zf)/HPC7-Gfi1b-ChIP-Seq(GSE22178)/Homer	MAATCACTGC	1	-0.4612	1	14	0.1296	6737.8	0.137
Barx1(Homeobox)/Stomach-Barx1.3xFlag-ChIP-Seq(GSE69483)/Homer	AAACMATTAN	1	-0.4594	1	7	0.0648	3422.8	0.0696
At1g36060(AP2EREBP)/colamp-At1g36060-DAP-Seq(GSE60143)/Homer	NNWWKGTCGGTG	1	-0.4591	1	3	0.0278	1474.8	0.03
MYB56(MYB)/colamp-MYB56-DAP-Seq(GSE60143)/Homer	HTAACGRMHY	1	-0.4581	1	9	0.0833	4381.2	0.0891
TCP1(TCP)/col-TCP1-DAP-Seq(GSE60143)/Homer	GGGGGCCCMMCN	1	-0.4541	1	4	0.037	1976.7	0.0402
ZNF264(Zf)/HEK293-ZNF264.GFP-ChIP-Seq(GSE58341)/Homer	RGGGCACTAACY	1	-0.452	1	8	0.0741	3917.4	0.0797
At5g08520(MYBrelated)/colamp-At5g08520-DAP-Seq(GSE60143)/Homer	ADBSTTATCY	1	-0.4518	1	15	0.1389	7234	0.1471
CAMTA5(CAMTA)/col-CAMTA5-DAP-Seq(GSE60143)/Homer	ACGCGTTTTANACRC	1	-0.4515	1	2	0.0185	980.5	0.0199
MYB88(MYB)/col-MYB88-DAP-Seq(GSE60143)/Homer	HNACGCTCCT	1	-0.4506	1	18	0.1667	8642.3	0.1758
Dorsal(RHD)/Embryo-dl-ChIP-Seq(GSE65441)/Homer	GGGAAAAMCCCG	1	-0.4505	1	3	0.0278	1487	0.0302
SGR5(C2H2)/colamp-SGR5-DAP-Seq(GSE60143)/Homer	TTTGTCTTTTTT	1	-0.4503	1	11	0.1019	5350.8	0.1088
ANAC017(NAC)/colamp-ANAC017-DAP-Seq(GSE60143)/Homer	TMCTTGNNNNNCAAG	1	-0.4461	1	1	0.0093	463.9	0.0094
Cbf1(bHLH)/Yeast-Cbf1-ChIP-Seq(GSE29506)/Homer	TCACGTGAYH	1	-0.4448	1	3	0.0278	1494.8	0.0304
Tcf12(bHLH)/GM12878-Tcf12-ChIP-Seq(GSE32465)/Homer	VCAGCTGYTG	1	-0.4446	1	14	0.1296	6783.5	0.138
At4g01280(MYBrelated)/colamp-At4g01280-DAP-Seq(GSE60143)/Homer	AAATATCT	1	-0.4444	1	8	0.0741	3934.7	0.08
Stat3+il21(Stat)/CD4-Stat3-ChIP-Seq(GSE19198)/Homer	SVYTTCCNGGAARB	1	-0.443	1	9	0.0833	4416.6	0.0898
SeqBias: polyA-repeat	AAAAAAAAAA	1	-0.4402	1	108	1	48964.5	0.9959
AtHB32(ZFHD)/col200-AtHB32-DAP-Seq(GSE60143)/Homer	CGAATTAT	1	-0.4396	1	19	0.1759	9144.2	0.186
ELF3(ETS)/PDAC-ELF3-ChIP-Seq(GSE64557)/Homer	ANCAGGAAGT	1	-0.4378	1	10	0.0926	4906.7	0.0998
LXRE(NR),DR4/RAW-LXRb.biotin-ChIP-Seq(GSE21512)/Homer	RGGTTACTANAGGTCA	1	-0.433	1	3	0.0278	1511.4	0.0307
Mouse_Recombination_Hotspot(Zf)/Testis-DMC1-ChIP-Seq(GSE24438)/Homer	ACTYKNATTCGTGNTACTTC	1	-0.4327	1	1	0.0093	474.2	0.0096
LBD23(LOBAS2)/colamp-LBD23-DAP-Seq(GSE60143)/Homer	GCGNAWWWTNCGCYW	1	-0.4292	1	9	0.0833	4449.5	0.0905
GATA3(Zf),DR8/iTreg-Gata3-ChIP-Seq(GSE20898)/Homer	AGATSTNDNNDSAGATAASN	1	-0.4279	1	1	0.0093	479	0.0097
ABF1(bZIP)/Arabidopsis-ABF1-ChIP-Seq(GSE80564)/Homer	CACGTGGC	1	-0.4271	1	11	0.1019	5410.7	0.1101
GATA(Zf),IR4/iTreg-Gata3-ChIP-Seq(GSE20898)/Homer	NAGATWNBNATCTNN	1	-0.4256	1	1	0.0093	480.5	0.0098
CUX1(Homeobox)/K562-CUX1-ChIP-Seq(GSE92882)/Homer	TATCGATNAN	1	-0.4247	1	10	0.0926	4939.9	0.1005
PRDM15(Zf)/ESC-Prdm15-ChIP-Seq(GSE73694)/Homer	YCCDNTCCAGGTTTT	1	-0.4239	1	15	0.1389	7315.7	0.1488
At3g11280(MYBrelated)/col-At3g11280-DAP-Seq(GSE60143)/Homer	GATAAGRT	1	-0.4216	1	12	0.1111	5901.8	0.12
AT1G19040(NAC)/col-AT1G19040-DAP-Seq(GSE60143)/Homer	CTTGNDNHNCAAGYW	1	-0.4209	1	1	0.0093	484.7	0.0099
Sp1(Zf)/Promoter/Homer	GGCCCCGCCCCC	1	-0.4197	1	2	0.0185	1018.9	0.0207
Srebp1a(bHLH)/HepG2-Srebp1a-ChIP-Seq(GSE31477)/Homer	RTCACSCCAY	1	-0.4186	1	4	0.037	2035.4	0.0414
HSF6(HSF)/col-HSF6-DAP-Seq(GSE60143)/Homer	TTYTAGAAGCTTCTA	1	-0.4182	1	3	0.0278	1533.3	0.0312
IDD2(C2H2)/colamp-IDD2-DAP-Seq(GSE60143)/Homer	HAVAAAAMGACAAAA	1	-0.4148	1	2	0.0185	1024.3	0.0208
Sox3(HMG)/NPC-Sox3-ChIP-Seq(GSE33059)/Homer	CCWTTGTY	1	-0.4113	1	26	0.2407	12505.4	0.2544
At4g36780(BZR)/col-At4g36780-DAP-Seq(GSE60143)/Homer	NNNNNNCACGTGNNN	1	-0.411	1	3	0.0278	1544.7	0.0314
MYB93(MYB)/colamp-MYB93-DAP-Seq(GSE60143)/Homer	GGTAGGTGRD	1	-0.4108	1	15	0.1389	7355.6	0.1496
MYB44(MYB)/colamp-MYB44-DAP-Seq(GSE60143)/Homer	CVGTTWWKTCNGTTA	1	-0.4083	1	1	0.0093	495.1	0.0101
ATY13(MYB)/col-ATY13-DAP-Seq(GSE60143)/Homer	YYYAACYRHH	1	-0.4069	1	45	0.4167	21270.6	0.4326
At2g44940(AP2EREBP)/colamp-At2g44940-DAP-Seq(GSE60143)/Homer	NYACCGACAHNNNNN	1	-0.405	1	1	0.0093	498.2	0.0101
Mef2a(MADS)/HL1-Mef2a.biotin-ChIP-Seq(GSE21529)/Homer	CYAAAAATAG	1	-0.4036	1	10	0.0926	4994.1	0.1016
PBX1(Homeobox)/MCF7-PBX1-ChIP-Seq(GSE28007)/Homer	GSCTGTCACTCA	1	-0.3984	1	1	0.0093	504.2	0.0103
At1g78700(BZR)/col-At1g78700-DAP-Seq(GSE60143)/Homer	NNNNCACGTGNNNNN	1	-0.3938	1	3	0.0278	1571.8	0.032
Six1(Homeobox)/Myoblast-Six1-ChIP-Chip(GSE20150)/Homer	GKVTCADRTTWC	1	-0.3864	1	3	0.0278	1584	0.0322
ATHB6(Homeobox)/Arabidopsis-HB6-ChIP-Seq(GSE80564)/Homer	CAATNATTBN	1	-0.3848	1	12	0.1111	6007.6	0.1222
Egr1(Zf)/K562-Egr1-ChIP-Seq(GSE32465)/Homer	TGCGTGGGYG	1	-0.3832	1	6	0.0556	3098.8	0.063
SeqBias: CG bias	SSSSSSSSSS	1	-0.3831	1	85	0.787	39325.5	0.7999
AGL15(MADS)/col-AGL15-DAP-Seq(GSE60143)/Homer	TTTCCHWATWDGGAA	1	-0.377	1	2	0.0185	1074.9	0.0219
SHN3(AP2EREBP)/col-SHN3-DAP-Seq(GSE60143)/Homer	CCGCCGCC	1	-0.3764	1	1	0.0093	525.2	0.0107
MyoD(bHLH)/Myotube-MyoD-ChIP-Seq(GSE21614)/Homer	RRCAGCTGYTSY	1	-0.3739	1	10	0.0926	5076.8	0.1033
E-box/Arabidopsis-Promoters/Homer	GCCACGTG	1	-0.3725	1	4	0.037	2119.5	0.0431
CAMTA1(CAMTA)/col-CAMTA1-DAP-Seq(GSE60143)/Homer	WWAACGCGTT	1	-0.3706	1	2	0.0185	1083.5	0.022
AIL7(AP2EREBP)/colamp-AIL7-DAP-Seq(GSE60143)/Homer	KCACRAWTYYCGAGG	1	-0.369	1	5	0.0463	2631.7	0.0535
Srebp2(bHLH)/HepG2-Srebp2-ChIP-Seq(GSE31477)/Homer	CGGTCACSCCAC	1	-0.3668	1	3	0.0278	1616	0.0329
AT2G31460(REMB3)/col-AT2G31460-DAP-Seq(GSE60143)/Homer	WNWARWDGAAATGAT	1	-0.3653	1	5	0.0463	2639.2	0.0537
GT2(Trihelix)/colamp-GT2-DAP-Seq(GSE60143)/Homer	AMGGTAAAWWWN	1	-0.362	1	15	0.1389	7514.3	0.1528
HSFA1E(HSF)/col-HSFA1E-DAP-Seq(GSE60143)/Homer	TTCTAGAAGCTTCTA	1	-0.3596	1	1	0.0093	542.5	0.011
bHLHE40(bHLH)/HepG2-BHLHE40-ChIP-Seq(GSE31477)/Homer	KCACGTGMCN	1	-0.3593	1	3	0.0278	1630	0.0332
At1g14580(C2H2)/colamp-At1g14580-DAP-Seq(GSE60143)/Homer	CASAAAAMGACAAAA	1	-0.3588	1	4	0.037	2146.5	0.0437
ZBTB18(Zf)/HEK293-ZBTB18.GFP-ChIP-Seq(GSE58341)/Homer	AACATCTGGA	1	-0.3583	1	7	0.0648	3652.7	0.0743
Phox2b(Homeobox)/CLBGA-PHOX2B-ChIP-Seq(GSE90683)/Homer	TTAATTNAATTA	1	-0.3582	1	3	0.0278	1632	0.0332
MYB3R4(MYB)/col-MYB3R4-DAP-Seq(GSE60143)/Homer	AWWTAACCGTTR	1	-0.3577	1	1	0.0093	544.8	0.0111
TOD6?/SacCer-Promoters/Homer	GCGATGAGMT	1	-0.3567	1	2	0.0185	1103.3	0.0224
VND6(NAC)/col-VND6-DAP-Seq(GSE60143)/Homer	DCTTNHTTTTYAMGY	1	-0.3567	1	10	0.0926	5126.8	0.1043
RORg(NR)/Liver-Rorc-ChIP-Seq(GSE101115)/Homer	WAABTAGGTCAV	1	-0.3539	1	1	0.0093	548.4	0.0112
Unknown4/Arabidopsis-Promoters/Homer	CKTCKTCTTY	1	-0.3535	1	14	0.1296	7065.3	0.1437
HAT5(Homeobox)/colamp-HAT5-DAP-Seq(GSE60143)/Homer	DCAATWATTG	1	-0.352	1	2	0.0185	1110.3	0.0226
Tcf4(HMG)/Hct116-Tcf4-ChIP-Seq(SRA012054)/Homer	ASATCAAAGGVA	1	-0.3498	1	6	0.0556	3176.7	0.0646
BIM1(bHLH)/colamp-BIM1-DAP-Seq(GSE60143)/Homer	NNNNNNVTCACGTGM	1	-0.3464	1	1	0.0093	556.1	0.0113
WT1(Zf)/Kidney-WT1-ChIP-Seq(GSE90016)/Homer	MCTCCCMCRCAB	1	-0.3445	1	6	0.0556	3189	0.0649
At1g69690(TCP)/colamp-At1g69690-DAP-Seq(GSE60143)/Homer	NHGTGGGGCCCACHW	1	-0.3421	1	3	0.0278	1661	0.0338
Sox2(HMG)/mES-Sox2-ChIP-Seq(GSE11431)/Homer	BCCATTGTTC	1	-0.3385	1	12	0.1111	6153.8	0.1252
PCF/Arabidopsis-Promoters/Homer	NNWWWTGGGCYTDDN	1	-0.3372	1	3	0.0278	1669.5	0.034
TSO1(CPP)/col-TSO1-DAP-Seq(GSE60143)/Homer	RAATTTRAAW	1	-0.3369	1	2	0.0185	1133.7	0.0231
DPL-1(E2F)/cElegans-Adult-ChIP-Seq(modEncode)/Homer	TAGCGCGC	1	-0.3367	1	3	0.0278	1670.8	0.034
AtGRF6(GRF)/col-AtGRF6-DAP-Seq(GSE60143)/Homer	NTGTCAGADNNNNNN	1	-0.3366	1	15	0.1389	7604	0.1547
TINY(AP2EREBP)/col-TINY-DAP-Seq(GSE60143)/Homer	NNCACCGACA	1	-0.3365	1	1	0.0093	567	0.0115
bHLH74(bHLH)/col-bHLH74-DAP-Seq(GSE60143)/Homer	DRATCACGTGAB	1	-0.3343	1	2	0.0185	1137.7	0.0231
LBD13(LOBAS2)/colamp-LBD13-DAP-Seq(GSE60143)/Homer	KCCGTNWTTTBCGGC	1	-0.3337	1	6	0.0556	3216.6	0.0654
MYB3R1(MYB)/col-MYB3R1-DAP-Seq(GSE60143)/Homer	WWDTDACCGTTR	1	-0.3337	1	2	0.0185	1138.2	0.0232
ATHB21(HB)/colamp-ATHB21-DAP-Seq(GSE60143)/Homer	YCAATWAT	1	-0.3321	1	7	0.0648	3721.8	0.0757
ETS:RUNX(ETS,Runt)/Jurkat-RUNX1-ChIP-Seq(GSE17954)/Homer	RCAGGATGTGGT	1	-0.3294	1	1	0.0093	575.5	0.0117
HuR(?)/HEK293-HuR-CLIP-Seq(GSE87887)/Homer	BTTTGGTTTG	1	-0.3284	1	59	0.5463	27990.8	0.5693
HAT1(Homeobox)/col-HAT1-DAP-Seq(GSE60143)/Homer	SCAATCATTGNN	1	-0.3262	1	2	0.0185	1150.5	0.0234
AGL16(MADS)/col-AGL16-DAP-Seq(GSE60143)/Homer	TWCCHWATWDGGAAA	1	-0.3243	1	1	0.0093	581.3	0.0118
ZNF317(Zf)/HEK293-ZNF317.GFP-ChIP-Seq(GSE58341)/Homer	GTCWGCTGTYYCTCT	1	-0.3217	1	1	0.0093	584	0.0119
Zac1(Zf)/Neuro2A-Plagl1-ChIP-Seq(GSE75942)/Homer	HAWGRGGCCM	1	-0.321	1	39	0.3611	18917.1	0.3848
GRF9(GRF)/colamp-GRF9-DAP-Seq(GSE60143)/Homer	NWCTGACANNNNNNN	1	-0.3189	1	13	0.1204	6705.9	0.1364
At4g16750(AP2EREBP)/col-At4g16750-DAP-Seq(GSE60143)/Homer	HACCGACAHA	1	-0.3174	1	3	0.0278	1707.3	0.0347
Rbpj1(?)/Panc1-Rbpj1-ChIP-Seq(GSE47459)/Homer	HTTTCCCASG	1	-0.3174	1	21	0.1944	10538.2	0.2143
At1g72010(TCP)/colamp-At1g72010-DAP-Seq(GSE60143)/Homer	GGDCCCAC	1	-0.3168	1	6	0.0556	3260.5	0.0663
HDG1(Homeobox)/col100-HDG1-DAP-Seq(GSE60143)/Homer	DDYAATTAATGH	1	-0.316	1	8	0.0741	4265.8	0.0868
FRS9(ND)/col-FRS9-DAP-Seq(GSE60143)/Homer	RGAGAGAGAAAG	1	-0.3145	1	4	0.037	2240.6	0.0456
LRF(Zf)/Erythroblasts-ZBTB7A-ChIP-Seq(GSE74977)/Homer	AAGACCCYYN	1	-0.3123	1	18	0.1667	9133.8	0.1858
At5g62940(C2C2dof)/col-At5g62940-DAP-Seq(GSE60143)/Homer	WHWHHACTTTTT	1	-0.3039	1	55	0.5093	26310.1	0.5351
ATHB34(ZFHD)/colamp-ATHB34-DAP-Seq(GSE60143)/Homer	TRATTARS	1	-0.3037	1	10	0.0926	5294.9	0.1077
ELF5(ETS)/T47D-ELF5-ChIP-Seq(GSE30407)/Homer	ACVAGGAAGT	1	-0.3003	1	9	0.0833	4811.9	0.0979
Hand2(bHLH)/Mesoderm-Hand2-ChIP-Seq(GSE61475)/Homer	TGACANARRCCAGRC	1	-0.2961	1	6	0.0556	3317.3	0.0675
bZIP18(bZIP)/colamp-bZIP18-DAP-Seq(GSE60143)/Homer	KGMCAGCTND	1	-0.2955	1	72	0.6667	33967.7	0.6909
CEBP:CEBP(bZIP)/MEF-Chop-ChIP-Seq(GSE35681)/Homer	NTNATGCAAYMNNHTGMAAY	1	-0.2933	1	2	0.0185	1206.4	0.0245
Unknown3/Arabidopsis-Promoters/Homer	AYTAAACCGG	1	-0.2922	1	1	0.0093	621.2	0.0126
GATA3(Zf),DR4/iTreg-Gata3-ChIP-Seq(GSE20898)/Homer	AGATGKDGAGATAAG	1	-0.2914	1	1	0.0093	622.1	0.0127
AT1G77200(AP2EREBP)/colamp-AT1G77200-DAP-Seq(GSE60143)/Homer	ACCGACAHWD	1	-0.2913	1	3	0.0278	1761.5	0.0358
AT5G60130(ABI3VP1)/col-AT5G60130-DAP-Seq(GSE60143)/Homer	WTTYTAAGVAAA	1	-0.2909	1	31	0.287	15363.9	0.3125
CLOCK(bHLH)/Liver-Clock-ChIP-Seq(GSE39860)/Homer	GHCACGTG	1	-0.2901	1	6	0.0556	3334.2	0.0678
caudal(Homeobox)/Drosophila-Embryos-ChIP-Chip(modEncode)/Homer	GGYCATAAAW	1	-0.2842	1	11	0.1019	5856.2	0.1191
Gli2(Zf)/GM2-Gli2-ChIP-Chip(GSE112702)/Homer	YSTGGGTGGTCT	1	-0.2817	1	3	0.0278	1782.3	0.0363
AT3G60490(AP2EREBP)/colamp-AT3G60490-DAP-Seq(GSE60143)/Homer	NNRCCGACANNNNNN	1	-0.2804	1	1	0.0093	637.6	0.013
At2g03500(G2like)/col-At2g03500-DAP-Seq(GSE60143)/Homer	WWAGAATATTCT	1	-0.2711	1	3	0.0278	1806.8	0.0368
GTL1(Trihelix)/colamp-GTL1-DAP-Seq(GSE60143)/Homer	WWTTTACCKY	1	-0.2704	1	14	0.1296	7381.8	0.1501
Pax7(Paired,Homeobox)/Myoblast-Pax7-ChIP-Seq(GSE25064)/Homer	TAATCAATTA	1	-0.2698	1	1	0.0093	652.6	0.0133
HSF21(HSF)/col-HSF21-DAP-Seq(GSE60143)/Homer	CTTCTAGAAGMTTYW	1	-0.2678	1	1	0.0093	655.7	0.0133
NPAS(bHLH)/Liver-NPAS-ChIP-Seq(GSE39860)/Homer	NVCACGTG	1	-0.2674	1	22	0.2037	11245.2	0.2287
MafF(bZIP)/HepG2-MafF-ChIP-Seq(GSE31477)/Homer	HWWGTCAGCAWWTTT	1	-0.2673	1	4	0.037	2355	0.0479
bHLH10(bHLH)/colamp-bHLH10-DAP-Seq(GSE60143)/Homer	YACCGACA	1	-0.2664	1	1	0.0093	657.3	0.0134
ERF10(AP2EREBP)/col-ERF10-DAP-Seq(GSE60143)/Homer	RTGGCGGCGG	1	-0.2662	1	4	0.037	2359	0.048
EMB1789(C3H)/col-EMB1789-DAP-Seq(GSE60143)/Homer	TWTTTACCGYND	1	-0.2628	1	4	0.037	2367.5	0.0482
HIF2a(bHLH)/785_O-HIF2a-ChIP-Seq(GSE34871)/Homer	GCACGTACCC	1	-0.2609	1	3	0.0278	1830.8	0.0372
PIF4(bHLH)/Seedling-PIF4-ChIP-Seq(GSE35315)/Homer	NNBCACGTGN	1	-0.2606	1	17	0.1574	8881.1	0.1806
HIF-1b(HLH)/T47D-HIF1b-ChIP-Seq(GSE59937)/Homer	RTACGTGC	1	-0.2555	1	11	0.1019	5968.6	0.1214
SPDEF(ETS)/VCaP-SPDEF-ChIP-Seq(SRA014231)/Homer	ASWTCCTGBT	1	-0.2546	1	12	0.1111	6467.1	0.1315
ZNF519(Zf)/HEK293-ZNF519.GFP-ChIP-Seq(GSE58341)/Homer	GAGSCCGAGC	1	-0.2545	1	2	0.0185	1281.5	0.0261
Sp2(Zf)/HEK293-Sp2.eGFP-ChIP-Seq(Encode)/Homer	YGGCCCCGCCCC	1	-0.2536	1	17	0.1574	8914.5	0.1813
TATA-box/SacCer-Promoters/Homer	BBHWTATATA	1	-0.2517	1	6	0.0556	3452.9	0.0702
BMAL1(bHLH)/Liver-Bmal1-ChIP-Seq(GSE39860)/Homer	GNCACGTG	1	-0.2515	1	25	0.2315	12753.3	0.2594
ATHB6(Homeobox)/col-ATHB6-DAP-Seq(GSE60143)/Homer	AATGATTG	1	-0.2514	1	19	0.1759	9890.5	0.2012
E2F3(E2F)/MEF-E2F3-ChIP-Seq(GSE71376)/Homer	BTKGGCGGGAAA	1	-0.2426	1	4	0.037	2423.5	0.0493
VDR(NR),DR3/GM10855-VDR+vitD-ChIP-Seq(GSE22484)/Homer	ARAGGTCANWGAGTTCANNN	1	-0.2404	1	2	0.0185	1311.7	0.0267
CRF4(AP2EREBP)/colamp-CRF4-DAP-Seq(GSE60143)/Homer	CGCCGCCA	1	-0.24	1	3	0.0278	1882.2	0.0383
Sox4(HMG)/proB-Sox4-ChIP-Seq(GSE50066)/Homer	YCTTTGTTCC	1	-0.2396	1	11	0.1019	6035.9	0.1228
PAX3:FKHR-fusion(Paired,Homeobox)/Rh4-PAX3:FKHR-ChIP-Seq(GSE19063)/Homer	ACCRTGACTAATTNN	1	-0.2395	1	2	0.0185	1313.7	0.0267
GATA:SCL(Zf,bHLH)/Ter119-SCL-ChIP-Seq(GSE18720)/Homer	CRGCTGBNGNSNNSAGATAA	1	-0.2395	1	1	0.0093	699.1	0.0142
AT5G56840(MYBrelated)/colamp-AT5G56840-DAP-Seq(GSE60143)/Homer	TGGATAAGGT	1	-0.2349	1	17	0.1574	9007.4	0.1832
FEA4(bZIP)/Corn-FEA4-ChIP-Seq(GSE61954)/Homer	TGACGTCACS	1	-0.2346	1	16	0.1481	8522.5	0.1733
Dlx3(Homeobox)/Kerainocytes-Dlx3-ChIP-Seq(GSE89884)/Homer	NDGTAATTAC	1	-0.2334	1	8	0.0741	4547.6	0.0925
ANAC083(NAC)/col-ANAC083-DAP-Seq(GSE60143)/Homer	CKTRWNNNWYAMGTA	1	-0.2317	1	6	0.0556	3520.4	0.0716
MYB51(MYB)/col-MYB51-DAP-Seq(GSE60143)/Homer	GGTAGGTG	1	-0.2259	1	9	0.0833	5088	0.1035
ATHB15(HB)/col-ATHB15-DAP-Seq(GSE60143)/Homer	GYAATSATTA	1	-0.2259	1	4	0.037	2473.8	0.0503
ANAC004(NAC)/colamp-ANAC004-DAP-Seq(GSE60143)/Homer	WNCTTVYNNNRBAAG	1	-0.2255	1	3	0.0278	1921.5	0.0391
HAT2(Homeobox)/colamp-HAT2-DAP-Seq(GSE60143)/Homer	CYAATSATTR	1	-0.2233	1	12	0.1111	6607.2	0.1344
KLF5(Zf)/LoVo-KLF5-ChIP-Seq(GSE49402)/Homer	DGGGYGKGGC	1	-0.2221	1	15	0.1389	8096.4	0.1647
Pho2(bHLH)/Yeast-Pho2-ChIP-Seq(GSE29506)/Homer	CCCACGTGCT	1	-0.2212	1	3	0.0278	1933.5	0.0393
Tbx21(T-box)/GM12878-TBX21-ChIP-Seq(Encode)/Homer	AGGTGTGAAA	1	-0.2187	1	15	0.1389	8114.5	0.165
WRKY55(WRKY)/col-WRKY55-DAP-Seq(GSE60143)/Homer	NCGTTGACTT	1	-0.2176	1	13	0.1204	7132.8	0.1451
CDX4(Homeobox)/ZebrafishEmbryos-Cdx4.Myc-ChIP-Seq(GSE48254)/Homer	NGYCATAAAWCH	1	-0.2169	1	12	0.1111	6638.1	0.135
ABR1(AP2EREBP)/colamp-ABR1-DAP-Seq(GSE60143)/Homer	AAATGGCGGCGG	1	-0.2166	1	4	0.037	2502.7	0.0509
RAV1(RAV)/colamp-RAV1-DAP-Seq(GSE60143)/Homer	TWWTTTCTGTTG	1	-0.2146	1	12	0.1111	6649.7	0.1353
PTF1(TCP)/colamp-PTF1-DAP-Seq(GSE60143)/Homer	RDDGGGACCACA	1	-0.2145	1	1	0.0093	743.1	0.0151
Oct6(POU,Homeobox)/NPC-Pou3f1-ChIP-Seq(GSE35496)/Homer	WATGCAAATGAG	1	-0.2131	1	5	0.0463	3056.2	0.0622
ANAC045(NAC)/col-ANAC045-DAP-Seq(GSE60143)/Homer	DNCKTVNNNNNNAMG	1	-0.2122	1	21	0.1944	11067.5	0.2251
At5g04390(C2H2)/col200-At5g04390-DAP-Seq(GSE60143)/Homer	AGTGANDN	1	-0.2115	1	82	0.7593	38780.9	0.7888
ABF1/SacCer-Promoters/Homer	CGTRNAAARTGA	1	-0.2103	1	1	0.0093	751.6	0.0153
SUT1?/SacCer-Promoters/Homer	CCCCGCGC	1	-0.2103	1	66	0.6111	31801	0.6468
Unknown2/Drosophila-Promoters/Homer	CATCMCTA	1	-0.2093	1	19	0.1759	10118.3	0.2058
CES-1(Homeobox)/cElegans-L1-CES1-ChIP-Seq(modEncode)/Homer	AAATTSAATTTN	1	-0.2089	1	7	0.0648	4129.4	0.084
CRC(C2C2YABBY)/col-CRC-DAP-Seq(GSE60143)/Homer	TWATSATA	1	-0.2064	1	18	0.1667	9649.2	0.1963
AT1G04880(ARID)/colamp-AT1G04880-DAP-Seq(GSE60143)/Homer	AAACTATATADTATA	1	-0.2062	1	1	0.0093	759.8	0.0155
Ascl1(bHLH)/NeuralTubes-Ascl1-ChIP-Seq(GSE55840)/Homer	NNVVCAGCTGBN	1	-0.206	1	22	0.2037	11586.3	0.2357
SOC1(MADS)/Seedling-SOC1-ChIP-Seq(GSE45846)/Homer	TWCCAWWTWTGG	1	-0.2054	1	4	0.037	2539.8	0.0517
Klf9(Zf)/GBM-Klf9-ChIP-Seq(GSE62211)/Homer	GCCACRCCCACY	1	-0.203	1	3	0.0278	1986.1	0.0404
IRF4(IRF)/GM12878-IRF4-ChIP-Seq(GSE32465)/Homer	ACTGAAACCA	1	-0.1983	1	5	0.0463	3110	0.0633
dof42(C2C2dof)/col-dof42-DAP-Seq(GSE60143)/Homer	AAAAAGGC	1	-0.1973	1	7	0.0648	4178.5	0.085
DEAR2(AP2EREBP)/colamp-DEAR2-DAP-Seq(GSE60143)/Homer	HCACCGACAWHD	1	-0.1927	1	4	0.037	2583	0.0525
Ptf1a(bHLH)/Panc1-Ptf1a-ChIP-Seq(GSE47459)/Homer	ACAGCTGTTN	1	-0.1889	1	41	0.3796	20646.5	0.42
Tbx6(T-box)/ESC-Tbx6-ChIP-Seq(GSE93524)/Homer	DAGGTGTBAA	1	-0.1889	1	15	0.1389	8279.7	0.1684
ATHB7(Homeobox)/col-ATHB7-DAP-Seq(GSE60143)/Homer	AATGATTG	1	-0.1805	1	10	0.0926	5812	0.1182
At3g60580(C2H2)/col-At3g60580-DAP-Seq(GSE60143)/Homer	WTTYTACT	1	-0.1788	1	77	0.713	36830.9	0.7491
ATAF1(NAC)/col-ATAF1-DAP-Seq(GSE60143)/Homer	YACGTMAY	1	-0.1767	1	24	0.2222	12744	0.2592
CBF4(AP2EREBP)/colamp-CBF4-DAP-Seq(GSE60143)/Homer	NRCCGACDWNNNNNN	1	-0.1731	1	2	0.0185	1485.2	0.0302
ERF73(AP2EREBP)/col-ERF73-DAP-Seq(GSE60143)/Homer	CCGCCGCC	1	-0.1721	1	2	0.0185	1488.2	0.0303
CBF1(AP2EREBP)/colamp-CBF1-DAP-Seq(GSE60143)/Homer	YRCCGACATN	1	-0.1712	1	2	0.0185	1491.4	0.0303
GBF5(bZIP)/colamp-GBF5-DAP-Seq(GSE60143)/Homer	WKNWSACGTGGCAWN	1	-0.1692	1	2	0.0185	1497.6	0.0305
E2F6(E2F)/Hela-E2F6-ChIP-Seq(GSE31477)/Homer	GGCGGGAARN	1	-0.1644	1	3	0.0278	2116.7	0.0431
SeqBias: polyC-repeat	CCCCCCCCCC	1	-0.1605	1	108	1	49091.7	0.9985
AT1G24250(Orphan)/col-AT1G24250-DAP-Seq(GSE60143)/Homer	KTDGTTGGTDGTTGG	1	-0.1599	1	3	0.0278	2133.4	0.0434
MYB96(MYB)/colamp-MYB96-DAP-Seq(GSE60143)/Homer	WGGTRGTTGG	1	-0.1584	1	10	0.0926	5936	0.1207
ANAC042(NAC)/col-ANAC042-DAP-Seq(GSE60143)/Homer	CGTNDHNDHNACGKY	1	-0.1572	1	2	0.0185	1536.9	0.0313
ANAC075(NAC)/col-ANAC075-DAP-Seq(GSE60143)/Homer	CTTSWWNWWSAAGYT	1	-0.1528	1	2	0.0185	1551.5	0.0316
LBD18(LOBAS2)/colamp-LBD18-DAP-Seq(GSE60143)/Homer	CKGAWWTTCHGS	1	-0.1496	1	35	0.3241	18179.9	0.3698
ERF7(AP2EREBP)/col-ERF7-DAP-Seq(GSE60143)/Homer	ATGRCGGCGG	1	-0.1438	1	8	0.0741	4977.6	0.1012
MGP(C2H2)/colamp-MGP-DAP-Seq(GSE60143)/Homer	TTTTGTCGTTTW	1	-0.1425	1	2	0.0185	1588.3	0.0323
REB1/SacCer-Promoters/Homer	KCCGGGTAAYRR	1	-0.1423	1	1	0.0093	911.3	0.0185
At1g22810(AP2EREBP)/colamp-At1g22810-DAP-Seq(GSE60143)/Homer	BCACCGACANNN	1	-0.1396	1	1	0.0093	919.1	0.0187
AT3G51470(DBP)/col-AT3G51470-DAP-Seq(GSE60143)/Homer	TTWHGGTGCACC	1	-0.1377	1	17	0.1574	9622.5	0.1957
Replumless(BLH)/Arabidopsis-RPL.GFP-ChIP-Seq(GSE78727)/Homer	HGTCWHATCA	1	-0.1327	1	13	0.1204	7648.2	0.1556
ATHB23(ZFHD)/col-ATHB23-DAP-Seq(GSE60143)/Homer	HTAATTARNN	1	-0.1311	1	10	0.0926	6113	0.1243
SpiB(ETS)/OCILY3-SPIB-ChIP-Seq(GSE56857)/Homer	AAAGRGGAAGTG	1	-0.1294	1	2	0.0185	1639.9	0.0334
Nkx3.1(Homeobox)/LNCaP-Nkx3.1-ChIP-Seq(GSE28264)/Homer	AAGCACTTAA	1	-0.1288	1	35	0.3241	18377.1	0.3738
ZNF136(Zf)/HEK293-ZNF136.GFP-ChIP-Seq(GSE58341)/Homer	YTKGATAHAGTATTCTWGGTNGGCA	1	-0.1269	1	1	0.0093	959.1	0.0195
HNF1b(Homeobox)/PDAC-HNF1B-ChIP-Seq(GSE64557)/Homer	GTTAATNATTAA	1	-0.1221	1	1	0.0093	975.9	0.0199
Oct4(POU,Homeobox)/mES-Oct4-ChIP-Seq(GSE11431)/Homer	ATTTGCATAW	1	-0.1217	1	5	0.0463	3469.9	0.0706
DDF1(AP2EREBP)/col-DDF1-DAP-Seq(GSE60143)/Homer	GCCGACAT	1	-0.1215	1	1	0.0093	977.8	0.0199
BIM2(bHLH)/col-BIM2-DAP-Seq(GSE60143)/Homer	NNNNCACGTGNN	1	-0.1206	1	10	0.0926	6189.8	0.1259
MYB39(MYB)/col-MYB39-DAP-Seq(GSE60143)/Homer	WWAARKTAGGTGRAA	1	-0.1187	1	1	0.0093	987.5	0.0201
AT3G57600(AP2EREBP)/col-AT3G57600-DAP-Seq(GSE60143)/Homer	GGCGGTGG	1	-0.1177	1	3	0.0278	2319.5	0.0472
MYB83(MYB)/colamp-MYB83-DAP-Seq(GSE60143)/Homer	CACCAACCWH	1	-0.1169	1	21	0.1944	11783.7	0.2397
Pitx1(Homeobox)/Chicken-Pitx1-ChIP-Seq(GSE38910)/Homer	TAATCCCN	1	-0.1164	1	62	0.5741	30812.5	0.6267
dof45(C2C2dof)/col-dof45-DAP-Seq(GSE60143)/Homer	NVAWAAAGTN	1	-0.1154	1	41	0.3796	21318.9	0.4336
p63(p53)/Keratinocyte-p63-ChIP-Seq(GSE17611)/Homer	NNDRCATGYCYNRRCATGYH	1	-0.1145	1	3	0.0278	2336.3	0.0475
SeqBias: G/A bias	RRRRRRRRRR	1	-0.1143	1	108	1	49112.5	0.9989
ERF38(AP2EREBP)/col-ERF38-DAP-Seq(GSE60143)/Homer	CACCGACA	1	-0.1116	1	1	0.0093	1013.2	0.0206
GATA20(C2C2gata)/colamp-GATA20-DAP-Seq(GSE60143)/Homer	TNGATCNDNM	1	-0.1114	1	27	0.25	14757.8	0.3002
WUS1(Homeobox)/colamp-WUS1-DAP-Seq(GSE60143)/Homer	CAWTCATTCA	1	-0.1061	1	5	0.0463	3567.2	0.0726
CBF2(AP2EREBP)/colamp-CBF2-DAP-Seq(GSE60143)/Homer	YBRCCGACATNNNNN	1	-0.1051	1	1	0.0093	1038.1	0.0211
CBF3(AP2EREBP)/colamp-CBF3-DAP-Seq(GSE60143)/Homer	YNRCCGACATNN	1	-0.1044	1	1	0.0093	1041.9	0.0212
Tbet(T-box)/CD8-Tbet-ChIP-Seq(GSE33802)/Homer	AGGTGTGAAM	1	-0.1043	1	14	0.1296	8400.1	0.1709
SeqBias: TA-repeat	TATATATATA	1	-0.1029	1	45	0.4167	23310.3	0.4741
Tbr1(T-box)/Cortex-Tbr1-ChIP-Seq(GSE71384)/Homer	AAGGTGTKAA	1	-0.09967	1	17	0.1574	9969.3	0.2028
AT3G25990(Trihelix)/colamp-AT3G25990-DAP-Seq(GSE60143)/Homer	TTAACCATAG	1	-0.09686	1	6	0.0556	4202.1	0.0855
Prop1(Homeobox)/GHFT1-PROP1.biotin-ChIP-Seq(GSE77302)/Homer	NTAATBNAATTA	1	-0.09669	1	7	0.0648	4762.1	0.0969
Max(bHLH)/K562-Max-ChIP-Seq(GSE31477)/Homer	RCCACGTGGYYN	1	-0.09418	1	6	0.0556	4224	0.0859
HNF4a(NR),DR1/HepG2-HNF4a-ChIP-Seq(GSE25021)/Homer	CARRGKBCAAAGTYCA	1	-0.09323	1	4	0.037	3070.5	0.0625
ATHB25(ZFHD)/colamp-ATHB25-DAP-Seq(GSE60143)/Homer	TAATTAVB	1	-0.09317	1	13	0.1204	7995.1	0.1626
LBD19(LOBAS2)/colamp-LBD19-DAP-Seq(GSE60143)/Homer	CCKGAAWTTCMGGAW	1	-0.09079	1	25	0.2315	14030	0.2854
ASHR1(ND)/col-ASHR1-DAP-Seq(GSE60143)/Homer	NTGGTGAN	1	-0.09079	1	19	0.1759	11071.6	0.2252
PHV(HB)/col-PHV-DAP-Seq(GSE60143)/Homer	RTAATSATTA	1	-0.0907	1	4	0.037	3088.7	0.0628
SND2(NAC)/colamp-SND2-DAP-Seq(GSE60143)/Homer	CTTVWNNNWBAAGNW	1	-0.08969	1	3	0.0278	2482.3	0.0505
ANAC053(NAC)/colamp-ANAC053-DAP-Seq(GSE60143)/Homer	TDCTTGNNNNNCAAG	1	-0.0857	1	3	0.0278	2509.2	0.051
At3g45610(C2C2dof)/col-At3g45610-DAP-Seq(GSE60143)/Homer	TWACTTTTTS	1	-0.08557	1	24	0.2222	13608.1	0.2768
TRP2(MYBrelated)/colamp-TRP2-DAP-Seq(GSE60143)/Homer	TAAACCCT	1	-0.08445	1	1	0.0093	1131.3	0.023
ATHB24(ZFHD)/colamp-ATHB24-DAP-Seq(GSE60143)/Homer	TAATTAAS	1	-0.08433	1	7	0.0648	4869.1	0.099
Brachyury(T-box)/Mesoendoderm-Brachyury-ChIP-exo(GSE54963)/Homer	ANTTMRCASBNNNGTGYKAAN	1	-0.08194	1	2	0.0185	1879.7	0.0382
Sox10(HMG)/SciaticNerve-Sox3-ChIP-Seq(GSE35132)/Homer	CCWTTGTYYB	1	-0.08167	1	20	0.1852	11683.4	0.2376
CUC1(NAC)/col-CUC1-DAP-Seq(GSE60143)/Homer	TACTTGTNNNACAAG	1	-0.08147	1	2	0.0185	1883	0.0383
PQM-1(?)/cElegans-L3-ChIP-Seq(modEncode)/Homer	ACTGATAAGA	1	-0.08106	1	3	0.0278	2542.2	0.0517
TCP7(TCP)/col-TCP7-DAP-Seq(GSE60143)/Homer	GTGGGSCCCACHHNN	1	-0.08056	1	4	0.037	3165.4	0.0644
HAP3(CCAATHAP3)/col-HAP3-DAP-Seq(GSE60143)/Homer	TGATGGAW	1	-0.08038	1	3	0.0278	2547.3	0.0518
HEB(bHLH)/mES-Heb-ChIP-Seq(GSE53233)/Homer	VCAGCTGBNN	1	-0.08018	1	28	0.2593	15626.8	0.3178
Nr5a2(NR)/mES-Nr5a2-ChIP-Seq(GSE19019)/Homer	BTCAAGGTCA	1	-0.07896	1	4	0.037	3178.5	0.0647
ANAC016(NAC)/col-ANAC016-DAP-Seq(GSE60143)/Homer	WNCTTGNNNNNCAMG	1	-0.07877	1	5	0.0463	3776.5	0.0768
ANAC087(NAC)/col-ANAC087-DAP-Seq(GSE60143)/Homer	WVCKTGHNNNWCAMG	1	-0.0778	1	1	0.0093	1166	0.0237
CRX(Homeobox)/Retina-Crx-ChIP-Seq(GSE20012)/Homer	GCTAATCC	1	-0.07712	1	37	0.3426	19954.4	0.4059
VND2(NAC)/col-VND2-DAP-Seq(GSE60143)/Homer	DNCKTNNNNNNNAAG	1	-0.07544	1	6	0.0556	4387.3	0.0892
ZBTB12(Zf)/HEK293-ZBTB12.GFP-ChIP-Seq(GSE58341)/Homer	NGNTCTAGAACCNGV	1	-0.07524	1	3	0.0278	2586.6	0.0526
Zfp57(Zf)/H1-ZFP57.HA-ChIP-Seq(GSE115387)/Homer	NANTGCSGCA	1	-0.07338	1	1	0.0093	1191.3	0.0242
At5g66730(C2H2)/colamp-At5g66730-DAP-Seq(GSE60143)/Homer	TTTGTCKTTTTK	1	-0.07152	1	2	0.0185	1950.2	0.0397
SMB(NAC)/colamp-SMB-DAP-Seq(GSE60143)/Homer	CTTVNNNNDBAAGHW	1	-0.07006	1	6	0.0556	4441.8	0.0903
At5g29000(G2like)/col-At5g29000-DAP-Seq(GSE60143)/Homer	RGAATATTCYHH	1	-0.0679	1	2	0.0185	1977.2	0.0402
WIP5(C2H2)/colamp-WIP5-DAP-Seq(GSE60143)/Homer	TDTTCTCMAGGT	1	-0.06772	1	13	0.1204	8294.3	0.1687
ANAC058(NAC)/col-ANAC058-DAP-Seq(GSE60143)/Homer	TWCTTGTDNNACAAG	1	-0.0669	1	3	0.0278	2655.8	0.054
Otx2(Homeobox)/EpiLC-Otx2-ChIP-Seq(GSE56098)/Homer	NYTAATCCYB	1	-0.06347	1	9	0.0833	6204.5	0.1262
ANAC062(NAC)/colamp-ANAC062-DAP-Seq(GSE60143)/Homer	TACTTANTNWNYAAG	1	-0.0612	1	2	0.0185	2031.7	0.0413
VIP1(bZIP)/col-VIP1-DAP-Seq(GSE60143)/Homer	NTTGACAGCTGTCAN	1	-0.06119	1	1	0.0093	1269.6	0.0258
SOL1(CPP)/colamp-SOL1-DAP-Seq(GSE60143)/Homer	ATTTAAATHN	1	-0.0611	1	17	0.1574	10464.4	0.2128
ATHB18(Homeobox)/colamp-ATHB18-DAP-Seq(GSE60143)/Homer	YCAATSATTG	1	-0.06034	1	1	0.0093	1275.7	0.0259
VND1(NAC)/col-VND1-DAP-Seq(GSE60143)/Homer	CTTRWDNHWYAAGYW	1	-0.05926	1	5	0.0463	3971.7	0.0808
ANAC028(NAC)/col-ANAC028-DAP-Seq(GSE60143)/Homer	WRCTTGNNNNNCAAG	1	-0.0511	1	4	0.037	3455.6	0.0703
CUC2(NAC)/colamp-CUC2-DAP-Seq(GSE60143)/Homer	TRCKTGTNNNWCAMG	1	-0.05035	1	1	0.0093	1353.8	0.0275
TCX2(CPP)/colamp-TCX2-DAP-Seq(GSE60143)/Homer	NNWWTTYRAAHN	1	-0.04986	1	17	0.1574	10660.9	0.2168
RARa(NR)/K562-RARa-ChIP-Seq(Encode)/Homer	TTGAMCTTTG	1	-0.04838	1	42	0.3889	22822.6	0.4642
ANAC020(NAC)/col-ANAC020-DAP-Seq(GSE60143)/Homer	DVCKTGHNNNDCAAG	1	-0.04748	1	3	0.0278	2854.7	0.0581
IDD7(C2H2)/col-IDD7-DAP-Seq(GSE60143)/Homer	TTTGTCKTTTTN	1	-0.0474	1	3	0.0278	2855.6	0.0581
Tbx5(T-box)/HL1-Tbx5.biotin-ChIP-Seq(GSE21529)/Homer	AGGTGTCA	1	-0.04554	1	46	0.4259	24730.9	0.503
SND3(NAC)/col-SND3-DAP-Seq(GSE60143)/Homer	CTTNHNNNDNAAGNH	1	-0.04525	1	4	0.037	3531.5	0.0718
CUC3(NAC)/col-CUC3-DAP-Seq(GSE60143)/Homer	TRCKTGWNNNACAMG	1	-0.04443	1	1	0.0093	1407.5	0.0286
NTM2(NAC)/col-NTM2-DAP-Seq(GSE60143)/Homer	CTTRTNNNAYAAGBH	1	-0.04391	1	3	0.0278	2899.8	0.059
Phox2a(Homeobox)/Neuron-Phox2a-ChIP-Seq(GSE31456)/Homer	YTAATYNRATTA	1	-0.043	1	3	0.0278	2911.2	0.0592
ASL18(LOBAS2)/colamp-ASL18-DAP-Seq(GSE60143)/Homer	CCGGAAAWTCMGGAR	1	-0.04238	1	20	0.1852	12349.9	0.2512
ATHB33(ZFHD)/col-ATHB33-DAP-Seq(GSE60143)/Homer	NGTRATTAAK	1	-0.03878	1	13	0.1204	8789.7	0.1788
HOXD13(Homeobox)/Chicken-Hoxd13-ChIP-Seq(GSE38910)/Homer	NCYAATAAAA	1	-0.03829	1	12	0.1111	8261.7	0.168
Brn1(POU,Homeobox)/NPC-Brn1-ChIP-Seq(GSE35496)/Homer	TATGCWAATBAV	1	-0.03775	1	2	0.0185	2280.5	0.0464
RLR1?/SacCer-Promoters/Homer	WTTTTCYYTTTT	1	-0.03705	1	11	0.1019	7743.8	0.1575
Tcf7(HMG)/GM12878-TCF7-ChIP-Seq(Encode)/Homer	CTTTGATGTGSB	1	-0.03104	1	2	0.0185	2381	0.0484
Erra(NR)/HepG2-Erra-ChIP-Seq(GSE31477)/Homer	CAAAGGTCAG	1	-0.03044	1	27	0.25	16168.9	0.3289
Knotted(Homeobox)/Corn-KN1-ChIP-Seq(GSE39161)/Homer	GAYGNGACRGGN	1	-0.02948	1	13	0.1204	9021.1	0.1835
THRa(NR)/C17.2-THRa-ChIP-Seq(GSE38347)/Homer	GGTCANYTGAGGWCA	1	-0.02923	1	5	0.0463	4437.8	0.0903
ZNF143|STAF(Zf)/CUTLL-ZNF143-ChIP-Seq(GSE29600)/Homer	ATTTCCCAGVAKSCY	1	-0.02818	1	2	0.0185	2429.9	0.0494
EGL-5(Homeobox)/cElegans-L3-EGL5-ChIP-Seq(modEncode)/Homer	ATTTAATGGG	1	-0.02658	1	18	0.1667	11757.7	0.2392
SeqBias: C/A-bias	MMMMMMMMMM	1	-0.02636	1	108	1	49152.3	0.9998
SeqBias: CG-repeat	CGCGCGCGCG	1	-0.02625	1	4	0.037	3864.8	0.0786
GLIS3(Zf)/Thyroid-Glis3.GFP-ChIP-Seq(GSE103297)/Homer	CTCCCTGGGAGGCCN	1	-0.02514	1	21	0.1944	13350.8	0.2716
Usf2(bHLH)/C2C12-Usf2-ChIP-Seq(GSE36030)/Homer	GTCACGTGGT	1	-0.02503	1	2	0.0185	2489	0.0506
VND3(NAC)/colamp-VND3-DAP-Seq(GSE60143)/Homer	TRCTTGWDNHWCAAG	1	-0.02374	1	3	0.0278	3246.5	0.066
ZML2(C2C2gata)/col-ZML2-DAP-Seq(GSE60143)/Homer	CATCATCATC	1	-0.02335	1	1	0.0093	1686.1	0.0343
ANAC071(NAC)/col-ANAC071-DAP-Seq(GSE60143)/Homer	DNCKTNDNNNHNAAG	1	-0.02108	1	4	0.037	3995.8	0.0813
ANAC092(NAC)/colamp-ANAC092-DAP-Seq(GSE60143)/Homer	WRCKTGWNNNWCAMG	1	-0.02096	1	1	0.0093	1733.9	0.0353
Ascl2(bHLH)/ESC-Ascl2-ChIP-Seq(GSE97712)/Homer	SSRGCAGCTGCH	1	-0.02076	1	13	0.1204	9309	0.1893
ANAC050(NAC)/colamp-ANAC050-DAP-Seq(GSE60143)/Homer	WNCTTGNNNNNCAAG	1	-0.02045	1	2	0.0185	2591.5	0.0527
ANAC057(NAC)/colamp-ANAC057-DAP-Seq(GSE60143)/Homer	DVCKTGNNNNNCAMG	1	-0.02004	1	3	0.0278	3340.1	0.0679
Cdx2(Homeobox)/mES-Cdx2-ChIP-Seq(GSE14586)/Homer	GYMATAAAAH	1	-0.01962	1	6	0.0556	5318.9	0.1082
NPAS2(bHLH)/Liver-NPAS2-ChIP-Seq(GSE39860)/Homer	KCCACGTGAC	1	-0.01852	1	11	0.1019	8290.7	0.1686
AT3G10030(Trihelix)/colamp-AT3G10030-DAP-Seq(GSE60143)/Homer	GCCGTTAA	1	-0.0184	1	2	0.0185	2644.4	0.0538
VND4(NAC)/colamp-VND4-DAP-Seq(GSE60143)/Homer	WRCTTGWANWWCAAG	1	-0.0183	1	3	0.0278	3390.8	0.069
Nkx2.5(Homeobox)/HL1-Nkx2.5.biotin-ChIP-Seq(GSE21529)/Homer	RRSCACTYAA	1	-0.01768	1	30	0.2778	18159.1	0.3694
STOP1(C2H2)/colamp-STOP1-DAP-Seq(GSE60143)/Homer	DTATCTGGKGRAGGT	1	-0.01747	1	2	0.0185	2670.8	0.0543
TCP3(TCP)/colamp-TCP3-DAP-Seq(GSE60143)/Homer	WGTGGTCCCAAHWWW	1	-0.01684	1	1	0.0093	1828.2	0.0372
ANAC011(NAC)/col-ANAC011-DAP-Seq(GSE60143)/Homer	TDCTTGYRNNDCAAG	1	-0.01681	1	1	0.0093	1829.5	0.0372
Bapx1(Homeobox)/VertebralCol-Bapx1-ChIP-Seq(GSE36672)/Homer	TTRAGTGSYK	1	-0.01573	1	32	0.2963	19238.3	0.3913
IDD5(C2H2)/colamp-IDD5-DAP-Seq(GSE60143)/Homer	TTTTGTCTTTTTBTK	1	-0.01521	1	12	0.1111	9000.2	0.1831
ANAC103(NAC)/col-ANAC103-DAP-Seq(GSE60143)/Homer	AACTTGNWNWNCAAG	1	-0.01519	1	1	0.0093	1873.7	0.0381
Cux2(Homeobox)/Liver-Cux2-ChIP-Seq(GSE35985)/Homer	HNRAATCAAT	1	-0.01516	1	3	0.0278	3493.7	0.0711
AT2G20110(CPP)/colamp-AT2G20110-DAP-Seq(GSE60143)/Homer	ATTYAAATHY	1	-0.01418	1	14	0.1296	10158.2	0.2066
MYB30(MYB)/colamp-MYB30-DAP-Seq(GSE60143)/Homer	AGGTAGTTGG	1	-0.01359	1	10	0.0926	7951.4	0.1617
ANAC005(NAC)/col-ANAC005-DAP-Seq(GSE60143)/Homer	WVCTTVTWNHABAAG	1	-0.01274	1	2	0.0185	2827.4	0.0575
ANAC013(NAC)/col-ANAC013-DAP-Seq(GSE60143)/Homer	CTTGNNNNNCAAGNA	1	-0.0116	1	1	0.0093	1990.4	0.0405
MYB40(MYB)/col-MYB40-DAP-Seq(GSE60143)/Homer	TGGTAGGTRARA	1	-0.01085	1	1	0.0093	2019.1	0.0411
bcd(Homeobox)/Embryo-Bcd-ChIP-Seq(GSE86966)/Homer	VNNGGATTADNN	1	-0.009166	1	11	0.1019	8810.5	0.1792
IDD4(C2H2)/col-IDD4-DAP-Seq(GSE60143)/Homer	TTTGTCTTTWTB	1	-0.009155	1	14	0.1296	10496.8	0.2135
SeqBias: GCW-triplet	GCWGCWGCWGCW	1	-0.008787	1	108	1	49160.6	0.9999
Slug(Zf)/Mesoderm-Snai2-ChIP-Seq(GSE61475)/Homer	SNGCACCTGCHS	1	-0.007793	1	5	0.0463	5251.3	0.1068
VRN1(ABI3VP1)/col-VRN1-DAP-Seq(GSE60143)/Homer	TTTTTTTTTT	1	-0.00768	1	3	0.0278	3858.3	0.0785
IBL1(bHLH)/Seedling-IBL1-ChIP-Seq(GSE51120)/Homer	CACGTGCC	1	-0.007399	1	14	0.1296	10656.9	0.2168
Nr5a2(NR)/Pancreas-LRH1-ChIP-Seq(GSE34295)/Homer	BTCAAGGTCA	1	-0.007168	1	4	0.037	4617.9	0.0939
GSC(Homeobox)/FrogEmbryos-GSC-ChIP-Seq(DRA000576)/Homer	RGGATTAR	1	-0.005215	1	18	0.1667	13095	0.2664
HNF6(Homeobox)/Liver-Hnf6-ChIP-Seq(ERP000394)/Homer	NTATYGATCH	1	-0.004778	1	3	0.0278	4107.5	0.0835
NAC2(NAC)/colamp-NAC2-DAP-Seq(GSE60143)/Homer	TDCTTGNNNNNCAAG	1	-0.004232	1	2	0.0185	3365.3	0.0684
Hnf6b(Homeobox)/LNCaP-Hnf6b-ChIP-Seq(GSE106305)/Homer	TATTGAYY	1	-0.003837	1	7	0.0648	6980.2	0.142
REM19(REM)/colamp-REM19-DAP-Seq(GSE60143)/Homer	AAAAAAAA	1	-0.002703	1	9	0.0833	8447.9	0.1718
E2A(bHLH)/proBcell-E2A-ChIP-Seq(GSE21978)/Homer	DNRCAGCTGY	1	-0.002303	1	16	0.1481	12604.8	0.2564
Ik-1	NHTTGGGAATRCC	1	-0.002197	1	108	1	49164.2	1
PSE(SNAPc)/K562-mStart-Seq/Homer	WAVTCACCMTAASYDAAAAG	1	-0.001807	1	2	0.0185	3770	0.0767
Nkx2.2(Homeobox)/NPC-Nkx2.2-ChIP-Seq(GSE61673)/Homer	BTBRAGTGSN	1	-0.001238	1	23	0.213	16785.5	0.3414
SF1(NR)/H295R-Nr5a1-ChIP-Seq(GSE44220)/Homer	CAAGGHCANV	1	-0.000668	1	1	0.0093	3218.3	0.0655
ANAC096(NAC)/colamp-ANAC096-DAP-Seq(GSE60143)/Homer	TACTTGWNNNWCAAG	1	-0.000608	1	1	0.0093	3258.2	0.0663
Nkx2.1(Homeobox)/LungAC-Nkx2.1-ChIP-Seq(GSE43252)/Homer	RSCACTYRAG	1	-0.000517	1	33	0.3056	22399.6	0.4556
ZEB2(Zf)/SNU398-ZEB2-ChIP-Seq(GSE103048)/Homer	GNMCAGGTGTGC	1	-0.000345	1	7	0.0648	8368.1	0.1702
E2A(bHLH),near_PU.1/Bcell-PU.1-ChIP-Seq(GSE21512)/Homer	NVCACCTGBN	1	-1.6e-05	1	11	0.1019	12599.5	0.2563
ZEB1(Zf)/PDAC-ZEB1-ChIP-Seq(GSE64557)/Homer	VCAGGTRDRY	1	-5e-06	1	13	0.1204	14458.5	0.2941
NGA4(ABI3VP1)/col-NGA4-DAP-Seq(GSE60143)/Homer	TKNTCAGGTG	1	0	1	21	0.1944	21677.9	0.4409
FOXA1:AR(Forkhead,NR)/LNCAP-AR-ChIP-Seq(GSE27824)/Homer	AGTAAACAAAAAAGAACAND	1	0	1	0	0	557.6	0.0113
Brn2(POU,Homeobox)/NPC-Brn2-ChIP-Seq(GSE35496)/Homer	ATGAATATTC	1	0	1	0	0	681.9	0.0139
RAR:RXR(NR),DR5/ES-RAR-ChIP-Seq(GSE56893)/Homer	RGGTCADNNAGAGGTCAV	1	0	1	0	0	149	0.003
DUX4(Homeobox)/Myoblasts-DUX4.V5-ChIP-Seq(GSE75791)/Homer	NWTAAYCYAATCAWN	1	0	1	0	0	270.1	0.0055
DUX(Homeobox)/C2C12-Dux-ChIP-Seq(GSE87279)/Homer	BCWGATTCAATCAAN	1	0	1	0	0	22.8	0.0005
E2F1(E2F)/Hela-E2F1-ChIP-Seq(GSE22478)/Homer	CWGGCGGGAA	1	0	1	0	0	825.3	0.0168
E2F7(E2F)/Hela-E2F7-ChIP-Seq(GSE32673)/Homer	VDTTTCCCGCCA	1	0	1	0	0	369.8	0.0075
E2F(E2F)/Hela-CellCycle-Expression/Homer	TTSGCGCGAAAA	1	0	1	0	0	120	0.0024
EBNA1(EBV-virus)/Raji-EBNA1-ChIP-Seq(GSE30709)/Homer	GGYAGCAYDTGCTDCCCNNN	1	0	1	0	0	78.5	0.0016
E-box(bHLH)/Promoter/Homer	SSGGTCACGTGA	1	0	1	0	0	338.1	0.0069
Egr2(Zf)/Thymocytes-Egr2-ChIP-Seq(GSE34254)/Homer	NGCGTGGGCGGR	1	0	1	0	0	597.9	0.0122
ETS:E-box(ETS,bHLH)/HPC7-Scl-ChIP-Seq(GSE22178)/Homer	AGGAARCAGCTG	1	0	1	0	0	641.3	0.013
GFX(?)/Promoter/Homer	ATTCTCGCGAGA	1	0	1	0	0	58	0.0012
GFY-Staf(?,Zf)/Promoter/Homer	RACTACAATTCCCAGAAKGC	1	0	1	0	0	189.4	0.0039
ISRE(IRF)/ThioMac-LPS-Expression(GSE23622)/Homer	AGTTTCASTTTC	1	0	1	0	0	363.4	0.0074
OCT:OCT(POU,Homeobox,IR1)/NPC-Brn2-ChIP-Seq(GSE35496)/Homer	ATGAATWATTCATGA	1	0	1	0	0	101.9	0.0021
OCT:OCT(POU,Homeobox)/NPC-Brn1-ChIP-Seq(GSE35496)/Homer	ATGAATATTCATGAG	1	0	1	0	0	51.5	0.001
OCT:OCT(POU,Homeobox)/NPC-OCT6-ChIP-Seq(GSE43916)/Homer	YATGCATATRCATRT	1	0	1	0	0	845.5	0.0172
p53(p53)/Saos-p53-ChIP-Seq(GSE15780)/Homer	RRCATGYCYRGRCATGYYYN	1	0	1	0	0	593.5	0.0121
p53(p53)/mES-cMyc-ChIP-Seq(GSE11431)/Homer	ACATGCCCGGGCAT	1	0	1	0	0	153.2	0.0031
p53(p53)/Saos-p53-ChIP-Seq/Homer	RRCATGYCYRGRCATGYYYN	1	0	1	0	0	593.5	0.0121
p73(p53)/Trachea-p73-ChIP-Seq(PRJNA310161)/Homer	NRRRCAWGTCCDGRCATGYY	1	0	1	0	0	271.1	0.0055
Pax7(Paired,Homeobox),longest/Myoblast-Pax7-ChIP-Seq(GSE25064)/Homer	NTAATTDGCYAATTANNWWD	1	0	1	0	0	172.8	0.0035
Pax7(Paired,Homeobox),long/Myoblast-Pax7-ChIP-Seq(GSE25064)/Homer	TAATCHGATTAC	1	0	1	0	0	180	0.0037
REST-NRSF(Zf)/Jurkat-NRSF-ChIP-Seq/Homer	GGMGCTGTCCATGGTGCTGA	1	0	1	0	0	29.8	0.0006
Ronin(THAP)/ES-Thap11-ChIP-Seq(GSE51522)/Homer	RACTACAACTCCCAGVAKGC	1	0	1	0	0	40.4	0.0008
T1ISRE(IRF)/ThioMac-Ifnb-Expression/Homer	ACTTTCGTTTCT	1	0	1	0	0	59.1	0.0012
TCFL2(HMG)/K562-TCF7L2-ChIP-Seq(GSE29196)/Homer	ACWTCAAAGG	1	0	1	0	0	444	0.009
YY1(Zf)/Promoter/Homer	CAAGATGGCGGC	1	0	1	0	0	363.2	0.0074
ZBTB33(Zf)/GM12878-ZBTB33-ChIP-Seq(GSE32465)/Homer	GGVTCTCGCGAGAAC	1	0	1	0	0	104.4	0.0021
Zfp281(Zf)/ES-Zfp281-ChIP-Seq(GSE81042)/Homer	CCCCTCCCCCAC	1	0	1	0	0	778.8	0.0158
ZFP3(Zf)/HEK293-ZFP3.GFP-ChIP-Seq(GSE58341)/Homer	GGGTTTTGAAGGATGARTAGGAGTT	1	0	1	0	0	43.4	0.0009
ZKSCAN1(Zf)/HepG2-ZKSCAN1-ChIP-Seq(Encode)/Homer	GCACAYAGTAGGKCY	1	0	1	0	0	232.5	0.0047
ZNF16(Zf)/HEK293-ZNF16.GFP-ChIP-Seq(GSE58341)/Homer	MACCTTCYATGGCTCCCTAKTGCCY	1	0	1	0	0	58.5	0.0012
ZNF41(Zf)/HEK293-ZNF41.GFP-ChIP-Seq(GSE58341)/Homer	CCTCATGGTGYCYTWYTCCCTTGTG	1	0	1	0	0	189.3	0.0039
ZNF528(Zf)/HEK293-ZNF528.GFP-ChIP-Seq(GSE58341)/Homer	AGAAATGACTTCCCT	1	0	1	0	0	37.4	0.0008
ZNF669(Zf)/HEK293-ZNF669.GFP-ChIP-Seq(GSE58341)/Homer	GARTGGTCATCGCCC	1	0	1	0	0	387.7	0.0079
ZNF692(Zf)/HEK293-ZNF692.GFP-ChIP-Seq(GSE58341)/Homer	GTGGGCCCCA	1	0	1	0	0	1061.9	0.0216
dHNF4(NR)/Fly-HNF4-ChIP-Seq(GSE73675)/Homer	GGTCCAAAGTCCAMT	1	0	1	0	0	257.2	0.0052
DREF/Drosophila-Promoters/Homer	AVYTATCGATAD	1	0	1	0	0	37	0.0008
Unknown3/Drosophila-Promoters/Homer	ACVAKCTGGCAGCGC	1	0	1	0	0	495.4	0.0101
Zelda(Zf)/Embryo-zld-ChIP-Seq(GSE65441)/Homer	KBCTACCTGW	1	0	1	0	0	3012.6	0.0613
ARF16(ARF)/col-ARF16-DAP-Seq(GSE60143)/Homer	ATTTTACGAT	1	0	1	0	0	513.9	0.0105
AT1G01250(AP2EREBP)/col-AT1G01250-DAP-Seq(GSE60143)/Homer	YCACCGACAHTW	1	0	1	0	0	158.7	0.0032
At1g13300(G2like)/col-At1g13300-DAP-Seq(GSE60143)/Homer	GAATCTWAGATTCYN	1	0	1	0	0	55.8	0.0011
AT2G20400(G2like)/colamp-AT2G20400-DAP-Seq(GSE60143)/Homer	DNVGAATATTCBNHN	1	0	1	0	0	1083.9	0.022
AT4G12670(MYBrelated)/col-AT4G12670-DAP-Seq(GSE60143)/Homer	AGGGTTTAGGGTTTA	1	0	1	0	0	2	0
AT4G27900(C2C2COlike)/col-AT4G27900-DAP-Seq(GSE60143)/Homer	TCTCVACCGTTSATT	1	0	1	0	0	12.3	0.0002
At4g28140(AP2EREBP)/colamp-At4g28140-DAP-Seq(GSE60143)/Homer	DCCACCGACCAW	1	0	1	0	0	631	0.0128
At4g32800(AP2EREBP)/colamp-At4g32800-DAP-Seq(GSE60143)/Homer	DYCACCGACAHWWWH	1	0	1	0	0	255.7	0.0052
AT5G22990(C2H2)/col-AT5G22990-DAP-Seq(GSE60143)/Homer	WCGAHDTCGWHN	1	0	1	0	0	180	0.0037
AT5G59990(C2C2COlike)/colamp-AT5G59990-DAP-Seq(GSE60143)/Homer	TCTCAACCGTTCATT	1	0	1	0	0	81.4	0.0017
BAM8(BES1)/col-BAM8-DAP-Seq(GSE60143)/Homer	NNWSACACGTGTSWN	1	0	1	0	0	846.3	0.0172
bHLH18(bHLH)/col-bHLH18-DAP-Seq(GSE60143)/Homer	CACGTGTTYCACGTG	1	0	1	0	0	69.9	0.0014
BIM3(bHLH)/col-BIM3-DAP-Seq(GSE60143)/Homer	TWVTCACGTGAB	1	0	1	0	0	574.3	0.0117
BPC6(BBRBPC)/col-BPC6-DAP-Seq(GSE60143)/Homer	YTYTCTCTCTCTCTA	1	0	1	0	0	520.7	0.0106
bZIP42(bZIP)/colamp-bZIP42-DAP-Seq(GSE60143)/Homer	GCCACGTCAGCA	1	0	1	0	0	12.4	0.0003
bZIP44(bZIP)/colamp-bZIP44-DAP-Seq(GSE60143)/Homer	NDTGCCACGTCAGCH	1	0	1	0	0	96.5	0.002
bZIP69(bZIP)/col-bZIP69-DAP-Seq(GSE60143)/Homer	GACAGCTGKCAW	1	0	1	0	0	773.9	0.0157
CDM1(C3H)/colamp-CDM1-DAP-Seq(GSE60143)/Homer	CCGAWAWTWTCGGAN	1	0	1	0	0	279.3	0.0057
DDF2(AP2EREBP)/col-DDF2-DAP-Seq(GSE60143)/Homer	GATGTCGRCR	1	0	1	0	0	116.5	0.0024
DEAR3(AP2EREBP)/colamp-DEAR3-DAP-Seq(GSE60143)/Homer	BCACCGACAWNNNNN	1	0	1	0	0	730.6	0.0149
DEAR5(AP2EREBP)/col-DEAR5-DAP-Seq(GSE60143)/Homer	NDWTGTCGGTGRWDN	1	0	1	0	0	306.8	0.0062
DEL1(E2FDP)/colamp-DEL1-DAP-Seq(GSE60143)/Homer	TTCCCGCCAA	1	0	1	0	0	7.5	0.0002
DREB19(AP2EREBP)/colamp-DREB19-DAP-Seq(GSE60143)/Homer	AATGTCGGTK	1	0	1	0	0	1288.8	0.0262
DREB26(AP2EREBP)/col-DREB26-DAP-Seq(GSE60143)/Homer	CCACCGACAH	1	0	1	0	0	562.6	0.0114
DREB2(AP2EREBP)/col-DREB2-DAP-Seq(GSE60143)/Homer	TMACCGACATWA	1	0	1	0	0	1137.8	0.0231
EIL4(EIL)/Tomato-EIL4-ChIP-Seq(GSE116581)/Homer	GATTCAWTGAAT	1	0	1	0	0	703.3	0.0143
EIN3(EIL)/col-EIN3-DAP-Seq(GSE60143)/Homer	ARATTCAATGWATYT	1	0	1	0	0	941.2	0.0191
FAR1(FAR1)/col-FAR1-DAP-Seq(GSE60143)/Homer	TKNNNYYCACGCGCY	1	0	1	0	0	226.3	0.0046
GT1(Trihelix)/col-GT1-DAP-Seq(GSE60143)/Homer	TTAACCATGGTTAAD	1	0	1	0	0	48.7	0.001
GT3a(Trihelix)/col-GT3a-DAP-Seq(GSE60143)/Homer	WNACACGTGTYWWAW	1	0	1	0	0	1041.1	0.0212
LBD2(LOBAS2)/colamp-LBD2-DAP-Seq(GSE60143)/Homer	TCCGAWTTTTTCGGN	1	0	1	0	0	1007.9	0.0205
LEP(AP2EREBP)/col-LEP-DAP-Seq(GSE60143)/Homer	CDCCGCCGTC	1	0	1	0	0	419.8	0.0085
MYB3R5(MYB)/col-MYB3R5-DAP-Seq(GSE60143)/Homer	THYAACGGTHAWAWT	1	0	1	0	0	259.8	0.0053
PLT1(AP2EREBP)/colamp-PLT1-DAP-Seq(GSE60143)/Homer	GCACGAWTYCCGAGG	1	0	1	0	0	278.5	0.0057
PLT3(AP2EREBP)/col-PLT3-DAP-Seq(GSE60143)/Homer	GCACGNWTHYCGAGG	1	0	1	0	0	237.2	0.0048
RAP21(AP2EREBP)/colamp-RAP21-DAP-Seq(GSE60143)/Homer	BCACCGACAHNN	1	0	1	0	0	373.7	0.0076
REM16(ABI3VP1)/col-REM16-DAP-Seq(GSE60143)/Homer	DTTTTTSCCGSMAAA	1	0	1	0	0	1.9	0
SPL3(SBP)/colamp-SPL3-DAP-Seq(GSE60143)/Homer	WDTTGTACGGAH	1	0	1	0	0	79.8	0.0016
TGA3(bZIP)/colamp-TGA3-DAP-Seq(GSE60143)/Homer	WTGATGACGTCATCW	1	0	1	0	0	174.6	0.0036
Unknown2/Arabidopsis-Promoters/Homer	AAACGACGTCGTTTT	1	0	1	0	0	16.9	0.0003
Unknown1/Arabidopsis-Promoters/Homer	RGGGTAWWWTHGTAA	1	0	1	0	0	546.4	0.0111
WRKY7(WRKY)/colamp-WRKY7-DAP-Seq(GSE60143)/Homer	AAAAGTCAACGSHWD	1	0	1	0	0	13.8	0.0003
ZIM(C2C2gata)/col-ZIM-DAP-Seq(GSE60143)/Homer	ATCSRACGGTYRAGA	1	0	1	0	0	20.9	0.0004
ZML1(C2C2gata)/colamp-ZML1-DAP-Seq(GSE60143)/Homer	ATCWYRACCGTTSRW	1	0	1	0	0	25.1	0.0005
EFL-1(E2F)/cElegans-L1-EFL1-ChIP-Seq(modEncode)/Homer	TGCAARYGCGCTCYA	1	0	1	0	0	67.5	0.0014
LIN-15B(Zf)/cElegans-L3-LIN15B-ChIP-Seq(modEncode)/Homer	CARTGGAGCGCRYTTGCATT	1	0	1	0	0	18.4	0.0004

## Sheet: PCOS_day12 vs Ctrl_day12
Supplemental Table 2: Results from HOMER transcription factor motif enrichment analysis of differentially accessible regions.
Motif Name	Consensus	P-value	Log P-value	q-value (Benjamini)	# of Target Sequences with Motif(of 1201)	% of Target Sequences with Motif	# of Background Sequences with Motif(of 33264)	% of Background Sequences with Motif
Sp1(Zf)/Promoter/Homer	GGCCCCGCCCCC	1e-66	-152.3	0	353	0.2939	3685.7	0.1108
CEBP(bZIP)/ThioMac-CEBPb-ChIP-Seq(GSE21512)/Homer	ATTGCGCAAC	1e-62	-144.5	0	287	0.239	2655.6	0.0798
NFY(CCAAT)/Promoter/Homer	RGCCAATSRG	1e-62	-143.3	0	303	0.2523	2938.1	0.0883
HLF(bZIP)/HSC-HLF.Flag-ChIP-Seq(GSE69817)/Homer	RTTATGYAAB	1e-49	-113.4	0	258	0.2148	2591.4	0.0779
NRF1(NRF)/MCF7-NRF1-ChIP-Seq(Unpublished)/Homer	CTGCGCATGCGC	1e-48	-111.2	0	175	0.1457	1316	0.0396
CEBP:AP1(bZIP)/ThioMac-CEBPb-ChIP-Seq(GSE21512)/Homer	DRTGTTGCAA	1e-46	-106.8	0	243	0.2023	2431.4	0.0731
NRF(NRF)/Promoter/Homer	STGCGCATGCGC	1e-44	-102.5	0	166	0.1382	1276.7	0.0384
NFIL3(bZIP)/HepG2-NFIL3-ChIP-Seq(Encode)/Homer	VTTACGTAAYNNNNN	1e-42	-97.77	0	213	0.1774	2057	0.0618
KLF3(Zf)/MEF-Klf3-ChIP-Seq(GSE44748)/Homer	NRGCCCCRCCCHBNN	1e-41	-95.58	0	333	0.2773	4301.5	0.1293
Sp5(Zf)/mES-Sp5.Flag-ChIP-Seq(GSE72989)/Homer	RGKGGGCGGAGC	1e-40	-93.16	0	527	0.4388	8633.3	0.2595
Atf4(bZIP)/MEF-Atf4-ChIP-Seq(GSE35681)/Homer	MTGATGCAAT	1e-35	-81.47	0	124	0.1032	898.3	0.027
Sp2(Zf)/HEK293-Sp2.eGFP-ChIP-Seq(Encode)/Homer	YGGCCCCGCCCC	1e-27	-63.66	0	604	0.5029	11571.6	0.3478
KLF6(Zf)/PDAC-KLF6-ChIP-Seq(GSE64557)/Homer	MKGGGYGTGGCC	1e-27	-62.78	0	466	0.388	8157.6	0.2452
Ronin(THAP)/ES-Thap11-ChIP-Seq(GSE51522)/Homer	RACTACAACTCCCAGVAKGC	1e-25	-59.24	0	40	0.0333	111.2	0.0033
JunB(bZIP)/DendriticCells-Junb-ChIP-Seq(GSE36099)/Homer	RATGASTCAT	1e-25	-58.81	0	144	0.1199	1480.3	0.0445
Fra1(bZIP)/BT549-Fra1-ChIP-Seq(GSE46166)/Homer	NNATGASTCATH	1e-24	-56.72	0	143	0.1191	1496.5	0.045
BATF(bZIP)/Th17-BATF-ChIP-Seq(GSE39756)/Homer	DATGASTCAT	1e-22	-52.52	0	156	0.1299	1795.9	0.054
Fra2(bZIP)/Striatum-Fra2-ChIP-Seq(GSE43429)/Homer	GGATGACTCATC	1e-22	-52.17	0	126	0.1049	1282.3	0.0385
Atf3(bZIP)/GBM-ATF3-ChIP-Seq(GSE33912)/Homer	DATGASTCATHN	1e-22	-51.46	0	158	0.1316	1851.8	0.0557
Chop(bZIP)/MEF-Chop-ChIP-Seq(GSE35681)/Homer	ATTGCATCAT	1e-22	-51.15	0	91	0.0758	748.7	0.0225
AP-1(bZIP)/ThioMac-PU.1-ChIP-Seq(GSE21512)/Homer	VTGACTCATC	1e-21	-49.9	0	171	0.1424	2122.6	0.0638
PPARa(NR),DR1/Liver-Ppara-ChIP-Seq(GSE47954)/Homer	VNAGGKCAAAGGTCA	1e-21	-49.6	0	264	0.2198	4002.6	0.1203
Fosl2(bZIP)/3T3L1-Fosl2-ChIP-Seq(GSE56872)/Homer	NATGASTCABNN	1e-20	-47.8	0	95	0.0791	848	0.0255
ETS(ETS)/Promoter/Homer	AACCGGAAGT	1e-19	-44.74	0	139	0.1157	1636.8	0.0492
Klf9(Zf)/GBM-Klf9-ChIP-Seq(GSE62211)/Homer	GCCACRCCCACY	1e-19	-44.65	0	231	0.1923	3448.9	0.1037
CRE(bZIP)/Promoter/Homer	CSGTGACGTCAC	1e-19	-44.6	0	102	0.0849	1002.4	0.0301
Elk4(ETS)/Hela-Elk4-ChIP-Seq(GSE31477)/Homer	NRYTTCCGGY	1e-18	-42.27	0	222	0.1848	3328.6	0.1
KLF5(Zf)/LoVo-KLF5-ChIP-Seq(GSE49402)/Homer	DGGGYGKGGC	1e-18	-42.27	0	515	0.4288	10219.4	0.3071
Elk1(ETS)/Hela-Elk1-ChIP-Seq(GSE31477)/Homer	HACTTCCGGY	1e-18	-41.59	0	220	0.1832	3306.6	0.0994
bZIP50(bZIP)/colamp-bZIP50-DAP-Seq(GSE60143)/Homer	GATGACGTCA	1e-17	-40.67	0	218	0.1815	3291.1	0.0989
RXR(NR),DR1/3T3L1-RXR-ChIP-Seq(GSE13511)/Homer	TAGGGCAAAGGTCA	1e-17	-39.53	0	284	0.2365	4767.8	0.1433
GFY-Staf(?,Zf)/Promoter/Homer	RACTACAATTCCCAGAAKGC	1e-16	-39.11	0	43	0.0358	230.2	0.0069
TGA1(bZIP)/colamp-TGA1-DAP-Seq(GSE60143)/Homer	TGACGTCAKC	1e-16	-39.01	0	110	0.0916	1227.2	0.0369
Jun-AP1(bZIP)/K562-cJun-ChIP-Seq(GSE31477)/Homer	GATGASTCATCN	1e-16	-39	0	72	0.06	611.6	0.0184
MITF(bHLH)/MastCells-MITF-ChIP-Seq(GSE48085)/Homer	RTCATGTGAC	1e-16	-38.57	0	228	0.1898	3568.1	0.1072
GABPA(ETS)/Jurkat-GABPa-ChIP-Seq(GSE17954)/Homer	RACCGGAAGT	1e-15	-36.49	0	247	0.2057	4051.8	0.1218
EBF2(EBF)/BrownAdipose-EBF2-ChIP-Seq(GSE97114)/Homer	NABTCCCWDGGGAVH	1e-15	-35.98	0	249	0.2073	4113.2	0.1236
Bach2(bZIP)/OCILy7-Bach2-ChIP-Seq(GSE44420)/Homer	TGCTGAGTCA	1e-15	-35.64	0	61	0.0508	490.6	0.0147
TGA10(bZIP)/colamp-TGA10-DAP-Seq(GSE60143)/Homer	ATGACGTC	1e-15	-34.67	0	138	0.1149	1833.6	0.0551
Fli1(ETS)/CD8-FLI-ChIP-Seq(GSE20898)/Homer	NRYTTCCGGH	1e-14	-33.12	0	298	0.2481	5337	0.1604
Maz(Zf)/HepG2-Maz-ChIP-Seq(GSE31477)/Homer	GGGGGGGG	1e-14	-32.89	0	498	0.4147	10264.2	0.3085
AARE(HLH)/mES-cMyc-ChIP-Seq/Homer	GATTGCATCA	1e-14	-32.5	0	47	0.0391	330.7	0.0099
NLP7(RWPRK)/col-NLP7-DAP-Seq(GSE60143)/Homer	TGRCCYTTCR	1e-14	-32.44	0	384	0.3197	7423.6	0.2231
ETV4(ETS)/HepG2-ETV4-ChIP-Seq(ENCODE)/Homer	ACCGGAAGTG	1e-13	-31.76	0	316	0.2631	5818.8	0.1749
PPARE(NR),DR1/3T3L1-Pparg-ChIP-Seq(GSE13511)/Homer	TGACCTTTGCCCCA	1e-13	-31.33	0	230	0.1915	3860.1	0.116
ELF1(ETS)/Jurkat-ELF1-ChIP-Seq(SRA014231)/Homer	AVCCGGAAGT	1e-13	-30.93	0	198	0.1649	3173.9	0.0954
TGA9(bZIP)/colamp-TGA9-DAP-Seq(GSE60143)/Homer	VTGACGTC	1e-13	-30.77	0	218	0.1815	3615	0.1087
JunD(bZIP)/K562-JunD-ChIP-Seq/Homer	ATGACGTCATCN	1e-12	-29.33	0	40	0.0333	268.8	0.0081
KLF14(Zf)/HEK293-KLF14.GFP-ChIP-Seq(GSE58341)/Homer	RGKGGGCGKGGC	1e-12	-29.25	0	617	0.5137	13622.7	0.4094
TGA5(bZIP)/col-TGA5-DAP-Seq(GSE60143)/Homer	NNGATGACGTCATCN	1e-12	-28.1	0	39	0.0325	266.1	0.008
Etv2(ETS)/ES-ER71-ChIP-Seq(GSE59402)/Homer	NNAYTTCCTGHN	1e-12	-27.93	0	219	0.1823	3744.6	0.1125
SPCH(bHLH)/Seedling-SPCH-ChIP-Seq(GSE57497)/Homer	WNBCACGTGA	1e-11	-27.51	0	251	0.209	4488.6	0.1349
TFE3(bHLH)/MEF-TFE3-ChIP-Seq(GSE75757)/Homer	GTCACGTGACYV	1e-11	-27.37	0	44	0.0366	340.7	0.0102
TGA6(bZIP)/colamp-TGA6-DAP-Seq(GSE60143)/Homer	TGACGTCABC	1e-11	-27.33	0	134	0.1116	1944.6	0.0584
BIM3(bHLH)/col-BIM3-DAP-Seq(GSE60143)/Homer	TWVTCACGTGAB	1e-11	-27.07	0	57	0.0475	536.9	0.0161
ETV1(ETS)/GIST48-ETV1-ChIP-Seq(GSE22441)/Homer	AACCGGAAGT	1e-11	-26.72	0	324	0.2698	6249.9	0.1878
HY5(bZIP)/colamp-HY5-DAP-Seq(GSE60143)/Homer	RRTSACGTSD	1e-11	-26.52	0	192	0.1599	3199.1	0.0962
MYB77(MYB)/col-MYB77-DAP-Seq(GSE60143)/Homer	NYAACBGYMC	1e-11	-26.19	0	243	0.2023	4361.5	0.1311
MYB(HTH)/ERMYB-Myb-ChIPSeq(GSE22095)/Homer	GGCVGTTR	1e-11	-25.67	0	334	0.2781	6546.3	0.1968
ETS1(ETS)/Jurkat-ETS1-ChIP-Seq(GSE17954)/Homer	ACAGGAAGTG	1e-11	-25.35	0	248	0.2065	4514.9	0.1357
TGA2(bZIP)/colamp-TGA2-DAP-Seq(GSE60143)/Homer	ACGTCAYCHH	1e-11	-25.34	0	140	0.1166	2126.7	0.0639
TGA3(bZIP)/colamp-TGA3-DAP-Seq(GSE60143)/Homer	WTGATGACGTCATCW	1e-10	-23.97	0	30	0.025	188.4	0.0057
EBF(EBF)/proBcell-EBF-ChIP-Seq(GSE21978)/Homer	DGTCCCYRGGGA	1e-10	-23.8	0	78	0.0649	949.3	0.0285
GFX(?)/Promoter/Homer	ATTCTCGCGAGA	1e-10	-23.56	0	20	0.0167	82.4	0.0025
GFY(?)/Promoter/Homer	ACTACAATTCCC	1e-09	-22.98	0	37	0.0308	289.9	0.0087
Elf4(ETS)/BMDM-Elf4-ChIP-Seq(GSE88699)/Homer	ACTTCCKGKT	1e-09	-22.88	0	238	0.1982	4395.1	0.1321
Nanog(Homeobox)/mES-Nanog-ChIP-Seq(GSE11724)/Homer	RGCCATTAAC	1e-09	-21.93	0	636	0.5296	14642.1	0.4401
Atf1(bZIP)/K562-ATF1-ChIP-Seq(GSE31477)/Homer	GATGACGTCA	1e-09	-21.51	0	177	0.1474	3062.9	0.0921
CLOCK(bHLH)/Liver-Clock-ChIP-Seq(GSE39860)/Homer	GHCACGTG	1e-09	-21.18	0	148	0.1232	2436.2	0.0732
E2F4(E2F)/K562-E2F4-ChIP-Seq(GSE31477)/Homer	GGCGGGAAAH	1e-09	-21.17	0	218	0.1815	4011.5	0.1206
TGA4(bZIP)/colamp-TGA4-DAP-Seq(GSE60143)/Homer	RTGACGTCAKCW	1e-09	-20.85	0	74	0.0616	939	0.0282
PIF4(bHLH)/Seedling-PIF4-ChIP-Seq(GSE35315)/Homer	NNBCACGTGN	1e-09	-20.84	0	255	0.2123	4897.9	0.1472
E-box(bHLH)/Promoter/Homer	SSGGTCACGTGA	1e-09	-20.78	0	46	0.0383	452.5	0.0136
ZBTB33(Zf)/GM12878-ZBTB33-ChIP-Seq(GSE32465)/Homer	GGVTCTCGCGAGAAC	1e-08	-20.43	0	40	0.0333	363.9	0.0109
Cbf1(bHLH)/Yeast-Cbf1-ChIP-Seq(GSE29506)/Homer	TCACGTGAYH	1e-08	-20.39	0	85	0.0708	1159.3	0.0348
Rfx5(HTH)/GM12878-Rfx5-ChIP-Seq(GSE31477)/Homer	SCCTAGCAACAG	1e-08	-20.23	0	85	0.0708	1163.9	0.035
NFE2L2(bZIP)/HepG2-NFE2L2-ChIP-Seq(Encode)/Homer	AWWWTGCTGAGTCAT	1e-08	-19.85	0	21	0.0175	113.4	0.0034
BMYB(HTH)/Hela-BMYB-ChIP-Seq(GSE27030)/Homer	NHAACBGYYV	1e-08	-19.19	0	268	0.2231	5299.5	0.1593
Klf4(Zf)/mES-Klf4-ChIP-Seq(GSE11431)/Homer	GCCACACCCA	1e-08	-19.15	0	163	0.1357	2847.7	0.0856
RFX(HTH)/K562-RFX3-ChIP-Seq(SRA012198)/Homer	CGGTTGCCATGGCAAC	1e-08	-18.75	0	34	0.0283	294	0.0088
PIF5ox(bHLH)/Arabidopsis-PIF5ox-ChIP-Seq(GSE35062)/Homer	BCACGTGVDN	1e-08	-18.51	0	216	0.1799	4095.8	0.1231
USF1(bHLH)/GM12878-Usf1-ChIP-Seq(GSE32465)/Homer	SGTCACGTGR	1e-08	-18.49	0	128	0.1066	2104	0.0632
E-box/Arabidopsis-Promoters/Homer	GCCACGTG	1e-08	-18.49	0	134	0.1116	2233.5	0.0671
NF1-halfsite(CTF)/LNCaP-NF1-ChIP-Seq(Unpublished)/Homer	YTGCCAAG	1e-08	-18.43	0	356	0.2964	7523.7	0.2261
Atf2(bZIP)/3T3L1-Atf2-ChIP-Seq(GSE56872)/Homer	NRRTGACGTCAT	1e-07	-18.32	0	90	0.0749	1314.2	0.0395
Bach1(bZIP)/K562-Bach1-ChIP-Seq(GSE31477)/Homer	AWWNTGCTGAGTCAT	1e-07	-17.76	0	20	0.0167	116.8	0.0035
Rfx2(HTH)/LoVo-RFX2-ChIP-Seq(GSE49402)/Homer	GTTGCCATGGCAACM	1e-07	-17.75	0	35	0.0291	322.7	0.0097
Smad3(MAD)/NPC-Smad3-ChIP-Seq(GSE36673)/Homer	TWGTCTGV	1e-07	-17.53	0	496	0.413	11213.2	0.337
NF1(CTF)/LNCAP-NF1-ChIP-Seq(Unpublished)/Homer	CYTGGCABNSTGCCAR	1e-07	-17.38	0	117	0.0974	1907.8	0.0573
BMAL1(bHLH)/Liver-Bmal1-ChIP-Seq(GSE39860)/Homer	GNCACGTG	1e-07	-16.86	0	332	0.2764	7025.7	0.2112
AMYB(HTH)/Testes-AMYB-ChIP-Seq(GSE44588)/Homer	TGGCAGTTGG	1e-07	-16.77	0	270	0.2248	5491.8	0.1651
MNT(bHLH)/HepG2-MNT-ChIP-Seq(Encode)/Homer	DGCACACGTG	1e-07	-16.59	0	207	0.1724	3984.6	0.1198
NPAS(bHLH)/Liver-NPAS-ChIP-Seq(GSE39860)/Homer	NVCACGTG	1e-07	-16.55	0	307	0.2556	6420.4	0.193
c-Myc(bHLH)/LNCAP-cMyc-ChIP-Seq(Unpublished)/Homer	VCCACGTG	1e-07	-16.44	0	153	0.1274	2740.7	0.0824
RORgt(NR)/EL4-RORgt.Flag-ChIP-Seq(GSE56019)/Homer	AAYTAGGTCA	1e-07	-16.38	0	36	0.03	357.5	0.0107
RORgt(NR)/EL4-RORgt.Flag-ChIP-Seq(GSE56019)/Homer	AAYTAGGTCA	1e-07	-16.38	0	36	0.03	357.5	0.0107
CAMTA1(CAMTA)/col-CAMTA1-DAP-Seq(GSE60143)/Homer	WWAACGCGTT	1e-07	-16.38	0	148	0.1232	2630.8	0.0791
EWS:FLI1-fusion(ETS)/SK_N_MC-EWS:FLI1-ChIP-Seq(SRA014231)/Homer	VACAGGAAAT	1e-07	-16.31	0	134	0.1116	2320.4	0.0697
ERG(ETS)/VCaP-ERG-ChIP-Seq(GSE14097)/Homer	ACAGGAAGTG	1e-07	-16.22	0	315	0.2623	6642.5	0.1996
Max(bHLH)/K562-Max-ChIP-Seq(GSE31477)/Homer	RCCACGTGGYYN	1e-07	-16.2	0	153	0.1274	2751.4	0.0827
n-Myc(bHLH)/mES-nMyc-ChIP-Seq(GSE11431)/Homer	VRCCACGTGG	1e-06	-16.1	0	178	0.1482	3330.9	0.1001
MYB101(MYB)/colamp-MYB101-DAP-Seq(GSE60143)/Homer	TAACNRMY	1e-06	-15.71	0	309	0.2573	6527.1	0.1962
EHF(ETS)/LoVo-EHF-ChIP-Seq(GSE49402)/Homer	AVCAGGAAGT	1e-06	-15.33	0	247	0.2057	5019	0.1508
DPL-1(E2F)/cElegans-Adult-ChIP-Seq(modEncode)/Homer	TAGCGCGC	1e-06	-15.21	0	321	0.2673	6865	0.2063
NF-E2(bZIP)/K562-NFE2-ChIP-Seq(GSE31477)/Homer	GATGACTCAGCA	1e-06	-15.14	0	20	0.0167	137.7	0.0041
HNF4a(NR),DR1/HepG2-HNF4a-ChIP-Seq(GSE25021)/Homer	CARRGKBCAAAGTYCA	1e-06	-14.82	0	95	0.0791	1530.7	0.046
bHLHE40(bHLH)/HepG2-BHLHE40-ChIP-Seq(GSE31477)/Homer	KCACGTGMCN	1e-06	-14.72	0	97	0.0808	1576.9	0.0474
bHLH74(bHLH)/col-bHLH74-DAP-Seq(GSE60143)/Homer	DRATCACGTGAB	1e-06	-14.68	0	82	0.0683	1262.6	0.0379
Foxa2(Forkhead)/Liver-Foxa2-ChIP-Seq(GSE25694)/Homer	CYTGTTTACWYW	1e-06	-14.59	0	133	0.1107	2372.3	0.0713
BIM2(bHLH)/col-BIM2-DAP-Seq(GSE60143)/Homer	NNNNCACGTGNN	1e-06	-14.54	0	185	0.154	3576.6	0.1075
Nrf2(bZIP)/Lymphoblast-Nrf2-ChIP-Seq(GSE37589)/Homer	HTGCTGAGTCAT	1e-06	-14.36	0	19	0.0158	131.8	0.004
MYB3R5(MYB)/col-MYB3R5-DAP-Seq(GSE60143)/Homer	THYAACGGTHAWAWT	1e-06	-14.36	0	19	0.0158	131.2	0.0039
Nur77(NR)/K562-NR4A1-ChIP-Seq(GSE31363)/Homer	TGACCTTTNCNT	1e-06	-14.32	0	42	0.035	494.7	0.0149
WRKY28(WRKY)/col-WRKY28-DAP-Seq(GSE60143)/Homer	BGTTGACTWH	1e-06	-14.32	0	179	0.149	3447.9	0.1036
WRKY18(WRKY)/col-WRKY18-DAP-Seq(GSE60143)/Homer	NNNTTGACYWNNNNN	1e-06	-14.29	0	240	0.1998	4914.1	0.1477
WRKY25(WRKY)/colamp-WRKY25-DAP-Seq(GSE60143)/Homer	NNNNHRGTCAAMNNN	1e-06	-14.19	0	163	0.1357	3079.2	0.0925
Tgif2(Homeobox)/mES-Tgif2-ChIP-Seq(GSE55404)/Homer	TGTCANYT	1e-06	-14.19	0	488	0.4063	11281.7	0.3391
WRKY55(WRKY)/col-WRKY55-DAP-Seq(GSE60143)/Homer	NCGTTGACTT	1e-06	-14.17	0	171	0.1424	3267.1	0.0982
Tlx?(NR)/NPC-H3K4me1-ChIP-Seq(GSE16256)/Homer	CTGGCAGSCTGCCA	1e-06	-14.09	0	100	0.0833	1664.8	0.05
Atf7(bZIP)/3T3L1-Atf7-ChIP-Seq(GSE56872)/Homer	NGRTGACGTCAY	1e-05	-13.76	0	126	0.1049	2252.4	0.0677
O2(bZIP)/Corn-O2-ChIP-Seq(GSE63991)/Homer	GCTGACGTGGCA	1e-05	-13.76	0	48	0.04	615	0.0185
WRKY6(WRKY)/colamp-WRKY6-DAP-Seq(GSE60143)/Homer	NCGTTGACTWWD	1e-05	-13.66	0	130	0.1082	2347.7	0.0706
EBF1(EBF)/Near-E2A-ChIP-Seq(GSE21512)/Homer	GTCCCCWGGGGA	1e-05	-13.41	0	276	0.2298	5865.8	0.1763
c-Jun-CRE(bZIP)/K562-cJun-ChIP-Seq(GSE31477)/Homer	ATGACGTCATCY	1e-05	-13.4	0	80	0.0666	1263.2	0.038
TBP3(MYBrelated)/col-TBP3-DAP-Seq(GSE60143)/Homer	VYTAGGGCAN	1e-05	-13.23	0	140	0.1166	2597	0.0781
bHLHE41(bHLH)/proB-Bhlhe41-ChIP-Seq(GSE93764)/Homer	KCACGTGMCN	1e-05	-13.23	0	288	0.2398	6179	0.1857
PR(NR)/T47D-PR-ChIP-Seq(GSE31130)/Homer	VAGRACAKNCTGTBC	1e-05	-13.11	0	341	0.2839	7533.8	0.2264
NAM(NAC)/col-NAM-DAP-Seq(GSE60143)/Homer	RGTTRCGTRW	1e-05	-13.02	0	226	0.1882	4655.8	0.1399
Tgif1(Homeobox)/mES-Tgif1-ChIP-Seq(GSE55404)/Homer	YTGWCADY	1e-05	-12.94	0	446	0.3714	10281.1	0.309
GBF6(bZIP)/colamp-GBF6-DAP-Seq(GSE60143)/Homer	WWTGMCACGTCABCW	1e-05	-12.83	0	53	0.0441	733.2	0.022
Rfx1(HTH)/NPC-H3K4me1-ChIP-Seq(GSE16256)/Homer	KGTTGCCATGGCAA	1e-05	-12.79	0	53	0.0441	734.1	0.0221
TEAD1(TEAD)/HepG2-TEAD1-ChIP-Seq(Encode)/Homer	CYRCATTCCA	1e-05	-12.66	0	172	0.1432	3375.5	0.1015
Fox:Ebox(Forkhead,bHLH)/Panc1-Foxa2-ChIP-Seq(GSE47459)/Homer	NNNVCTGWGYAAACASN	1e-05	-12.65	0	153	0.1274	2928.8	0.088
SPDEF(ETS)/VCaP-SPDEF-ChIP-Seq(SRA014231)/Homer	ASWTCCTGBT	1e-05	-12.36	0	200	0.1665	4065.6	0.1222
Hoxa9(Homeobox)/ChickenMSG-Hoxa9.Flag-ChIP-Seq(GSE86088)/Homer	RGCAATNAAA	1e-05	-12.36	0	405	0.3372	9256.3	0.2782
HIF-1b(HLH)/T47D-HIF1b-ChIP-Seq(GSE59937)/Homer	RTACGTGC	1e-05	-12.32	0	257	0.214	5470.1	0.1644
ARE(NR)/LNCAP-AR-ChIP-Seq(GSE27824)/Homer	RGRACASNSTGTYCYB	1e-05	-12.32	0	55	0.0458	786.3	0.0236
WRKY75(WRKY)/col-WRKY75-DAP-Seq(GSE60143)/Homer	CGTTGACTWW	1e-05	-12.13	0	136	0.1132	2560.1	0.0769
Isl1(Homeobox)/Neuron-Isl1-ChIP-Seq(GSE31456)/Homer	CTAATKGV	1e-05	-11.98	0	281	0.234	6098.8	0.1833
ERF8(AP2EREBP)/colamp-ERF8-DAP-Seq(GSE60143)/Homer	CGCCGYCATW	1e-05	-11.96	0	359	0.2989	8094.8	0.2433
WRKY15(WRKY)/col-WRKY15-DAP-Seq(GSE60143)/Homer	VGTTGACTWW	1e-05	-11.75	0.0001	140	0.1166	2673.9	0.0804
WRKY71(WRKY)/col-WRKY71-DAP-Seq(GSE60143)/Homer	CKTTGACYWW	1e-05	-11.56	0.0001	110	0.0916	1993.9	0.0599
ATAF1(NAC)/col-ATAF1-DAP-Seq(GSE60143)/Homer	YACGTMAY	1e-05	-11.54	0.0001	462	0.3847	10838.5	0.3258
Arnt:Ahr(bHLH)/MCF7-Arnt-ChIP-Seq(Lo_et_al.)/Homer	TBGCACGCAA	1e-05	-11.52	0.0001	156	0.1299	3062.1	0.092
Foxh1(Forkhead)/hESC-FOXH1-ChIP-Seq(GSE29422)/Homer	NNTGTGGATTSS	0.0001	-11.46	0.0001	109	0.0908	1975.4	0.0594
GRE(NR),IR3/RAW264.7-GRE-ChIP-Seq(Unpublished)/Homer	VAGRACAKWCTGTYC	0.0001	-11.42	0.0001	50	0.0416	712.3	0.0214
WRKY33(WRKY)/col-WRKY33-DAP-Seq(GSE60143)/Homer	CGTTGACYAW	0.0001	-11.22	0.0001	115	0.0958	2123.1	0.0638
ELF5(ETS)/T47D-ELF5-ChIP-Seq(GSE30407)/Homer	ACVAGGAAGT	0.0001	-11.19	0.0001	152	0.1266	2987.3	0.0898
WRKY29(WRKY)/colamp-WRKY29-DAP-Seq(GSE60143)/Homer	MGTTGACTTT	0.0001	-11.16	0.0001	145	0.1207	2823.1	0.0849
WRKY24(WRKY)/colamp-WRKY24-DAP-Seq(GSE60143)/Homer	CGTTGACTWW	0.0001	-11.16	0.0001	121	0.1007	2264.3	0.0681
BIM1(bHLH)/colamp-BIM1-DAP-Seq(GSE60143)/Homer	NNNNNNVTCACGTGM	0.0001	-10.87	0.0001	37	0.0308	476.6	0.0143
WRKY31(WRKY)/colamp-WRKY31-DAP-Seq(GSE60143)/Homer	NCGTTGACTWWK	0.0001	-10.86	0.0001	106	0.0883	1936.5	0.0582
Usf2(bHLH)/C2C12-Usf2-ChIP-Seq(GSE36030)/Homer	GTCACGTGGT	0.0001	-10.68	0.0001	102	0.0849	1855	0.0558
LXH9(Homeobox)/Hct116-LXH9.V5-ChIP-Seq(GSE116822)/Homer	NGCTAATTAG	0.0001	-10.64	0.0002	214	0.1782	4527.1	0.1361
CArG(MADS)/PUER-Srf-ChIP-Seq(Sullivan_et_al.)/Homer	CCATATATGGNM	0.0001	-10.46	0.0002	59	0.0491	925	0.0278
p73(p53)/Trachea-p73-ChIP-Seq(PRJNA310161)/Homer	NRRRCAWGTCCDGRCATGYY	0.0001	-10.45	0.0002	15	0.0125	115.7	0.0035
AT3G10030(Trihelix)/colamp-AT3G10030-DAP-Seq(GSE60143)/Homer	GCCGTTAA	0.0001	-10.39	0.0002	91	0.0758	1620.8	0.0487
WRKY26(WRKY)/colamp-WRKY26-DAP-Seq(GSE60143)/Homer	CGTTGACTWDKN	0.0001	-10.3	0.0002	79	0.0658	1358.7	0.0408
TEAD3(TEA)/HepG2-TEAD3-ChIP-Seq(Encode)/Homer	TRCATTCCAG	0.0001	-10.3	0.0002	192	0.1599	4010.4	0.1205
YY1(Zf)/Promoter/Homer	CAAGATGGCGGC	0.0001	-10.29	0.0002	35	0.0291	452.2	0.0136
WRKY27(WRKY)/colamp-WRKY27-DAP-Seq(GSE60143)/Homer	NHGTTGACYTWD	0.0001	-10.17	0.0002	122	0.1016	2341	0.0704
BOS1(MYB)/col-BOS1-DAP-Seq(GSE60143)/Homer	NNRCCTAACT	0.0001	-10.17	0.0002	156	0.1299	3145.3	0.0945
Foxo1(Forkhead)/RAW-Foxo1-ChIP-Seq(Fan_et_al.)/Homer	CTGTTTAC	0.0001	-10.15	0.0002	290	0.2415	6479.6	0.1947
ABI5(bZIP)/col-ABI5-DAP-Seq(GSE60143)/Homer	GCCACGTG	0.0001	-10.07	0.0003	101	0.0841	1861.2	0.0559
LBD23(LOBAS2)/colamp-LBD23-DAP-Seq(GSE60143)/Homer	GCGNAWWWTNCGCYW	0.0001	-9.889	0.0003	280	0.2331	6247.1	0.1878
X-box(HTH)/NPC-H3K4me1-ChIP-Seq(GSE16256)/Homer	GGTTGCCATGGCAA	0.0001	-9.643	0.0004	26	0.0216	302.4	0.0091
ZNF143|STAF(Zf)/CUTLL-ZNF143-ChIP-Seq(GSE29600)/Homer	ATTTCCCAGVAKSCY	0.0001	-9.593	0.0004	85	0.0708	1522.5	0.0458
PIF7(bHLH)/col-PIF7-DAP-Seq(GSE60143)/Homer	CCACGTGGNH	0.0001	-9.565	0.0004	58	0.0483	934.3	0.0281
bHLH34(bHLH)/colamp-bHLH34-DAP-Seq(GSE60143)/Homer	HGWGRHWGACACGTG	0.0001	-9.53	0.0004	70	0.0583	1193.3	0.0359
MYB81(MYB)/col-MYB81-DAP-Seq(GSE60143)/Homer	NWAACSGWTWNN	0.0001	-9.456	0.0005	208	0.1732	4468.5	0.1343
ERF4(AP2EREBP)/colamp-ERF4-DAP-Seq(GSE60143)/Homer	WDWTGGCGGCGG	0.0001	-9.433	0.0005	356	0.2964	8254.5	0.2481
ETS:RUNX(ETS,Runt)/Jurkat-RUNX1-ChIP-Seq(GSE17954)/Homer	RCAGGATGTGGT	0.001	-9.047	0.0007	30	0.025	387.1	0.0116
bZIP3(bZIP)/col-bZIP3-DAP-Seq(GSE60143)/Homer	DWKNHSACGTGGCAD	0.001	-8.882	0.0008	97	0.0808	1830.4	0.055
bZIP52(bZIP)/colamp-bZIP52-DAP-Seq(GSE60143)/Homer	NDNHCAGCTGTCANN	0.001	-8.835	0.0008	213	0.1774	4643.5	0.1396
ZNF467(Zf)/HEK293-ZNF467.GFP-ChIP-Seq(GSE58341)/Homer	TGGGGAAGGGCM	0.001	-8.831	0.0008	226	0.1882	4970.8	0.1494
FEA4(bZIP)/Corn-FEA4-ChIP-Seq(GSE61954)/Homer	TGACGTCACS	0.001	-8.81	0.0008	235	0.1957	5199.9	0.1563
AtGRF6(GRF)/col-AtGRF6-DAP-Seq(GSE60143)/Homer	NTGTCAGADNNNNNN	0.001	-8.797	0.0008	193	0.1607	4147.1	0.1246
SeqBias: polyA-repeat	AAAAAAAAAA	0.001	-8.797	0.0008	1149	0.9567	30991.8	0.9315
CEBP:CEBP(bZIP)/MEF-Chop-ChIP-Seq(GSE35681)/Homer	NTNATGCAAYMNNHTGMAAY	0.001	-8.651	0.001	34	0.0283	473.9	0.0142
MYB65(MYB)/colamp-MYB65-DAP-Seq(GSE60143)/Homer	RACNGTTA	0.001	-8.594	0.001	155	0.1291	3227.5	0.097
THRb(NR)/Liver-NR1A2-ChIP-Seq(GSE52613)/Homer	TRAGGTCA	0.001	-8.586	0.001	656	0.5462	16452.6	0.4945
Foxa3(Forkhead)/Liver-Foxa3-ChIP-Seq(GSE77670)/Homer	BSNTGTTTACWYWGN	0.001	-8.572	0.001	56	0.0466	928.3	0.0279
MafK(bZIP)/C2C12-MafK-ChIP-Seq(GSE36030)/Homer	GCTGASTCAGCA	0.001	-8.535	0.0011	47	0.0391	739.8	0.0222
bZIP48(bZIP)/colamp-bZIP48-DAP-Seq(GSE60143)/Homer	DDWWKVTSACGTGGC	0.001	-8.378	0.0012	69	0.0575	1220.2	0.0367
At4g36780(BZR)/col-At4g36780-DAP-Seq(GSE60143)/Homer	NNNNNNCACGTGNNN	0.001	-8.367	0.0012	71	0.0591	1265.6	0.038
CRF10(AP2EREBP)/col100-CRF10-DAP-Seq(GSE60143)/Homer	DCCGCCGYHA	0.001	-8.346	0.0013	436	0.363	10488.8	0.3152
CTCF(Zf)/CD4+-CTCF-ChIP-Seq(Barski_et_al.)/Homer	AYAGTGCCMYCTRGTGGCCA	0.001	-8.339	0.0013	39	0.0325	581	0.0175
WRKY3(WRKY)/col-WRKY3-DAP-Seq(GSE60143)/Homer	NCKTTGACYDDN	0.001	-8.332	0.0013	86	0.0716	1606.4	0.0483
WRKY50(WRKY)/col-WRKY50-DAP-Seq(GSE60143)/Homer	NNTTGACTWNNGNNN	0.001	-8.29	0.0013	144	0.1199	2981.1	0.0896
MYB70(MYB)/col-MYB70-DAP-Seq(GSE60143)/Homer	WTAACNGTTA	0.001	-8.288	0.0013	197	0.164	4288.5	0.1289
Pknox1(Homeobox)/ES-Prep1-ChIP-Seq(GSE63282)/Homer	SCTGTCAVTCAV	0.001	-8.159	0.0015	48	0.04	773.5	0.0232
IBL1(bHLH)/Seedling-IBL1-ChIP-Seq(GSE51120)/Homer	CACGTGCC	0.001	-8.149	0.0015	456	0.3797	11047.3	0.332
TEAD4(TEA)/Tropoblast-Tead4-ChIP-Seq(GSE37350)/Homer	CCWGGAATGY	0.001	-8.135	0.0015	147	0.1224	3065.4	0.0921
AREB3(bZIP)/col-AREB3-DAP-Seq(GSE60143)/Homer	NKGMCACGTGDCMNN	0.001	-8.127	0.0015	68	0.0566	1209.7	0.0364
ABF2(bZIP)/col-ABF2-DAP-Seq(GSE60143)/Homer	KGMCACGTGDCMHHH	0.001	-8.086	0.0016	50	0.0416	818.3	0.0246
Pbx3(Homeobox)/GM12878-PBX3-ChIP-Seq(GSE32465)/Homer	SCTGTCAMTCAN	0.001	-7.985	0.0017	46	0.0383	737.7	0.0222
AT1G72740(MYBrelated)/colamp-AT1G72740-DAP-Seq(GSE60143)/Homer	NNWWAMCCTAAHWNN	0.001	-7.928	0.0018	147	0.1224	3080.1	0.0926
Tbx20(T-box)/Heart-Tbx20-ChIP-Seq(GSE29636)/Homer	GGTGYTGACAGS	0.001	-7.871	0.0019	44	0.0366	699.4	0.021
WRKY20(WRKY)/col-WRKY20-DAP-Seq(GSE60143)/Homer	CKTTGACYWD	0.001	-7.817	0.002	103	0.0858	2030.6	0.061
bZIP68(bZIP)/col-bZIP68-DAP-Seq(GSE60143)/Homer	WGCCACGTGK	0.001	-7.772	0.0021	73	0.0608	1338.3	0.0402
RORg(NR)/Liver-Rorc-ChIP-Seq(GSE101115)/Homer	WAABTAGGTCAV	0.001	-7.761	0.0021	23	0.0192	286	0.0086
PBX1(Homeobox)/MCF7-PBX1-ChIP-Seq(GSE28007)/Homer	GSCTGTCACTCA	0.001	-7.664	0.0023	20	0.0167	234.1	0.007
Hoxd10(Homeobox)/ChickenMSG-Hoxd10.Flag-ChIP-Seq(GSE86088)/Homer	GGCMATGAAA	0.001	-7.647	0.0023	171	0.1424	3694	0.111
Stat3(Stat)/mES-Stat3-ChIP-Seq(GSE11431)/Homer	CTTCCGGGAA	0.001	-7.623	0.0024	100	0.0833	1971.6	0.0593
Esrrb(NR)/mES-Esrrb-ChIP-Seq(GSE11431)/Homer	KTGACCTTGA	0.001	-7.476	0.0027	119	0.0991	2433.1	0.0731
FHY3(FAR1)/Arabidopsis-FHY3-ChIP-Seq(GSE30711)/Homer	HHCACGCGCBTN	0.001	-7.43	0.0029	115	0.0958	2340.9	0.0704
c-Myc(bHLH)/mES-cMyc-ChIP-Seq(GSE11431)/Homer	VVCCACGTGG	0.001	-7.402	0.0029	112	0.0933	2270	0.0682
DEAR2(AP2EREBP)/colamp-DEAR2-DAP-Seq(GSE60143)/Homer	HCACCGACAWHD	0.001	-7.399	0.0029	215	0.179	4820.2	0.1449
MYB98(MYB)/col-MYB98-DAP-Seq(GSE60143)/Homer	NWDCCGTTAC	0.001	-7.329	0.0031	43	0.0358	698	0.021
WRKY47(WRKY)/colamp-WRKY47-DAP-Seq(GSE60143)/Homer	WAAGTCAACGBT	0.001	-7.287	0.0032	37	0.0308	573.1	0.0172
WRKY40(WRKY)/colamp-WRKY40-DAP-Seq(GSE60143)/Homer	AHWAGTCAAC	0.001	-7.126	0.0038	80	0.0666	1532.7	0.0461
MYB73(MYB)/col-MYB73-DAP-Seq(GSE60143)/Homer	NNNNHAACNGHHDHN	0.001	-7.1	0.0039	251	0.209	5770.3	0.1734
MYB3R4(MYB)/col-MYB3R4-DAP-Seq(GSE60143)/Homer	AWWTAACCGTTR	0.001	-7.057	0.004	26	0.0216	359.7	0.0108
bZIP28(bZIP)/col-bZIP28-DAP-Seq(GSE60143)/Homer	TGCCACGTSABH	0.001	-7.025	0.0041	58	0.0483	1036.1	0.0311
GT3a(Trihelix)/col-GT3a-DAP-Seq(GSE60143)/Homer	WNACACGTGTYWWAW	0.001	-6.983	0.0043	34	0.0283	521.8	0.0157
MYB88(MYB)/col-MYB88-DAP-Seq(GSE60143)/Homer	HNACGCTCCT	0.001	-6.97	0.0043	533	0.4438	13283.7	0.3992
Smad2(MAD)/ES-SMAD2-ChIP-Seq(GSE29422)/Homer	CTGTCTGG	0.001	-6.968	0.0043	298	0.2481	7003.1	0.2105
HIF-1a(bHLH)/MCF7-HIF1a-ChIP-Seq(GSE28352)/Homer	TACGTGCV	0.01	-6.894	0.0046	75	0.0624	1429.2	0.043
Egr2(Zf)/Thymocytes-Egr2-ChIP-Seq(GSE34254)/Homer	NGCGTGGGCGGR	0.01	-6.822	0.0049	85	0.0708	1666.6	0.0501
Unknown3/Arabidopsis-Promoters/Homer	AYTAAACCGG	0.01	-6.793	0.0051	32	0.0266	486.1	0.0146
PHA-4(Forkhead)/cElegans-Embryos-PHA4-ChIP-Seq(modEncode)/Homer	KTGTTTGC	0.01	-6.782	0.0051	412	0.343	10040.7	0.3018
WRKY65(WRKY)/colamp-WRKY65-DAP-Seq(GSE60143)/Homer	AWWWAGTCAACG	0.01	-6.711	0.0054	65	0.0541	1209.9	0.0364
AT5G05550(Trihelix)/col-AT5G05550-DAP-Seq(GSE60143)/Homer	HDNHDTCKCCGGMGA	0.01	-6.673	0.0056	321	0.2673	7640.6	0.2296
Foxo3(Forkhead)/U2OS-Foxo3-ChIP-Seq(E-MTAB-2701)/Homer	DGTAAACA	0.01	-6.672	0.0056	107	0.0891	2199.2	0.0661
MafA(bZIP)/Islet-MafA-ChIP-Seq(GSE30298)/Homer	TGCTGACTCA	0.01	-6.665	0.0056	134	0.1116	2857.2	0.0859
ERF115(AP2EREBP)/colamp-ERF115-DAP-Seq(GSE60143)/Homer	WTKRCGGCGB	0.01	-6.654	0.0057	451	0.3755	11104.1	0.3337
Hoxa10(Homeobox)/ChickenMSG-Hoxa10.Flag-ChIP-Seq(GSE86088)/Homer	GGYAATGAAA	0.01	-6.65	0.0057	91	0.0758	1818.5	0.0547
Lhx3(Homeobox)/Neuron-Lhx3-ChIP-Seq(GSE31456)/Homer	ADBTAATTAR	0.01	-6.638	0.0057	230	0.1915	5278	0.1586
Stat3+il21(Stat)/CD4-Stat3-ChIP-Seq(GSE19198)/Homer	SVYTTCCNGGAARB	0.01	-6.598	0.0059	119	0.0991	2495.4	0.075
SeqBias: CG-repeat	CGCGCGCGCG	0.01	-6.596	0.0059	566	0.4713	14238.8	0.428
ABF1(bZIP)/Arabidopsis-ABF1-ChIP-Seq(GSE80564)/Homer	CACGTGGC	0.01	-6.592	0.0059	200	0.1665	4516.9	0.1358
SOC1(MADS)/Seedling-SOC1-ChIP-Seq(GSE45846)/Homer	TWCCAWWTWTGG	0.01	-6.492	0.0065	58	0.0483	1061	0.0319
GRE(NR),IR3/A549-GR-ChIP-Seq(GSE32465)/Homer	NRGVACABNVTGTYCY	0.01	-6.491	0.0065	28	0.0233	414.9	0.0125
Tcfcp2l1(CP2)/mES-Tcfcp2l1-ChIP-Seq(GSE11431)/Homer	NRAACCRGTTYRAACCRGYT	0.01	-6.463	0.0066	34	0.0283	538.6	0.0162
GBF5(bZIP)/colamp-GBF5-DAP-Seq(GSE60143)/Homer	WKNWSACGTGGCAWN	0.01	-6.451	0.0067	58	0.0483	1063	0.032
Six2(Homeobox)/NephronProgenitor-Six2-ChIP-Seq(GSE39837)/Homer	GWAAYHTGAKMC	0.01	-6.407	0.0069	151	0.1257	3299.5	0.0992
AT2G31460(REMB3)/col-AT2G31460-DAP-Seq(GSE60143)/Homer	WNWARWDGAAATGAT	0.01	-6.397	0.007	60	0.05	1111	0.0334
MYB57(MYB)/col-MYB57-DAP-Seq(GSE60143)/Homer	TTACCTAACT	0.01	-6.377	0.0071	72	0.06	1389	0.0417
HOXA9(Homeobox)/HSC-Hoxa9-ChIP-Seq(GSE33509)/Homer	GGCCATAAATCA	0.01	-6.359	0.0072	99	0.0824	2028.3	0.061
KLF10(Zf)/HEK293-KLF10.GFP-ChIP-Seq(GSE58341)/Homer	GGGGGTGTGTCC	0.01	-6.329	0.0074	163	0.1357	3606.9	0.1084
Hoxd13(Homeobox)/ChickenMSG-Hoxd13.Flag-ChIP-Seq(GSE86088)/Homer	NCYAATAAAA	0.01	-6.304	0.0075	227	0.189	5237	0.1574
E2F3(E2F)/MEF-E2F3-ChIP-Seq(GSE71376)/Homer	BTKGGCGGGAAA	0.01	-6.284	0.0077	236	0.1965	5470.1	0.1644
Ets1-distal(ETS)/CD4+-PolII-ChIP-Seq(Barski_et_al.)/Homer	MACAGGAAGT	0.01	-6.252	0.0079	51	0.0425	915.6	0.0275
ABR1(AP2EREBP)/colamp-ABR1-DAP-Seq(GSE60143)/Homer	AAATGGCGGCGG	0.01	-6.22	0.0081	310	0.2581	7406.6	0.2226
MYB33(MYB)/col-MYB33-DAP-Seq(GSE60143)/Homer	DDTYNGTTAN	0.01	-6.099	0.0091	232	0.1932	5387.9	0.1619
AT1G71450(AP2EREBP)/col-AT1G71450-DAP-Seq(GSE60143)/Homer	DHDWTGTCGGTG	0.01	-6.05	0.0095	386	0.3214	9443.3	0.2838
TEAD(TEA)/Fibroblast-PU.1-ChIP-Seq(Unpublished)/Homer	YCWGGAATGY	0.01	-6.032	0.0097	108	0.0899	2269	0.0682
AT2G33550(Trihelix)/colamp-AT2G33550-DAP-Seq(GSE60143)/Homer	TTTAAGGGCAYTTTT	0.01	-5.928	0.0107	275	0.229	6524.5	0.1961
GBF3(bZIP)/Arabidopsis-GBF3-ChIP-Seq(GSE80564)/Homer	TGCCACGTSAYC	0.01	-5.916	0.0108	78	0.0649	1556.8	0.0468
Rfx6(HTH)/Min6b1-Rfx6.HA-ChIP-Seq(GSE62844)/Homer	TGTTKCCTAGCAACM	0.01	-5.849	0.0115	198	0.1649	4540	0.1365
bZIP53(bZIP)/colamp-bZIP53-DAP-Seq(GSE60143)/Homer	NDNHSACGTGKMNNN	0.01	-5.842	0.0115	63	0.0525	1209.8	0.0364
Hoxa13(Homeobox)/ChickenMSG-Hoxa13.Flag-ChIP-Seq(GSE86088)/Homer	CYHATAAAAN	0.01	-5.83	0.0116	337	0.2806	8169.7	0.2455
ELF3(ETS)/PDAC-ELF3-ChIP-Seq(GSE64557)/Homer	ANCAGGAAGT	0.01	-5.74	0.0126	120	0.0999	2586.1	0.0777
ERF11(AP2EREBP)/col-ERF11-DAP-Seq(GSE60143)/Homer	RTGGCGGCGG	0.01	-5.728	0.0127	319	0.2656	7706.9	0.2316
HOXB13(Homeobox)/ProstateTumor-HOXB13-ChIP-Seq(GSE56288)/Homer	TTTTATKRGG	0.01	-5.651	0.0137	153	0.1274	3417.7	0.1027
AT1G28160(AP2EREBP)/colamp-AT1G28160-DAP-Seq(GSE60143)/Homer	GGCGGCGG	0.01	-5.612	0.0142	548	0.4563	13893.4	0.4176
p53(p53)/Saos-p53-ChIP-Seq(GSE15780)/Homer	RRCATGYCYRGRCATGYYYN	0.01	-5.576	0.0146	19	0.0158	261.8	0.0079
p53(p53)/Saos-p53-ChIP-Seq/Homer	RRCATGYCYRGRCATGYYYN	0.01	-5.576	0.0146	19	0.0158	261.8	0.0079
NFAT(RHD)/Jurkat-NFATC1-ChIP-Seq(Jolma_et_al.)/Homer	ATTTTCCATT	0.01	-5.525	0.0153	133	0.1107	2927.7	0.088
SVP(MADS)/col-SVP-DAP-Seq(GSE60143)/Homer	ANTTWCCHAATTTGG	0.01	-5.475	0.016	82	0.0683	1680.2	0.0505
FOXK1(Forkhead)/HEK293-FOXK1-ChIP-Seq(GSE51673)/Homer	NVWTGTTTAC	0.01	-5.442	0.0165	143	0.1191	3186	0.0958
PGR(NR)/EndoStromal-PGR-ChIP-Seq(GSE69539)/Homer	AAGAACATWHTGTTC	0.01	-5.436	0.0165	35	0.0291	597.8	0.018
At5g18450(AP2EREBP)/col-At5g18450-DAP-Seq(GSE60143)/Homer	CACCGCTT	0.01	-5.393	0.0172	438	0.3647	10935.8	0.3287
RAP212(AP2EREBP)/col-RAP212-DAP-Seq(GSE60143)/Homer	CGCCGCCATTTT	0.01	-5.392	0.0172	271	0.2256	6486.2	0.1949
RAP26(AP2EREBP)/colamp-RAP26-DAP-Seq(GSE60143)/Homer	HDATGGCGGCGG	0.01	-5.374	0.0174	381	0.3172	9405.3	0.2827
RRTF1(AP2EREBP)/colamp-RRTF1-DAP-Seq(GSE60143)/Homer	CCGCCGCHATTT	0.01	-5.357	0.0176	72	0.06	1449.9	0.0436
At1g36060(AP2EREBP)/colamp-At1g36060-DAP-Seq(GSE60143)/Homer	NNWWKGTCGGTG	0.01	-5.314	0.0183	134	0.1116	2971.1	0.0893
MYB116(MYB)/colamp-MYB116-DAP-Seq(GSE60143)/Homer	AGTTAGGCAN	0.01	-5.307	0.0184	106	0.0883	2276.7	0.0684
STAT4(Stat)/CD4-Stat4-ChIP-Seq(GSE22104)/Homer	NYTTCCWGGAAR	0.01	-5.285	0.0187	138	0.1149	3074.4	0.0924
MYB118(MYB)/colamp-MYB118-DAP-Seq(GSE60143)/Homer	TAWCCGTTAC	0.01	-5.274	0.0189	43	0.0358	781.1	0.0235
Initiator/Drosophila-Promoters/Homer	NTCAGTYG	0.01	-5.267	0.0189	310	0.2581	7530.9	0.2263
MYB3R1(MYB)/col-MYB3R1-DAP-Seq(GSE60143)/Homer	WWDTDACCGTTR	0.01	-5.261	0.019	37	0.0308	648.2	0.0195
MafB(bZIP)/BMM-Mafb-ChIP-Seq(GSE75722)/Homer	WNTGCTGASTCAGCANWTTY	0.01	-5.255	0.019	70	0.0583	1408.9	0.0423
Meis1(Homeobox)/MastCells-Meis1-ChIP-Seq(GSE48085)/Homer	VGCTGWCAVB	0.01	-5.222	0.0196	263	0.219	6298.3	0.1893
At1g78700(BZR)/col-At1g78700-DAP-Seq(GSE60143)/Homer	NNNNCACGTGNNNNN	0.01	-5.159	0.0208	64	0.0533	1272.2	0.0382
DMRT6(DM)/Testis-DMRT6-ChIP-Seq(GSE60440)/Homer	YDGHTACAWTGTADC	0.01	-5.155	0.0208	32	0.0266	543.5	0.0163
RORa(NR)/Liver-Rora-ChIP-Seq(GSE101115)/Homer	AAWCTAGGTCARDNN	0.01	-5.154	0.0208	27	0.0225	436.9	0.0131
TEAD2(TEA)/Py2T-Tead2-ChIP-Seq(GSE55709)/Homer	CCWGGAATGY	0.01	-5.148	0.0208	88	0.0733	1848.6	0.0556
bZIP16(bZIP)/colamp-bZIP16-DAP-Seq(GSE60143)/Homer	TGCCACGTGD	0.01	-5.147	0.0208	55	0.0458	1062.8	0.0319
ZNF341(Zf)/EBV-ZNF341-ChIP-Seq(GSE113194)/Homer	GGAACAGCCG	0.01	-5.103	0.0216	142	0.1182	3192.9	0.096
ATHB7(Homeobox)/col-ATHB7-DAP-Seq(GSE60143)/Homer	AATGATTG	0.01	-5.092	0.0217	108	0.0899	2343.7	0.0704
NAP(NAC)/col-NAP-DAP-Seq(GSE60143)/Homer	ARGTTACGTRTN	0.01	-5.05	0.0226	154	0.1282	3501.5	0.1052
SRS7(SRS)/colamp-SRS7-DAP-Seq(GSE60143)/Homer	HATAGGTTTH	0.01	-5.003	0.0236	484	0.403	12244.9	0.368
Pho4(bHLH)/Yeast-Pho4-ChIP-Seq(GSE29506)/Homer	AAGCACGTGBGD	0.01	-4.938	0.0251	52	0.0433	1004.1	0.0302
Six1(Homeobox)/Myoblast-Six1-ChIP-Chip(GSE20150)/Homer	GKVTCADRTTWC	0.01	-4.934	0.0251	39	0.0325	707	0.0213
ZNF7(Zf)/HepG2-ZNF7.Flag-ChIP-Seq(Encode)/Homer	CTGCCWVCTTTTRTA	0.01	-4.891	0.0261	81	0.0674	1697.1	0.051
WRKY42(WRKY)/colamp-WRKY42-DAP-Seq(GSE60143)/Homer	NAAAGTCAACGN	0.01	-4.874	0.0265	49	0.0408	938.9	0.0282
HAT2(Homeobox)/colamp-HAT2-DAP-Seq(GSE60143)/Homer	CYAATSATTR	0.01	-4.815	0.028	118	0.0983	2616.8	0.0787
MYB105(MYB)/colamp-MYB105-DAP-Seq(GSE60143)/Homer	RATWCCGTTA	0.01	-4.76	0.0295	82	0.0683	1731.2	0.052
MYB119(MYB)/colamp-MYB119-DAP-Seq(GSE60143)/Homer	YRACCGTTACDD	0.01	-4.725	0.0304	42	0.035	786	0.0236
Pho2(bHLH)/Yeast-Pho2-ChIP-Seq(GSE29506)/Homer	CCCACGTGCT	0.01	-4.695	0.0312	110	0.0916	2427.2	0.073
PBX2(Homeobox)/K562-PBX2-ChIP-Seq(Encode)/Homer	RTGATTKATRGN	0.01	-4.683	0.0315	114	0.0949	2528.2	0.076
NPAS2(bHLH)/Liver-NPAS2-ChIP-Seq(GSE39860)/Homer	KCCACGTGAC	0.01	-4.656	0.0322	212	0.1765	5038.5	0.1514
RUNX(Runt)/HPC7-Runx1-ChIP-Seq(GSE22178)/Homer	SAAACCACAG	0.01	-4.643	0.0325	105	0.0874	2307	0.0693
WRKY14(WRKY)/colamp-WRKY14-DAP-Seq(GSE60143)/Homer	NCGTTGACTTTN	0.01	-4.612	0.0335	63	0.0525	1283.6	0.0386
WRKY22(WRKY)/colamp-WRKY22-DAP-Seq(GSE60143)/Homer	WWAAAGTCAACK	0.1	-4.597	0.0339	70	0.0583	1452.3	0.0436
ZSCAN22(Zf)/HEK293-ZSCAN22.GFP-ChIP-Seq(GSE58341)/Homer	SMCAGTCWGAKGGAGGAGGC	0.1	-4.552	0.0353	25	0.0208	415.8	0.0125
Replumless(BLH)/Arabidopsis-RPL.GFP-ChIP-Seq(GSE78727)/Homer	HGTCWHATCA	0.1	-4.524	0.0362	155	0.1291	3582.8	0.1077
Pdx1(Homeobox)/Islet-Pdx1-ChIP-Seq(SRA008281)/Homer	YCATYAATCA	0.1	-4.509	0.0366	129	0.1074	2922.5	0.0878
FOXP1(Forkhead)/H9-FOXP1-ChIP-Seq(GSE31006)/Homer	NYYTGTTTACHN	0.1	-4.507	0.0366	62	0.0516	1266.6	0.0381
Bcl6(Zf)/Liver-Bcl6-ChIP-Seq(GSE31578)/Homer	NNNCTTTCCAGGAAA	0.1	-4.465	0.038	198	0.1649	4698.6	0.1412
bZIP44(bZIP)/colamp-bZIP44-DAP-Seq(GSE60143)/Homer	NDTGCCACGTCAGCH	0.1	-4.445	0.0386	9	0.0075	100.3	0.003
HAT1(Homeobox)/col-HAT1-DAP-Seq(GSE60143)/Homer	SCAATCATTGNN	0.1	-4.402	0.0402	27	0.0225	464.5	0.014
GRF9(GRF)/colamp-GRF9-DAP-Seq(GSE60143)/Homer	NWCTGACANNNNNNN	0.1	-4.397	0.0403	131	0.1091	2984.2	0.0897
bHLH80(bHLH)/col-bHLH80-DAP-Seq(GSE60143)/Homer	NNNNDCAASTTGHNN	0.1	-4.389	0.0405	134	0.1116	3061.6	0.092
VND6(NAC)/col-VND6-DAP-Seq(GSE60143)/Homer	DCTTNHTTTTYAMGY	0.1	-4.364	0.0413	135	0.1124	3089.7	0.0929
NFAT:AP1(RHD,bZIP)/Jurkat-NFATC1-ChIP-Seq(Jolma_et_al.)/Homer	SARTGGAAAAWRTGAGTCAB	0.1	-4.352	0.0417	27	0.0225	466.3	0.014
GATA:SCL(Zf,bHLH)/Ter119-SCL-ChIP-Seq(GSE18720)/Homer	CRGCTGBNGNSNNSAGATAA	0.1	-4.324	0.0427	20	0.0167	317.2	0.0095
AT2G38300(G2like)/col-AT2G38300-DAP-Seq(GSE60143)/Homer	ADRGAATGTT	0.1	-4.306	0.0434	195	0.1624	4641	0.1395
SPL5(SBP)/colamp-SPL5-DAP-Seq(GSE60143)/Homer	NNHGTACGGHNN	0.1	-4.273	0.0447	57	0.0475	1162.9	0.035
TF3A(C2H2)/col-TF3A-DAP-Seq(GSE60143)/Homer	NNDDGAGGAGGWNNN	0.1	-4.242	0.046	264	0.2198	6459.6	0.1941
WRKY30(WRKY)/colamp-WRKY30-DAP-Seq(GSE60143)/Homer	CGTTGACTTN	0.1	-4.233	0.0462	35	0.0291	650.1	0.0195
Hoxd11(Homeobox)/ChickenMSG-Hoxd11.Flag-ChIP-Seq(GSE86088)/Homer	VGCCATAAAA	0.1	-4.162	0.0495	323	0.2689	8040.7	0.2417
WRKY43(WRKY)/colamp-WRKY43-DAP-Seq(GSE60143)/Homer	NCGTTGACTTTT	0.1	-4.15	0.0499	46	0.0383	909.3	0.0273
PU.1(ETS)/ThioMac-PU.1-ChIP-Seq(GSE21512)/Homer	AGAGGAAGTG	0.1	-4.123	0.0511	83	0.0691	1806.9	0.0543
PRDM15(Zf)/ESC-Prdm15-ChIP-Seq(GSE73694)/Homer	YCCDNTCCAGGTTTT	0.1	-4.095	0.0524	190	0.1582	4537.6	0.1364
AGL63(MADS)/col-AGL63-DAP-Seq(GSE60143)/Homer	TTCCAAWWWTGG	0.1	-4.064	0.0539	113	0.0941	2562.9	0.077
SPL14(SBP)/col-SPL14-DAP-Seq(GSE60143)/Homer	NNWHTGTACGGAHNH	0.1	-4.053	0.0543	22	0.0183	369.6	0.0111
DREB19(AP2EREBP)/colamp-DREB19-DAP-Seq(GSE60143)/Homer	AATGTCGGTK	0.1	-4.052	0.0543	102	0.0849	2286.2	0.0687
ZML1(C2C2gata)/colamp-ZML1-DAP-Seq(GSE60143)/Homer	ATCWYRACCGTTSRW	0.1	-4.034	0.055	3	0.0025	16	0.0005
ERRg(NR)/Kidney-ESRRG-ChIP-Seq(GSE104905)/Homer	GTGACCTTGRVN	0.1	-3.991	0.0573	144	0.1199	3360.4	0.101
At2g33710(AP2EREBP)/colamp-At2g33710-DAP-Seq(GSE60143)/Homer	WTKGCGGCKR	0.1	-3.98	0.0577	470	0.3913	12042.1	0.3619
AGL16(MADS)/col-AGL16-DAP-Seq(GSE60143)/Homer	TWCCHWATWDGGAAA	0.1	-3.934	0.0602	17	0.0142	267.6	0.008
LBD13(LOBAS2)/colamp-LBD13-DAP-Seq(GSE60143)/Homer	KCCGTNWTTTBCGGC	0.1	-3.93	0.0603	264	0.2198	6506.9	0.1956
LBD2(LOBAS2)/colamp-LBD2-DAP-Seq(GSE60143)/Homer	TCCGAWTTTTTCGGN	0.1	-3.92	0.0607	62	0.0516	1307.6	0.0393
AT3G42860(zfGRF)/col-AT3G42860-DAP-Seq(GSE60143)/Homer	CGTTGACTTN	0.1	-3.905	0.0614	31	0.0258	575.3	0.0173
MYB56(MYB)/colamp-MYB56-DAP-Seq(GSE60143)/Homer	HTAACGRMHY	0.1	-3.896	0.0618	110	0.0916	2503.9	0.0753
SeqBias: A/T bias	WWWWWWWWWW	0.1	-3.85	0.0645	839	0.6986	22319.7	0.6708
Rbpj1(?)/Panc1-Rbpj1-ChIP-Seq(GSE47459)/Homer	HTTTCCCASG	0.1	-3.842	0.0648	237	0.1973	5805.8	0.1745
AGL15(MADS)/col-AGL15-DAP-Seq(GSE60143)/Homer	TTTCCHWATWDGGAA	0.1	-3.79	0.0681	27	0.0225	490.4	0.0147
bHLH157(bHLH)/col-bHLH157-DAP-Seq(GSE60143)/Homer	KACACGTCTCTY	0.1	-3.783	0.0683	35	0.0291	673.4	0.0202
RAP211(AP2EREBP)/colamp-RAP211-DAP-Seq(GSE60143)/Homer	RGCCGGCYWW	0.1	-3.778	0.0685	520	0.433	13448.7	0.4042
SpiB(ETS)/OCILY3-SPIB-ChIP-Seq(GSE56857)/Homer	AAAGRGGAAGTG	0.1	-3.726	0.0719	38	0.0316	746.4	0.0224
Hoxc9(Homeobox)/Ainv15-Hoxc9-ChIP-Seq(GSE21812)/Homer	GGCCATAAATCA	0.1	-3.714	0.0726	73	0.0608	1593.6	0.0479
RBFox2(?)/Heart-RBFox2-CLIP-Seq(GSE57926)/Homer	TGCATGCA	0.1	-3.709	0.0727	297	0.2473	7421	0.223
bHLH28(bHLH)/col-bHLH28-DAP-Seq(GSE60143)/Homer	NHHTGTACGGAH	0.1	-3.705	0.0727	34	0.0283	654.6	0.0197
Egr1(Zf)/K562-Egr1-ChIP-Seq(GSE32465)/Homer	TGCGTGGGYG	0.1	-3.699	0.073	223	0.1857	5457.9	0.164
STAT5(Stat)/mCD4+-Stat5-ChIP-Seq(GSE12346)/Homer	RTTTCTNAGAAA	0.1	-3.692	0.0733	49	0.0408	1009.6	0.0303
Nkx6.1(Homeobox)/Islet-Nkx6.1-ChIP-Seq(GSE40975)/Homer	GKTAATGR	0.1	-3.666	0.075	320	0.2664	8043.5	0.2418
ANAC042(NAC)/col-ANAC042-DAP-Seq(GSE60143)/Homer	CGTNDHNDHNACGKY	0.1	-3.656	0.0756	219	0.1823	5359	0.1611
SPL15(SBP)/colamp-SPL15-DAP-Seq(GSE60143)/Homer	WDWMMGTACADW	0.1	-3.654	0.0756	165	0.1374	3944.4	0.1185
CDX4(Homeobox)/ZebrafishEmbryos-Cdx4.Myc-ChIP-Seq(GSE48254)/Homer	NGYCATAAAWCH	0.1	-3.65	0.0756	124	0.1032	2886.1	0.0867
E2F6(E2F)/Hela-E2F6-ChIP-Seq(GSE31477)/Homer	GGCGGGAARN	0.1	-3.631	0.0767	197	0.164	4783.3	0.1438
At5g65130(AP2EREBP)/colamp-At5g65130-DAP-Seq(GSE60143)/Homer	CCRCCGACAWTN	0.1	-3.61	0.0782	81	0.0674	1801.1	0.0541
SPL9(SBP)/colamp-SPL9-DAP-Seq(GSE60143)/Homer	BTGTACTT	0.1	-3.573	0.0809	269	0.224	6696.5	0.2013
MYB62(MYB)/colamp-MYB62-DAP-Seq(GSE60143)/Homer	NTACCTAACT	0.1	-3.559	0.0818	186	0.1549	4505.9	0.1354
COUP-TFII(NR)/K562-NR2F1-ChIP-Seq(Encode)/Homer	GKBCARAGGTCA	0.1	-3.545	0.0827	293	0.244	7341.1	0.2206
ATHB6(Homeobox)/col-ATHB6-DAP-Seq(GSE60143)/Homer	AATGATTG	0.1	-3.542	0.0827	168	0.1399	4038	0.1214
ANAC016(NAC)/col-ANAC016-DAP-Seq(GSE60143)/Homer	WNCTTGNNNNNCAMG	0.1	-3.509	0.0853	104	0.0866	2391.7	0.0719
IRF1(IRF)/PBMC-IRF1-ChIP-Seq(GSE43036)/Homer	GAAAGTGAAAGT	0.1	-3.482	0.0873	23	0.0192	414.9	0.0125
ANAC057(NAC)/colamp-ANAC057-DAP-Seq(GSE60143)/Homer	DVCKTGNNNNNCAMG	0.1	-3.478	0.0874	92	0.0766	2090.7	0.0628
Hoxa11(Homeobox)/ChickenMSG-Hoxa11.Flag-ChIP-Seq(GSE86088)/Homer	TTTTATGGCM	0.1	-3.465	0.0883	306	0.2548	7703.9	0.2315
SPL1(SBP)/colamp-SPL1-DAP-Seq(GSE60143)/Homer	HYGTACDTWH	0.1	-3.454	0.0891	201	0.1674	4914.8	0.1477
DMRT1(DM)/Testis-DMRT1-ChIP-Seq(GSE64892)/Homer	TWGHWACAWTGTWDC	0.1	-3.416	0.0922	36	0.03	717.8	0.0216
ANAC070(NAC)/colamp-ANAC070-DAP-Seq(GSE60143)/Homer	CTTRHDNHNBAAGHW	0.1	-3.408	0.0927	133	0.1107	3146.9	0.0946
Six4(Homeobox)/MCF7-SIX4-ChIP-Seq(Encode)/Homer	TGWAAYCTGABACCB	0.1	-3.391	0.094	11	0.0092	160.2	0.0048
PUCHI(AP2EREBP)/colamp-PUCHI-DAP-Seq(GSE60143)/Homer	GCGCCGTY	0.1	-3.378	0.0949	316	0.2631	7987.5	0.2401
Smad4(MAD)/ESC-SMAD4-ChIP-Seq(GSE29422)/Homer	VBSYGTCTGG	0.1	-3.371	0.0954	291	0.2423	7318.6	0.22
Knotted(Homeobox)/Corn-KN1-ChIP-Seq(GSE39161)/Homer	GAYGNGACRGGN	0.1	-3.364	0.0958	250	0.2082	6225.7	0.1871
Nr5a2(NR)/mES-Nr5a2-ChIP-Seq(GSE19019)/Homer	BTCAAGGTCA	0.1	-3.356	0.0963	91	0.0758	2077.1	0.0624
STAT1(Stat)/HelaS3-STAT1-ChIP-Seq(GSE12782)/Homer	NATTTCCNGGAAAT	0.1	-3.348	0.0968	44	0.0366	912.4	0.0274
ZNF189(Zf)/HEK293-ZNF189.GFP-ChIP-Seq(GSE58341)/Homer	TGGAACAGMA	0.1	-3.335	0.0977	133	0.1107	3155.3	0.0948
At5g08750(C3H)/col-At5g08750-DAP-Seq(GSE60143)/Homer	NWDTTGCGGCTR	0.1	-3.334	0.0977	82	0.0683	1853	0.0557
WRKY45(WRKY)/col-WRKY45-DAP-Seq(GSE60143)/Homer	HNNNKTTGACTWWNH	0.1	-3.333	0.0977	49	0.0408	1034.9	0.0311
SPL11(SBP)/col100-SPL11-DAP-Seq(GSE60143)/Homer	YTGTACTTBH	0.1	-3.318	0.0986	79	0.0658	1778.8	0.0535
FOXA1(Forkhead)/LNCAP-FOXA1-ChIP-Seq(GSE27824)/Homer	WAAGTAAACA	0.1	-3.309	0.0993	160	0.1332	3860.6	0.116
ANAC094(NAC)/col-ANAC094-DAP-Seq(GSE60143)/Homer	DVCGTRNNNNNYACG	0.1	-3.287	0.1012	109	0.0908	2544	0.0765
ANAC038(NAC)/col-ANAC038-DAP-Seq(GSE60143)/Homer	ACACGTWAYC	0.1	-3.258	0.1039	318	0.2648	8063.7	0.2424
Hoxb4(Homeobox)/ES-Hoxb4-ChIP-Seq(GSE34014)/Homer	TGATTRATGGCY	0.1	-3.253	0.1042	28	0.0233	539.6	0.0162
Unknown1/Arabidopsis-Promoters/Homer	RGGGTAWWWTHGTAA	0.1	-3.191	0.1105	13	0.0108	207.2	0.0062
MYB55(MYB)/colamp-MYB55-DAP-Seq(GSE60143)/Homer	YACCWAMC	0.1	-3.17	0.1126	134	0.1116	3202.8	0.0963
ZNF711(Zf)/SHSY5Y-ZNF711-ChIP-Seq(GSE20673)/Homer	AGGCCTAG	0.1	-3.158	0.1136	478	0.398	12426.5	0.3735
bZIP42(bZIP)/colamp-bZIP42-DAP-Seq(GSE60143)/Homer	GCCACGTCAGCA	0.1	-3.156	0.1136	2	0.0017	9.6	0.0003
RUNX2(Runt)/PCa-RUNX2-ChIP-Seq(GSE33889)/Homer	NWAACCACADNN	0.1	-3.147	0.1142	113	0.0941	2662.1	0.08
At1g75490(AP2EREBP)/colamp-At1g75490-DAP-Seq(GSE60143)/Homer	CACCGMCT	0.1	-3.101	0.1193	376	0.3131	9661	0.2904
ERF13(AP2EREBP)/colamp-ERF13-DAP-Seq(GSE60143)/Homer	TYAGCCGCCATT	0.1	-3.097	0.1194	336	0.2798	8579.8	0.2579
AT3G57600(AP2EREBP)/col-AT3G57600-DAP-Seq(GSE60143)/Homer	GGCGGTGG	0.1	-3.095	0.1194	320	0.2664	8148.5	0.2449
ERF5(AP2EREBP)/colamp-ERF5-DAP-Seq(GSE60143)/Homer	DCMGCCGCCA	0.1	-3.064	0.1228	232	0.1932	5797.5	0.1742
ESE3(AP2EREBP)/col-ESE3-DAP-Seq(GSE60143)/Homer	GACGGTGG	0.1	-3.052	0.124	396	0.3297	10213.6	0.307
IRF8(IRF)/BMDM-IRF8-ChIP-Seq(GSE77884)/Homer	GRAASTGAAAST	0.1	-3.047	0.1243	50	0.0416	1080	0.0325
STAT6(Stat)/Macrophage-Stat6-ChIP-Seq(GSE38377)/Homer	TTCCKNAGAA	0.1	-3.025	0.1267	72	0.06	1630.4	0.049
KAN2(G2like)/colamp-KAN2-DAP-Seq(GSE60143)/Homer	ATATTCTY	0.1	-3.009	0.1284	184	0.1532	4534.3	0.1363
AIL7(AP2EREBP)/colamp-AIL7-DAP-Seq(GSE60143)/Homer	KCACRAWTYYCGAGG	0.1	-2.992	0.1303	75	0.0624	1709.2	0.0514
SeqBias: GA-repeat	GAGAGAGAGA	0.1	-2.991	0.1303	946	0.7877	25531.8	0.7674
WT1(Zf)/Kidney-WT1-ChIP-Seq(GSE90016)/Homer	MCTCCCMCRCAB	0.1	-2.96	0.1338	174	0.1449	4278.2	0.1286
At4g16750(AP2EREBP)/col-At4g16750-DAP-Seq(GSE60143)/Homer	HACCGACAHA	0.1	-2.892	0.1429	118	0.0983	2823.8	0.0849
RUNX1(Runt)/Jurkat-RUNX1-ChIP-Seq(GSE29180)/Homer	AAACCACARM	0.1	-2.876	0.1447	140	0.1166	3398.7	0.1021
EWS:ERG-fusion(ETS)/CADO_ES1-EWS:ERG-ChIP-Seq(SRA014231)/Homer	ATTTCCTGTN	0.1	-2.857	0.1472	105	0.0874	2491.4	0.0749
AT2G40260(G2like)/colamp-AT2G40260-DAP-Seq(GSE60143)/Homer	WAAAYATTCTTT	0.1	-2.841	0.1491	213	0.1774	5330.1	0.1602
Trl(Zf)/S2-GAGAfactor-ChIP-Seq(GSE40646)/Homer	RGAGAGAG	0.1	-2.84	0.1491	520	0.433	13650.4	0.4103
FOXK2(Forkhead)/U2OS-FOXK2-ChIP-Seq(E-MTAB-2204)/Homer	SCHTGTTTACAT	0.1	-2.802	0.1543	86	0.0716	2009.7	0.0604
CELF2(RRM)/JSL1-CELF2-CLIP-Seq(GSE71264)/Homer	RGTGTCAG	0.1	-2.794	0.1551	53	0.0441	1175.9	0.0353
LBD18(LOBAS2)/colamp-LBD18-DAP-Seq(GSE60143)/Homer	CKGAWWTTCHGS	0.1	-2.793	0.1551	385	0.3206	9970.3	0.2997
DREB2(AP2EREBP)/col-DREB2-DAP-Seq(GSE60143)/Homer	TMACCGACATWA	0.1	-2.78	0.1565	78	0.0649	1808	0.0543
JGL(C2H2)/col-JGL-DAP-Seq(GSE60143)/Homer	ACYTTCAGTT	0.1	-2.756	0.1599	213	0.1774	5346	0.1607
ATHB24(ZFHD)/colamp-ATHB24-DAP-Seq(GSE60143)/Homer	TAATTAAS	0.1	-2.747	0.161	93	0.0774	2195.3	0.066
ZNF652/HepG2-ZNF652.Flag-ChIP-Seq(Encode)/Homer	TTAACCCTTTVNKKN	0.1	-2.728	0.1637	35	0.0291	737.7	0.0222
ZFX(Zf)/mES-Zfx-ChIP-Seq(GSE11431)/Homer	AGGCCTRG	0.1	-2.696	0.1685	301	0.2506	7716.5	0.2319
MYB58(MYB)/colamp-MYB58-DAP-Seq(GSE60143)/Homer	YYYACCWACC	0.1	-2.683	0.1704	121	0.1007	2929.3	0.088
NF1:FOXA1(CTF,Forkhead)/LNCAP-FOXA1-ChIP-Seq(GSE27824)/Homer	WNTGTTTRYTTTGGCA	0.1	-2.676	0.1711	9	0.0075	140	0.0042
DEL2(E2FDP)/col-DEL2-DAP-Seq(GSE60143)/Homer	WTTTCSCGCC	0.1	-2.667	0.1722	96	0.0799	2282.4	0.0686
ANL2(HB)/col-ANL2-DAP-Seq(GSE60143)/Homer	CATTAATTGC	0.1	-2.665	0.1722	71	0.0591	1641	0.0493
ERF9(AP2EREBP)/colamp-ERF9-DAP-Seq(GSE60143)/Homer	AWATGGCGGCGG	0.1	-2.663	0.1722	147	0.1224	3613.3	0.1086
AT4G18450(AP2EREBP)/col-AT4G18450-DAP-Seq(GSE60143)/Homer	ATGGCGGCKG	0.1	-2.657	0.1726	212	0.1765	5336.7	0.1604
Rap210(AP2EREBP)/col-Rap210-DAP-Seq(GSE60143)/Homer	TGTCGGCA	0.1	-2.652	0.173	103	0.0858	2465.5	0.0741
CEJ1(AP2EREBP)/col-CEJ1-DAP-Seq(GSE60143)/Homer	WWTGTCGGTG	0.1	-2.644	0.1739	164	0.1366	4064.9	0.1222
OCT:OCT-short(POU,Homeobox)/NPC-OCT6-ChIP-Seq(GSE43916)/Homer	ATGCATWATGCATRW	0.1	-2.644	0.1739	90	0.0749	2131	0.064
dof42(C2C2dof)/col-dof42-DAP-Seq(GSE60143)/Homer	AAAAAGGC	0.1	-2.642	0.1739	87	0.0724	2053.3	0.0617
ERF3(AP2EREBP)/colamp-ERF3-DAP-Seq(GSE60143)/Homer	ATGGCGGCGG	0.1	-2.621	0.1768	258	0.2148	6574.8	0.1976
ATHB18(Homeobox)/colamp-ATHB18-DAP-Seq(GSE60143)/Homer	YCAATSATTG	0.1	-2.61	0.1782	26	0.0216	528.4	0.0159
Oct11(POU,Homeobox)/NCIH1048-POU2F3-ChIP-seq(GSE115123)/Homer	GATTTGCATA	0.1	-2.598	0.18	43	0.0358	943.9	0.0284
COUP-TFII(NR)/Artia-Nr2f2-ChIP-Seq(GSE46497)/Homer	AGRGGTCA	0.1	-2.593	0.1804	332	0.2764	8576.3	0.2578
caudal(Homeobox)/Drosophila-Embryos-ChIP-Chip(modEncode)/Homer	GGYCATAAAW	0.1	-2.567	0.1847	105	0.0874	2528.7	0.076
HINFP(Zf)/K562-HINFP.eGFP-ChIP-Seq(Encode)/Homer	TWVGGTCCGC	0.1	-2.564	0.1849	140	0.1166	3444.2	0.1035
ERF104(AP2EREBP)/col-ERF104-DAP-Seq(GSE60143)/Homer	GGCGGCGG	0.1	-2.554	0.1862	384	0.3197	9997.5	0.3005
ANAC083(NAC)/col-ANAC083-DAP-Seq(GSE60143)/Homer	CKTRWNNNWYAMGTA	0.1	-2.535	0.1894	82	0.0683	1937.4	0.0582
FOXM1(Forkhead)/MCF7-FOXM1-ChIP-Seq(GSE72977)/Homer	TRTTTACTTW	0.1	-2.533	0.1894	134	0.1116	3291.3	0.0989
VND2(NAC)/col-VND2-DAP-Seq(GSE60143)/Homer	DNCKTNNNNNNNAAG	0.1	-2.507	0.1939	102	0.0849	2458.7	0.0739
ATHB15(HB)/col-ATHB15-DAP-Seq(GSE60143)/Homer	GYAATSATTA	0.1	-2.453	0.2042	46	0.0383	1030.4	0.031
E2F(E2F)/Hela-CellCycle-Expression/Homer	TTSGCGCGAAAA	0.1	-2.441	0.2061	19	0.0158	372.6	0.0112
STZ(C2H2)/colamp-STZ-DAP-Seq(GSE60143)/Homer	HNBTCACT	0.1	-2.42	0.21	785	0.6536	21111.7	0.6345
RUNX-AML(Runt)/CD4+-PolII-ChIP-Seq(Barski_et_al.)/Homer	GCTGTGGTTW	0.1	-2.372	0.2198	98	0.0816	2372.7	0.0713
FOXA1(Forkhead)/MCF7-FOXA1-ChIP-Seq(GSE26831)/Homer	WAAGTAAACA	0.1	-2.36	0.2219	129	0.1074	3186.7	0.0958
CRC(C2C2YABBY)/col-CRC-DAP-Seq(GSE60143)/Homer	TWATSATA	0.1	-2.351	0.2233	154	0.1282	3848.8	0.1157
AT3G58630(Trihelix)/col-AT3G58630-DAP-Seq(GSE60143)/Homer	TCTCCGGCGA	0.1	-2.349	0.2233	53	0.0441	1216.5	0.0366
MafF(bZIP)/HepG2-MafF-ChIP-Seq(GSE31477)/Homer	HWWGTCAGCAWWTTT	0.1	-2.349	0.2233	43	0.0358	964	0.029
PHV(HB)/col-PHV-DAP-Seq(GSE60143)/Homer	RTAATSATTA	0.1	-2.342	0.2237	54	0.045	1242.7	0.0373
ERF73(AP2EREBP)/col-ERF73-DAP-Seq(GSE60143)/Homer	CCGCCGCC	0.1	-2.341	0.2237	313	0.2606	8118.7	0.244
AP-2gamma(AP2)/MCF7-TFAP2C-ChIP-Seq(GSE21234)/Homer	SCCTSAGGSCAW	0.1	-2.34	0.2237	295	0.2456	7631.7	0.2294
Nr5a2(NR)/Pancreas-LRH1-ChIP-Seq(GSE34295)/Homer	BTCAAGGTCA	0.1	-2.333	0.2241	115	0.0958	2822.3	0.0848
Unknown1(NR/Ini-like)/Drosophila-Promoters/Homer	MYGGTCACACTG	0.1	-2.315	0.2278	33	0.0275	718.4	0.0216
Zic(Zf)/Cerebellum-ZIC1.2-ChIP-Seq(GSE60731)/Homer	CCTGCTGAGH	1	-2.269	0.238	169	0.1407	4261.1	0.1281
TATA-Box(TBP)/Promoter/Homer	CCTTTTAWAGSC	1	-2.231	0.2467	161	0.1341	4055.9	0.1219
Mef2d(MADS)/Retina-Mef2d-ChIP-Seq(GSE61391)/Homer	GCTATTTTTAGC	1	-2.222	0.2483	30	0.025	651.4	0.0196
ERF15(AP2EREBP)/colamp-ERF15-DAP-Seq(GSE60143)/Homer	WDHAGCMGCCAT	1	-2.22	0.2483	530	0.4413	14083.5	0.4233
At4g18890(BZR)/col-At4g18890-DAP-Seq(GSE60143)/Homer	NDBRCACGTGYR	1	-2.22	0.2483	36	0.03	800.6	0.0241
MYB67(MYB)/col-MYB67-DAP-Seq(GSE60143)/Homer	YYYACCTAAC	1	-2.206	0.2506	117	0.0974	2894.9	0.087
PU.1-IRF(ETS:IRF)/Bcell-PU.1-ChIP-Seq(GSE21512)/Homer	MGGAAGTGAAAC	1	-2.2	0.2515	202	0.1682	5156.3	0.155
SPL13(SBP)/col-SPL13-DAP-Seq(GSE60143)/Homer	WAHTGTACGGAH	1	-2.149	0.264	9	0.0075	156.5	0.0047
ERF1(AP2EREBP)/colamp-ERF1-DAP-Seq(GSE60143)/Homer	GGCGGCTR	1	-2.144	0.2647	291	0.2423	7569	0.2275
REF6(Zf)/Arabidopsis-REF6-ChIP-Seq(GSE106942)/Homer	TVCTCTGTTT	1	-2.134	0.2668	77	0.0641	1857.4	0.0558
dHNF4(NR)/Fly-HNF4-ChIP-Seq(GSE73675)/Homer	GGTCCAAAGTCCAMT	1	-2.131	0.267	7	0.0058	113.8	0.0034
ATHB21(HB)/colamp-ATHB21-DAP-Seq(GSE60143)/Homer	YCAATWAT	1	-2.127	0.2674	65	0.0541	1547.4	0.0465
IRF:BATF(IRF:bZIP)/pDC-Irf8-ChIP-Seq(GSE66899)/Homer	CTTTCANTATGACTV	1	-2.107	0.2722	16	0.0133	319.2	0.0096
ERF105(AP2EREBP)/colamp-ERF105-DAP-Seq(GSE60143)/Homer	TGGCGGCT	1	-2.093	0.2756	416	0.3464	10987.7	0.3302
AT1G69570(C2C2dof)/col-AT1G69570-DAP-Seq(GSE60143)/Homer	WAAAAGTGHH	1	-2.083	0.2776	172	0.1432	4376.8	0.1315
ATHB25(ZFHD)/colamp-ATHB25-DAP-Seq(GSE60143)/Homer	TAATTAVB	1	-2.08	0.2779	139	0.1157	3497	0.1051
LOB(LOBAS2)/col-LOB-DAP-Seq(GSE60143)/Homer	CGCCGKAWWTTHCGS	1	-2.077	0.278	95	0.0791	2335.6	0.0702
CAMTA5(CAMTA)/col-CAMTA5-DAP-Seq(GSE60143)/Homer	ACGCGTTTTANACRC	1	-2.074	0.2783	45	0.0375	1040.5	0.0313
ZNF528(Zf)/HEK293-ZNF528.GFP-ChIP-Seq(GSE58341)/Homer	AGAAATGACTTCCCT	1	-2.068	0.2786	2	0.0017	17.5	0.0005
GT1(Trihelix)/col-GT1-DAP-Seq(GSE60143)/Homer	TTAACCATGGTTAAD	1	-2.068	0.2786	2	0.0017	17.6	0.0005
T1ISRE(IRF)/ThioMac-Ifnb-Expression/Homer	ACTTTCGTTTCT	1	-2.068	0.2786	3	0.0025	34.2	0.001
NeuroD1(bHLH)/Islet-NeuroD1-ChIP-Seq(GSE30298)/Homer	GCCATCTGTT	1	-2.064	0.2786	134	0.1116	3367.8	0.1012
NFkB-p65-Rel(RHD)/ThioMac-LPS-Expression(GSE23622)/Homer	GGAAATTCCC	1	-2.03	0.2875	10	0.0083	183.9	0.0055
ATHB23(ZFHD)/col-ATHB23-DAP-Seq(GSE60143)/Homer	HTAATTARNN	1	-2.002	0.295	111	0.0924	2768.4	0.0832
ERF7(AP2EREBP)/col-ERF7-DAP-Seq(GSE60143)/Homer	ATGRCGGCGG	1	-2	0.2951	387	0.3222	10219.2	0.3071
TR4(NR),DR1/Hela-TR4-ChIP-Seq(GSE24685)/Homer	GAGGTCAAAGGTCA	1	-1.998	0.2951	18	0.015	373.9	0.0112
REB1/SacCer-Promoters/Homer	KCCGGGTAAYRR	1	-1.98	0.2996	27	0.0225	595.1	0.0179
MYB107(MYB)/col-MYB107-DAP-Seq(GSE60143)/Homer	RGTWGGTRRR	1	-1.98	0.2996	213	0.1774	5498.2	0.1653
ERF2(AP2EREBP)/colamp-ERF2-DAP-Seq(GSE60143)/Homer	GGCGGCTG	1	-1.966	0.3027	319	0.2656	8373	0.2517
p63(p53)/Keratinocyte-p63-ChIP-Seq(GSE17611)/Homer	NNDRCATGYCYNRRCATGYH	1	-1.966	0.3027	54	0.045	1282.8	0.0386
SND2(NAC)/colamp-SND2-DAP-Seq(GSE60143)/Homer	CTTVWNNNWBAAGNW	1	-1.956	0.3043	62	0.0516	1490.9	0.0448
AT1G77200(AP2EREBP)/colamp-AT1G77200-DAP-Seq(GSE60143)/Homer	ACCGACAHWD	1	-1.954	0.3043	121	0.1007	3041.4	0.0914
M1BP(Zf)/S2R+-M1BP-ChIP-Seq(GSE49842)/Homer	CAGTGTGACCGT	1	-1.949	0.305	40	0.0333	925.6	0.0278
WRKY46(WRKY)/colamp-WRKY46-DAP-Seq(GSE60143)/Homer	AAAGTCAACGSN	1	-1.949	0.305	8	0.0067	141.8	0.0043
SPL3(SBP)/colamp-SPL3-DAP-Seq(GSE60143)/Homer	WDTTGTACGGAH	1	-1.942	0.3059	5	0.0042	76.6	0.0023
bHLH122(bHLH)/col100-bHLH122-DAP-Seq(GSE60143)/Homer	NDDCAASTTGHHNWW	1	-1.927	0.31	108	0.0899	2701.3	0.0812
Hnf1(Homeobox)/Liver-Foxa2-Chip-Seq(GSE25694)/Homer	GGTTAAWCATTAA	1	-1.926	0.31	16	0.0133	329.6	0.0099
SeqBias: G/A bias	RRRRRRRRRR	1	-1.915	0.3124	1201	1	33218.6	0.9984
Twist(bHLH)/HMLE-TWIST1-ChIP-Seq(Chang_et_al)/Homer	VCAKCTGGNNNCCAGMTGBN	1	-1.898	0.317	20	0.0167	428.9	0.0129
Ap4(bHLH)/AML-Tfap4-ChIP-Seq(GSE45738)/Homer	NAHCAGCTGD	1	-1.891	0.3186	215	0.179	5572.6	0.1675
VND4(NAC)/colamp-VND4-DAP-Seq(GSE60143)/Homer	WRCTTGWANWWCAAG	1	-1.887	0.319	76	0.0633	1864.5	0.056
PAX5(Paired,Homeobox),condensed/GM12878-PAX5-ChIP-Seq(GSE32465)/Homer	GTCACGCTCSCTGM	1	-1.886	0.319	22	0.0183	478.5	0.0144
CDF3(C2C2dof)/colamp-CDF3-DAP-Seq(GSE60143)/Homer	AAAAGTRM	1	-1.882	0.3195	243	0.2023	6331	0.1903
AT1G12630(AP2EREBP)/colamp-AT1G12630-DAP-Seq(GSE60143)/Homer	TGTCGGCA	1	-1.875	0.3208	85	0.0708	2102.4	0.0632
CRF4(AP2EREBP)/colamp-CRF4-DAP-Seq(GSE60143)/Homer	CGCCGCCA	1	-1.848	0.3289	268	0.2231	7018	0.2109
AGL25(MADS)/colamp-AGL25-DAP-Seq(GSE60143)/Homer	TTTCCATWTWTGGAA	1	-1.843	0.3301	10	0.0083	191.6	0.0058
PAX3:FKHR-fusion(Paired,Homeobox)/Rh4-PAX3:FKHR-ChIP-Seq(GSE19063)/Homer	ACCRTGACTAATTNN	1	-1.841	0.3301	24	0.02	531.6	0.016
FAR1(FAR1)/col-FAR1-DAP-Seq(GSE60143)/Homer	TKNNNYYCACGCGCY	1	-1.835	0.3314	44	0.0366	1039.2	0.0312
GATA12(C2C2gata)/col-GATA12-DAP-Seq(GSE60143)/Homer	YAGATCTRAW	1	-1.821	0.3351	63	0.0525	1533.7	0.0461
BAM8(BES1)/col-BAM8-DAP-Seq(GSE60143)/Homer	NNWSACACGTGTSWN	1	-1.814	0.3367	25	0.0208	559	0.0168
ETS:E-box(ETS,bHLH)/HPC7-Scl-ChIP-Seq(GSE22178)/Homer	AGGAARCAGCTG	1	-1.808	0.3381	16	0.0133	336.1	0.0101
E2F7(E2F)/Hela-E2F7-ChIP-Seq(GSE32673)/Homer	VDTTTCCCGCCA	1	-1.795	0.3418	53	0.0441	1276.8	0.0384
OCT:OCT(POU,Homeobox,IR1)/NPC-Brn2-ChIP-Seq(GSE35496)/Homer	ATGAATWATTCATGA	1	-1.782	0.3457	3	0.0025	39	0.0012
ANAC053(NAC)/colamp-ANAC053-DAP-Seq(GSE60143)/Homer	TDCTTGNNNNNCAAG	1	-1.781	0.3457	60	0.05	1460.8	0.0439
Oct2(POU,Homeobox)/Bcell-Oct2-ChIP-Seq(GSE21512)/Homer	ATATGCAAAT	1	-1.77	0.3483	40	0.0333	943.3	0.0284
FoxD3(forkhead)/ZebrafishEmbryo-Foxd3.biotin-ChIP-seq(GSE106676)/Homer	TGTTTAYTTAGC	1	-1.764	0.3498	107	0.0891	2702.2	0.0812
TAGL1(MADS)/Tomato-TAGL1-ChIP-Seq(GSE116581)/Homer	CCAAAAATRG	1	-1.756	0.3518	151	0.1257	3880	0.1166
STAT6(Stat)/CD4-Stat6-ChIP-Seq(GSE22104)/Homer	ABTTCYYRRGAA	1	-1.75	0.3533	66	0.055	1621.4	0.0487
AT4G26030(C2H2)/col-AT4G26030-DAP-Seq(GSE60143)/Homer	BYYACCWACY	1	-1.741	0.3555	121	0.1007	3079.1	0.0925
Olig2(bHLH)/Neuron-Olig2-ChIP-Seq(GSE30882)/Homer	RCCATMTGTT	1	-1.739	0.3558	276	0.2298	7263.4	0.2183
HIF2a(bHLH)/785_O-HIF2a-ChIP-Seq(GSE34871)/Homer	GCACGTACCC	1	-1.735	0.3565	76	0.0633	1886.5	0.0567
BORIS(Zf)/K562-CTCFL-ChIP-Seq(GSE32465)/Homer	CNNBRGCGCCCCCTGSTGGC	1	-1.728	0.3582	73	0.0608	1808.6	0.0544
RAR:RXR(NR),DR5/ES-RAR-ChIP-Seq(GSE56893)/Homer	RGGTCADNNAGAGGTCAV	1	-1.7	0.3677	6	0.005	105.1	0.0032
CBF4(AP2EREBP)/colamp-CBF4-DAP-Seq(GSE60143)/Homer	NRCCGACDWNNNNNN	1	-1.666	0.3794	108	0.0899	2747	0.0826
At1g13300(G2like)/col-At1g13300-DAP-Seq(GSE60143)/Homer	GAATCTWAGATTCYN	1	-1.666	0.3794	2	0.0017	22.9	0.0007
FoxL2(Forkhead)/Ovary-FoxL2-ChIP-Seq(GSE60858)/Homer	WWTRTAAACAVG	1	-1.659	0.3806	103	0.0858	2614.1	0.0786
HSFA6A(HSF)/col-HSFA6A-DAP-Seq(GSE60143)/Homer	RGAAGNTTCTAGAAN	1	-1.64	0.3873	7	0.0058	130.8	0.0039
Lhx2(Homeobox)/HFSC-Lhx2-ChIP-Seq(GSE48068)/Homer	TAATTAGN	1	-1.639	0.3873	128	0.1066	3286.1	0.0988
ANAC045(NAC)/col-ANAC045-DAP-Seq(GSE60143)/Homer	DNCKTVNNNNNNAMG	1	-1.633	0.3883	268	0.2231	7074.5	0.2126
LCL1(MYBrelated)/colamp-LCL1-DAP-Seq(GSE60143)/Homer	NAAAATATCTWHWWN	1	-1.629	0.389	19	0.0158	422.5	0.0127
SCL(bHLH)/HPC7-Scl-ChIP-Seq(GSE13511)/Homer	AVCAGCTG	1	-1.628	0.389	679	0.5654	18388.1	0.5527
PAX5(Paired,Homeobox)/GM12878-PAX5-ChIP-Seq(GSE32465)/Homer	GCAGCCAAGCRTGACH	1	-1.622	0.3901	82	0.0683	2062.1	0.062
Unknown(Homeobox)/Limb-p300-ChIP-Seq/Homer	SSCMATWAAA	1	-1.607	0.3953	83	0.0691	2091.6	0.0629
Tbox:Smad(T-box,MAD)/ESCd5-Smad2_3-ChIP-Seq(GSE29422)/Homer	AGGTGHCAGACA	1	-1.604	0.3956	30	0.025	703.1	0.0211
IRF2(IRF)/Erythroblas-IRF2-ChIP-Seq(GSE36985)/Homer	GAAASYGAAASY	1	-1.575	0.4065	16	0.0133	351.9	0.0106
At5g04390(C2H2)/col200-At5g04390-DAP-Seq(GSE60143)/Homer	AGTGANDN	1	-1.565	0.41	774	0.6445	21053.6	0.6328
Cdx2(Homeobox)/mES-Cdx2-ChIP-Seq(GSE14586)/Homer	GYMATAAAAH	1	-1.54	0.4194	89	0.0741	2262.5	0.068
AT3G12130(C3H)/colamp-AT3G12130-DAP-Seq(GSE60143)/Homer	TMACTTTTTV	1	-1.531	0.4224	331	0.2756	8824.9	0.2652
ISRE(IRF)/ThioMac-LPS-Expression(GSE23622)/Homer	AGTTTCASTTTC	1	-1.531	0.4224	9	0.0075	182.6	0.0055
GATA14(C2C2gata)/col-GATA14-DAP-Seq(GSE60143)/Homer	AYCAGATCTG	1	-1.524	0.4236	71	0.0591	1786.8	0.0537
AT2G28810(C2C2dof)/colamp-AT2G28810-DAP-Seq(GSE60143)/Homer	VAAAAAGTWA	1	-1.512	0.4281	320	0.2664	8529.1	0.2563
NAC2(NAC)/colamp-NAC2-DAP-Seq(GSE60143)/Homer	TDCTTGNNNNNCAAG	1	-1.51	0.4282	74	0.0616	1868.7	0.0562
HDG7(HB)/col-HDG7-DAP-Seq(GSE60143)/Homer	WGCATTTAATGC	1	-1.501	0.4312	24	0.02	560	0.0168
Duxbl(Homeobox)/NIH3T3-Duxbl.HA-ChIP-Seq(GSE119782)/Homer	TAAYCYAATCAA	1	-1.496	0.4323	12	0.01	257.9	0.0078
GEI-11(Myb?)/cElegans-L4-GEI11-ChIP-Seq(modEncode)/Homer	CCGACAYYTYACGGG	1	-1.489	0.4347	15	0.0125	332.6	0.01
AS2(LOBAS2)/col-AS2-DAP-Seq(GSE60143)/Homer	CCGDAAWWHMCGSCG	1	-1.476	0.4394	41	0.0341	1002.6	0.0301
Pitx1(Homeobox)/Chicken-Pitx1-ChIP-Seq(GSE38910)/Homer	TAATCCCN	1	-1.474	0.4396	590	0.4913	15975.8	0.4802
ATHB33(ZFHD)/col-ATHB33-DAP-Seq(GSE60143)/Homer	NGTRATTAAK	1	-1.472	0.4396	150	0.1249	3914.3	0.1176
SND3(NAC)/col-SND3-DAP-Seq(GSE60143)/Homer	CTTNHNNNDNAAGNH	1	-1.471	0.4396	75	0.0624	1901.4	0.0571
DREB26(AP2EREBP)/col-DREB26-DAP-Seq(GSE60143)/Homer	CCACCGACAH	1	-1.467	0.4398	49	0.0408	1213.8	0.0365
ANAC050(NAC)/colamp-ANAC050-DAP-Seq(GSE60143)/Homer	WNCTTGNNNNNCAAG	1	-1.466	0.4398	61	0.0508	1530.3	0.046
Brn1(POU,Homeobox)/NPC-Brn1-ChIP-Seq(GSE35496)/Homer	TATGCWAATBAV	1	-1.446	0.4475	37	0.0308	901.9	0.0271
PLT1(AP2EREBP)/colamp-PLT1-DAP-Seq(GSE60143)/Homer	GCACGAWTYCCGAGG	1	-1.418	0.4594	11	0.0092	237.5	0.0071
At1g19210(AP2EREBP)/colamp-At1g19210-DAP-Seq(GSE60143)/Homer	HCACCGACCAHN	1	-1.404	0.4649	232	0.1932	6158.5	0.1851
RKD2(RWPRK)/colamp-RKD2-DAP-Seq(GSE60143)/Homer	GACKTTTCRDCTTCC	1	-1.375	0.4779	90	0.0749	2319.1	0.0697
At2g41835(C2H2)/col-At2g41835-DAP-Seq(GSE60143)/Homer	TTTGAAAA	1	-1.374	0.4779	64	0.0533	1625	0.0488
ANAC020(NAC)/col-ANAC020-DAP-Seq(GSE60143)/Homer	DVCKTGHNNNDCAAG	1	-1.374	0.4779	67	0.0558	1704	0.0512
ANAC013(NAC)/col-ANAC013-DAP-Seq(GSE60143)/Homer	CTTGNNNNNCAAGNA	1	-1.366	0.4795	49	0.0408	1227.7	0.0369
Oct4(POU,Homeobox)/mES-Oct4-ChIP-Seq(GSE11431)/Homer	ATTTGCATAW	1	-1.36	0.4814	57	0.0475	1440.9	0.0433
HSF7(HSF)/colamp-HSF7-DAP-Seq(GSE60143)/Homer	TTCTAGAAGCTTCTA	1	-1.351	0.4848	24	0.02	573.8	0.0172
Pax7(Paired,Homeobox),longest/Myoblast-Pax7-ChIP-Seq(GSE25064)/Homer	NTAATTDGCYAATTANNWWD	1	-1.343	0.4879	5	0.0042	95	0.0029
Dlx3(Homeobox)/Kerainocytes-Dlx3-ChIP-Seq(GSE89884)/Homer	NDGTAATTAC	1	-1.321	0.4975	79	0.0658	2034.3	0.0611
PU.1:IRF8(ETS:IRF)/pDC-Irf8-ChIP-Seq(GSE66899)/Homer	GGAAGTGAAAST	1	-1.32	0.4975	25	0.0208	602.4	0.0181
SGR5(C2H2)/colamp-SGR5-DAP-Seq(GSE60143)/Homer	TTTGTCTTTTTT	1	-1.319	0.4975	88	0.0733	2276.6	0.0684
ZNF41(Zf)/HEK293-ZNF41.GFP-ChIP-Seq(GSE58341)/Homer	CCTCATGGTGYCYTWYTCCCTTGTG	1	-1.317	0.4975	5	0.0042	96.3	0.0029
bHLH18(bHLH)/col-bHLH18-DAP-Seq(GSE60143)/Homer	CACGTGTTYCACGTG	1	-1.315	0.4975	6	0.005	120.9	0.0036
SF1(NR)/H295R-Nr5a1-ChIP-Seq(GSE44220)/Homer	CAAGGHCANV	1	-1.308	0.4994	71	0.0591	1822.1	0.0548
Sox17(HMG)/Endoderm-Sox17-ChIP-Seq(GSE61475)/Homer	CCATTGTTYB	1	-1.301	0.502	94	0.0783	2441.1	0.0734
ASL18(LOBAS2)/colamp-ASL18-DAP-Seq(GSE60143)/Homer	CCGGAAAWTCMGGAR	1	-1.298	0.5028	347	0.2889	9340	0.2807
MYB93(MYB)/colamp-MYB93-DAP-Seq(GSE60143)/Homer	GGTAGGTGRD	1	-1.291	0.5052	150	0.1249	3958.9	0.119
Zfp57(Zf)/H1-ZFP57.HA-ChIP-Seq(GSE115387)/Homer	NANTGCSGCA	1	-1.291	0.5052	120	0.0999	3145.6	0.0945
ARF16(ARF)/col-ARF16-DAP-Seq(GSE60143)/Homer	ATTTTACGAT	1	-1.285	0.5066	15	0.0125	347.1	0.0104
AT4G27900(C2C2COlike)/col-AT4G27900-DAP-Seq(GSE60143)/Homer	TCTCVACCGTTSATT	1	-1.282	0.5069	1	0.0008	9.9	0.0003
NeuroG2(bHLH)/Fibroblast-NeuroG2-ChIP-Seq(GSE75910)/Homer	ACCATCTGTT	1	-1.278	0.5081	236	0.1965	6305.8	0.1895
HDG1(Homeobox)/col100-HDG1-DAP-Seq(GSE60143)/Homer	DDYAATTAATGH	1	-1.276	0.5084	70	0.0583	1801.5	0.0541
ANAC096(NAC)/colamp-ANAC096-DAP-Seq(GSE60143)/Homer	TACTTGWNNNWCAAG	1	-1.268	0.5115	67	0.0558	1722.6	0.0518
VND1(NAC)/col-VND1-DAP-Seq(GSE60143)/Homer	CTTRWDNHWYAAGYW	1	-1.257	0.5161	80	0.0666	2073.9	0.0623
LIN-39(Homeobox)/cElegans.L3-LIN39-ChIP-Seq(modEncode)/Homer	ATGATTRATG	1	-1.249	0.5191	139	0.1157	3670.5	0.1103
Pax8(Paired,Homeobox)/Thyroid-Pax8-ChIP-Seq(GSE26938)/Homer	GTCATGCHTGRCTGS	1	-1.244	0.5208	68	0.0566	1753.1	0.0527
ANAC079(NAC)/colamp-ANAC079-DAP-Seq(GSE60143)/Homer	TACACGCAACCT	1	-1.23	0.5274	49	0.0408	1247.1	0.0375
SMB(NAC)/colamp-SMB-DAP-Seq(GSE60143)/Homer	CTTVNNNNDBAAGHW	1	-1.229	0.5274	93	0.0774	2429.5	0.073
dof24(C2C2dof)/col-dof24-DAP-Seq(GSE60143)/Homer	TWMCTTTTTG	1	-1.223	0.5293	276	0.2298	7418.9	0.223
AGL13(MADS)/col-AGL13-DAP-Seq(GSE60143)/Homer	TWCCAWWTWTGGWAA	1	-1.222	0.5293	7	0.0058	149.6	0.0045
PRDM1(Zf)/Hela-PRDM1-ChIP-Seq(GSE31477)/Homer	ACTTTCACTTTC	1	-1.22	0.5293	71	0.0591	1838.7	0.0553
HLH-1(bHLH)/cElegans-Embryo-HLH1-ChIP-Seq(modEncode)/Homer	RACAGCTGTTBH	1	-1.216	0.5297	103	0.0858	2702	0.0812
NTM2(NAC)/col-NTM2-DAP-Seq(GSE60143)/Homer	CTTRTNNNAYAAGBH	1	-1.208	0.5334	59	0.0491	1518	0.0456
MYB61(MYB)/colamp-MYB61-DAP-Seq(GSE60143)/Homer	HCYACCTACC	1	-1.207	0.5334	189	0.1574	5043.9	0.1516
Hnf6b(Homeobox)/LNCaP-Hnf6b-ChIP-Seq(GSE106305)/Homer	TATTGAYY	1	-1.199	0.536	105	0.0874	2760.6	0.083
WUS1(Homeobox)/colamp-WUS1-DAP-Seq(GSE60143)/Homer	CAWTCATTCA	1	-1.196	0.5368	54	0.045	1386.9	0.0417
AT3G25990(Trihelix)/colamp-AT3G25990-DAP-Seq(GSE60143)/Homer	TTAACCATAG	1	-1.193	0.5376	72	0.06	1870.8	0.0562
GATA19(C2C2gata)/colamp-GATA19-DAP-Seq(GSE60143)/Homer	ATCSGATCVG	1	-1.187	0.5398	6	0.005	126.6	0.0038
bZIP18(bZIP)/colamp-bZIP18-DAP-Seq(GSE60143)/Homer	KGMCAGCTND	1	-1.182	0.5413	789	0.657	21611.3	0.6495
MYB51(MYB)/col-MYB51-DAP-Seq(GSE60143)/Homer	GGTAGGTG	1	-1.176	0.5435	103	0.0858	2711.3	0.0815
AR-halfsite(NR)/LNCaP-AR-ChIP-Seq(GSE27824)/Homer	CCAGGAACAG	1	-1.174	0.5441	536	0.4463	14598.3	0.4388
OCT4-SOX2-TCF-NANOG(POU,Homeobox,HMG)/mES-Oct4-ChIP-Seq(GSE11431)/Homer	ATTTGCATAACAATG	1	-1.169	0.5457	21	0.0175	513.8	0.0154
SOL1(CPP)/colamp-SOL1-DAP-Seq(GSE60143)/Homer	ATTTAAATHN	1	-1.166	0.5461	176	0.1465	4700.3	0.1413
HRE(HSF)/Striatum-HSF1-ChIP-Seq(GSE38000)/Homer	TTCTAGAABNTTCTA	1	-1.165	0.5461	26	0.0216	645.4	0.0194
Gfi1b(Zf)/HPC7-Gfi1b-ChIP-Seq(GSE22178)/Homer	MAATCACTGC	1	-1.151	0.5525	128	0.1066	3397	0.1021
ZBTB18(Zf)/HEK293-ZBTB18.GFP-ChIP-Seq(GSE58341)/Homer	AACATCTGGA	1	-1.141	0.5572	71	0.0591	1853.3	0.0557
GATA4(C2C2gata)/col-GATA4-DAP-Seq(GSE60143)/Homer	DDWTYAGATCTR	1	-1.127	0.5638	81	0.0674	2126.6	0.0639
SeqBias: C/A-bias	MMMMMMMMMM	1	-1.12	0.5673	1201	1	33240.4	0.9991
GATA3(Zf),DR8/iTreg-Gata3-ChIP-Seq(GSE20898)/Homer	AGATSTNDNNDSAGATAASN	1	-1.119	0.5673	8	0.0067	180.9	0.0054
HSF6(HSF)/col-HSF6-DAP-Seq(GSE60143)/Homer	TTYTAGAAGCTTCTA	1	-1.118	0.5673	25	0.0208	624.3	0.0188
NST1(NAC)/colamp-NST1-DAP-Seq(GSE60143)/Homer	WRCTTRWWNWWYAAG	1	-1.112	0.5688	88	0.0733	2319.3	0.0697
E-box/Drosophila-Promoters/Homer	AACAGCTGTTHN	1	-1.106	0.571	28	0.0233	705.9	0.0212
ERE(NR),IR3/MCF7-ERa-ChIP-Seq(Unpublished)/Homer	VAGGTCACNSTGACC	1	-1.1	0.5737	41	0.0341	1053.2	0.0317
TCX2(CPP)/colamp-TCX2-DAP-Seq(GSE60143)/Homer	NNWWTTYRAAHN	1	-1.058	0.5971	179	0.149	4815.3	0.1447
Erra(NR)/HepG2-Erra-ChIP-Seq(GSE31477)/Homer	CAAAGGTCAG	1	-1.052	0.5996	386	0.3214	10508.4	0.3158
Unknown2/Arabidopsis-Promoters/Homer	AAACGACGTCGTTTT	1	-1.045	0.6026	1	0.0008	12.7	0.0004
HOXA1(Homeobox)/mES-Hoxa1-ChIP-Seq(SRP084292)/Homer	TGATKGATGR	1	-1.028	0.6121	28	0.0233	715.4	0.0215
Zfp281(Zf)/ES-Zfp281-ChIP-Seq(GSE81042)/Homer	CCCCTCCCCCAC	1	-1.018	0.6172	53	0.0441	1390.4	0.0418
HOXA2(Homeobox)/mES-Hoxa2-ChIP-Seq(Donaldson_et_al.)/Homer	GYCATCMATCAT	1	-1.017	0.6172	12	0.01	291.2	0.0088
CBF3(AP2EREBP)/colamp-CBF3-DAP-Seq(GSE60143)/Homer	YNRCCGACATNN	1	-1.006	0.6222	68	0.0566	1799.5	0.0541
HAP3(CCAATHAP3)/col-HAP3-DAP-Seq(GSE60143)/Homer	TGATGGAW	1	-1.004	0.6223	40	0.0333	1041.6	0.0313
E2F1(E2F)/Hela-E2F1-ChIP-Seq(GSE22478)/Homer	CWGGCGGGAA	1	-1.001	0.6234	98	0.0816	2617.2	0.0787
STOP1(C2H2)/colamp-STOP1-DAP-Seq(GSE60143)/Homer	DTATCTGGKGRAGGT	1	-0.9985	0.6239	57	0.0475	1502.2	0.0452
At4g31060(AP2EREBP)/colamp-At4g31060-DAP-Seq(GSE60143)/Homer	CACCGACAAW	1	-0.9967	0.6239	54	0.045	1421.4	0.0427
TCF4(bHLH)/SHSY5Y-TCF4-ChIP-Seq(GSE96915)/Homer	SMCATCTGKH	1	-0.9955	0.6239	233	0.194	6318.4	0.1899
VDR(NR),DR3/GM10855-VDR+vitD-ChIP-Seq(GSE22484)/Homer	ARAGGTCANWGAGTTCANNN	1	-0.9942	0.6239	32	0.0266	827.4	0.0249
AP-2alpha(AP2)/Hela-AP2alpha-ChIP-Seq(GSE31477)/Homer	ATGCCCTGAGGC	1	-0.9798	0.6314	217	0.1807	5885	0.1769
CHR(?)/Hela-CellCycle-Expression/Homer	SRGTTTCAAA	1	-0.9715	0.6355	75	0.0624	1997.6	0.06
AT1G44830(AP2EREBP)/col-AT1G44830-DAP-Seq(GSE60143)/Homer	NCCACCGACA	1	-0.9695	0.6357	59	0.0491	1562.9	0.047
AT2G20110(CPP)/colamp-AT2G20110-DAP-Seq(GSE60143)/Homer	ATTYAAATHY	1	-0.9676	0.6359	169	0.1407	4570.5	0.1374
ZNF264(Zf)/HEK293-ZNF264.GFP-ChIP-Seq(GSE58341)/Homer	RGGGCACTAACY	1	-0.967	0.6359	111	0.0924	2981.1	0.0896
ANAC004(NAC)/colamp-ANAC004-DAP-Seq(GSE60143)/Homer	WNCTTVYNNNRBAAG	1	-0.9287	0.6578	35	0.0291	918.7	0.0276
ANAC011(NAC)/col-ANAC011-DAP-Seq(GSE60143)/Homer	TDCTTGYRNNDCAAG	1	-0.9287	0.6578	35	0.0291	918.7	0.0276
EAR2(NR)/K562-NR2F6-ChIP-Seq(Encode)/Homer	NRBCARRGGTCA	1	-0.9207	0.662	251	0.209	6842.8	0.2057
At5g47390(MYBrelated)/col-At5g47390-DAP-Seq(GSE60143)/Homer	CTTATCCA	1	-0.9174	0.663	135	0.1124	3653.2	0.1098
ATHB5(HB)/colamp-ATHB5-DAP-Seq(GSE60143)/Homer	AATGATTG	1	-0.8967	0.6758	114	0.0949	3083.8	0.0927
LEP(AP2EREBP)/col-LEP-DAP-Seq(GSE60143)/Homer	CDCCGCCGTC	1	-0.8937	0.6767	159	0.1324	4320.3	0.1298
VIP1(bZIP)/col-VIP1-DAP-Seq(GSE60143)/Homer	NTTGACAGCTGTCAN	1	-0.8887	0.6789	24	0.02	626.4	0.0188
IRF3(IRF)/BMDM-Irf3-ChIP-Seq(GSE67343)/Homer	AGTTTCAKTTTC	1	-0.8869	0.679	36	0.03	952.2	0.0286
ZNF669(Zf)/HEK293-ZNF669.GFP-ChIP-Seq(GSE58341)/Homer	GARTGGTCATCGCCC	1	-0.8794	0.683	16	0.0133	412	0.0124
ZFP3(Zf)/HEK293-ZFP3.GFP-ChIP-Seq(GSE58341)/Homer	GGGTTTTGAAGGATGARTAGGAGTT	1	-0.8719	0.6859	1	0.0008	15.8	0.0005
DREF/Drosophila-Promoters/Homer	AVYTATCGATAD	1	-0.8719	0.6859	1	0.0008	15.5	0.0005
AT1G76870(Trihelix)/col-AT1G76870-DAP-Seq(GSE60143)/Homer	AAAACCRGWW	1	-0.8647	0.6897	44	0.0366	1174.7	0.0353
GATA(Zf),IR3/iTreg-Gata3-ChIP-Seq(GSE20898)/Homer	NNNNNBAGATAWYATCTVHN	1	-0.8636	0.6897	20	0.0167	521	0.0157
MYNN(Zf)/HEK293-MYNN.eGFP-ChIP-Seq(Encode)/Homer	TTCAAAWTAAAAGTC	1	-0.8634	0.6897	27	0.0225	711	0.0214
ANAC071(NAC)/col-ANAC071-DAP-Seq(GSE60143)/Homer	DNCKTNDNNNHNAAG	1	-0.8604	0.6897	84	0.0699	2270.8	0.0682
Atoh1(bHLH)/Cerebellum-Atoh1-ChIP-Seq(GSE22111)/Homer	VNRVCAGCTGGY	1	-0.8495	0.6957	177	0.1474	4831.6	0.1452
AT3G16280(AP2EREBP)/colamp-AT3G16280-DAP-Seq(GSE60143)/Homer	HCACCGACAHHDHHN	1	-0.8476	0.6959	49	0.0408	1314.5	0.0395
ANAC087(NAC)/col-ANAC087-DAP-Seq(GSE60143)/Homer	WVCKTGHNNNWCAMG	1	-0.8374	0.7019	31	0.0258	825	0.0248
CBF1(AP2EREBP)/colamp-CBF1-DAP-Seq(GSE60143)/Homer	YRCCGACATN	1	-0.8313	0.705	101	0.0841	2745.6	0.0825
ANAC028(NAC)/col-ANAC028-DAP-Seq(GSE60143)/Homer	WRCTTGNNNNNCAAG	1	-0.8281	0.7061	70	0.0583	1894.1	0.0569
AGL6(MADS)/col-AGL6-DAP-Seq(GSE60143)/Homer	TTWCCWWAWWDGGWA	1	-0.8247	0.7074	14	0.0117	363.5	0.0109
AT1G19040(NAC)/col-AT1G19040-DAP-Seq(GSE60143)/Homer	CTTGNDNHNCAAGYW	1	-0.8236	0.7074	13	0.0108	336.9	0.0101
Brachyury(T-box)/Mesoendoderm-Brachyury-ChIP-exo(GSE54963)/Homer	ANTTMRCASBNNNGTGYKAAN	1	-0.8231	0.7074	33	0.0275	882	0.0265
ATY13(MYB)/col-ATY13-DAP-Seq(GSE60143)/Homer	YYYAACYRHH	1	-0.8219	0.7074	447	0.3722	12300.2	0.3697
ANAC047(NAC)/colamp-ANAC047-DAP-Seq(GSE60143)/Homer	WACACGTAACTT	1	-0.8212	0.7074	105	0.0874	2858.5	0.0859
AT5G61620(MYBrelated)/colamp-AT5G61620-DAP-Seq(GSE60143)/Homer	CTTATCCA	1	-0.8194	0.7074	152	0.1266	4153.4	0.1248
AT5G47660(Trihelix)/colamp-AT5G47660-DAP-Seq(GSE60143)/Homer	AWTTTTACCG	1	-0.8114	0.7099	161	0.1341	4405	0.1324
ZNF519(Zf)/HEK293-ZNF519.GFP-ChIP-Seq(GSE58341)/Homer	GAGSCCGAGC	1	-0.8002	0.7168	76	0.0633	2066.6	0.0621
AT5G02460(C2C2dof)/col-AT5G02460-DAP-Seq(GSE60143)/Homer	CHCCTTTT	1	-0.7907	0.7225	308	0.2565	8472.2	0.2546
ANAC005(NAC)/col-ANAC005-DAP-Seq(GSE60143)/Homer	WVCTTVTWNHABAAG	1	-0.7901	0.7225	49	0.0408	1326.8	0.0399
Tbet(T-box)/CD8-Tbet-ChIP-Seq(GSE33802)/Homer	AGGTGTGAAM	1	-0.7846	0.7246	141	0.1174	3862.3	0.1161
VND3(NAC)/colamp-VND3-DAP-Seq(GSE60143)/Homer	TRCTTGWDNHWCAAG	1	-0.7815	0.7256	63	0.0525	1713.3	0.0515
Sox9(HMG)/Limb-SOX9-ChIP-Seq(GSE73225)/Homer	AGGVNCCTTTGT	1	-0.7814	0.7256	103	0.0858	2815.5	0.0846
OBP3(C2C2dof)/col-OBP3-DAP-Seq(GSE60143)/Homer	NYWACTTTTT	1	-0.7786	0.7256	386	0.3214	10635.1	0.3196
AT3G09735(S1Falike)/col-AT3G09735-DAP-Seq(GSE60143)/Homer	TTCTAGAANMTTCTA	1	-0.7738	0.7277	48	0.04	1302.3	0.0391
SUT1?/SacCer-Promoters/Homer	CCCCGCGC	1	-0.7712	0.7285	975	0.8118	26958.3	0.8102
MYB41(MYB)/col-MYB41-DAP-Seq(GSE60143)/Homer	BYTYACCTAA	1	-0.7637	0.7328	40	0.0333	1084.5	0.0326
ANAC092(NAC)/colamp-ANAC092-DAP-Seq(GSE60143)/Homer	WRCKTGWNNNWCAMG	1	-0.759	0.7351	42	0.035	1140	0.0343
RARg(NR)/ES-RARg-ChIP-Seq(GSE30538)/Homer	AGGTCAAGGTCA	1	-0.7542	0.7375	5	0.0042	125.2	0.0038
CCA(Myb)/Arabidopsis-CCA.GFP-ChIP-Seq(GSE70533)/Homer	AGATATYTTT	1	-0.7516	0.7382	86	0.0716	2355.7	0.0708
Oct4:Sox17(POU,Homeobox,HMG)/F9-Sox17-ChIP-Seq(GSE44553)/Homer	CCATTGTATGCAAAT	1	-0.7498	0.7384	15	0.0125	399.9	0.012
Foxf1(Forkhead)/Lung-Foxf1-ChIP-Seq(GSE77951)/Homer	WWATRTAAACAN	1	-0.7315	0.7509	105	0.0874	2886.6	0.0868
EBNA1(EBV-virus)/Raji-EBNA1-ChIP-Seq(GSE30709)/Homer	GGYAGCAYDTGCTDCCCNNN	1	-0.7276	0.7526	2	0.0017	45.3	0.0014
NFkB-p65(RHD)/GM12787-p65-ChIP-Seq(GSE19485)/Homer	WGGGGATTTCCC	1	-0.7266	0.7526	76	0.0633	2086.2	0.0627
ZNF415(Zf)/HEK293-ZNF415.GFP-ChIP-Seq(GSE58341)/Homer	GRTGMTRGAGCC	1	-0.7263	0.7526	107	0.0891	2944	0.0885
Pit1(Homeobox)/GCrat-Pit1-ChIP-Seq(GSE58009)/Homer	ATGMATATDC	1	-0.7243	0.7526	106	0.0883	2916.4	0.0877
GATA1(C2C2gata)/colamp-GATA1-DAP-Seq(GSE60143)/Homer	DDWWYYAGATCTRRW	1	-0.7229	0.7526	33	0.0275	899.1	0.027
ANAC058(NAC)/col-ANAC058-DAP-Seq(GSE60143)/Homer	TWCTTGTDNNACAAG	1	-0.7174	0.7544	55	0.0458	1508.6	0.0453
AT5G63260(C3H)/col-AT5G63260-DAP-Seq(GSE60143)/Homer	RAAAAAGTRA	1	-0.698	0.768	309	0.2573	8547	0.2569
GATA11(C2C2gata)/col-GATA11-DAP-Seq(GSE60143)/Homer	DDHYYAGATCTR	1	-0.6879	0.7746	39	0.0325	1072.5	0.0322
Phox2a(Homeobox)/Neuron-Phox2a-ChIP-Seq(GSE31456)/Homer	YTAATYNRATTA	1	-0.6853	0.7754	48	0.04	1322.2	0.0397
Oct6(POU,Homeobox)/NPC-Pou3f1-ChIP-Seq(GSE35496)/Homer	WATGCAAATGAG	1	-0.6834	0.7757	46	0.0383	1267.5	0.0381
E2FA(E2FDP)/colamp-E2FA-DAP-Seq(GSE60143)/Homer	WWTGGCGCCAWWWNN	1	-0.6811	0.7763	108	0.0899	2986.4	0.0898
PAX6(Paired,Homeobox)/Forebrain-Pax6-ChIP-Seq(GSE66961)/Homer	NGTGTTCAVTSAAGCGKAAA	1	-0.6776	0.7778	12	0.01	325.7	0.0098
LBD19(LOBAS2)/colamp-LBD19-DAP-Seq(GSE60143)/Homer	CCKGAAWTTCMGGAW	1	-0.6775	0.7778	295	0.2456	8169.1	0.2455
Tcf21(bHLH)/ArterySmoothMuscle-Tcf21-ChIP-Seq(GSE61369)/Homer	NAACAGCTGG	1	-0.6663	0.7842	164	0.1366	4544.4	0.1366
OCT:OCT(POU,Homeobox)/NPC-Brn1-ChIP-Seq(GSE35496)/Homer	ATGAATATTCATGAG	1	-0.6649	0.7842	1	0.0008	20.1	0.0006
ERF10(AP2EREBP)/col-ERF10-DAP-Seq(GSE60143)/Homer	RTGGCGGCGG	1	-0.6637	0.7842	268	0.2231	7428.7	0.2233
EKLF(Zf)/Erythrocyte-Klf1-ChIP-Seq(GSE20478)/Homer	NWGGGTGTGGCY	1	-0.6613	0.7846	38	0.0316	1050.4	0.0316
At3g04030(G2like)/col-At3g04030-DAP-Seq(GSE60143)/Homer	DRGAATCT	1	-0.661	0.7846	116	0.0966	3215.8	0.0967
PRDM10(Zf)/HEK293-PRDM10.eGFP-ChIP-Seq(Encode)/Homer	TGGTACATTCCA	1	-0.6577	0.785	89	0.0741	2467.2	0.0742
MYB49(MYB)/col-MYB49-DAP-Seq(GSE60143)/Homer	ARKTAGGTRR	1	-0.6542	0.7865	118	0.0983	3273.2	0.0984
At1g49010(MYBrelated)/col-At1g49010-DAP-Seq(GSE60143)/Homer	RGATAASNTT	1	-0.6539	0.7865	199	0.1657	5520.2	0.1659
COG1(C2C2dof)/col-COG1-DAP-Seq(GSE60143)/Homer	DAAAAAGTGA	1	-0.6539	0.7865	199	0.1657	5520.9	0.1659
CUC2(NAC)/colamp-CUC2-DAP-Seq(GSE60143)/Homer	TRCKTGTNNNWCAMG	1	-0.6387	0.7952	31	0.0258	860.1	0.0259
GRHL2(CP2)/HBE-GRHL2-ChIP-Seq(GSE46194)/Homer	AAACYKGTTWDACMRGTTTB	1	-0.6359	0.7962	42	0.035	1167.8	0.0351
ATHB6(Homeobox)/Arabidopsis-HB6-ChIP-Seq(GSE80564)/Homer	CAATNATTBN	1	-0.6336	0.7968	89	0.0741	2475.5	0.0744
KANADI1(Myb)/Seedling-KAN1-ChIP-Seq(GSE48081)/Homer	ARGAATAWWN	1	-0.6294	0.799	138	0.1149	3838.5	0.1154
ATHB20(Homeobox)/colamp-ATHB20-DAP-Seq(GSE60143)/Homer	CAATHATT	1	-0.6287	0.799	47	0.0391	1308.7	0.0393
GATA3(Zf),DR4/iTreg-Gata3-ChIP-Seq(GSE20898)/Homer	AGATGKDGAGATAAG	1	-0.6279	0.799	9	0.0075	247.7	0.0074
Unknown5/Drosophila-Promoters/Homer	GCTGATAASV	1	-0.6262	0.799	64	0.0533	1782.8	0.0536
BHLHA15(bHLH)/NIH3T3-BHLHB8.HA-ChIP-Seq(GSE119782)/Homer	NAMCAGCTGK	1	-0.6201	0.8016	216	0.1799	6008.3	0.1806
At4g28140(AP2EREBP)/colamp-At4g28140-DAP-Seq(GSE60143)/Homer	DCCACCGACCAW	1	-0.6114	0.8074	59	0.0491	1647.7	0.0495
RAR:RXR(NR),DR5/ES-RAR-ChIP-Seq(GSE56893)/Homer	AGGTCAAGGTCA	1	-0.6099	0.8074	18	0.015	502.3	0.0151
At5g66730(C2H2)/colamp-At5g66730-DAP-Seq(GSE60143)/Homer	TTTGTCKTTTTK	1	-0.6097	0.8074	30	0.025	838.4	0.0252
ANAC046(NAC)/colamp-ANAC046-DAP-Seq(GSE60143)/Homer	ACACGYWAYC	1	-0.6038	0.8099	268	0.2231	7460.2	0.2242
IDD7(C2H2)/col-IDD7-DAP-Seq(GSE60143)/Homer	TTTGTCKTTTTN	1	-0.5943	0.8164	43	0.0358	1205.5	0.0362
MYB99(MYB)/colamp-MYB99-DAP-Seq(GSE60143)/Homer	GGTAGGTG	1	-0.5825	0.8249	103	0.0858	2883.4	0.0867
CUC1(NAC)/col-CUC1-DAP-Seq(GSE60143)/Homer	TACTTGTNNNACAAG	1	-0.5784	0.827	40	0.0333	1125.4	0.0338
ZKSCAN1(Zf)/HepG2-ZKSCAN1-ChIP-Seq(Encode)/Homer	GCACAYAGTAGGKCY	1	-0.5778	0.827	4	0.0033	110.5	0.0033
At3g12730(G2like)/colamp-At3g12730-DAP-Seq(GSE60143)/Homer	AAGATTCT	1	-0.5772	0.827	180	0.1499	5029.2	0.1512
At3g60580(C2H2)/col-At3g60580-DAP-Seq(GSE60143)/Homer	WTTYTACT	1	-0.5756	0.827	711	0.592	19757	0.5938
Unknown4/Drosophila-Promoters/Homer	AAAAATACCRMA	1	-0.5647	0.8335	13	0.0108	368.6	0.0111
SHN3(AP2EREBP)/col-SHN3-DAP-Seq(GSE60143)/Homer	CCGCCGCC	1	-0.5535	0.8417	203	0.169	5681.9	0.1708
Znf263(Zf)/K562-Znf263-ChIP-Seq(GSE31477)/Homer	CVGTSCTCCC	1	-0.5484	0.8447	362	0.3014	10103.8	0.3037
HAT5(Homeobox)/colamp-HAT5-DAP-Seq(GSE60143)/Homer	DCAATWATTG	1	-0.5483	0.8447	17	0.0142	484.5	0.0146
PCF/Arabidopsis-Promoters/Homer	NNWWWTGGGCYTDDN	1	-0.541	0.8485	26	0.0216	740.1	0.0222
At2g03500(G2like)/col-At2g03500-DAP-Seq(GSE60143)/Homer	WWAGAATATTCT	1	-0.5255	0.8605	22	0.0183	630.7	0.019
RBPJ:Ebox(?,bHLH)/Panc1-Rbpj1-ChIP-Seq(GSE47459)/Homer	GGGRAARRGRMCAGMTG	1	-0.5193	0.8646	44	0.0366	1253.5	0.0377
WRKY21(WRKY)/colamp-WRKY21-DAP-Seq(GSE60143)/Homer	DCGTTGACTTTT	1	-0.5182	0.8646	10	0.0083	290	0.0087
TATA-box/Drosophila-Promoters/Homer	CTATAAAAGCSV	1	-0.5049	0.8746	7	0.0058	204.6	0.0061
At2g44940(AP2EREBP)/colamp-At2g44940-DAP-Seq(GSE60143)/Homer	NYACCGACAHNNNNN	1	-0.5033	0.8747	28	0.0233	805.7	0.0242
IRF4(IRF)/GM12878-IRF4-ChIP-Seq(GSE32465)/Homer	ACTGAAACCA	1	-0.501	0.8754	53	0.0441	1512	0.0454
GAGA-repeat/Arabidopsis-Promoters/Homer	CTCTCTCTCY	1	-0.501	0.8754	202	0.1682	5683	0.1708
RARa(NR)/K562-RARa-ChIP-Seq(Encode)/Homer	TTGAMCTTTG	1	-0.4987	0.8754	451	0.3755	12608.9	0.379
At1g25550(G2like)/colamp-At1g25550-DAP-Seq(GSE60143)/Homer	NAGATTCY	1	-0.4957	0.8762	136	0.1132	3842.8	0.1155
AT3G60490(AP2EREBP)/colamp-AT3G60490-DAP-Seq(GSE60143)/Homer	NNRCCGACANNNNNN	1	-0.4902	0.8798	39	0.0325	1120.2	0.0337
AT2G28920(ND)/col-AT2G28920-DAP-Seq(GSE60143)/Homer	WAGATATTTWTW	1	-0.4888	0.8798	27	0.0225	780.4	0.0235
CBF2(AP2EREBP)/colamp-CBF2-DAP-Seq(GSE60143)/Homer	YBRCCGACATNNNNN	1	-0.4842	0.8826	61	0.0508	1743.9	0.0524
AT3G52440(C2C2dof)/colamp-AT3G52440-DAP-Seq(GSE60143)/Homer	DTHACTTTTT	1	-0.4813	0.8838	290	0.2415	8146.1	0.2448
Lhx1(Homeobox)/EmbryoCarcinoma-Lhx1-ChIP-Seq(GSE70957)/Homer	NNYTAATTAR	1	-0.4796	0.8841	126	0.1049	3570.8	0.1073
ANAC075(NAC)/col-ANAC075-DAP-Seq(GSE60143)/Homer	CTTSWWNWWSAAGYT	1	-0.4755	0.8864	31	0.0258	897.1	0.027
HRE(HSF)/HepG2-HSF1-ChIP-Seq(GSE31477)/Homer	BSTTCTRGAABVTTCYAGAA	1	-0.4649	0.8946	18	0.015	528.2	0.0159
RAV1(RAV)/colamp-RAV1-DAP-Seq(GSE60143)/Homer	TWWTTTCTGTTG	1	-0.4591	0.8986	97	0.0808	2766.6	0.0832
NUC(C2H2)/col-NUC-DAP-Seq(GSE60143)/Homer	HAVAAAACGACAAAA	1	-0.4566	0.8995	10	0.0083	298.2	0.009
DUX4(Homeobox)/Myoblasts-DUX4.V5-ChIP-Seq(GSE75791)/Homer	NWTAAYCYAATCAWN	1	-0.4536	0.9009	4	0.0033	121.7	0.0037
Unknown3/Drosophila-Promoters/Homer	ACVAKCTGGCAGCGC	1	-0.4521	0.9009	15	0.0125	444.5	0.0134
AT1G10720(BSD)/col-AT1G10720-DAP-Seq(GSE60143)/Homer	TTCTAGAAKCTTCTA	1	-0.4496	0.9019	3	0.0025	91.8	0.0028
AT1G20910(ARID)/col-AT1G20910-DAP-Seq(GSE60143)/Homer	THAATTRAWN	1	-0.4421	0.9074	174	0.1449	4934.6	0.1483
bZIP:IRF(bZIP,IRF)/Th17-BatF-ChIP-Seq(GSE39756)/Homer	NAGTTTCABTHTGACTNW	1	-0.4414	0.9074	48	0.04	1390.9	0.0418
ANAC017(NAC)/colamp-ANAC017-DAP-Seq(GSE60143)/Homer	TMCTTGNNNNNCAAG	1	-0.4412	0.9074	13	0.0108	388.8	0.0117
Unknown2/Drosophila-Promoters/Homer	CATCMCTA	1	-0.4392	0.9074	201	0.1674	5691.3	0.1711
AT5G60130(ABI3VP1)/col-AT5G60130-DAP-Seq(GSE60143)/Homer	WTTYTAAGVAAA	1	-0.4351	0.9086	230	0.1915	6504.9	0.1955
ATHB34(ZFHD)/colamp-ATHB34-DAP-Seq(GSE60143)/Homer	TRATTARS	1	-0.4341	0.9086	84	0.0699	2411	0.0725
WRKY8(WRKY)/colamp-WRKY8-DAP-Seq(GSE60143)/Homer	CGTTGACTTT	1	-0.4191	0.9207	10	0.0083	304.2	0.0091
ANAC103(NAC)/col-ANAC103-DAP-Seq(GSE60143)/Homer	AACTTGNWNWNCAAG	1	-0.4189	0.9207	37	0.0308	1084.8	0.0326
BZR1(BZR)/col-BZR1-DAP-Seq(GSE60143)/Homer	NNCRCACGTGCG	1	-0.4066	0.9297	15	0.0125	453.5	0.0136
AT5G56840(MYBrelated)/colamp-AT5G56840-DAP-Seq(GSE60143)/Homer	TGGATAAGGT	1	-0.3976	0.9367	129	0.1074	3697.8	0.1111
GATA6(C2C2gata)/col200-GATA6-DAP-Seq(GSE60143)/Homer	TAGATCTARAHH	1	-0.3914	0.9412	9	0.0075	279.2	0.0084
At5g52660(MYBrelated)/colamp-At5g52660-DAP-Seq(GSE60143)/Homer	HAAAAATATCTW	1	-0.3912	0.9412	47	0.0391	1379.4	0.0415
MYB27(MYB)/colamp-MYB27-DAP-Seq(GSE60143)/Homer	TACCTAACWT	1	-0.3876	0.9422	15	0.0125	457.6	0.0138
ABF1/SacCer-Promoters/Homer	CGTRNAAARTGA	1	-0.3857	0.9427	31	0.0258	922.6	0.0277
MYB63(MYB)/col-MYB63-DAP-Seq(GSE60143)/Homer	BHYACCWACCHH	1	-0.3797	0.9471	50	0.0416	1469.7	0.0442
ESE1(AP2EREBP)/col-ESE1-DAP-Seq(GSE60143)/Homer	GGCGGCGG	1	-0.3762	0.949	332	0.2764	9395.7	0.2824
SEP3(MADS)/Arabidoposis-Flower-Sep3-ChIP-Seq/Homer	CCAAAAAGGG	1	-0.3756	0.949	167	0.1391	4779.5	0.1437
At1g64620(C2C2dof)/colamp-At1g64620-DAP-Seq(GSE60143)/Homer	CACTTTTT	1	-0.3745	0.949	199	0.1657	5678.8	0.1707
AT4G00250(GeBP)/col-AT4G00250-DAP-Seq(GSE60143)/Homer	WDTGGATAAKRT	1	-0.3727	0.949	54	0.045	1586.9	0.0477
Unknown6/Drosophila-Promoters/Homer	AATTTTAAAA	1	-0.3702	0.9495	97	0.0808	2809	0.0844
SeqBias: polyC-repeat	CCCCCCCCCC	1	-0.3681	0.9501	1200	0.9992	33240.3	0.9991
LHY(Myb)/Seedling-LHY-ChIP-Seq(GSE52175)/Homer	ADAAATATCT	1	-0.3614	0.9552	98	0.0816	2842.2	0.0854
At1g68670(G2like)/colamp-At1g68670-DAP-Seq(GSE60143)/Homer	WNWWHNRAAGATTCT	1	-0.3541	0.9608	53	0.0441	1565.5	0.0471
Sox2(HMG)/mES-Sox2-ChIP-Seq(GSE11431)/Homer	BCCATTGTTC	1	-0.3516	0.962	103	0.0858	2989.7	0.0899
ZNF382(Zf)/HEK293-ZNF382.GFP-ChIP-Seq(GSE58341)/Homer	GNCTGTASTRNTGBCTCHTT	1	-0.3516	0.962	2	0.0017	68	0.002
AT1G47655(C2C2dof)/colamp-AT1G47655-DAP-Seq(GSE60143)/Homer	YHACTTTTTS	1	-0.3499	0.962	451	0.3755	12732.3	0.3827
At2g45680(TCP)/colamp-At2g45680-DAP-Seq(GSE60143)/Homer	GTGGGNCCCACNDND	1	-0.3468	0.9626	12	0.01	377	0.0113
bcd(Homeobox)/Embryo-Bcd-ChIP-Seq(GSE86966)/Homer	VNNGGATTADNN	1	-0.3449	0.9631	156	0.1299	4490.5	0.135
ATHB40(HB)/col-ATHB40-DAP-Seq(GSE60143)/Homer	HCAATWATTG	1	-0.3379	0.9685	93	0.0774	2713	0.0815
Hand2(bHLH)/Mesoderm-Hand2-ChIP-Seq(GSE61475)/Homer	TGACANARRCCAGRC	1	-0.3369	0.9685	54	0.045	1601.4	0.0481
AtHB32(ZFHD)/col200-AtHB32-DAP-Seq(GSE60143)/Homer	CGAATTAT	1	-0.33	0.9736	141	0.1174	4077.2	0.1225
Sox6(HMG)/Myotubes-Sox6-ChIP-Seq(GSE32627)/Homer	CCATTGTTNY	1	-0.3263	0.9758	193	0.1607	5545.3	0.1667
AT5G45580(G2like)/colamp-AT5G45580-DAP-Seq(GSE60143)/Homer	ADRGAATCTH	1	-0.3246	0.9762	208	0.1732	5968.2	0.1794
Pax7(Paired,Homeobox),long/Myoblast-Pax7-ChIP-Seq(GSE25064)/Homer	TAATCHGATTAC	1	-0.3206	0.9788	2	0.0017	71.2	0.0021
CUC3(NAC)/col-CUC3-DAP-Seq(GSE60143)/Homer	TRCKTGWNNNACAMG	1	-0.3198	0.9788	28	0.0233	856.1	0.0257
MS188(MYB)/colamp-MS188-DAP-Seq(GSE60143)/Homer	WARKTAGGTRRA	1	-0.3143	0.9823	82	0.0683	2413.7	0.0725
At5g08520(MYBrelated)/colamp-At5g08520-DAP-Seq(GSE60143)/Homer	ADBSTTATCY	1	-0.3129	0.9823	106	0.0883	3097.9	0.0931
MYB13(MYB)/col-MYB13-DAP-Seq(GSE60143)/Homer	HYCACCWACCHH	1	-0.3126	0.9823	84	0.0699	2471.1	0.0743
GATA(Zf),IR4/iTreg-Gata3-ChIP-Seq(GSE20898)/Homer	NAGATWNBNATCTNN	1	-0.3126	0.9823	6	0.005	201.8	0.0061
MYB10(MYB)/col-MYB10-DAP-Seq(GSE60143)/Homer	YCCACCTACCHH	1	-0.3046	0.9866	40	0.0333	1211.9	0.0364
EPR1(MYBrelated)/colamp-EPR1-DAP-Seq(GSE60143)/Homer	AAATATCT	1	-0.3034	0.9866	34	0.0283	1037.5	0.0312
LHY1(MYBrelated)/col-LHY1-DAP-Seq(GSE60143)/Homer	AAATATCT	1	-0.3034	0.9866	34	0.0283	1037.5	0.0312
Tal1	CATCTG	1	-0.3025	0.9866	182	0.1515	5254.5	0.1579
DDF1(AP2EREBP)/col-DDF1-DAP-Seq(GSE60143)/Homer	GCCGACAT	1	-0.3025	0.9866	52	0.0433	1559.1	0.0469
Unknown4/Arabidopsis-Promoters/Homer	CKTCKTCTTY	1	-0.3016	0.9866	156	0.1299	4521.1	0.1359
HIC1(Zf)/Treg-ZBTB29-ChIP-Seq(GSE99889)/Homer	TGCCAGCB	1	-0.2991	0.9866	408	0.3397	11587	0.3483
AGL95(ND)/col-AGL95-DAP-Seq(GSE60143)/Homer	TTCTAGAAGCTTCTA	1	-0.2949	0.9869	10	0.0083	328.2	0.0099
ZNF317(Zf)/HEK293-ZNF317.GFP-ChIP-Seq(GSE58341)/Homer	GTCWGCTGTYYCTCT	1	-0.2944	0.9869	12	0.01	389.5	0.0117
MYB92(MYB)/colamp-MYB92-DAP-Seq(GSE60143)/Homer	GGTAGGTR	1	-0.2871	0.9919	123	0.1024	3597.2	0.1081
EMB1789(C3H)/col-EMB1789-DAP-Seq(GSE60143)/Homer	TWTTTACCGYND	1	-0.2867	0.9919	36	0.03	1102.6	0.0331
SeqBias: CG bias	SSSSSSSSSS	1	-0.2839	0.9925	1069	0.8901	29799.5	0.8956
ZNF16(Zf)/HEK293-ZNF16.GFP-ChIP-Seq(GSE58341)/Homer	MACCTTCYATGGCTCCCTAKTGCCY	1	-0.2803	0.9947	1	0.0008	39.6	0.0012
Otx2(Homeobox)/EpiLC-Otx2-ChIP-Seq(GSE56098)/Homer	NYTAATCCYB	1	-0.2791	0.9947	104	0.0866	3062	0.092
bZIP69(bZIP)/col-bZIP69-DAP-Seq(GSE60143)/Homer	GACAGCTGKCAW	1	-0.2763	0.996	13	0.0108	425	0.0128
AZF1(C2H2)/colamp-AZF1-DAP-Seq(GSE60143)/Homer	DKSWCACT	1	-0.276	0.996	764	0.6361	21473.2	0.6454
MYB4(MYB)/col200-MYB4-DAP-Seq(GSE60143)/Homer	WAGKTAGGTARR	1	-0.273	0.9968	69	0.0575	2064.6	0.0621
Sox3(HMG)/NPC-Sox3-ChIP-Seq(GSE33059)/Homer	CCWTTGTY	1	-0.2708	0.9976	208	0.1732	6014.3	0.1808
Pitx1:Ebox(Homeobox,bHLH)/Hindlimb-Pitx1-ChIP-Seq(GSE41591)/Homer	YTAATTRAWWCCAGATGT	1	-0.2645	1	15	0.0125	488.2	0.0147
Pit1+1bp(Homeobox)/GCrat-Pit1-ChIP-Seq(GSE58009)/Homer	ATGCATAATTCA	1	-0.2626	1	35	0.0291	1083.7	0.0326
TRP2(MYBrelated)/colamp-TRP2-DAP-Seq(GSE60143)/Homer	TAAACCCT	1	-0.262	1	16	0.0133	519.9	0.0156
HSF3(HSF)/colamp-HSF3-DAP-Seq(GSE60143)/Homer	NTTCTAGAAKCTTCT	1	-0.2608	1	101	0.0841	2989.2	0.0898
MYB74(MYB)/colamp-MYB74-DAP-Seq(GSE60143)/Homer	YYYACCTACCWH	1	-0.2595	1	61	0.0508	1841.5	0.0553
LIN-15B(Zf)/cElegans-L3-LIN15B-ChIP-Seq(modEncode)/Homer	CARTGGAGCGCRYTTGCATT	1	-0.258	1	1	0.0008	41.2	0.0012
IDD2(C2H2)/colamp-IDD2-DAP-Seq(GSE60143)/Homer	HAVAAAAMGACAAAA	1	-0.2548	1	13	0.0108	430.5	0.0129
AT3G10113(MYBrelated)/col-AT3G10113-DAP-Seq(GSE60143)/Homer	WNAAATATCWWN	1	-0.2523	1	43	0.0358	1322.7	0.0398
NTM1(NAC)/col-NTM1-DAP-Seq(GSE60143)/Homer	ACTTRTARAASAAGT	1	-0.2452	1	45	0.0375	1384.2	0.0416
HSFA6B(HSF)/colamp-HSFA6B-DAP-Seq(GSE60143)/Homer	NTTCTAGAANHTTCT	1	-0.2438	1	54	0.045	1647.1	0.0495
AtIDD11(C2H2)/colamp-AtIDD11-DAP-Seq(GSE60143)/Homer	TTTGTCGTTT	1	-0.2353	1	36	0.03	1126	0.0338
WRKY11(WRKY)/col-WRKY11-DAP-Seq(GSE60143)/Homer	SCGTTGACTTTN	1	-0.2352	1	8	0.0067	280	0.0084
AT1G23810(Orphan)/col-AT1G23810-DAP-Seq(GSE60143)/Homer	TTCTAGAAGSTTCTA	1	-0.2316	1	4	0.0033	151.9	0.0046
bHLH10(bHLH)/colamp-bHLH10-DAP-Seq(GSE60143)/Homer	YACCGACA	1	-0.2301	1	35	0.0291	1098.2	0.033
ZML2(C2C2gata)/col-ZML2-DAP-Seq(GSE60143)/Homer	CATCATCATC	1	-0.2277	1	22	0.0183	712.6	0.0214
REST-NRSF(Zf)/Jurkat-NRSF-ChIP-Seq/Homer	GGMGCTGTCCATGGTGCTGA	1	-0.2256	1	3	0.0025	118.1	0.0035
AT2G01818(PLATZ)/col-AT2G01818-DAP-Seq(GSE60143)/Homer	TCTAGAABSTTC	1	-0.2242	1	17	0.0142	562.9	0.0169
FUS3(ABI3VP1)/col-FUS3-DAP-Seq(GSE60143)/Homer	DNNWTNTGCATGKNN	1	-0.2238	1	109	0.0908	3246.9	0.0976
HSFA1E(HSF)/col-HSFA1E-DAP-Seq(GSE60143)/Homer	TTCTAGAAGCTTCTA	1	-0.2235	1	7	0.0058	251.1	0.0075
MGP(C2H2)/colamp-MGP-DAP-Seq(GSE60143)/Homer	TTTTGTCGTTTW	1	-0.2223	1	21	0.0175	684.5	0.0206
FOXA1:AR(Forkhead,NR)/LNCAP-AR-ChIP-Seq(GSE27824)/Homer	AGTAAACAAAAAAGAACAND	1	-0.2178	1	6	0.005	220	0.0066
At5g62940(C2C2dof)/col-At5g62940-DAP-Seq(GSE60143)/Homer	WHWHHACTTTTT	1	-0.2131	1	423	0.3522	12107.7	0.3639
Mouse_Recombination_Hotspot(Zf)/Testis-DMC1-ChIP-Seq(GSE24438)/Homer	ACTYKNATTCGTGNTACTTC	1	-0.2096	1	6	0.005	222.4	0.0067
ATHB13(Homeobox)/col-ATHB13-DAP-Seq(GSE60143)/Homer	CAATAATT	1	-0.2068	1	122	0.1016	3633.5	0.1092
JKD(C2H2)/col-JKD-DAP-Seq(GSE60143)/Homer	TTTTGTCGTTTT	1	-0.2006	1	17	0.0142	571.6	0.0172
ASHR1(ND)/col-ASHR1-DAP-Seq(GSE60143)/Homer	NTGGTGAN	1	-0.1993	1	197	0.164	5776.9	0.1736
At1g74840(MYBrelated)/col100-At1g74840-DAP-Seq(GSE60143)/Homer	YHTTATCCAWWT	1	-0.1927	1	71	0.0591	2175.3	0.0654
MYB121(MYB)/col-MYB121-DAP-Seq(GSE60143)/Homer	YNTACCTAACWW	1	-0.1914	1	30	0.025	969.9	0.0291
AT5G23930(mTERF)/col-AT5G23930-DAP-Seq(GSE60143)/Homer	GGCGGCTG	1	-0.1907	1	459	0.3822	13143.5	0.395
Sox10(HMG)/SciaticNerve-Sox3-ChIP-Seq(GSE35132)/Homer	CCWTTGTYYB	1	-0.1895	1	196	0.1632	5759.6	0.1731
At4g01280(MYBrelated)/colamp-At4g01280-DAP-Seq(GSE60143)/Homer	AAATATCT	1	-0.1892	1	51	0.0425	1593.3	0.0479
ZBTB12(Zf)/HEK293-ZBTB12.GFP-ChIP-Seq(GSE58341)/Homer	NGNTCTAGAACCNGV	1	-0.188	1	47	0.0391	1476.3	0.0444
Dorsal(RHD)/Embryo-dl-ChIP-Seq(GSE65441)/Homer	GGGAAAAMCCCG	1	-0.1872	1	27	0.0225	881.9	0.0265
CTCF-SatelliteElement(Zf?)/CD4+-CTCF-ChIP-Seq(Barski_et_al.)/Homer	TGCAGTTCCMVNWRTGGCCA	1	-0.1867	1	1	0.0008	49.4	0.0015
DEAR3(AP2EREBP)/colamp-DEAR3-DAP-Seq(GSE60143)/Homer	BCACCGACAWNNNNN	1	-0.1824	1	38	0.0316	1213.6	0.0365
MYB113(MYB)/col-MYB113-DAP-Seq(GSE60143)/Homer	HNDAWTCMGTTAYWN	1	-0.1803	1	53	0.0441	1658.1	0.0498
MYB44(MYB)/colamp-MYB44-DAP-Seq(GSE60143)/Homer	CVGTTWWKTCNGTTA	1	-0.1793	1	6	0.005	231	0.0069
At5g05790(MYBrelated)/col-At5g05790-DAP-Seq(GSE60143)/Homer	AYCTTATC	1	-0.1788	1	84	0.0699	2564.4	0.0771
At3g11280(MYBrelated)/col-At3g11280-DAP-Seq(GSE60143)/Homer	GATAAGRT	1	-0.1752	1	80	0.0666	2451.8	0.0737
At2g01060(G2like)/colamp-At2g01060-DAP-Seq(GSE60143)/Homer	AGATKCBNWW	1	-0.1699	1	371	0.3089	10717.8	0.3221
AT4G37180(G2like)/col-AT4G37180-DAP-Seq(GSE60143)/Homer	AGAATCTTNN	1	-0.1672	1	143	0.1191	4275.5	0.1285
Reverb(NR),DR2/RAW-Reverba.biotin-ChIP-Seq(GSE45914)/Homer	GTRGGTCASTGGGTCA	1	-0.1669	1	21	0.0175	709.1	0.0213
Pax7(Paired,Homeobox)/Myoblast-Pax7-ChIP-Seq(GSE25064)/Homer	TAATCAATTA	1	-0.1637	1	7	0.0058	268.9	0.0081
LEF1(HMG)/H1-LEF1-ChIP-Seq(GSE64758)/Homer	CCTTTGATST	1	-0.1633	1	70	0.0583	2170.6	0.0652
ZNF675(Zf)/HEK293-ZNF675.GFP-ChIP-Seq(GSE58341)/Homer	ARGAGGMCAAAATGW	1	-0.1605	1	13	0.0108	463.9	0.0139
AT1G49560(G2like)/colamp-AT1G49560-DAP-Seq(GSE60143)/Homer	GAWTCTNWDA	1	-0.16	1	160	0.1332	4770	0.1434
AT5G25475(ABI3VP1)/col-AT5G25475-DAP-Seq(GSE60143)/Homer	RNNRNCAAGCADNDB	1	-0.1553	1	155	0.1291	4633.1	0.1393
At1g76110(ARID)/colamp-At1g76110-DAP-Seq(GSE60143)/Homer	ATTTAATG	1	-0.1544	1	64	0.0533	2002.2	0.0602
RVE1(MYBrelated)/col-RVE1-DAP-Seq(GSE60143)/Homer	AAATATCT	1	-0.1541	1	53	0.0441	1678.1	0.0504
TINY(AP2EREBP)/col-TINY-DAP-Seq(GSE60143)/Homer	NNCACCGACA	1	-0.154	1	31	0.0258	1021.5	0.0307
HSFC1(HSF)/col-HSFC1-DAP-Seq(GSE60143)/Homer	HTTCTAGAADCTTCT	1	-0.1462	1	18	0.015	627.7	0.0189
ARF2(ARF)/col-ARF2-DAP-Seq(GSE60143)/Homer	TTGTCGGMWN	1	-0.143	1	431	0.3589	12442.2	0.374
Prop1(Homeobox)/GHFT1-PROP1.biotin-ChIP-Seq(GSE77302)/Homer	NTAATBNAATTA	1	-0.1422	1	66	0.055	2072.2	0.0623
MYB83(MYB)/colamp-MYB83-DAP-Seq(GSE60143)/Homer	CACCAACCWH	1	-0.1381	1	207	0.1724	6141.9	0.1846
ERF38(AP2EREBP)/col-ERF38-DAP-Seq(GSE60143)/Homer	CACCGACA	1	-0.1371	1	62	0.0516	1959.7	0.0589
ATHB53(HB)/col-ATHB53-DAP-Seq(GSE60143)/Homer	CAATAATT	1	-0.133	1	54	0.045	1726.3	0.0519
PSE(SNAPc)/K562-mStart-Seq/Homer	WAVTCACCMTAASYDAAAAG	1	-0.1328	1	51	0.0425	1637.9	0.0492
NFkB-p50,p52(RHD)/Monocyte-p50-ChIP-Chip(Schreiber_et_al.)/Homer	GGGGGAATCCCC	1	-0.1286	1	23	0.0192	793.5	0.0239
ANAC062(NAC)/colamp-ANAC062-DAP-Seq(GSE60143)/Homer	TACTTANTNWNYAAG	1	-0.1282	1	31	0.0258	1039.2	0.0312
bHLH130(bHLH)/col-bHLH130-DAP-Seq(GSE60143)/Homer	GCAACTTG	1	-0.1258	1	96	0.0799	2968.4	0.0892
HOXD13(Homeobox)/Chicken-Hoxd13-ChIP-Seq(GSE38910)/Homer	NCYAATAAAA	1	-0.1257	1	120	0.0999	3665.4	0.1102
FXR(NR),IR1/Liver-FXR-ChIP-Seq(Chong_et_al.)/Homer	AGGTCANTGACCTB	1	-0.121	1	60	0.05	1916.9	0.0576
Tcf3(HMG)/mES-Tcf3-ChIP-Seq(GSE11724)/Homer	ASWTCAAAGG	1	-0.1208	1	21	0.0175	736.1	0.0221
CES-1(Homeobox)/cElegans-L1-CES1-ChIP-Seq(modEncode)/Homer	AAATTSAATTTN	1	-0.1206	1	54	0.045	1738.4	0.0522
At1g19000(MYBrelated)/colamp-At1g19000-DAP-Seq(GSE60143)/Homer	WWTGGATAADDT	1	-0.12	1	77	0.0641	2419.4	0.0727
At1g72010(TCP)/colamp-At1g72010-DAP-Seq(GSE60143)/Homer	GGDCCCAC	1	-0.1197	1	98	0.0816	3034	0.0912
GAGA-repeat/SacCer-Promoters/Homer	CTYTCTYTCTCTCTC	1	-0.1162	1	567	0.4721	16283.1	0.4894
BPC1(BBRBPC)/colamp-BPC1-DAP-Seq(GSE60143)/Homer	GARGAGAGAGAA	1	-0.1134	1	75	0.0624	2368.1	0.0712
Twist2(bHLH)/Myoblast-Twist2.Ty1-ChIP-Seq(GSE127998)/Homer	MCAGCTGBYH	1	-0.1095	1	258	0.2148	7641.6	0.2297
ELT-3(Gata)/cElegans-L1-ELT3-ChIP-Seq(modEncode)/Homer	AWTGATAAGA	1	-0.109	1	35	0.0291	1178	0.0354
SeqBias: GCW-triplet	GCWGCWGCWGCW	1	-0.1083	1	1201	1	33268.3	0.9999
LMI1(HB)/colamp-LMI1-DAP-Seq(GSE60143)/Homer	AATTATTG	1	-0.1082	1	74	0.0616	2345.7	0.0705
CDM1(C3H)/colamp-CDM1-DAP-Seq(GSE60143)/Homer	CCGAWAWTWTCGGAN	1	-0.1049	1	12	0.01	459.4	0.0138
Bcl11a(Zf)/HSPC-BCL11A-ChIP-Seq(GSE104676)/Homer	TYTGACCASWRG	1	-0.1048	1	105	0.0874	3259.5	0.098
Unknown-ESC-element(?)/mES-Nanog-ChIP-Seq(GSE11724)/Homer	CACAGCAGGGGG	1	-0.1043	1	97	0.0808	3026.2	0.091
MYB96(MYB)/colamp-MYB96-DAP-Seq(GSE60143)/Homer	WGGTRGTTGG	1	-0.09573	1	105	0.0874	3274	0.0984
Gata1(Zf)/K562-GATA1-ChIP-Seq(GSE18829)/Homer	SAGATAAGRV	1	-0.0952	1	51	0.0425	1676.5	0.0504
AT5G66940(C2C2dof)/col-AT5G66940-DAP-Seq(GSE60143)/Homer	NNHACTTTWT	1	-0.09437	1	241	0.2007	7190.9	0.2161
MYB3(MYB)/Arabidopsis-MYB3-ChIP-Seq(GSE80564)/Homer	GKTAGGTRGG	1	-0.09163	1	247	0.2057	7367	0.2214
GT2(Trihelix)/colamp-GT2-DAP-Seq(GSE60143)/Homer	AMGGTAAAWWWN	1	-0.09057	1	107	0.0891	3340.5	0.1004
RAP21(AP2EREBP)/colamp-RAP21-DAP-Seq(GSE60143)/Homer	BCACCGACAHNN	1	-0.08968	1	17	0.0142	632.5	0.019
PTF1(TCP)/colamp-PTF1-DAP-Seq(GSE60143)/Homer	RDDGGGACCACA	1	-0.08683	1	13	0.0108	504.6	0.0152
HSFB4(HSF)/col-HSFB4-DAP-Seq(GSE60143)/Homer	TTCTAGAAGCTTCTA	1	-0.0868	1	2	0.0017	114.4	0.0034
At3g09600(MYBrelated)/colamp-At3g09600-DAP-Seq(GSE60143)/Homer	AAAATATCTT	1	-0.08644	1	42	0.035	1414.6	0.0425
At1g77640(AP2EREBP)/col-At1g77640-DAP-Seq(GSE60143)/Homer	TGTCGGTGGA	1	-0.08644	1	23	0.0192	826.2	0.0248
PRDM14(Zf)/H1-PRDM14-ChIP-Seq(GSE22767)/Homer	RGGTCTCTAACY	1	-0.08595	1	24	0.02	858.5	0.0258
AT5G22990(C2H2)/col-AT5G22990-DAP-Seq(GSE60143)/Homer	WCGAHDTCGWHN	1	-0.08534	1	7	0.0058	302.5	0.0091
AT3G10580(MYBrelated)/colamp-AT3G10580-DAP-Seq(GSE60143)/Homer	TACCTAACWNHW	1	-0.08434	1	35	0.0291	1202.8	0.0362
AT2G15740(C2H2)/col-AT2G15740-DAP-Seq(GSE60143)/Homer	DHNDWATCGATD	1	-0.08383	1	64	0.0533	2082	0.0626
MYB17(MYB)/colamp-MYB17-DAP-Seq(GSE60143)/Homer	GGTAGGTGRG	1	-0.08308	1	65	0.0541	2112.8	0.0635
At1g22810(AP2EREBP)/colamp-At1g22810-DAP-Seq(GSE60143)/Homer	BCACCGACANNN	1	-0.08003	1	53	0.0441	1756.4	0.0528
Adof1(C2C2dof)/col-Adof1-DAP-Seq(GSE60143)/Homer	NRWAAAGYDV	1	-0.07067	1	352	0.2931	10398.2	0.3125
ZNF768(Zf)/Rajj-ZNF768-ChIP-Seq(GSE111879)/Homer	RHHCAGAGAGGB	1	-0.06788	1	4	0.0033	203.1	0.0061
THRb(NR)/HepG2-THRb.Flag-ChIP-Seq(Encode)/Homer	GGTCACCTGAGGTCA	1	-0.0655	1	123	0.1024	3858.7	0.116
ATY19(MYB)/col-ATY19-DAP-Seq(GSE60143)/Homer	YYCACCWACCAT	1	-0.06502	1	78	0.0649	2531	0.0761
SFP1/SacCer-Promoters/Homer	DDAAAAATTTTY	1	-0.06453	1	7	0.0058	316.9	0.0095
MYB94(MYB)/col-MYB94-DAP-Seq(GSE60143)/Homer	WGGTRGTTGGKA	1	-0.06372	1	50	0.0416	1690.9	0.0508
TCP20(TCP)/col-TCP20-DAP-Seq(GSE60143)/Homer	GGDCCCAC	1	-0.06337	1	70	0.0583	2295.6	0.069
Tbr1(T-box)/Cortex-Tbr1-ChIP-Seq(GSE71384)/Homer	AAGGTGTKAA	1	-0.06324	1	164	0.1366	5057.9	0.152
Zfp809(Zf)/ES-Zfp809-ChIP-Seq(GSE70799)/Homer	GGGGCTYGKCTGGGA	1	-0.06298	1	57	0.0475	1904.2	0.0572
MYB39(MYB)/col-MYB39-DAP-Seq(GSE60143)/Homer	WWAARKTAGGTGRAA	1	-0.06263	1	11	0.0092	457.1	0.0137
HSFB3(HSF)/colamp-HSFB3-DAP-Seq(GSE60143)/Homer	TTCTAGAAGMTTHTW	1	-0.05579	1	3	0.0025	172	0.0052
Srebp1a(bHLH)/HepG2-Srebp1a-ChIP-Seq(GSE31477)/Homer	RTCACSCCAY	1	-0.05579	1	31	0.0258	1116	0.0335
At5g08330(TCP)/col-At5g08330-DAP-Seq(GSE60143)/Homer	GGRCCCAC	1	-0.05563	1	113	0.0941	3589	0.1079
MYB40(MYB)/col-MYB40-DAP-Seq(GSE60143)/Homer	TGGTAGGTRARA	1	-0.05414	1	30	0.025	1086.5	0.0327
TCP7(TCP)/col-TCP7-DAP-Seq(GSE60143)/Homer	GTGGGSCCCACHHNN	1	-0.05392	1	99	0.0824	3180.7	0.0956
At5g29000(G2like)/col-At5g29000-DAP-Seq(GSE60143)/Homer	RGAATATTCYHH	1	-0.05383	1	20	0.0167	766.7	0.023
GTL1(Trihelix)/colamp-GTL1-DAP-Seq(GSE60143)/Homer	WWTTTACCKY	1	-0.05373	1	105	0.0874	3358.6	0.1009
FRS9(ND)/col-FRS9-DAP-Seq(GSE60143)/Homer	RGAGAGAGAAAG	1	-0.05288	1	34	0.0283	1214.9	0.0365
ZNF322(Zf)/HEK293-ZNF322.GFP-ChIP-Seq(GSE58341)/Homer	GAGCCTGGTACTGWGCCTGR	1	-0.05128	1	45	0.0375	1559.1	0.0469
GATA3(Zf)/iTreg-Gata3-ChIP-Seq(GSE20898)/Homer	AGATAASR	1	-0.05049	1	147	0.1224	4600.5	0.1383
Gata2(Zf)/K562-GATA2-ChIP-Seq(GSE18829)/Homer	BBCTTATCTS	1	-0.04978	1	55	0.0458	1869.6	0.0562
TSO1(CPP)/col-TSO1-DAP-Seq(GSE60143)/Homer	RAATTTRAAW	1	-0.04949	1	12	0.01	505.6	0.0152
MyoG(bHLH)/C2C12-MyoG-ChIP-Seq(GSE36024)/Homer	AACAGCTG	1	-0.04894	1	163	0.1357	5071.9	0.1524
ZNF165(Zf)/WHIM12-ZNF165-ChIP-Seq(GSE65937)/Homer	AAGGKGRCGCAGGCA	1	-0.0488	1	29	0.0241	1063.4	0.032
EIL4(EIL)/Tomato-EIL4-ChIP-Seq(GSE116581)/Homer	GATTCAWTGAAT	1	-0.04866	1	6	0.005	293.4	0.0088
TATA-box/SacCer-Promoters/Homer	BBHWTATATA	1	-0.0448	1	41	0.0341	1448.5	0.0435
Gata6(Zf)/HUG1N-GATA6-ChIP-Seq(GSE51936)/Homer	YCTTATCTBN	1	-0.04393	1	79	0.0658	2610	0.0784
Hoxd12(Homeobox)/ChickenMSG-Hoxd12.Flag-ChIP-Seq(GSE86088)/Homer	HDGYAATGAAAN	1	-0.04308	1	254	0.2115	7717.9	0.232
Brn2(POU,Homeobox)/NPC-Brn2-ChIP-Seq(GSE35496)/Homer	ATGAATATTC	1	-0.04263	1	5	0.0042	261	0.0078
THRa(NR)/C17.2-THRa-ChIP-Seq(GSE38347)/Homer	GGTCANYTGAGGWCA	1	-0.04154	1	82	0.0683	2707.8	0.0814
PLT3(AP2EREBP)/col-PLT3-DAP-Seq(GSE60143)/Homer	GCACGNWTHYCGAGG	1	-0.04022	1	3	0.0025	183.8	0.0055
HSF21(HSF)/col-HSF21-DAP-Seq(GSE60143)/Homer	CTTCTAGAAGMTTYW	1	-0.03907	1	6	0.005	303.1	0.0091
Sox4(HMG)/proB-Sox4-ChIP-Seq(GSE50066)/Homer	YCTTTGTTCC	1	-0.03883	1	93	0.0774	3045.8	0.0915
MyoD(bHLH)/Myotube-MyoD-ChIP-Seq(GSE21614)/Homer	RRCAGCTGYTSY	1	-0.03841	1	129	0.1074	4114.6	0.1237
At4g32800(AP2EREBP)/colamp-At4g32800-DAP-Seq(GSE60143)/Homer	DYCACCGACAHWWWH	1	-0.03815	1	10	0.0083	451	0.0136
At5g22890(C2H2)/col-At5g22890-DAP-Seq(GSE60143)/Homer	NSAGGTKWTATCTGD	1	-0.03799	1	1	0.0008	91.5	0.0028
Ik-1	NHTTGGGAATRCC	1	-0.0361	1	1201	1	33271.7	1
PRDM9(Zf)/Testis-DMC1-ChIP-Seq(GSE35498)/Homer	ADGGYAGYAGCATCT	1	-0.03273	1	52	0.0433	1820.9	0.0547
Gata4(Zf)/Heart-Gata4-ChIP-Seq(GSE35151)/Homer	NBWGATAAGR	1	-0.03263	1	90	0.0749	2977.3	0.0895
HNF6(Homeobox)/Liver-Hnf6-ChIP-Seq(ERP000394)/Homer	NTATYGATCH	1	-0.03201	1	48	0.04	1698.2	0.051
EGL-5(Homeobox)/cElegans-L3-EGL5-ChIP-Seq(modEncode)/Homer	ATTTAATGGG	1	-0.02866	1	161	0.1341	5097.6	0.1532
Tcf12(bHLH)/GM12878-Tcf12-ChIP-Seq(GSE32465)/Homer	VCAGCTGYTG	1	-0.02624	1	157	0.1307	4993.4	0.1501
PABPC1(?)/MEL-PABC1-CLIP-Seq(GSE69755)/Homer	HAATAAAGNN	1	-0.02477	1	209	0.174	6518.1	0.1959
OBP1(C2C2dof)/col-OBP1-DAP-Seq(GSE60143)/Homer	NHHACTTTWT	1	-0.02433	1	349	0.2906	10532.1	0.3165
Barx1(Homeobox)/Stomach-Barx1.3xFlag-ChIP-Seq(GSE69483)/Homer	AAACMATTAN	1	-0.02413	1	41	0.0341	1504.4	0.0452
TCP17(TCP)/col-TCP17-DAP-Seq(GSE60143)/Homer	GTGGTCCCCA	1	-0.02361	1	4	0.0033	245.7	0.0074
AT1G24250(Orphan)/col-AT1G24250-DAP-Seq(GSE60143)/Homer	KTDGTTGGTDGTTGG	1	-0.02348	1	29	0.0241	1121.6	0.0337
dof43(C2C2dof)/colamp-dof43-DAP-Seq(GSE60143)/Homer	NAAAAAGTDA	1	-0.02342	1	174	0.1449	5508.7	0.1656
At3g24120(G2like)/col-At3g24120-DAP-Seq(GSE60143)/Homer	NWWAGMATMW	1	-0.0229	1	383	0.3189	11506.5	0.3458
BBX31(Orphan)/col-BBX31-DAP-Seq(GSE60143)/Homer	NAAAAAGTDA	1	-0.02151	1	189	0.1574	5959.2	0.1791
TOD6?/SacCer-Promoters/Homer	GCGATGAGMT	1	-0.02124	1	18	0.015	762.1	0.0229
TCFL2(HMG)/K562-TCF7L2-ChIP-Seq(GSE29196)/Homer	ACWTCAAAGG	1	-0.01951	1	3	0.0025	209.4	0.0063
Phox2b(Homeobox)/CLBGA-PHOX2B-ChIP-Seq(GSE90683)/Homer	TTAATTNAATTA	1	-0.01838	1	16	0.0133	702.1	0.0211
CUX1(Homeobox)/K562-CUX1-ChIP-Seq(GSE92882)/Homer	TATCGATNAN	1	-0.01756	1	56	0.0466	2005.8	0.0603
Cux2(Homeobox)/Liver-Cux2-ChIP-Seq(GSE35985)/Homer	HNRAATCAAT	1	-0.0175	1	36	0.03	1371.1	0.0412
Zic3(Zf)/mES-Zic3-ChIP-Seq(GSE37889)/Homer	GGCCYCCTGCTGDGH	1	-0.01676	1	129	0.1074	4228.6	0.1271
RIN(MADS)/Tomato-RIN-ChIP-Seq(GSE116581)/Homer	CYAAAAWWGG	1	-0.01662	1	164	0.1366	5265.3	0.1583
TCP3(TCP)/colamp-TCP3-DAP-Seq(GSE60143)/Homer	WGTGGTCCCAAHWWW	1	-0.01658	1	27	0.0225	1081.1	0.0325
PQM-1(?)/cElegans-L3-ChIP-Seq(modEncode)/Homer	ACTGATAAGA	1	-0.01532	1	25	0.0208	1020.5	0.0307
Nkx2.1(Homeobox)/LungAC-Nkx2.1-ChIP-Seq(GSE43252)/Homer	RSCACTYRAG	1	-0.01472	1	428	0.3564	12858.6	0.3865
EIN3(EIL)/col-EIN3-DAP-Seq(GSE60143)/Homer	ARATTCAATGWATYT	1	-0.01239	1	7	0.0058	393.7	0.0118
EFL-1(E2F)/cElegans-L1-EFL1-ChIP-Seq(modEncode)/Homer	TGCAARYGCGCTCYA	1	-0.01221	1	1	0.0008	122.6	0.0037
TRPS1(Zf)/MCF7-TRPS1-ChIP-Seq(GSE107013)/Homer	AGATAAGANN	1	-0.01199	1	192	0.1599	6134.3	0.1844
ZNF692(Zf)/HEK293-ZNF692.GFP-ChIP-Seq(GSE58341)/Homer	GTGGGCCCCA	1	-0.01127	1	29	0.0241	1175.8	0.0353
AT1G01250(AP2EREBP)/col-AT1G01250-DAP-Seq(GSE60143)/Homer	YCACCGACAHTW	1	-0.01103	1	4	0.0033	274.9	0.0083
AT2G20400(G2like)/colamp-AT2G20400-DAP-Seq(GSE60143)/Homer	DNVGAATATTCBNHN	1	-0.01033	1	7	0.0058	401.4	0.0121
DDF2(AP2EREBP)/col-DDF2-DAP-Seq(GSE60143)/Homer	GATGTCGRCR	1	-0.01017	1	1	0.0008	128	0.0038
p53(p53)/mES-cMyc-ChIP-Seq(GSE11431)/Homer	ACATGCCCGGGCAT	1	-0.009458	1	1	0.0008	129.1	0.0039
At5g58900(MYBrelated)/colamp-At5g58900-DAP-Seq(GSE60143)/Homer	WWWTYTTATCTWWWW	1	-0.009251	1	128	0.1066	4273.9	0.1285
TCP16(TCP)/colamp-TCP16-DAP-Seq(GSE60143)/Homer	GTGGDCCYNNNNNNN	1	-0.008515	1	96	0.0799	3314.2	0.0996
HNF1b(Homeobox)/PDAC-HNF1B-ChIP-Seq(GSE64557)/Homer	GTTAATNATTAA	1	-0.007311	1	7	0.0058	416.3	0.0125
Nkx2.2(Homeobox)/NPC-Nkx2.2-ChIP-Seq(GSE61673)/Homer	BTBRAGTGSN	1	-0.007148	1	316	0.2631	9803.9	0.2947
GLI3(Zf)/Limb-GLI3-ChIP-Chip(GSE11077)/Homer	CGTGGGTGGTCC	1	-0.00676	1	12	0.01	613.3	0.0184
DEAR5(AP2EREBP)/col-DEAR5-DAP-Seq(GSE60143)/Homer	NDWTGTCGGTGRWDN	1	-0.005586	1	14	0.0117	697.8	0.021
DAG2(C2C2dof)/col-DAG2-DAP-Seq(GSE60143)/Homer	WWTTHACTTTTT	1	-0.005274	1	185	0.154	6041.4	0.1816
GATA20(C2C2gata)/colamp-GATA20-DAP-Seq(GSE60143)/Homer	TNGATCNDNM	1	-0.00523	1	238	0.1982	7597.1	0.2283
Nkx3.1(Homeobox)/LNCaP-Nkx3.1-ChIP-Seq(GSE28264)/Homer	AAGCACTTAA	1	-0.00497	1	327	0.2723	10175.6	0.3058
MYB30(MYB)/colamp-MYB30-DAP-Seq(GSE60143)/Homer	AGGTAGTTGG	1	-0.00482	1	134	0.1116	4531	0.1362
Tcf4(HMG)/Hct116-Tcf4-ChIP-Seq(SRA012054)/Homer	ASATCAAAGGVA	1	-0.004617	1	34	0.0283	1405.5	0.0422
Myf5(bHLH)/GM-Myf5-ChIP-Seq(GSE24852)/Homer	BAACAGCTGT	1	-0.00419	1	88	0.0733	3141.8	0.0944
Gli2(Zf)/GM2-Gli2-ChIP-Chip(GSE112702)/Homer	YSTGGGTGGTCT	1	-0.004035	1	32	0.0266	1347.9	0.0405
HuR(?)/HEK293-HuR-CLIP-Seq(GSE87887)/Homer	BTTTGGTTTG	1	-0.003809	1	432	0.3597	13201.6	0.3968
BPC6(BBRBPC)/col-BPC6-DAP-Seq(GSE60143)/Homer	YTYTCTCTCTCTCTA	1	-0.003788	1	2	0.0017	214.7	0.0065
Tbx21(T-box)/GM12878-TBX21-ChIP-Seq(Encode)/Homer	AGGTGTGAAA	1	-0.003782	1	113	0.0941	3921.6	0.1179
Srebp2(bHLH)/HepG2-Srebp2-ChIP-Seq(GSE31477)/Homer	CGGTCACSCCAC	1	-0.003325	1	20	0.0167	943.8	0.0284
SeqBias: CA-repeat	CACACACACA	1	-0.003194	1	699	0.582	20628.3	0.62
ZNF136(Zf)/HEK293-ZNF136.GFP-ChIP-Seq(GSE58341)/Homer	YTKGATAHAGTATTCTWGGTNGGCA	1	-0.002923	1	8	0.0067	496.6	0.0149
Nkx2.5(Homeobox)/HL1-Nkx2.5.biotin-ChIP-Seq(GSE21529)/Homer	RRSCACTYAA	1	-0.00244	1	319	0.2656	10051.8	0.3021
AT3G51470(DBP)/col-AT3G51470-DAP-Seq(GSE60143)/Homer	TTWHGGTGCACC	1	-0.002164	1	165	0.1374	5556.3	0.167
AT1G04880(ARID)/colamp-AT1G04880-DAP-Seq(GSE60143)/Homer	AAACTATATADTATA	1	-0.002061	1	4	0.0033	335.2	0.0101
At1g69690(TCP)/colamp-At1g69690-DAP-Seq(GSE60143)/Homer	NHGTGGGGCCCACHW	1	-0.001855	1	28	0.0233	1260	0.0379
WIP5(C2H2)/colamp-WIP5-DAP-Seq(GSE60143)/Homer	TDTTCTCMAGGT	1	-0.001699	1	132	0.1099	4586.5	0.1378
AT1G76880(Trihelix)/col-AT1G76880-DAP-Seq(GSE60143)/Homer	ACGGTAAAAW	1	-0.00158	1	22	0.0183	1057.6	0.0318
Eomes(T-box)/H9-Eomes-ChIP-Seq(GSE26097)/Homer	ATTAACACCT	1	-0.00144	1	245	0.204	7975.3	0.2397
LXRE(NR),DR4/RAW-LXRb.biotin-ChIP-Seq(GSE21512)/Homer	RGGTTACTANAGGTCA	1	-0.001265	1	15	0.0125	810.4	0.0244
dof45(C2C2dof)/col-dof45-DAP-Seq(GSE60143)/Homer	NVAWAAAGTN	1	-0.001184	1	305	0.254	9747.1	0.293
OBP4(C2C2dof)/col-OBP4-DAP-Seq(GSE60143)/Homer	WTTHACTTTTTB	1	-0.001052	1	149	0.1241	5154.2	0.1549
Sox15(HMG)/CPA-Sox15-ChIP-Seq(GSE62909)/Homer	RAACAATGGN	1	-0.000926	1	120	0.0999	4280	0.1286
SCRT1(Zf)/HEK293-SCRT1.eGFP-ChIP-Seq(Encode)/Homer	GCAACAGGTG	1	-0.000474	1	28	0.0233	1341	0.0403
At3g45610(C2C2dof)/col-At3g45610-DAP-Seq(GSE60143)/Homer	TWACTTTTTS	1	-0.000332	1	179	0.149	6184.5	0.1859
Tcf7(HMG)/GM12878-TCF7-ChIP-Seq(Encode)/Homer	CTTTGATGTGSB	1	-0.000323	1	20	0.0167	1068.4	0.0321
Mef2b(MADS)/HEK293-Mef2b.V5-ChIP-Seq(GSE67450)/Homer	GCTATTTTTGGM	1	-0.000252	1	114	0.0949	4215.6	0.1267
CRX(Homeobox)/Retina-Crx-ChIP-Seq(GSE20012)/Homer	GCTAATCC	1	-0.000178	1	318	0.2648	10361.7	0.3114
ZNF416(Zf)/HEK293-ZNF416.GFP-ChIP-Seq(GSE58341)/Homer	WDNCTGGGCA	1	-7.8e-05	1	232	0.1932	7925.4	0.2382
At1g14580(C2H2)/colamp-At1g14580-DAP-Seq(GSE60143)/Homer	CASAAAAMGACAAAA	1	-5.2e-05	1	16	0.0133	999.2	0.03
At4g38000(C2C2dof)/col-At4g38000-DAP-Seq(GSE60143)/Homer	WWWTWACTTTTT	1	-3.7e-05	1	117	0.0974	4472.1	0.1344
Mef2a(MADS)/HL1-Mef2a.biotin-ChIP-Seq(GSE21529)/Homer	CYAAAAATAG	1	-2.7e-05	1	69	0.0575	2936.7	0.0883
GATA15(C2C2gata)/col-GATA15-DAP-Seq(GSE60143)/Homer	KATGATCA	1	-9e-06	1	140	0.1166	5314.7	0.1597
Zac1(Zf)/Neuro2A-Plagl1-ChIP-Seq(GSE75942)/Homer	HAWGRGGCCM	1	-2e-06	1	480	0.3997	15487.6	0.4655
TCP1(TCP)/col-TCP1-DAP-Seq(GSE60143)/Homer	GGGGGCCCMMCN	1	-2e-06	1	47	0.0391	2343.3	0.0704
OCT:OCT(POU,Homeobox)/NPC-OCT6-ChIP-Seq(GSE43916)/Homer	YATGCATATRCATRT	1	-1e-06	1	1	0.0008	380.6	0.0114
Bapx1(Homeobox)/VertebralCol-Bapx1-ChIP-Seq(GSE36672)/Homer	TTRAGTGSYK	1	0	1	310	0.2581	10957.2	0.3293
GSC(Homeobox)/FrogEmbryos-GSC-ChIP-Seq(DRA000576)/Homer	RGGATTAR	1	0	1	165	0.1374	6653.1	0.2
Ascl1(bHLH)/NeuralTubes-Ascl1-ChIP-Seq(GSE55840)/Homer	NNVVCAGCTGBN	1	0	1	216	0.1799	8267.5	0.2485
Tbx6(T-box)/ESC-Tbx6-ChIP-Seq(GSE93524)/Homer	DAGGTGTBAA	1	0	1	106	0.0883	4857.2	0.146
VRN1(ABI3VP1)/col-VRN1-DAP-Seq(GSE60143)/Homer	TTTTTTTTTT	1	0	1	28	0.0233	2038.3	0.0613
Zelda(Zf)/Embryo-zld-ChIP-Seq(GSE65441)/Homer	KBCTACCTGW	1	0	1	22	0.0183	1819.8	0.0547
RLR1?/SacCer-Promoters/Homer	WTTTTCYYTTTT	1	0	1	70	0.0583	3743.7	0.1125
REM19(REM)/colamp-REM19-DAP-Seq(GSE60143)/Homer	AAAAAAAA	1	0	1	83	0.0691	4266.9	0.1282
Mef2c(MADS)/GM12878-Mef2c-ChIP-Seq(GSE32465)/Homer	DCYAAAAATAGM	1	0	1	53	0.0441	3157.6	0.0949
GLIS3(Zf)/Thyroid-Glis3.GFP-ChIP-Seq(GSE103297)/Homer	CTCCCTGGGAGGCCN	1	0	1	337	0.2806	12482.4	0.3752
Tbx5(T-box)/HL1-Tbx5.biotin-ChIP-Seq(GSE21529)/Homer	AGGTGTCA	1	0	1	412	0.343	14688.6	0.4415
SeqBias: TA-repeat	TATATATATA	1	0	1	261	0.2173	10810.7	0.3249
Ascl2(bHLH)/ESC-Ascl2-ChIP-Seq(GSE97712)/Homer	SSRGCAGCTGCH	1	0	1	134	0.1116	6977.3	0.2097
DUX(Homeobox)/C2C12-Dux-ChIP-Seq(GSE87279)/Homer	BCWGATTCAATCAAN	1	0	1	0	0	10	0.0003
E2A(bHLH)/proBcell-E2A-ChIP-Seq(GSE21978)/Homer	DNRCAGCTGY	1	0	1	173	0.144	9073.5	0.2727
E2A(bHLH),near_PU.1/Bcell-PU.1-ChIP-Seq(GSE21512)/Homer	NVCACCTGBN	1	0	1	71	0.0591	8671.8	0.2606
HEB(bHLH)/mES-Heb-ChIP-Seq(GSE53233)/Homer	VCAGCTGBNN	1	0	1	253	0.2107	11060.8	0.3324
LRF(Zf)/Erythroblasts-ZBTB7A-ChIP-Seq(GSE74977)/Homer	AAGACCCYYN	1	0	1	267	0.2223	11331.9	0.3406
Ptf1a(bHLH)/Panc1-Ptf1a-ChIP-Seq(GSE47459)/Homer	ACAGCTGTTN	1	0	1	342	0.2848	13521	0.4064
Slug(Zf)/Mesoderm-Snai2-ChIP-Seq(GSE61475)/Homer	SNGCACCTGCHS	1	0	1	30	0.025	3908.8	0.1175
ZEB1(Zf)/PDAC-ZEB1-ChIP-Seq(GSE64557)/Homer	VCAGGTRDRY	1	0	1	80	0.0666	9537.3	0.2866
ZEB2(Zf)/SNU398-ZEB2-ChIP-Seq(GSE103048)/Homer	GNMCAGGTGTGC	1	0	1	39	0.0325	5807.1	0.1745
AT4G12670(MYBrelated)/col-AT4G12670-DAP-Seq(GSE60143)/Homer	AGGGTTTAGGGTTTA	1	0	1	0	0	0	0
AT5G59990(C2C2COlike)/colamp-AT5G59990-DAP-Seq(GSE60143)/Homer	TCTCAACCGTTCATT	1	0	1	0	0	68.6	0.0021
DEL1(E2FDP)/colamp-DEL1-DAP-Seq(GSE60143)/Homer	TTCCCGCCAA	1	0	1	0	0	14.7	0.0004
IDD4(C2H2)/col-IDD4-DAP-Seq(GSE60143)/Homer	TTTGTCTTTWTB	1	0	1	95	0.0791	5337.8	0.1604
IDD5(C2H2)/colamp-IDD5-DAP-Seq(GSE60143)/Homer	TTTTGTCTTTTTBTK	1	0	1	76	0.0633	4660.8	0.1401
NGA4(ABI3VP1)/col-NGA4-DAP-Seq(GSE60143)/Homer	TKNTCAGGTG	1	0	1	211	0.1757	13708.8	0.412
REM16(ABI3VP1)/col-REM16-DAP-Seq(GSE60143)/Homer	DTTTTTSCCGSMAAA	1	0	1	0	0	3.9	0.0001
WRKY17(WRKY)/colamp-WRKY17-DAP-Seq(GSE60143)/Homer	GCGTTGACTTTT	1	0	1	0	0	24.2	0.0007
WRKY7(WRKY)/colamp-WRKY7-DAP-Seq(GSE60143)/Homer	AAAAGTCAACGSHWD	1	0	1	0	0	3.9	0.0001
ZIM(C2C2gata)/col-ZIM-DAP-Seq(GSE60143)/Homer	ATCSRACGGTYRAGA	1	0	1	0	0	26.1	0.0008
