# Supplementary material for: Dynamic changes in chromatin accessibility, altered adipogenic gene expression, and total versus de novo fatty acid synthesis in subcutaneous adipose stem cells of normal-weight polycystic ovary syndrome (PCOS) women during adipogenesis: evidence of cellular programming
Source: Clin Epigenetics. 2020 Nov 23;12:181. doi: 10.1186/s13148-020-00970-x (PMC7686698; doi:10.1186/s13148-020-00970-x)
Supplement: Supplementary file 3 — Additional file 3: Additional tables with data from ATAC-seq. Supplemental Table 1. Details of each differentially accessible region at each time point for each patient sample. C and P denotes control and PCOS sample, respectively. Roman numerals denote duplicate samples of each female type. Arabic numerals denote time point. Supplemental Table 2. Results from HOMER transcription factor motif enrichment analysis of differentially accessible regions. Supplemental Table 3. Results from GREAT pathway analysis of differentially accessible regions in PCOS versus control at day 3. Supplemental Table 4. Statistics of ATAC-seq read trimming. [file 13148_2020_970_MOESM3_ESM.zip › Leung_Supplemental Table 3.xlsx]

## Sheet: Sheet1
Supplemental Table 3: Results from GREAT pathway analysis of differentially accessible regions in PCOS vs. control at day 3.
Term Name	Binom Rank	Binom Raw P-Value	Binom FDR Q-Val	Binom Fold Enrichment	Binom Observed Region Hits	Binom Region Set Coverage	Hyper Rank	Hyper FDR Q-Val	Hyper Fold Enrichment	Hyper Observed Gene Hits	Hyper Total Genes	Hyper Gene Set Coverage
MHC protein complex	1	5.32527e-13	9.19141e-10	113.268	7	0.0648148	1	4.01415e-05	31.6176	6	20	0.0340909
integral component of lumenal side of endoplasmic reticulum membrane	2	1.02582e-11	8.85284e-09	73.9449	7	0.0648148	2	3.80324e-05	28.7433	6	22	0.0340909
MHC class I protein complex	3	1.73773e-10	9.99772e-08	167.851	5	0.0462963	4	0.00357349	63.2352	3	5	0.0170455
ER to Golgi transport vesicle membrane	4	1.7353e-07	7.48782e-05	17.7702	7	0.0648148	6	0.00305727	11.9312	6	53	0.0340909
ER to Golgi transport vesicle	7	1.35981e-06	0.000335291	13.0223	7	0.0648148	7	0.0166136	8.66236	6	73	0.0340909
endocytic vesicle membrane	8	1.88876e-06	0.0004075	6.19596	11	0.101852	3	0.00175832	6.587	10	160	0.0568182
endocytic vesicle	9	4.86302e-06	0.000932618	4.64945	13	0.12037	5	0.00357478	4.7015	12	269	0.0681818
coated vesicle membrane	13	6.46421e-05	0.00858248	5.20856	9	0.0833333	8	0.0345213	5.20455	8	162	0.0454546
