# Supplementary material for: Dynamic changes in chromatin accessibility, altered adipogenic gene expression, and total versus de novo fatty acid synthesis in subcutaneous adipose stem cells of normal-weight polycystic ovary syndrome (PCOS) women during adipogenesis: evidence of cellular programming
Source: Clin Epigenetics. 2020 Nov 23;12:181. doi: 10.1186/s13148-020-00970-x (PMC7686698; doi:10.1186/s13148-020-00970-x)
Supplement: Supplementary file 3 — Additional file 3: Additional tables with data from ATAC-seq. Supplemental Table 1. Details of each differentially accessible region at each time point for each patient sample. C and P denotes control and PCOS sample, respectively. Roman numerals denote duplicate samples of each female type. Arabic numerals denote time point. Supplemental Table 2. Results from HOMER transcription factor motif enrichment analysis of differentially accessible regions. Supplemental Table 3. Results from GREAT pathway analysis of differentially accessible regions in PCOS versus control at day 3. Supplemental Table 4. Statistics of ATAC-seq read trimming. [file 13148_2020_970_MOESM3_ESM.zip › Leung_Supplemental Table 4.xlsx]

## Sheet: Sheet1
Supplemental Table 4: Statistics of ATAC-seq read trimming
Sample name	Input Read Pairs	Both Surviving	Forward Only Surviving	Reverse Only Surviving	Dropped
Ctrl-day0-rep1	73277676	72,807,605 (99.36%)	11,475 (0.02%)	8,496 (0.01%)	450,100 (0.61%)
Ctrl-day0-rep2	72801764	72,553,189 (99.66%)	12,092 (0.02%)	4,829 (0.01%)	231,654 (0.32%)
Ctrl-day0-rep3	70137768	69,993,692 (99.79%)	12,019 (0.02%)	3,606 (0.01%)	128,451 (0.18%)
PCOS-day0-rep1	95957116	95,425,127 (99.45%)	17,197 (0.02%)	9,414 (0.01%)	505,378 (0.53%)
PCOS-day0-rep2	68442961	67,825,394 (99.10%)	11,974 (0.02%)	10,341 (0.02%)	595,252 (0.87%)
PCOS-day0-rep3	93810865	92,902,502 (99.03%)	14,157 (0.02%)	15,247 (0.02%)	878,959 (0.94%)
Ctrl-day3-rep1	67461709	67,362,689 (99.85%)	5,296 (0.01%)	3,796 (0.01%)	899,28 (0.13%)
Ctrl-day3-rep2	58329469	58,267,530 (99.89%)	17,175 (0.03%)	2,954 (0.01%)	41,810 (0.07%)
Ctrl-day3-rep3	62269067	62,177,303 (99.85%)	6,795 (0.01%)	2,073 (0.00%)	82,896 (0.13%)
PCOS-day3-rep1	41189217	41,118,132 (99.83%)	2,643 (0.01%)	1,644 (0.00%)	66,798 (0.16%)
PCOS-day3-rep2	64914138	64,878,425 (99.94%)	13,001 (0.02%)	1,223 (0.00%)	21,489 (0.03%)
PCOS-day3-rep3	61943251	61,811,020 (99.79%)	4,799 (0.01%)	2,350 (0.00%)	125,082 (0.20%)
Ctrl-day12-rep1	61757994	61,334,977 (99.32%)	7,852 (0.01%)	4,870 (0.01%)	410,295 (0.66%)
Ctrl-day12-rep2	63695376	63,346,217 (99.45%)	8,142 (0.01%)	5,178 (0.01%)	335,839 (0.53%)
Ctrl-day12-rep3	66412700	66,197,278 (99.68%)	7,072 (0.01%)	3,336 (0.01%)	205,014 (0.31%)
PCOS-day12-rep1	47785722	47,542,587 (99.49%)	5,706 (0.01%)	2,747 (0.01%)	234,682 (0.49%)
PCOS-day12-rep2	59067709	58,882,129 (99.69%)	7,304 (0.01%)	3,026 (0.01%)	175,250 (0.30%)
PCOS-day12-rep3	59353977	59,151,727 (99.66%)	6,995 (0.01%)	3,231 (0.01%)	192,024 (0.32%)
