# Supplementary material for: Dynamic changes in chromatin accessibility, altered adipogenic gene expression, and total versus de novo fatty acid synthesis in subcutaneous adipose stem cells of normal-weight polycystic ovary syndrome (PCOS) women during adipogenesis: evidence of cellular programming
Source: Clin Epigenetics. 2020 Nov 23;12:181. doi: 10.1186/s13148-020-00970-x (PMC7686698; doi:10.1186/s13148-020-00970-x)
Supplement: Supplementary file 4 — Additional file 4: Complete dataset of RNA-seq experiments including counts per million reads (CPM) levels for each sample at each time point and fold-change values between PCOS and control of all genes analyzed. Positive values denote greater expression in PCOS and negative values denote greater expression in controls. [file 13148_2020_970_MOESM4_ESM.xlsx]

## Sheet: Day 0
Gene_ID	NAME	Foldchange	PValue	FDR	PCOS 1	PCOS 2	PCOS 3	CTL 1	CTL 2	CTL 3
A1BG	alpha-1-B glycoprotein	1.02703	0.931185	1	1.69436	1.14507	0.738268	1.02293	1.12729	1.21126
A1BG-AS1	A1BG antisense RNA 1	1.22784	0.544098	1	3.56708	1.62218	1.32888	1.06741	1.77146	2.29158
A1CF	APOBEC1 complementation factor	2.95296	0.117461	1	0.0445885	0.190845	0.147654	0.0889505	0.0402604	0
A2M	alpha-2-macroglobulin	-1.88184	0.454181	1	49.0474	6.96585	33.5912	7.11604	119.332	41.8049
A2M-AS1	A2M antisense RNA 1 (head to head)	1.6275	0.297375	1	0.758005	0.667958	0.184567	0.266851	0.523385	0.163684
A2ML1	alpha-2-macroglobulin-like 1	1.94318	0.333385	1	0.089177	0.286268	0.11074	0.133426	0	0.0982104
A2MP1	alpha-2-macroglobulin pseudogene 1	-1	1	1	0	0	0	0	0	0
A3GALT2	alpha 1,3-galactosyltransferase 2	-6.56369	0.39403	1	0	0	0	0	0	0.0654736
A4GALT	alpha 1,4-galactosyltransferase	1.07942	0.623066	1	24.8804	27.8634	26.3931	24.6838	25.4445	21.4099
A4GNT	alpha-1,4-N-acetylglucosaminyltransferase	14.1902	0.0379613	1	0	0.0477113	0.11074	0	0	0
AA06	NA	4.52695	0.297496	1	0.0445885	0	0	0	0	0
AAAS	achalasia, adrenocortical insufficiency, alacrimia	1.04395	0.759417	1	23.4981	19.1322	24.8427	22.4155	21.0159	19.9695
AACS	acetoacetyl-CoA synthetase	-1.01031	0.955573	1	34.6899	34.7338	28.6448	32.0222	30.3563	33.9153
AACSP1	acetoacetyl-CoA synthetase pseudogene 1	-2.54893	0.591227	1	0.0445885	0	0	0.133426	0	0
AADAC	arylacetamide deacetylase	-1.15018	0.813368	1	2.63072	1.00194	1.55036	3.9583	1.24807	0.72021
AADACL2	arylacetamide deacetylase-like 2	-1	1	1	0	0	0	0	0	0
AADACL2-AS1	AADACL2 antisense RNA 1	-2.31112	0.493802	1	0	0.0477113	0	0	0.0805207	0.0327368
AADACL3	arylacetamide deacetylase-like 3	-1	1	1	0	0	0	0	0	0
AADACL4	arylacetamide deacetylase-like 4	-1	1	1	0	0	0	0	0	0
AADACP1	arylacetamide deacetylase pseudogene 1	2.45962	0.276471	1	0.089177	0.0477113	0.0738268	0.0444752	0	0.0327368
AADAT	aminoadipate aminotransferase	1.01775	0.931681	1	5.35062	6.67958	6.86589	5.87073	5.55593	6.64557
AAED1	AhpC/TSA antioxidant enzyme domain containing 1	1.0392	0.837422	1	13.4211	14.2657	15.2452	11.2967	12.1989	16.663
AAGAB	alpha- and gamma-adaptin binding protein	-1.01023	0.928891	1	23.186	33.5888	30.8965	29.3092	29.8732	27.0733
AAK1	AP2 associated kinase 1	1.02284	0.848302	1	137.021	135.5	125.579	131.78	119.855	127.543
AAMDC	adipogenesis associated, Mth938 domain containing	-1.02808	0.883468	1	7.17875	7.34754	6.45984	7.20499	6.68322	7.10389
AAMP	angio-associated, migratory cell protein	1.07226	0.632286	1	48.1556	44.0375	48.7995	43.7192	44.689	40.2008
AANAT	aralkylamine N-acetyltransferase	-14.0759	0.104402	1	0	0	0	0.0889505	0.0402604	0.0327368
AAR2	AAR2 splicing factor homolog	1.01165	0.9316	1	24.4345	24.4759	25.0642	24.7727	24.6393	22.0319
AARD	alanine and arginine rich domain containing protein	1.67347	0.178845	1	0.980947	1.6699	0.627527	0.489228	0.966249	0.425579
AARS	alanyl-tRNA synthetase	1.05149	0.744665	1	163.952	232.974	209.483	199.605	214.467	148.33
AARS2	alanyl-tRNA synthetase 2, mitochondrial	1.06473	0.667853	1	13.7779	10.6396	11.923	10.852	10.3469	12.1126
AARSD1	alanyl-tRNA synthetase domain containing 1	1.09004	0.531395	1	12.9307	12.1187	13.3626	12.3641	11.3534	10.7704
AASDH	aminoadipate-semialdehyde dehydrogenase	-1.04113	0.787555	1	8.42723	11.069	9.89279	9.5177	11.1924	9.10083
AASDHPPT	aminoadipate-semialdehyde dehydrogenase-phosphopantetheinyl transferase	1.02396	0.834462	1	23.1414	23.6171	21.6312	22.9048	23.1094	19.1838
AASS	aminoadipate-semialdehyde synthase	1.02605	0.905214	1	20.8228	35.1155	22.1849	25.1285	23.4718	24.9454
AATF	apoptosis antagonizing transcription factor	-1.15777	0.484771	1	19.7527	36.5469	42.5611	39.4051	37.6032	34.7992
AATK	apoptosis-associated tyrosine kinase	-2.95113	0.0737039	1	0.0445885	0.0954226	0.11074	0.133426	0.281823	0.327368
AATK-AS1	AATK antisense RNA 1	-1	1	1	0	0	0	0	0	0
ABAT	4-aminobutyrate aminotransferase	1.14837	0.614812	1	4.19132	12.4049	7.30885	6.80471	8.33389	4.976
ABCA1	ATP-binding cassette, sub-family A (ABC1), member 1	1.04939	0.861405	1	13.2428	47.5205	20.0071	30.9548	33.2148	10.0502
ABCA10	ATP-binding cassette, sub-family A (ABC1), member 10	1.29895	0.515915	1	0.267531	0.620247	0.369134	0.266851	0.402604	0.261894
ABCA11P	ATP-binding cassette, sub-family A (ABC1), member 11, pseudogene	-1.36643	0.246229	1	2.00648	2.57641	1.95641	2.57956	3.62343	2.488
ABCA12	ATP-binding cassette, sub-family A (ABC1), member 12	1.16909	0.808468	1	0.178354	0.143134	0.11074	0.133426	0.201302	0.0327368
ABCA13	ATP-binding cassette, sub-family A (ABC1), member 13	1.17706	0.699014	1	0.178354	0.238557	0.33222	0.355802	0.201302	0.0982104
ABCA17P	ATP-binding cassette, sub-family A (ABC1), member 17, pseudogene	1.06428	0.943859	1	0.0445885	0	0.0369134	0	0.0805207	0
ABCA2	ATP-binding cassette, sub-family A (ABC1), member 2	-1.15902	0.314222	1	55.5573	63.6469	43.5209	69.6927	69.6907	44.2274
ABCA3	ATP-binding cassette, sub-family A (ABC1), member 3	1.18024	0.68254	1	1.69436	0.667958	2.17789	1.51216	0.966249	1.34221
ABCA4	ATP-binding cassette, sub-family A (ABC1), member 4	-2.63224	0.132814	1	0	0.0477113	0.0738268	0.133426	0.0805207	0.130947
ABCA5	ATP-binding cassette, sub-family A (ABC1), member 5	1.29785	0.277115	1	9.94324	14.3611	8.37934	5.73731	11.5547	7.07115
ABCA6	ATP-binding cassette, sub-family A (ABC1), member 6	1.0981	0.740072	1	6.15322	22.138	7.56724	10.4962	12.8431	7.88957
ABCA7	ATP-binding cassette, sub-family A (ABC1), member 7	1.59287	0.124682	1	3.83461	4.91427	3.06381	1.69006	2.69744	2.74989
ABCA8	ATP-binding cassette, sub-family A (ABC1), member 8	1.32362	0.42295	1	12.0389	61.4045	19.6379	14.9882	38.2071	14.0114
ABCA9	ATP-binding cassette, sub-family A (ABC1), member 9	-1.24042	0.458686	1	12.2618	30.3921	10.0035	29.7095	21.3782	11.687
ABCB1	ATP-binding cassette, sub-family B (MDR/TAP), member 1	1.25855	0.747728	1	0.445885	0.0954226	0.11074	0.266851	0.0402604	0.196421
ABCB10	ATP-binding cassette, sub-family B (MDR/TAP), member 10	1.1074	0.422047	1	17.7462	20.8976	19.158	15.5219	16.8288	18.3654
ABCB11	ATP-binding cassette, sub-family B (MDR/TAP), member 11	-7.36986	0.119867	1	0	0	0	0	0.0805207	0
ABCB4	ATP-binding cassette, sub-family B (MDR/TAP), member 4	1.74611	0.202273	1	0.267531	0.238557	0.442961	0.177901	0.120781	0.229158
ABCB5	ATP-binding cassette, sub-family B (MDR/TAP), member 5	-1.10142	0.741994	1	0.445885	0.858804	0.553701	1.02293	0.644166	0.360105
ABCB6	ATP-binding cassette, sub-family B (MDR/TAP), member 6 (Langereis blood group)	-1.36968	0.0455693	1	10.0324	9.39913	10.5203	14.1876	16.0236	10.0829
ABCB7	ATP-binding cassette, sub-family B (MDR/TAP), member 7	1.11243	0.535313	1	8.87311	10.5442	8.15786	7.60527	8.25337	8.1842
ABCB8	ATP-binding cassette, sub-family B (MDR/TAP), member 8	1.00951	0.959115	1	23.2752	19.3231	19.3057	19.9694	20.0497	19.8385
ABCB9	ATP-binding cassette, sub-family B (MDR/TAP), member 9	1.2443	0.492777	1	6.06404	3.48293	4.06047	2.49061	4.95202	3.27368
ABCC1	ATP-binding cassette, sub-family C (CFTR/MRP), member 1	-1.27293	0.260397	1	112.185	127.341	119.304	182.126	162.209	102.401
ABCC10	ATP-binding cassette, sub-family C (CFTR/MRP), member 10	1.06589	0.706175	1	25.6384	22.6629	20.044	20.8144	22.0627	19.6421
ABCC11	ATP-binding cassette, sub-family C (CFTR/MRP), member 11	-1.82342	0.35586	1	0.089177	0.0477113	0.11074	0.222376	0.0402604	0.196421
ABCC12	ATP-binding cassette, sub-family C (CFTR/MRP), member 12	-1	1	1	0	0	0	0	0	0
ABCC13	ATP-binding cassette, sub-family C (CFTR/MRP), member 13, pseudogene	-1.12003	0.817404	1	0.178354	0.143134	0.11074	0.177901	0.241562	0.0654736
ABCC2	ATP-binding cassette, sub-family C (CFTR/MRP), member 2	-1.15687	0.683269	1	4.50344	4.53257	6.12762	4.40305	8.77676	4.0921
ABCC3	ATP-binding cassette, sub-family C (CFTR/MRP), member 3	-1.13242	0.66161	1	14.0008	16.0787	16.6479	23.7498	12.9638	14.9935
ABCC4	ATP-binding cassette, sub-family C (CFTR/MRP), member 4	-1.0107	0.961458	1	55.0222	64.5057	58.8768	67.7803	62.8867	45.406
ABCC5	ATP-binding cassette, sub-family C (CFTR/MRP), member 5	1.03522	0.794244	1	16.2748	19.7525	16.3895	15.344	16.547	17.2523
ABCC5-AS1	ABCC5 antisense RNA 1	-1	1	1	0	0	0	0	0	0
ABCC6	ATP-binding cassette, sub-family C (CFTR/MRP), member 6	-2.01283	0.125859	1	0.089177	0.190845	0.11074	0.222376	0.241562	0.294631
ABCC6P1	ATP-binding cassette, sub-family C, member 6 pseudogene 1 (functional)	-6.73973	0.216124	1	0	0	0	0	0	0.0654736
ABCC6P2	ATP-binding cassette, sub-family C, member 6 pseudogene 2	5.9808	0.090588	1	0.178354	0.0477113	0.0738268	0	0.0402604	0
ABCC8	ATP-binding cassette, sub-family C (CFTR/MRP), member 8	-1	1	1	0	0	0	0	0	0
ABCC9	ATP-binding cassette, sub-family C (CFTR/MRP), member 9	-1.08359	0.720977	1	36.7409	57.8261	46.2525	57.2841	53.9086	37.3527
ABCD1	ATP-binding cassette, sub-family D (ALD), member 1	-1.07958	0.627614	1	14.9372	17.9872	11.074	16.7672	15.621	13.6513
ABCD2	ATP-binding cassette, sub-family D (ALD), member 2	-2.32603	0.16079	1	0	0.0954226	0.11074	0.0889505	0.201302	0.196421
ABCD3	ATP-binding cassette, sub-family D (ALD), member 3	1.049	0.71406	1	42.4929	49.0949	42.6719	43.6747	42.9175	38.0729
ABCD4	ATP-binding cassette, sub-family D (ALD), member 4	-1.01522	0.927442	1	9.14065	11.3553	8.08403	11.0743	9.70275	7.46399
ABCE1	ATP-binding cassette, sub-family E (OABP), member 1	1.01318	0.929162	1	90.6485	90.8901	90.6223	80.7671	86.6403	94.282
ABCF1	ATP-binding cassette, sub-family F (GCN20), member 1	1.02493	0.823179	1	67.2395	75.9087	70.2462	65.8678	69.1673	67.6997
ABCF2	ATP-binding cassette, sub-family F (GCN20), member 2	1.06601	0.550378	1	88.3298	82.1112	85.3068	74.8518	77.7025	81.4819
ABCF3	ATP-binding cassette, sub-family F (GCN20), member 3	-1.01488	0.89566	1	32.8617	29.8673	29.6414	29.8874	31.8459	29.7578
ABCG1	ATP-binding cassette, sub-family G (WHITE), member 1	-1.22579	0.77541	1	0.0445885	0.238557	0	0.133426	0.161041	0.0327368
ABCG2	ATP-binding cassette, sub-family G (WHITE), member 2 (Junior blood group)	-1.41411	0.396156	1	0.936359	0.190845	0.590614	0.622653	0.684426	1.08031
ABCG4	ATP-binding cassette, sub-family G (WHITE), member 4	-1.22796	0.73778	1	0.178354	0.0954226	0.0738268	0.133426	0.0402604	0.229158
ABCG5	ATP-binding cassette, sub-family G (WHITE), member 5	7.67014	0.502658	1	0	0.0477113	0.0369134	0	0	0
ABCG8	ATP-binding cassette, sub-family G (WHITE), member 8	-6.73372	0.219059	1	0	0	0	0	0	0.0654736
ABHD1	abhydrolase domain containing 1	3.88572	0.0781592	1	0.178354	0.0477113	0.11074	0	0.0402604	0.0327368
ABHD10	abhydrolase domain containing 10	-1.04806	0.71096	1	14.9372	17.4623	17.2016	16.4114	17.9561	16.3357
ABHD11	abhydrolase domain containing 11	1.06123	0.778296	1	9.40818	5.4868	6.68132	7.07156	5.71697	7.10389
ABHD12	abhydrolase domain containing 12	1.05988	0.747835	1	71.6983	42.6539	54.2996	58.0402	41.5487	56.2091
ABHD12B	abhydrolase domain containing 12B	3.03321	0.104587	1	0.178354	0.190845	0.0369134	0.0444752	0.0805207	0
ABHD13	abhydrolase domain containing 13	1.02019	0.889537	1	10.2999	15.5062	10.4834	11.8304	12.4405	10.2139
ABHD14A	abhydrolase domain containing 14A	-1.1625	0.373052	1	6.91122	4.58029	4.688	6.00416	6.48192	5.89263
ABHD14A-ACY1	ABHD14A-ACY1 readthrough (NMD candidate)	-4.06721	0.416358	1	0	1.33592	0	3.46907	1.36885	0.261894
ABHD14B	abhydrolase domain containing 14B	1.12524	0.276155	1	43.6522	40.6023	37.3194	33.7567	38.6902	32.9332
ABHD15	abhydrolase domain containing 15	-1.09955	0.547529	1	12.6185	12.1187	10.3357	12.9868	13.9703	10.6722
ABHD16A	abhydrolase domain containing 16A	-1.1381	0.419999	1	14.7142	14.4565	14.8023	17.4343	15.3795	16.041
ABHD16B	abhydrolase domain containing 16B	1.08593	0.763642	1	4.36967	2.5287	2.39937	2.80194	2.97927	2.58621
ABHD17A	abhydrolase domain containing 17A	-1.09347	0.569103	1	34.244	30.0581	27.7219	36.1584	32.4498	29.6268
ABHD17B	abhydrolase domain containing 17B	1.04337	0.789131	1	8.33805	10.9259	8.89612	9.6956	8.09233	8.4461
ABHD17C	abhydrolase domain containing 17C	-1.08232	0.7086	1	15.7397	13.5977	13.4365	12.8533	15.7821	16.4666
ABHD2	abhydrolase domain containing 2	1.1105	0.426343	1	103.133	88.4568	88.4814	88.995	72.5089	84.5264
ABHD3	abhydrolase domain containing 3	1.03507	0.872097	1	4.36967	3.10124	3.21146	3.24669	3.14031	3.66652
ABHD4	abhydrolase domain containing 4	-1.11106	0.576413	1	80.839	146.712	67.9206	112.078	136.483	68.7146
ABHD5	abhydrolase domain containing 5	1.01993	0.912917	1	42.0916	33.9227	32.1146	36.2473	29.7927	37.2545
ABHD6	abhydrolase domain containing 6	1.34859	0.12332	1	5.79651	7.53839	5.83231	4.00277	4.38838	5.3361
ABHD8	abhydrolase domain containing 8	-1.00324	0.989611	1	3.38873	5.43909	4.76183	5.15913	5.23385	2.94631
ABI1	abl-interactor 1	1.0128	0.919964	1	57.8313	62.8835	53.7459	50.7907	56.8476	59.7447
ABI2	abl-interactor 2	-1.15925	0.228988	1	36.6518	39.8389	42.8195	46.699	43.2799	45.0459
ABI3	ABI family, member 3	-1.38618	0.426484	1	0.267531	0.190845	0.442961	0.622653	0.322083	0.327368
ABI3BP	ABI family, member 3 (NESH) binding protein	-2.37774	0.028935	1	252.371	274.435	177.664	458.406	835.725	338.597
ABL1	ABL proto-oncogene 1, non-receptor tyrosine kinase	1.00263	0.98586	1	160.296	146.187	132.777	143.166	146.628	137.364
ABL2	ABL proto-oncogene 2, non-receptor tyrosine kinase	-1.00107	0.994011	1	133.186	100.432	104.391	113.723	91.23	124.989
ABLIM1	actin binding LIM protein 1	-2.93478	0.00184627	0.704942	12.3956	15.8402	11.8123	43.8526	49.7618	21.148
ABLIM2	actin binding LIM protein family, member 2	-2.75092	0.0813181	1	0.0445885	0.190845	0.0738268	0.266851	0.442864	0.130947
ABLIM3	actin binding LIM protein family, member 3	-1.06826	0.782864	1	70.8512	41.318	49.2055	51.8581	65.101	52.117
ABO	ABO blood group (transferase A, alpha 1-3-N-acetylgalactosaminyltransferase; transferase B, alpha 1-3-galactosyltransferase)	-1	1	1	0	0	0	0	0	0
ABR	active BCR-related	-1.06209	0.642906	1	88.419	99.5258	93.2801	89.9734	104.355	96.6063
ABRA	actin binding Rho activating protein	1.11837	0.926468	1	0.089177	0	0	0	0.0402604	0.0327368
ABRACL	ABRA C-terminal like	1.06408	0.724363	1	11.816	12.5004	13.1412	11.5636	11.9573	10.8686
ABT1	activator of basal transcription 1	1.07713	0.620438	1	12.4848	12.3095	12.9935	10.3183	11.1119	12.7346
ABTB1	ankyrin repeat and BTB (POZ) domain containing 1	1.17963	0.494082	1	9.22982	8.96973	7.64107	6.44891	8.17285	6.71105
ABTB2	ankyrin repeat and BTB (POZ) domain containing 2	1.42393	0.0503886	1	18.2813	25.3347	18.9735	16.6337	10.9911	14.9607
AC093375.1	NA	1.12517	0.935326	1	0.0445885	0	0	0	0	0.0327368
ACAA1	acetyl-CoA acyltransferase 1	1.02116	0.895781	1	24.6574	21.8041	23.5876	24.0166	23.3913	19.7403
ACAA2	acetyl-CoA acyltransferase 2	1.03228	0.899166	1	39.8175	47.6159	43.4101	38.7824	42.5149	42.0341
ACACA	acetyl-CoA carboxylase alpha	1.17473	0.38682	1	77.2719	112.456	88.5552	77.8762	73.5154	78.3719
ACACB	acetyl-CoA carboxylase beta	-1.20996	0.536011	1	4.01297	4.91427	5.13096	6.00416	6.4014	4.25579
ACAD10	acyl-CoA dehydrogenase family, member 10	1.09178	0.633287	1	12.7969	11.7847	10.7787	9.87351	10.0651	11.5561
ACAD11	acyl-CoA dehydrogenase family, member 11	-1.24436	0.327034	1	8.65017	9.01744	7.38268	10.0514	11.9976	8.34789
ACAD8	acyl-CoA dehydrogenase family, member 8	1.12866	0.540318	1	6.86663	9.92395	7.60416	6.98261	7.97155	6.05631
ACAD9	acyl-CoA dehydrogenase family, member 9	-1.00645	0.962089	1	29.473	27.6249	28.6448	26.4183	30.2758	27.5644
ACADL	acyl-CoA dehydrogenase, long chain	1.65915	0.0998668	1	1.07012	1.14507	0.996661	0.622653	0.523385	0.72021
ACADM	acyl-CoA dehydrogenase, C-4 to C-12 straight chain	1.05135	0.844552	1	17.3449	17.4146	19.7117	13.476	18.2379	18.8237
ACADS	acyl-CoA dehydrogenase, C-2 to C-3 short chain	1.03133	0.921907	1	2.40778	3.43521	3.17455	3.20222	3.22083	2.12789
ACADSB	acyl-CoA dehydrogenase, short/branched chain	-1.00088	0.995822	1	17.4787	20.993	17.6446	18.4128	18.3587	17.8416
ACADVL	acyl-CoA dehydrogenase, very long chain	-1.05539	0.788543	1	140.543	110.643	124.62	141.654	129.115	117.558
ACAN	aggrecan	-2.89803	0.158781	1	928.288	291.707	879.941	2275.93	2595.02	1190.83
ACAP1	ArfGAP with coiled-coil, ankyrin repeat and PH domains 1	1.19415	0.591083	1	0.802593	0.477113	0.849008	0.355802	0.805207	0.589263
ACAP2	ArfGAP with coiled-coil, ankyrin repeat and PH domains 2	1.04309	0.743079	1	61.5322	86.1189	65.632	67.1132	70.0128	61.4143
ACAP3	ArfGAP with coiled-coil, ankyrin repeat and PH domains 3	-1.02519	0.902043	1	25.5046	17.6055	20.8561	20.0583	20.0899	23.9306
ACAT1	acetyl-CoA acetyltransferase 1	1.09095	0.642073	1	39.4162	44.2761	44.0007	39.2272	34.5031	40.2663
ACAT2	acetyl-CoA acetyltransferase 2	1.08247	0.747504	1	18.1921	17.5101	29.7891	16.9451	18.6405	23.7342
ACBD3	acyl-CoA binding domain containing 3	-1.01408	0.921691	1	80.1256	94.707	74.0113	82.2792	82.8961	79.976
ACBD4	acyl-CoA binding domain containing 4	-1.10478	0.709845	1	2.98743	3.24437	3.06381	3.6025	3.86499	2.58621
ACBD5	acyl-CoA binding domain containing 5	-1.01113	0.928726	1	30.0527	30.5352	32.4099	28.3307	29.068	34.21
ACBD6	acyl-CoA binding domain containing 6	1.01648	0.896118	1	19.6635	22.3766	21.4467	20.1918	22.264	18.4963
ACBD7	acyl-CoA binding domain containing 7	-1.10895	0.709902	1	3.07661	3.67377	4.28195	3.86935	4.79098	3.33915
ACCS	1-aminocyclopropane-1-carboxylate synthase homolog (Arabidopsis)(non-functional)	1.25759	0.437861	1	3.74544	3.57835	4.57726	3.73592	2.97927	2.58621
ACCSL	1-aminocyclopropane-1-carboxylate synthase homolog (Arabidopsis)(non-functional)-like	-1	1	1	0	0	0	0	0	0
ACD	adrenocortical dysplasia homolog (mouse)	1.0169	0.935268	1	8.96229	6.58416	9.52365	7.91659	7.16634	9.0681
ACE	angiotensin I converting enzyme	-1.49106	0.197876	1	7.71381	16.3173	9.67131	16.7672	21.7003	10.2466
ACE2	angiotensin I converting enzyme 2	-1	1	1	0	0	0	0	0	0
ACER1	alkaline ceramidase 1	-4.52965	0.416792	1	0	0	0	0.0444752	0	0
ACER2	alkaline ceramidase 2	-1.14959	0.727467	1	1.20389	0.524824	0.627527	1.06741	0.563645	1.01484
ACER3	alkaline ceramidase 3	-1.0076	0.973096	1	18.0138	19.0845	21.0406	16.5893	18.5198	21.9664
ACHE	acetylcholinesterase (Yt blood group)	6.50823	0.00783611	1	0.222943	0.0954226	0.258394	0.0444752	0.0402604	0
ACIN1	apoptotic chromatin condensation inducer 1	1.01871	0.878196	1	106.611	121.139	116.905	104.072	113.252	112.222
ACKR1	atypical chemokine receptor 1 (Duffy blood group)	-1	1	1	0	0	0	0	0	0
ACKR2	atypical chemokine receptor 2	-1.27194	0.371846	1	1.07012	0.858804	0.885921	1.11188	1.16755	1.21126
ACKR3	atypical chemokine receptor 3	-1.04221	0.882334	1	12.2618	11.2599	10.668	14.3655	15.2989	5.36884
ACKR4	atypical chemokine receptor 4	-2.38876	0.144115	1	2.18484	1.28821	1.6611	6.00416	2.21432	3.83021
ACLY	ATP citrate lyase	1.10513	0.650319	1	365.403	527.639	365.59	372.614	350.024	379.878
ACMSD	aminocarboxymuconate semialdehyde decarboxylase	-1	1	1	0	0	0	0	0	0
ACN9	NA	1.07886	0.732301	1	3.25496	3.05352	3.43294	2.53509	2.77796	3.4701
ACO1	aconitase 1, soluble	-1.09216	0.636895	1	92.6995	95.9952	86.1558	107.408	96.2625	88.9787
ACO2	aconitase 2, mitochondrial	1.08048	0.730408	1	82.132	79.2962	77.149	71.5162	70.3348	73.3959
ACOT1	acyl-CoA thioesterase 1	-1.51811	0.409154	1	2.00648	5.53451	5.13096	10.763	3.98578	4.02663
ACOT11	acyl-CoA thioesterase 11	-1.13385	0.636749	1	5.26144	4.00775	4.98331	5.60388	4.75072	5.46705
ACOT12	acyl-CoA thioesterase 12	-10.5209	0.0701838	1	0	0	0	0.0444752	0.0402604	0.0327368
ACOT13	acyl-CoA thioesterase 13	-1.19609	0.35768	1	15.0709	15.9833	12.5136	16.6337	18.2379	15.8119
ACOT2	acyl-CoA thioesterase 2	1.01547	0.960477	1	10.5675	19.4662	15.5774	17.034	18.4392	8.34789
ACOT4	acyl-CoA thioesterase 4	-1.37161	0.399874	1	0.267531	0.572536	0.369134	0.444752	0.885728	0.294631
ACOT6	acyl-CoA thioesterase 6	1.49471	0.652459	1	0	0.0477113	0.0738268	0.0444752	0.0402604	0
ACOT7	acyl-CoA thioesterase 7	-1.16901	0.474934	1	45.8816	32.8254	43.9638	54.3488	41.9916	44.3584
ACOT8	acyl-CoA thioesterase 8	1.04343	0.79862	1	6.82204	6.87043	6.57058	5.29255	7.12608	6.48189
ACOT9	acyl-CoA thioesterase 9	1.03665	0.761061	1	31.5241	28.6745	32.6683	29.2647	27.9809	30.2816
ACOX1	acyl-CoA oxidase 1, palmitoyl	1.08352	0.648772	1	52.5699	63.8854	48.5042	48.478	48.7956	50.4474
ACOX2	acyl-CoA oxidase 2, branched chain	-1.12096	0.499788	1	8.82853	9.6854	8.23168	10.4072	10.83	8.02052
ACOX3	acyl-CoA oxidase 3, pristanoyl	-1.08476	0.584045	1	13.7333	16.9852	13.2519	14.7658	16.8691	14.6988
ACOXL	acyl-CoA oxidase-like	-4.16858	0.257678	1	0	0	0	0	0.0402604	0
ACP1	acid phosphatase 1, soluble	1.08961	0.416239	1	41.9132	46.5185	37.7255	37.8929	35.5902	38.9568
ACP2	acid phosphatase 2, lysosomal	-1.10422	0.519996	1	26.5748	21.9949	21.4098	27.9305	24.8004	22.7848
ACP5	acid phosphatase 5, tartrate resistant	-1.04867	0.935333	1	0.490474	0.524824	0.516787	0.400277	0.362343	0.785683
ACP6	acid phosphatase 6, lysophosphatidic	-1.66214	0.0573748	1	1.42683	2.48099	1.25505	2.71299	2.57666	2.94631
ACPP	acid phosphatase, prostate	1.23922	0.669087	1	0.267531	0.381691	0.147654	0.0444752	0.362343	0.196421
ACPT	acid phosphatase, testicular	-10.6912	0.135934	1	0	0	0	0	0.120781	0
ACR	acrosin	10.8097	0.0595356	1	0	0	0.11074	0	0	0
ACRBP	acrosin binding protein	-1.67283	0.357373	1	0.089177	0.0954226	0.11074	0.0444752	0.241562	0.196421
ACRC	acidic repeat containing	-1.03351	0.908477	1	1.07012	1.6699	0.996661	1.37873	1.20781	1.14579
ACRV1	acrosomal vesicle protein 1	1.84455	0.398253	1	0.133766	0	0.147654	0	0.0402604	0.0982104
ACSBG1	acyl-CoA synthetase bubblegum family member 1	1.37096	0.396816	1	0.401297	0.429402	0.295307	0.533703	0.161041	0.130947
ACSBG2	acyl-CoA synthetase bubblegum family member 2	-1.99061	0.276323	1	0.0445885	0.0954226	0.0369134	0.133426	0.0402604	0.163684
ACSF2	acyl-CoA synthetase family member 2	1.12393	0.677879	1	8.73935	11.8801	6.86589	5.82626	9.90405	7.88957
ACSF3	acyl-CoA synthetase family member 3	1.01737	0.927832	1	11.6376	9.6854	9.67131	9.74008	10.1053	9.88652
ACSL1	acyl-CoA synthetase long-chain family member 1	1.03623	0.896418	1	43.1171	48.7133	44.6283	41.2286	43.4812	43.4745
ACSL3	acyl-CoA synthetase long-chain family member 3	1.12483	0.466967	1	61.5322	100.385	79.7698	72.9839	67.1945	68.2563
ACSL4	acyl-CoA synthetase long-chain family member 4	1.21059	0.467664	1	131.09	133.973	109.374	94.9547	90.6261	114.644
ACSL5	acyl-CoA synthetase long-chain family member 5	1.65844	0.167145	1	9.09606	8.30177	7.75181	4.62543	3.42213	6.64557
ACSL6	acyl-CoA synthetase long-chain family member 6	1.01915	0.963253	1	0.178354	0.333979	0.627527	0.400277	0.322083	0.392842
ACSM1	acyl-CoA synthetase medium-chain family member 1	-1	1	1	0	0	0	0	0	0
ACSM2A	acyl-CoA synthetase medium-chain family member 2A	-1.17585	0.859612	1	0.089177	0.0477113	0	0.0444752	0.0402604	0.0654736
ACSM2B	acyl-CoA synthetase medium-chain family member 2B	8.09425	0.181301	1	0	0.0954226	0	0	0	0
ACSM3	acyl-CoA synthetase medium-chain family member 3	1.16283	0.79258	1	0	0.190845	0.184567	0.222376	0.0805207	0.0327368
ACSM4	acyl-CoA synthetase medium-chain family member 4	-1	1	1	0	0	0	0	0	0
ACSM5	acyl-CoA synthetase medium-chain family member 5	3.43164	0.171	1	0.178354	0.0954226	0.0369134	0	0.0805207	0
ACSS1	acyl-CoA synthetase short-chain family member 1	-1.14995	0.642396	1	4.50344	3.48293	3.0269	4.71438	2.5364	5.04147
ACSS2	acyl-CoA synthetase short-chain family member 2	-1.04607	0.865078	1	17.8354	21.5655	19.2319	18.5017	22.0224	19.1838
ACSS3	acyl-CoA synthetase short-chain family member 3	-2.03138	0.0109152	1	3.1212	6.44103	4.61417	14.3655	8.05207	5.63073
ACTA1	actin, alpha 1, skeletal muscle	2.56144	0.176529	1	0.133766	0.0954226	0.184567	0.0444752	0.0402604	0.0654736
ACTA2	actin, alpha 2, smooth muscle, aorta	-1.29544	0.509841	1	58.0542	269.187	71.7596	108.92	305.697	79.4522
ACTB	actin, beta	1.10435	0.604064	1	8000.21	7385.28	6808.75	5712	6098.08	7729.78
ACTBL2	actin, beta-like 2	-1.26947	0.709819	1	0.0445885	0.190845	0.0738268	0.0444752	0.120781	0.196421
ACTC1	actin, alpha, cardiac muscle 1	-1.49935	0.576294	1	33.0401	78.9622	134.106	63.6886	153.271	144.533
ACTG1	actin gamma 1	1.12577	0.561411	1	4418.41	4100.21	3493.08	3305.44	3422.86	3653.07
ACTG1P4	actin gamma 1 pseudogene 4	1.52939	0.613035	1	0.0445885	0.0477113	0.0369134	0	0.0805207	0
ACTG2	actin, gamma 2, smooth muscle, enteric	1.56478	0.677904	1	6.82204	14.3134	0.147654	0	6.2001	6.54736
ACTL10	actin-like 10	-1.22769	0.550067	1	1.82813	0.858804	1.14431	1.73453	1.44937	1.44042
ACTL6A	actin-like 6A	1.07704	0.540728	1	37.8556	37.5488	45.6988	36.6031	33.6174	39.6443
ACTL6B	actin-like 6B	-1	1	1	0	0	0	0	0	0
ACTL7A	actin-like 7A	-7.94979	0.193416	1	0	0	0	0.0889505	0	0
ACTL7B	actin-like 7B	4.52606	0.296419	1	0.0445885	0	0	0	0	0
ACTL8	actin-like 8	-1.36912	0.732156	1	0.133766	0	0.0369134	0.0444752	0.161041	0.0327368
ACTL9	actin-like 9	-1	1	1	0	0	0	0	0	0
ACTN1	actinin, alpha 1	1.08831	0.591757	1	677.344	702.358	594.933	550.337	583.695	629.758
ACTN1-AS1	ACTN1 antisense RNA 1	-3.937	0.322801	1	0	0	0	0	0	0.0327368
ACTN2	actinin, alpha 2	1.86415	0.55214	1	0	0.0477113	0.0369134	0	0.0402604	0
ACTN3	actinin, alpha 3 (gene/pseudogene)	-1.95954	0.446137	1	0.089177	0.0477113	0	0.0444752	0.0805207	0.130947
ACTN4	actinin, alpha 4	-1.01866	0.921303	1	745.654	684.896	623.245	681.005	685.594	672.545
ACTR10	actin-related protein 10 homolog (S. cerevisiae)	1.05832	0.592909	1	60.1499	63.0266	60.3903	57.2841	56.6866	55.1288
ACTR1A	ARP1 actin-related protein 1 homolog A, centractin alpha (yeast)	-1.06026	0.699384	1	144.155	118.372	129.123	123.019	120.338	161.36
ACTR1B	ARP1 actin-related protein 1 homolog B, centractin beta (yeast)	1.08843	0.606408	1	39.3717	31.1078	35.7322	32.9117	31.1615	31.3946
ACTR2	ARP2 actin-related protein 2 homolog (yeast)	1.05205	0.695225	1	425.776	521.246	429.376	370.568	436.261	462.997
ACTR3	ARP3 actin-related protein 3 homolog (yeast)	1.10329	0.454175	1	323.356	382.12	329.784	273.745	311.978	326.026
ACTR3B	ARP3 actin-related protein 3 homolog B (yeast)	1.0945	0.648575	1	5.08309	4.10317	3.65442	2.97984	4.10656	4.28852
ACTR3BP2	ACTR3B pseudogene 2	-1	1	1	0	0	0	0	0	0
ACTR3BP5	ACTR3B pseudogene 5	1.0722	0.965571	1	0	0.0477113	0	0	0.0402604	0
ACTR3C	ARP3 actin-related protein 3 homolog C (yeast)	1.10088	0.873918	1	0.178354	0.620247	0.369134	0.0889505	0.281823	0.621999
ACTR5	ARP5 actin-related protein 5 homolog (yeast)	-1.02434	0.904191	1	3.21037	3.57835	3.28529	3.73592	3.26109	3.07726
ACTR6	ARP6 actin-related protein 6 homolog (yeast)	1.00666	0.965755	1	10.3891	11.2122	9.52365	10.3627	10.1053	9.62462
ACTR8	ARP8 actin-related protein 8 homolog (yeast)	-1.06308	0.621164	1	30.3648	23.3308	30.1582	29.7095	26.4511	31.1
ACTRT1	actin-related protein T1	-1	1	1	0	0	0	0	0	0
ACTRT2	actin-related protein T2	-1	1	1	0	0	0	0	0	0
ACTRT3	actin-related protein T3	-1.1327	0.544899	1	3.70085	3.33979	2.65776	3.33564	3.34161	3.96115
ACVR1	activin A receptor, type I	1.01299	0.934228	1	53.3725	71.0421	54.5211	55.2383	65.9465	50.5129
ACVR1B	activin A receptor, type IB	1.017	0.908344	1	24.0778	26.4321	19.9332	23.4385	24.9614	19.0201
ACVR1C	activin A receptor, type IC	-1.02019	0.970773	1	0.847182	0.190845	0.258394	0.355802	0.442864	0.491052
ACVR2A	activin A receptor, type IIA	1.25992	0.313985	1	11.1025	21.4701	11.0371	11.7415	13.9703	7.75862
ACVR2B	activin A receptor, type IIB	1.38938	0.1868	1	1.69436	1.81303	1.3658	1.42321	1.08703	0.916631
ACVR2B-AS1	ACVR2B antisense RNA 1	1.50308	0.359432	1	0.267531	0.381691	0.33222	0.400277	0.120781	0.130947
ACVRL1	activin A receptor type II-like 1	-1.38819	0.116957	1	17.5233	21.9472	14.8392	20.9034	22.0627	29.8232
ACY1	aminoacylase 1	1.36832	0.23893	1	15.9181	11.4984	8.96995	6.62681	9.1391	10.0502
ACY3	aminoacylase 3	-1	1	1	0	0	0	0	0	0
ACYP1	acylphosphatase 1, erythrocyte (common) type	-1.22155	0.51313	1	0.89177	1.47905	1.99332	1.55663	1.77146	1.89874
ACYP2	acylphosphatase 2, muscle type	-1.06421	0.753689	1	4.45885	4.67571	3.76516	4.22515	4.54942	4.55042
ADA	adenosine deaminase	1.11348	0.525406	1	18.7718	20.1819	14.1747	15.9666	13.6885	16.5648
ADAD1	adenosine deaminase domain containing 1 (testis-specific)	-1	1	1	0	0	0	0	0	0
ADAD2	adenosine deaminase domain containing 2	-1	1	1	0	0	0	0	0	0
ADAL	adenosine deaminase-like	1.14511	0.484313	1	9.319	10.1148	10.4834	7.82764	7.97155	9.62462
ADAM10	ADAM metallopeptidase domain 10	-1.09025	0.5975	1	217.235	376.824	268.988	315.819	321.398	274.76
ADAM11	ADAM metallopeptidase domain 11	-1.44015	0.443929	1	0.222943	0	0.295307	0.133426	0.442864	0.196421
ADAM12	ADAM metallopeptidase domain 12	-1.05114	0.86487	1	332.63	911.715	333.069	776.049	433.564	380.86
ADAM15	ADAM metallopeptidase domain 15	-1.04523	0.839485	1	53.9521	44.6101	42.9672	58.2626	48.393	38.1056
ADAM17	ADAM metallopeptidase domain 17	-1.05028	0.727534	1	23.1414	39.5527	31.3395	36.1584	33.4966	26.3859
ADAM18	ADAM metallopeptidase domain 18	-1	1	1	0	0	0	0	0	0
ADAM19	ADAM metallopeptidase domain 19	1.2837	0.266268	1	73.5711	124.097	81.5047	81.5231	62.9672	65.9319
ADAM1A	ADAM metallopeptidase domain 1A (pseudogene)	-1.01389	0.959638	1	0.847182	1.00194	0.849008	0.93398	0.805207	0.916631
ADAM2	ADAM metallopeptidase domain 2	-1	1	1	0	0	0	0	0	0
ADAM20	ADAM metallopeptidase domain 20	7.30546	0.028421	1	0.0445885	0.0477113	0.258394	0	0.0402604	0
ADAM20P1	ADAM metallopeptidase domain 20 pseudogene 1	1.19003	0.741821	1	0.222943	0.0954226	0.11074	0.222376	0	0.130947
ADAM21	ADAM metallopeptidase domain 21	-1.03598	0.931505	1	0.445885	0.0477113	0.258394	0.311327	0.241562	0.229158
ADAM21P1	ADAM metallopeptidase domain 21 pseudogene 1	2.06122	0.466538	1	0	0.0954226	0.0738268	0	0	0.0654736
ADAM22	ADAM metallopeptidase domain 22	1.26689	0.485011	1	1.29307	0.954226	0.849008	0.533703	0.764947	1.04758
ADAM23	ADAM metallopeptidase domain 23	-1.65879	0.148875	1	7.71381	6.48874	4.57726	13.9652	10.9508	5.56526
ADAM28	ADAM metallopeptidase domain 28	3.22886	0.252037	1	0.0445885	0.381691	0.0369134	0.133426	0	0
ADAM29	ADAM metallopeptidase domain 29	-1	1	1	0	0	0	0	0	0
ADAM30	ADAM metallopeptidase domain 30	-1	1	1	0	0	0	0	0	0
ADAM32	ADAM metallopeptidase domain 32	1.24705	0.389839	1	1.02554	1.14507	0.996661	0.889505	0.724686	0.851157
ADAM33	ADAM metallopeptidase domain 33	1.18551	0.491285	1	27.5557	29.3902	31.2656	33.6233	19.6873	19.5111
ADAM3A	ADAM metallopeptidase domain 3A (pseudogene)	-1	1	1	0	0	0	0	0	0
ADAM5	ADAM metallopeptidase domain 5 (pseudogene)	-1	1	1	0	0	0	0	0	0
ADAM6	ADAM metallopeptidase domain 6 (pseudogene)	-1	1	1	0	0	0	0	0	0
ADAM7	ADAM metallopeptidase domain 7	-1	1	1	0	0	0	0	0	0
ADAM8	ADAM metallopeptidase domain 8	-1.24825	0.631527	1	0.133766	0.143134	0.184567	0.133426	0.161041	0.261894
ADAM9	ADAM metallopeptidase domain 9	-1.11526	0.480135	1	266.996	313.988	279.877	350.332	328.525	257.573
ADAMDEC1	ADAM-like, decysin 1	4.53718	0.316638	1	0	0.0477113	0	0	0	0
ADAMTS1	ADAM metallopeptidase with thrombospondin type 1 motif, 1	-1.47965	0.11991	1	411.418	220.235	317.234	482.156	459.532	438.019
ADAMTS10	ADAM metallopeptidase with thrombospondin type 1 motif, 10	-1.1774	0.676327	1	4.10214	13.9794	3.43294	11.5636	8.7365	3.92842
ADAMTS12	ADAM metallopeptidase with thrombospondin type 1 motif, 12	-1.33384	0.465937	1	22.4726	26.7183	17.6077	14.4989	29.7121	41.6085
ADAMTS13	ADAM metallopeptidase with thrombospondin type 1 motif, 13	-1.21314	0.512404	1	1.5606	1.90845	1.14431	2.35719	1.57015	1.50589
ADAMTS14	ADAM metallopeptidase with thrombospondin type 1 motif, 14	-1.41005	0.383611	1	6.33157	1.95616	2.25172	3.11327	6.28062	5.17242
ADAMTS15	ADAM metallopeptidase with thrombospondin type 1 motif, 15	-1.93542	0.0578212	1	5.8411	2.5287	5.02022	10.763	8.9378	5.99084
ADAMTS16	ADAM metallopeptidase with thrombospondin type 1 motif, 16	-2.58063	0.0281844	1	0.222943	0.524824	0.479874	1.60111	0.603905	0.916631
ADAMTS17	ADAM metallopeptidase with thrombospondin type 1 motif, 17	-1.77526	0.214561	1	0.222943	0.572536	0.0738268	0.622653	0.442864	0.392842
ADAMTS18	ADAM metallopeptidase with thrombospondin type 1 motif, 18	-1	1	1	0	0	0	0	0	0
ADAMTS19	ADAM metallopeptidase with thrombospondin type 1 motif, 19	4.45008	0.242397	1	0.0445885	0	0	0	0	0
ADAMTS2	ADAM metallopeptidase with thrombospondin type 1 motif, 2	1.28111	0.253204	1	497.608	607.317	325.871	347.574	401.637	331.427
ADAMTS20	ADAM metallopeptidase with thrombospondin type 1 motif, 20	-1	1	1	0	0	0	0	0	0
ADAMTS3	ADAM metallopeptidase with thrombospondin type 1 motif, 3	-1.44338	0.359163	1	1.1593	1.47905	0.627527	1.20083	1.89224	1.44042
ADAMTS4	ADAM metallopeptidase with thrombospondin type 1 motif, 4	1.2625	0.463503	1	18.8609	14.4565	16.0942	10.0069	12.0378	16.0738
ADAMTS5	ADAM metallopeptidase with thrombospondin type 1 motif, 5	1.10515	0.809425	1	63.3603	51.2897	72.4979	36.2473	73.4349	56.4055
ADAMTS6	ADAM metallopeptidase with thrombospondin type 1 motif, 6	1.09602	0.725028	1	13.0198	10.4011	12.0707	10.5406	8.77676	12.2763
ADAMTS7	ADAM metallopeptidase with thrombospondin type 1 motif, 7	-1.50014	0.0850165	1	60.2391	43.7036	41.4168	63.822	85.3922	63.9677
ADAMTS7P1	ADAMTS7 pseudogene 1	1.24643	0.676683	1	0.579651	0.811092	0.369134	0.533703	0.362343	0.458315
ADAMTS8	ADAM metallopeptidase with thrombospondin type 1 motif, 8	1.06452	0.959778	1	0.0445885	0	0	0	0.0402604	0
ADAMTS9	ADAM metallopeptidase with thrombospondin type 1 motif, 9	2.26317	0.000876968	0.481902	4.23591	2.00388	3.0269	1.02293	1.24807	1.70231
ADAMTS9-AS2	ADAMTS9 antisense RNA 2	1.24567	0.721264	1	0.133766	0.0954226	0.0738268	0.0889505	0.0805207	0.0654736
ADAMTSL1	ADAMTS-like 1	1.13232	0.659497	1	226.554	225.054	203.097	233.584	170.704	159.952
ADAMTSL2	ADAMTS-like 2	1.71297	0.0806474	1	0.802593	0.71567	0.553701	0.222376	0.201302	0.687473
ADAMTSL3	ADAMTS-like 3	-2.28934	0.0402687	1	0.490474	3.00581	2.25172	5.55941	4.34812	2.88084
ADAMTSL4	ADAMTS-like 4	-1.92549	0.00973395	1	23.0523	14.218	10.9633	39.1827	33.4564	18.3981
ADAMTSL4-AS1	ADAMTSL4 antisense RNA 1	-1.8755	0.101402	1	0.222943	0.238557	0.369134	0.667129	0.442864	0.458315
ADAMTSL5	ADAMTS-like 5	-1.56624	0.0515237	1	4.99391	4.00775	4.24504	8.13897	6.64296	5.56526
ADAP1	ArfGAP with dual PH domains 1	-1.69652	0.295705	1	6.1978	3.14895	0.553701	8.53925	4.71046	3.11
ADAP2	ArfGAP with dual PH domains 2	-1.75429	0.135961	1	0.401297	0.190845	0.147654	0.667129	0.362343	0.261894
ADAR	adenosine deaminase, RNA-specific	-1.03485	0.762882	1	210.859	231.066	213.655	227.446	230.491	203.492
ADARB1	adenosine deaminase, RNA-specific, B1	1.19932	0.473144	1	18.7718	39.0756	22.4433	24.2835	20.9756	19.3475
ADARB2	adenosine deaminase, RNA-specific, B2 (non-functional)	-1.41103	0.541772	1	0.0445885	0.0477113	0.22148	0.222376	0.0805207	0.163684
ADARB2-AS1	ADARB2 antisense RNA 1	-1	1	1	0	0	0	0	0	0
ADAT1	adenosine deaminase, tRNA-specific 1	-1.05785	0.663417	1	20.6891	18.6551	22.9601	21.9708	20.2912	22.2283
ADAT2	adenosine deaminase, tRNA-specific 2	1.0494	0.825504	1	2.85367	3.86462	3.3222	2.13481	3.30135	3.79747
ADAT3	adenosine deaminase, tRNA-specific 3	1.11937	0.715512	1	1.42683	1.19278	1.1074	1.15636	1.00651	1.08031
ADC	NA	-1.41432	0.250758	1	0.802593	0.811092	0.406047	0.978455	0.885728	0.883894
ADCK1	aarF domain containing kinase 1	1.11731	0.579569	1	4.2805	4.628	3.50677	3.11327	3.70395	3.92842
ADCK2	aarF domain containing kinase 2	-1.08675	0.742522	1	5.88568	6.39332	6.42293	7.87212	7.64947	4.41947
ADCK3	aarF domain containing kinase 3	1.11435	0.680623	1	5.35062	7.1567	4.79874	5.91521	4.8715	4.28852
ADCK4	aarF domain containing kinase 4	-1.30212	0.298173	1	5.30603	4.628	5.50009	7.07156	7.81051	4.87778
ADCK5	aarF domain containing kinase 5	1.00471	0.984348	1	3.21037	2.71954	2.87924	2.75747	3.34161	2.488
ADCY1	adenylate cyclase 1 (brain)	1.10965	0.773328	1	1.60519	1.43134	1.47654	0.978455	1.85198	1.14579
ADCY10	adenylate cyclase 10 (soluble)	-1.25997	0.737089	1	0.089177	0.0954226	0.0369134	0.0444752	0.120781	0.0982104
ADCY10P1	adenylate cyclase 10 (soluble) pseudogene 1	1.10354	0.775093	1	0.579651	0.811092	0.812094	0.800554	0.603905	0.556526
ADCY2	adenylate cyclase 2 (brain)	-1.25942	0.657322	1	0.356708	0.286268	0.369134	0.533703	0.402604	0.327368
ADCY3	adenylate cyclase 3	-1.22017	0.302531	1	45.2128	68.9428	61.9776	62.8435	92.0352	54.7032
ADCY4	adenylate cyclase 4	-2.78555	0.00220572	0.753574	3.61167	3.72148	3.61751	10.2738	12.2391	7.36578
ADCY5	adenylate cyclase 5	1.35559	0.427012	1	0.445885	0.620247	0.553701	0.400277	0.402604	0.360105
ADCY6	adenylate cyclase 6	-1.02398	0.884126	1	37.8556	43.0356	28.6448	36.0694	42.1526	30.7399
ADCY7	adenylate cyclase 7	1.13413	0.641459	1	70.8066	92.3691	79.2161	71.7831	60.2295	75.4583
ADCY8	adenylate cyclase 8 (brain)	1.51678	0.805498	1	0.133766	0	0	0.0444752	0.0402604	0
ADCY9	adenylate cyclase 9	-1.21283	0.1197	1	75.3546	61.2136	62.3467	84.0582	84.0636	67.9289
ADCYAP1	adenylate cyclase activating polypeptide 1 (pituitary)	-1	1	1	0	0	0	0	0	0
ADCYAP1R1	adenylate cyclase activating polypeptide 1 (pituitary) receptor type I	1.14154	0.875508	1	0.178354	0.0477113	0.0369134	0	0.0805207	0.130947
ADD1	adducin 1 (alpha)	-1.00158	0.989982	1	289.29	249.387	246.914	258.935	267.49	242.023
ADD2	adducin 2 (beta)	1.13903	0.840315	1	0.0445885	1.43134	0.738268	1.11188	0.644166	0.130947
ADD3	adducin 3 (gamma)	-1.43983	0.0470185	1	171.71	197.143	164.412	242.39	301.51	204.54
ADD3-AS1	ADD3 antisense RNA 1	-1.63639	0.205691	1	0.133766	0.286268	0.184567	0.400277	0.161041	0.392842
ADGB	androglobin	-4.41995	0.312998	1	0	0	0	0.0444752	0	0
ADH1A	alcohol dehydrogenase 1A (class I), alpha polypeptide	-10.3904	0.071634	1	0	0	0	0	0.0805207	0.0327368
ADH1B	alcohol dehydrogenase 1B (class I), beta polypeptide	-4.18117	0.000162465	0.197291	2.89825	1.38363	1.55036	5.95968	12.3599	5.69621
ADH1C	alcohol dehydrogenase 1C (class I), gamma polypeptide	-1.34563	0.623698	1	0	0.0954226	0.184567	0.133426	0.161041	0.0982104
ADH4	alcohol dehydrogenase 4 (class II), pi polypeptide	-1.94121	0.279335	1	0.089177	0.0954226	0.0369134	0.177901	0	0.229158
ADH5	alcohol dehydrogenase 5 (class III), chi polypeptide	-1.01008	0.93653	1	164.398	191.37	153.08	166.871	174.488	158.381
ADH6	alcohol dehydrogenase 6 (class V)	-1.23194	0.650434	1	0.222943	0.190845	0.147654	0.0889505	0.120781	0.425579
ADH7	alcohol dehydrogenase 7 (class IV), mu or sigma polypeptide	-1	1	1	0	0	0	0	0	0
ADHFE1	alcohol dehydrogenase, iron containing, 1	-1.95097	0.0576155	1	0.624239	0.667958	0.516787	1.73453	1.12729	0.621999
ADI1	acireductone dioxygenase 1	1.0827	0.50613	1	89.3554	69.3245	78.5886	70.2264	71.0595	72.9704
ADIG	adipogenin	-1	1	1	0	0	0	0	0	0
ADIPOQ	adiponectin, C1Q and collagen domain containing	-1.79294	0.114067	1	3.92379	3.24437	1.88258	3.38012	6.11957	6.18726
ADIPOQ-AS1	ADIPOQ antisense RNA 1	2.31702	0.137784	1	0.267531	0.381691	0.22148	0.266851	0	0.0982104
ADIPOR1	adiponectin receptor 1	1.08601	0.495357	1	99.9229	86.3098	81.9108	84.9477	74.7232	81.0891
ADIPOR2	adiponectin receptor 2	1.07937	0.66649	1	61.3092	66.7004	60.7594	54.9269	56.445	58.828
ADIRF	adipogenesis regulatory factor	-2.16977	0.0519521	1	7.71381	4.77113	9.19143	27.6636	10.1053	8.87168
ADK	adenosine kinase	-1.21219	0.206661	1	29.6068	20.4204	24.9165	23.7053	31.4836	33.588
ADM	adrenomedullin	1.12045	0.712283	1	214.515	169.995	129.344	100.647	194.135	151.604
ADM2	adrenomedullin 2	-1.13258	0.703593	1	22.2497	41.8428	28.8663	41.273	41.911	19.2492
ADM5	adrenomedullin 5 (putative)	-1.20146	0.758858	1	0.0445885	0.190845	0.147654	0.0444752	0.161041	0.229158
ADNP	activity-dependent neuroprotector homeobox	1.0053	0.963956	1	80.9282	89.4587	81.7262	75.2521	86.7611	82.1367
ADNP2	ADNP homeobox 2	-1.03051	0.818611	1	19.2622	20.7544	19.7856	20.1028	21.2575	18.7582
ADO	2-aminoethanethiol (cysteamine) dioxygenase	1.05264	0.673112	1	26.3518	30.1058	26.7253	25.3064	27.5381	24.127
ADORA1	adenosine A1 receptor	-1.46322	0.474107	1	2.05107	3.62606	3.3222	2.26824	7.2066	3.37189
ADORA2A	adenosine A2a receptor	-17.534	0.0218706	1	0	0	0	0.133426	0.0805207	0
ADORA2A-AS1	ADORA2A antisense RNA 1	1.02574	0.966064	1	0.31212	0.190845	0.0738268	0.0444752	0.362343	0.130947
ADORA2B	adenosine A2b receptor	-1.27815	0.37797	1	3.1212	4.05546	2.65776	4.492	5.03254	2.71716
ADORA3	adenosine A3 receptor	-1.31053	0.785363	1	0.0445885	0	0.0369134	0	0.0402604	0.0654736
ADPGK	ADP-dependent glucokinase	-1.01256	0.91101	1	42.5374	33.5411	40.9	39.7164	36.798	39.4151
ADPGK-AS1	ADPGK antisense RNA 1	-1.08073	0.892215	1	0.31212	0.0477113	0.147654	0.266851	0.0805207	0.196421
ADPRH	ADP-ribosylarginine hydrolase	-1.10958	0.565921	1	8.07052	9.39913	8.8223	8.76162	9.46118	10.1484
ADPRHL1	ADP-ribosylhydrolase like 1	1.32475	0.377025	1	2.85367	3.76919	1.6611	2.80194	1.81172	1.44042
ADPRHL2	ADP-ribosylhydrolase like 2	-1.01437	0.94287	1	13.0644	11.9278	12.3291	12.7199	11.9976	12.2436
ADPRM	ADP-ribose/CDP-alcohol diphosphatase, manganese-dependent	1.03628	0.848441	1	3.83461	5.72536	4.35578	4.71438	5.07281	3.30642
ADRA1A	adrenoceptor alpha 1A	1.28986	0.546662	1	0.490474	0.286268	0.479874	0.311327	0.281823	0.360105
ADRA1B	adrenoceptor alpha 1B	1.01079	0.977014	1	0.713416	1.76532	3.43294	2.17929	0.805207	2.74989
ADRA1D	adrenoceptor alpha 1D	1.38804	0.66286	1	4.54803	0.238557	0.922834	0.444752	0.563645	2.97905
ADRA2A	adrenoceptor alpha 2A	-1.70862	0.176669	1	10.6121	6.91814	4.09739	13.6539	12.6418	9.72283
ADRA2B	adrenoceptor alpha 2B	-1.45348	0.633667	1	0.401297	0.238557	0.11074	0.133426	0.563645	0.360105
ADRA2C	adrenoceptor alpha 2C	1.2726	0.588098	1	54.0859	18.3211	37.6147	16.5893	41.5487	27.237
ADRB1	adrenoceptor beta 1	-1	1	1	0	0	0	0	0	0
ADRB2	adrenoceptor beta 2, surface	-1.08797	0.883155	1	1.24848	0.0477113	0.885921	1.06741	0.764947	0.556526
ADRB3	adrenoceptor beta 3	-1	1	1	0	0	0	0	0	0
ADRBK1	adrenergic, beta, receptor kinase 1	-1.04281	0.791478	1	35.6708	30.7261	29.6045	33.5343	33.9797	30.2488
ADRBK2	adrenergic, beta, receptor kinase 2	-1.0491	0.888183	1	2.89825	5.29596	3.35912	3.29117	4.79098	3.63379
ADRM1	adhesion regulating molecule 1	1.03095	0.806367	1	58.3218	51.1465	52.86	52.4808	51.6943	49.629
ADSL	adenylosuccinate lyase	-1.00725	0.952787	1	35.6708	35.4495	37.1718	35.3133	36.3954	34.7992
ADSS	adenylosuccinate synthase	1.03727	0.742082	1	42.0916	51.7191	44.0007	43.4523	43.4812	42.2632
ADSSL1	adenylosuccinate synthase like 1	-1.37622	0.354724	1	0.356708	0.620247	0.516787	0.93398	0.603905	0.491052
ADTRP	androgen-dependent TFPI-regulating protein	-1.03442	0.923168	1	1.24848	3.3875	1.95641	1.91244	3.42213	1.27674
AEBP1	AE binding protein 1	1.01109	0.977832	1	82.3104	392.998	205.977	175.588	277.716	193.54
AEBP2	AE binding protein 2	1.02516	0.843863	1	20.8228	26.4798	21.3728	20.5476	22.1029	22.3592
AEN	apoptosis enhancing nuclease	1.01939	0.907435	1	37.5435	27.3386	35.3261	34.2015	28.303	33.7517
AES	amino-terminal enhancer of split	1.03392	0.857442	1	183.17	158.02	138.425	153.484	147.232	151.244
AFAP1	actin filament associated protein 1	-1.28473	0.0960608	1	165.067	158.402	146.362	222.065	179.32	187.156
AFAP1-AS1	AFAP1 antisense RNA 1	-1.23653	0.664141	1	0.535062	0.524824	0.184567	0.711604	0.241562	0.523789
AFAP1L1	actin filament associated protein 1-like 1	-1.57063	0.171379	1	4.05755	3.48293	6.57058	5.82626	6.36114	9.55915
AFAP1L2	actin filament associated protein 1-like 2	1.71178	0.642148	1	0.0445885	0.0954226	0.147654	0.0444752	0.120781	0
AFF1	AF4/FMR2 family, member 1	1.14521	0.387456	1	99.7445	108.877	85.8974	79.6107	77.1791	92.7106
AFF2	AF4/FMR2 family, member 2	-1.40601	0.407736	1	4.10214	4.24631	5.20479	7.47184	8.65598	2.68442
AFF3	AF4/FMR2 family, member 3	1.04461	0.895365	1	8.73935	16.1264	20.5238	11.2967	26.8537	4.74684
AFF4	AF4/FMR2 family, member 4	-1.0198	0.877807	1	210.279	247.288	194.644	216.906	210.642	218.387
AFG3L1P	AFG3-like AAA ATPase 1, pseudogene	1.09808	0.659524	1	4.50344	4.00775	4.1343	4.09172	3.42213	3.732
AFG3L2	AFG3-like AAA ATPase 2	-1.03938	0.771898	1	54.8885	54.7249	53.4875	53.0145	57.0489	55.227
AFM	afamin	11.2543	0.132744	1	0	0.0954226	0.0369134	0	0	0
AFMID	arylformamidase	-1.05764	0.755236	1	7.0004	8.25406	8.34242	8.18345	8.69624	7.49673
AFP	alpha-fetoprotein	1.35493	0.513906	1	0.178354	0.333979	0.22148	0.400277	0.120781	0.0327368
AFTPH	aftiphilin	1.08648	0.496598	1	22.2943	27.0523	27.5743	21.0813	24.7601	23.1777
AGA	aspartylglucosaminidase	1.45277	0.10092	1	8.9177	16.6512	14.7284	10.4072	7.28712	9.23178
AGAP1	ArfGAP with GTPase domain, ankyrin repeat and PH domain 1	1.24004	0.100472	1	39.5054	45.0395	39.0913	27.797	33.9797	35.0611
AGAP11	ankyrin repeat and GTPase domain Arf GTPase activating protein 11	-1.98627	0.132952	1	0.579651	0.524824	0.627527	1.91244	0.885728	0.621999
AGAP2	ArfGAP with GTPase domain, ankyrin repeat and PH domain 2	1.43394	0.514604	1	0.222943	0.333979	0.22148	0.400277	0.0402604	0.0982104
AGAP2-AS1	AGAP2 antisense RNA 1	1.05349	0.837732	1	14.0008	9.82853	9.89279	10.6296	8.37415	12.1781
AGAP3	ArfGAP with GTPase domain, ankyrin repeat and PH domain 3	-1.02545	0.850129	1	40.4864	42.2245	38.5745	37.0479	45.4942	38.6622
AGAP4	ArfGAP with GTPase domain, ankyrin repeat and PH domain 4	-1.24002	0.403141	1	2.7199	1.47905	2.06715	2.80194	2.69744	2.16063
AGAP5	ArfGAP with GTPase domain, ankyrin repeat and PH domain 5	1.07992	0.750031	1	2.40778	2.81497	2.10406	2.75747	2.09354	1.76779
AGAP6	ArfGAP with GTPase domain, ankyrin repeat and PH domain 6	1.27966	0.346599	1	3.83461	5.9162	5.35244	3.82487	2.5364	5.04147
AGAP7	NA	1.07384	0.945051	1	0.535062	0	0	0	0.322083	0.163684
AGAP9	ArfGAP with GTPase domain, ankyrin repeat and PH domain 9	-1.12218	0.646217	1	2.94284	1.90845	2.69468	3.06879	2.81823	2.45526
AGBL1	ATP/GTP binding protein-like 1	-1	1	1	0	0	0	0	0	0
AGBL1-AS1	AGBL1 antisense RNA 1	-1	1	1	0	0	0	0	0	0
AGBL2	ATP/GTP binding protein-like 2	-1.26625	0.64129	1	0.222943	0	0.11074	0.133426	0.161041	0.130947
AGBL3	ATP/GTP binding protein-like 3	4.93388	0.0067254	1	0.133766	0.381691	0.147654	0.133426	0	0
AGBL4	ATP/GTP binding protein-like 4	-1	1	1	0	0	0	0	0	0
AGBL4-IT1	AGBL4 intronic transcript 1	-1	1	1	0	0	0	0	0	0
AGBL5	ATP/GTP binding protein-like 5	1.10425	0.485163	1	19.9311	20.1819	18.1245	17.123	18.7613	15.55
AGBL5-AS1	AGBL5 antisense RNA 1	-6.65351	0.270916	1	0	0	0	0	0	0.0654736
AGER	advanced glycosylation end product-specific receptor	-1.09584	0.793028	1	0.579651	0.811092	1.07049	1.02293	0.925988	0.72021
AGFG1	ArfGAP with FG repeats 1	-1.028	0.840784	1	64.7425	56.8719	51.7526	59.4634	55.6398	58.5662
AGFG2	ArfGAP with FG repeats 2	-1.18123	0.393819	1	10.3891	6.91814	8.12094	9.11743	8.49494	11.687
AGGF1	angiogenic factor with G patch and FHA domains 1	1.00694	0.958895	1	31.0336	38.837	32.8898	33.9791	32.2888	32.9332
AGK	acylglycerol kinase	-1.04734	0.732865	1	16.2748	15.1722	16.4634	15.7442	16.8691	16.4011
AGL	amylo-alpha-1, 6-glucosidase, 4-alpha-glucanotransferase	1.07412	0.647112	1	20.4215	42.7493	24.2521	22.7713	31.7654	23.9633
AGMAT	agmatine ureohydrolase (agmatinase)	-1.26534	0.281329	1	2.3186	2.71954	3.21146	2.97984	3.62343	3.60105
AGMO	alkylglycerol monooxygenase	-2.47676	0.117218	1	0.445885	0.667958	0.406047	0.533703	1.7312	1.37495
AGO1	argonaute RISC catalytic component 1	1.03732	0.728167	1	50.1175	55.6314	49.2055	50.6573	48.8761	45.9625
AGO2	argonaute RISC catalytic component 2	-1.05234	0.727499	1	29.1609	22.0426	24.8796	29.7539	22.264	26.2877
AGO3	argonaute RISC catalytic component 3	-1.01886	0.890881	1	13.0198	13.216	12.6244	11.6525	12.8431	14.0114
AGO4	argonaute RISC catalytic component 4	1.11162	0.490357	1	12.9753	15.363	13.1412	12.4531	10.2261	13.5203
AGPAT1	1-acylglycerol-3-phosphate O-acyltransferase 1	-1.00558	0.962462	1	80.5269	81.1092	68.8804	76.364	80.1986	69.2711
AGPAT2	1-acylglycerol-3-phosphate O-acyltransferase 2	-1.06053	0.816137	1	20.5999	16.1264	17.2016	18.5462	18.6808	18.66
AGPAT3	1-acylglycerol-3-phosphate O-acyltransferase 3	1.04026	0.764019	1	72.6347	82.0635	73.6791	78.232	70.5764	65.1463
AGPAT4	1-acylglycerol-3-phosphate O-acyltransferase 4	1.03919	0.874635	1	7.31252	8.39719	6.49675	6.31549	7.0053	7.39852
AGPAT4-IT1	AGPAT4 intronic transcript 1	1.08605	0.844397	1	0.222943	0.286268	0.33222	0.222376	0.161041	0.360105
AGPAT5	1-acylglycerol-3-phosphate O-acyltransferase 5	1.11517	0.451452	1	12.4848	16.4127	14.9499	12.4531	12.9638	12.8328
AGPAT6	NA	1.01991	0.856885	1	69.6473	62.7404	66.2226	65.7344	57.8944	66.3903
AGPAT9	NA	1.03376	0.925835	1	2.63072	1.90845	3.06381	2.40166	2.85849	1.99695
AGPS	alkylglycerone phosphate synthase	1.04929	0.705005	1	45.1682	57.7307	53.709	51.3244	45.5345	48.4177
AGR2	anterior gradient 2, protein disulphide isomerase family member	-1	1	1	0	0	0	0	0	0
AGR3	anterior gradient 3, protein disulphide isomerase family member	-1	1	1	0	0	0	0	0	0
AGRN	agrin	1.16693	0.486989	1	63.0482	68.9906	55.4439	57.4175	52.0164	46.9446
AGRP	agouti related neuropeptide	-1	1	1	0	0	0	0	0	0
AGT	angiotensinogen (serpin peptidase inhibitor, clade A, member 8)	-14.7389	3.67e-06	0.0207673	0.133766	0.524824	0.22148	6.71576	0.764947	5.00873
AGTPBP1	ATP/GTP binding protein 1	-1.04554	0.767084	1	11.9943	14.8859	14.2855	12.2752	14.695	14.8952
AGTR1	angiotensin II receptor, type 1	1.09987	0.826903	1	2.7199	1.76532	2.62085	0.93398	2.89875	2.488
AGTR2	angiotensin II receptor, type 2	-1	1	1	0	0	0	0	0	0
AGTRAP	angiotensin II receptor-associated protein	-1.13706	0.588795	1	11.7714	16.8421	13.1781	18.1459	16.1041	12.0144
AGXT	alanine-glyoxylate aminotransferase	-1	1	1	0	0	0	0	0	0
AGXT2	alanine--glyoxylate aminotransferase 2	-4.41981	0.31293	1	0	0	0	0.0444752	0	0
AHCTF1	AT hook containing transcription factor 1	-1.02178	0.871854	1	73.8832	66.7958	71.5381	67.3355	68.6036	75.622
AHCTF1P1	AT hook containing transcription factor 1 pseudogene 1	-1.2716	0.817043	1	0.535062	0	0.11074	0	0	0.785683
AHCY	adenosylhomocysteinase	-1.0538	0.706808	1	66.3923	68.8474	62.5682	64.667	72.1466	66.2593
AHCYL1	adenosylhomocysteinase-like 1	-1.05614	0.696987	1	112.229	138.935	118.381	134.938	135.516	109.701
AHCYL2	adenosylhomocysteinase-like 2	-1.02588	0.849189	1	13.7333	16.1264	13.3996	15.2105	15.9431	12.1126
AHDC1	AT hook, DNA binding motif, containing 1	-1.06307	0.680048	1	33.9764	29.4379	24.289	30.6879	32.2485	27.9245
AHI1	Abelson helper integration site 1	-1.0232	0.860375	1	21.3579	22.0903	21.8527	22.7269	19.7276	22.6539
AHNAK	AHNAK nucleoprotein	1.0979	0.629758	1	4258.69	4186.67	3866.64	4225.28	2873.26	3819.27
AHNAK2	AHNAK nucleoprotein 2	-1.08439	0.688093	1	319.566	282.356	282.24	401.523	250.138	284.908
AHR	aryl hydrocarbon receptor	-1.47734	0.0694629	1	108.395	82.1589	98.5218	155.93	160.075	103.514
AHRR	aryl-hydrocarbon receptor repressor	-1.30776	0.208608	1	44.1426	28.1974	36.0644	44.2529	52.9021	42.0013
AHSA1	AHA1, activator of heat shock 90kDa protein ATPase homolog 1 (yeast)	1.08276	0.454776	1	77.3165	73.4754	76.0785	64.9783	66.4699	72.8394
AHSA2	AHA1, activator of heat shock 90kDa protein ATPase homolog 2 (yeast)	-1.03013	0.888828	1	5.66274	7.87237	7.23502	7.20499	7.85077	5.82715
AHSG	alpha-2-HS-glycoprotein	-1	1	1	0	0	0	0	0	0
AHSP	alpha hemoglobin stabilizing protein	-1	1	1	0	0	0	0	0	0
AICDA	activation-induced cytidine deaminase	1.17656	0.613007	1	0.222943	0.811092	0.516787	0.489228	0.281823	0.491052
AIDA	axin interactor, dorsalization associated	1.02272	0.872885	1	165.557	168.469	170.318	148.77	156.291	175.338
AIF1	allograft inflammatory factor 1	-4.21877	0.322263	1	0	0	0	0	0.0402604	0
AIF1L	allograft inflammatory factor 1-like	-3.1626	0.0731845	1	0.222943	0.143134	0	0.222376	0.563645	0.327368
AIFM1	apoptosis-inducing factor, mitochondrion-associated, 1	1.0593	0.731523	1	28.4475	28.5314	29.7891	26.4183	27.0147	26.5168
AIFM2	apoptosis-inducing factor, mitochondrion-associated, 2	-1.03165	0.895571	1	13.332	11.1644	13.7687	12.4975	13.0444	13.0947
AIFM3	apoptosis-inducing factor, mitochondrion-associated, 3	1.14629	0.766066	1	0.133766	0.238557	0.22148	0.133426	0.281823	0.0982104
AIG1	androgen-induced 1	-1.06641	0.689944	1	14.8034	13.5023	12.772	14.0542	13.6483	14.9607
AIM1	absent in melanoma 1	-1.73252	0.193196	1	10.7904	6.63187	8.45316	23.4829	14.7756	6.05631
AIM1L	absent in melanoma 1-like	-8.18455	0.711929	1	0	0	0	0.0889505	0	0
AIM2	absent in melanoma 2	-1.81871	0.582243	1	0	0.0477113	0.0369134	0.0444752	0.120781	0
AIMP1	aminoacyl tRNA synthetase complex-interacting multifunctional protein 1	1.09541	0.44553	1	40.2188	41.8428	41.2322	37.1368	34.6642	37.8765
AIMP2	aminoacyl tRNA synthetase complex-interacting multifunctional protein 2	-1.02338	0.852699	1	19.6189	18.0349	21.6682	19.747	19.6873	19.9695
AIP	aryl hydrocarbon receptor interacting protein	1.03426	0.794103	1	20.6891	22.4243	19.7856	19.7025	22.2237	17.3832
AIPL1	aryl hydrocarbon receptor interacting protein-like 1	1.2588	0.541682	1	0.847182	0.429402	0.996661	0.578178	0.442864	0.752947
AIRE	autoimmune regulator	1.2862	0.72946	1	0.133766	0	0.11074	0.0444752	0.0402604	0.0982104
AIRN	antisense of IGF2R non-protein coding RNA	1.09007	0.928832	1	0.0445885	0.0954226	0	0.0444752	0.0402604	0.0327368
AJAP1	adherens junctions associated protein 1	-1.69657	0.59894	1	0	0.333979	0.11074	0	0.281823	0.425579
AJUBA	ajuba LIM protein	-1.082	0.672246	1	38.7028	40.65	36.1751	42.6962	43.602	35.6177
AK1	adenylate kinase 1	1.04483	0.717198	1	50.7417	52.9118	50.2391	47.5885	50.8891	45.1768
AK2	adenylate kinase 2	1.06939	0.568437	1	70.004	79.2962	72.6086	62.1319	70.5361	69.2711
AK3	adenylate kinase 3	1.23699	0.245235	1	59.2581	70.8036	38.4637	45.7206	48.1111	38.1056
AK4	adenylate kinase 4	1.04955	0.844519	1	65.8126	69.8017	34.6986	53.5927	59.8672	43.7691
AK5	adenylate kinase 5	1.02017	0.936429	1	57.9651	31.5849	54.2996	37.804	59.0619	42.0995
AK6	adenylate kinase 6	1.08617	0.502656	1	16.0519	20.1342	19.158	16.1445	15.4197	17.9725
AK7	adenylate kinase 7	-1.2749	0.708324	1	0.0445885	0.0954226	0.0738268	0.0444752	0.120781	0.0982104
AK8	adenylate kinase 8	1.13115	0.770327	1	0.222943	0.286268	0.258394	0.222376	0.281823	0.163684
AK9	adenylate kinase 9	1.04444	0.862372	1	2.00648	2.38557	1.73493	1.82349	1.85198	1.99695
AKAP1	A kinase (PRKA) anchor protein 1	1.06728	0.710901	1	12.1727	13.2637	13.0304	12.9868	10.2261	11.9162
AKAP10	A kinase (PRKA) anchor protein 10	1.16954	0.124605	1	27.6003	32.062	28.4602	24.7282	24.438	24.1598
AKAP11	A kinase (PRKA) anchor protein 11	-1.02807	0.826302	1	95.5086	111.024	96.5285	101.67	94.5313	106.624
AKAP12	A kinase (PRKA) anchor protein 12	-2.33234	0.0037944	0.94255	175.991	140.987	157.03	216.995	569.563	297.414
AKAP13	A kinase (PRKA) anchor protein 13	-1.03335	0.85737	1	67.5962	104.297	70.0247	89.1729	82.3324	70.8097
AKAP14	A kinase (PRKA) anchor protein 14	-1	1	1	0	0	0	0	0	0
AKAP17A	A kinase (PRKA) anchor protein 17A	-1.08583	0.514538	1	19.7081	22.0426	17.4231	19.5246	21.499	21.3444
AKAP2	A kinase (PRKA) anchor protein 2	-1.05495	0.800883	1	266.818	255.78	232.813	258.179	227.552	289.426
AKAP3	A kinase (PRKA) anchor protein 3	1.45687	0.356302	1	1.38224	1.04965	0.590614	0.489228	0.925988	0.589263
AKAP4	A kinase (PRKA) anchor protein 4	4.52695	0.297496	1	0.0445885	0	0	0	0	0
AKAP5	A kinase (PRKA) anchor protein 5	-1.13377	0.652769	1	1.78354	2.33785	1.80876	2.09034	1.85198	2.55347
AKAP6	A kinase (PRKA) anchor protein 6	-1.23082	0.526884	1	0.535062	0.667958	0.959748	0.711604	0.563645	1.30947
AKAP7	A kinase (PRKA) anchor protein 7	-1.2254	0.385223	1	2.36319	4.77113	2.98998	3.55802	5.07281	3.37189
AKAP8	A kinase (PRKA) anchor protein 8	-1.07313	0.592856	1	17.7908	16.7467	17.7922	16.6337	18.4795	19.6421
AKAP8L	A kinase (PRKA) anchor protein 8-like	-1.00479	0.967414	1	19.7081	20.2773	20.3393	19.6581	21.4185	18.1362
AKAP9	A kinase (PRKA) anchor protein 9	1.14317	0.437598	1	98.5406	128.677	87.1156	89.4842	80.722	95.8534
AKIP1	A kinase (PRKA) interacting protein 1	-1.07586	0.586907	1	19.6635	17.4623	19.2319	20.0139	22.0224	17.3505
AKIRIN1	akirin 1	1.04645	0.685841	1	66.3923	70.0879	55.4808	57.5954	60.2295	60.3994
AKIRIN2	akirin 2	-1.04397	0.708545	1	28.8934	35.3541	28.6079	33.8901	32.0875	28.3501
AKNA	AT-hook transcription factor	1.0059	0.983222	1	14.9372	26.766	25.138	22.3266	27.0952	15.4518
AKNAD1	AKNA domain containing 1	-3.37739	0.190126	1	0.0445885	0	0.0369134	0.0889505	0.120781	0.0982104
AKR1A1	aldo-keto reductase family 1, member A1 (aldehyde reductase)	-1.05218	0.710878	1	24.3899	28.0543	27.9803	31.1771	27.5783	23.9306
AKR1B1	aldo-keto reductase family 1, member B1 (aldose reductase)	1.09029	0.710413	1	103.98	113.839	99.3339	118.126	91.6728	74.0834
AKR1B10	aldo-keto reductase family 1, member B10 (aldose reductase)	-1.14485	0.789306	1	2.00648	3.62606	2.87924	5.87073	2.25458	1.40768
AKR1B15	aldo-keto reductase family 1, member B15	3.99128	0.055545	1	0.089177	0.190845	0.22148	0.0444752	0	0.0654736
AKR1C1	aldo-keto reductase family 1, member C1	-1.35827	0.273311	1	66.749	78.0557	63.3064	126.843	73.2739	75.1965
AKR1C2	aldo-keto reductase family 1, member C2	-1.29215	0.402095	1	19.0393	20.2773	21.2252	35.8915	24.8004	16.041
AKR1C3	aldo-keto reductase family 1, member C3	-1.33182	0.283225	1	22.1159	30.8692	20.3393	31.7109	44.2461	19.1183
AKR1C4	aldo-keto reductase family 1, member C4	-1	1	1	0	0	0	0	0	0
AKR1C6P	aldo-keto reductase family 1, member C6, pseudogene	-4.07864	0.269574	1	0	0	0	0	0	0.0327368
AKR1CL1	NA	-1	1	1	0	0	0	0	0	0
AKR1D1	aldo-keto reductase family 1, member D1	-1.02617	0.952996	1	0.579651	0.333979	0.147654	0.311327	0.442864	0.294631
AKR1E2	aldo-keto reductase family 1, member E2	-1.09589	0.765803	1	1.87272	2.43328	2.54702	1.55663	2.09354	3.60105
AKR7A2	aldo-keto reductase family 7, member A2	1.05764	0.707719	1	31.3457	33.5888	32.6314	29.3092	33.9797	26.7787
AKR7A2P1	aldo-keto reductase family 7, member A2 pseudogene 1	-1.26173	0.786954	1	0	0.0954226	0.0369134	0.133426	0.0402604	0
AKR7A3	aldo-keto reductase family 7, member A3 (aflatoxin aldehyde reductase)	-1.81733	0.228436	1	0.133766	0	0.184567	0.0889505	0.241562	0.261894
AKR7L	aldo-keto reductase family 7-like (gene/pseudogene)	1.73312	0.333639	1	0.222943	0.238557	0.11074	0	0.281823	0.0327368
AKT1	v-akt murine thymoma viral oncogene homolog 1	-1.00693	0.961485	1	147.142	137.647	140.16	138.763	138.455	140.31
AKT1S1	AKT1 substrate 1 (proline-rich)	1.01433	0.899425	1	94.706	78.676	71.2428	80.5002	77.9038	76.7678
AKT2	v-akt murine thymoma viral oncogene homolog 2	-1.00965	0.942791	1	105.853	100.48	94.0553	99.8025	100.45	95.4933
AKT3	v-akt murine thymoma viral oncogene homolog 3	1.11033	0.461266	1	119.141	141.369	113.878	109.498	100.49	117.263
AKTIP	AKT interacting protein	1.04156	0.786526	1	14.0454	19.0845	16.611	15.2995	16.708	14.4697
ALAD	aminolevulinate dehydratase	1.14685	0.305986	1	35.3141	36.7377	23.5507	25.3509	28.0615	27.3352
ALAS1	5'-aminolevulinate synthase 1	1.09361	0.639112	1	45.837	38.4076	44.1853	36.3363	37.4019	40.9865
ALAS2	5'-aminolevulinate synthase 2	-1	1	1	0	0	0	0	0	0
ALB	albumin	1.11639	0.937484	1	0	0.0477113	0	0	0	0.0327368
ALCAM	activated leukocyte cell adhesion molecule	1.12001	0.602294	1	781.904	513.469	773.114	639.287	584.54	590.408
ALDH16A1	aldehyde dehydrogenase 16 family, member A1	-1.12581	0.606983	1	10.2999	10.0671	13.3626	9.29533	15.9834	11.9489
ALDH18A1	aldehyde dehydrogenase 18 family, member A1	-1.1565	0.295043	1	88.1515	100.862	82.5383	109.098	95.6989	100.502
ALDH1A1	aldehyde dehydrogenase 1 family, member A1	-7.05433	0.0489728	1	0.0445885	0.333979	0.553701	3.02432	3.62343	0
ALDH1A2	aldehyde dehydrogenase 1 family, member A2	1.32956	0.668882	1	0	0.0477113	0.553701	0.222376	0.0805207	0.163684
ALDH1A3	aldehyde dehydrogenase 1 family, member A3	2.16808	0.0658134	1	40.8431	188.173	119.562	61.7761	70.1738	23.8651
ALDH1B1	aldehyde dehydrogenase 1 family, member B1	1.21669	0.320479	1	38.6582	49.906	31.0811	26.018	32.007	36.8944
ALDH1L1	aldehyde dehydrogenase 1 family, member L1	-1.30351	0.605667	1	0.490474	0.286268	0.11074	0.177901	0.322083	0.589263
ALDH1L1-AS1	ALDH1L1 antisense RNA 1	-1	1	1	0	0	0	0	0	0
ALDH1L1-AS2	ALDH1L1 antisense RNA 2	-1	1	1	0	0	0	0	0	0
ALDH1L2	aldehyde dehydrogenase 1 family, member L2	-1.03262	0.883421	1	174.341	389.945	216.423	298.696	302.637	178.219
ALDH2	aldehyde dehydrogenase 2 family (mitochondrial)	-1.02862	0.897994	1	25.6384	31.4895	31.3764	37.4926	33.4966	18.2344
ALDH3A1	aldehyde dehydrogenase 3 family, member A1	-3.91651	0.334856	1	0	0	0	0	0	0.0327368
ALDH3A2	aldehyde dehydrogenase 3 family, member A2	1.03812	0.844622	1	21.7592	22.9014	27.4636	23.6164	22.6666	21.7045
ALDH3B1	aldehyde dehydrogenase 3 family, member B1	-1.06178	0.742328	1	18.9501	23.5217	20.1178	24.2835	24.277	16.3029
ALDH3B2	aldehyde dehydrogenase 3 family, member B2	1.76427	0.440355	1	0.089177	0.190845	0.147654	0.0889505	0.0402604	0.0982104
ALDH4A1	aldehyde dehydrogenase 4 family, member A1	1.20158	0.445398	1	23.186	20.1819	14.8761	15.8777	15.9028	15.3536
ALDH5A1	aldehyde dehydrogenase 5 family, member A1	-1.13811	0.670407	1	4.05755	3.33979	4.688	3.73592	6.24036	3.56831
ALDH6A1	aldehyde dehydrogenase 6 family, member A1	1.01285	0.946171	1	22.6956	28.0065	21.7051	24.8617	23.5523	21.0825
ALDH7A1	aldehyde dehydrogenase 7 family, member A1	-1.0533	0.683152	1	38.7028	49.6675	49.9807	52.1695	45.5747	44.4239
ALDH8A1	aldehyde dehydrogenase 8 family, member A1	1.13783	0.765682	1	0.222943	0.333979	0.258394	0.133426	0.362343	0.196421
ALDH9A1	aldehyde dehydrogenase 9 family, member A1	-1.10134	0.564825	1	68.8893	70.7082	61.6453	69.6482	81.0441	65.3427
ALDOA	aldolase A, fructose-bisphosphate	1.22859	0.236966	1	905.013	799.355	735.241	645.736	666.792	624.16
ALDOB	aldolase B, fructose-bisphosphate	2.42525	0.262811	1	0	0.143134	0.0738268	0.0889505	0	0
ALDOC	aldolase C, fructose-bisphosphate	2.05408	0.0265435	1	3.65626	10.4488	4.98331	2.04586	2.93901	3.86294
ALG1	ALG1, chitobiosyldiphosphodolichol beta-mannosyltransferase	-1.08679	0.487383	1	31.4349	26.6706	29.8998	33.1341	31.9667	28.5465
ALG10	ALG10, alpha-1,2-glucosyltransferase	1.15561	0.48689	1	3.38873	2.43328	3.39603	2.49061	2.29484	3.01179
ALG10B	ALG10B, alpha-1,2-glucosyltransferase	1.05833	0.802277	1	3.79002	7.53839	6.27527	5.0257	4.14682	6.87473
ALG11	ALG11, alpha-1,2-mannosyltransferase	-1.11981	0.361552	1	12.3064	12.1187	13.0673	13.8763	13.769	13.3894
ALG12	ALG12, alpha-1,6-mannosyltransferase	-1.05282	0.746542	1	13.5549	12.8821	10.8156	12.7199	13.0444	12.4073
ALG13	ALG13, UDP-N-acetylglucosaminyltransferase subunit	1.13952	0.352897	1	17.8354	21.327	22.5541	15.8777	17.312	19.5439
ALG14	ALG14, UDP-N-acetylglucosaminyltransferase subunit	-1.09394	0.600218	1	7.40169	6.67958	6.12762	8.2724	6.28062	7.00568
ALG1L	ALG1, chitobiosyldiphosphodolichol beta-mannosyltransferase-like	1.29587	0.65086	1	0.356708	0.190845	0.184567	0.355802	0	0.196421
ALG1L2	ALG1, chitobiosyldiphosphodolichol beta-mannosyltransferase-like 2	1.04713	0.940502	1	0.178354	0.143134	0.184567	0.177901	0.241562	0.0654736
ALG1L9P	asparagine-linked glycosylation 1-like 9, pseudogene	-1.0506	0.851935	1	1.24848	1.6699	0.812094	1.37873	1.24807	1.14579
ALG2	ALG2, alpha-1,3/1,6-mannosyltransferase	-1.05892	0.609799	1	27.1544	33.8273	27.4636	30.6879	32.4498	27.9572
ALG3	ALG3, alpha-1,3- mannosyltransferase	1.05751	0.641185	1	28.4921	22.472	21.0775	23.9722	22.3445	20.2313
ALG5	ALG5, dolichyl-phosphate beta-glucosyltransferase	-1.07025	0.580404	1	16.0965	18.846	19.4534	19.7915	19.1639	17.907
ALG6	ALG6, alpha-1,3-glucosyltransferase	1.04097	0.809577	1	6.46533	8.30177	6.79206	5.95968	6.804	7.30031
ALG8	ALG8, alpha-1,3-glucosyltransferase	1.01759	0.883697	1	26.5748	27.8634	25.4702	23.0382	25.1225	28.1537
ALG9	ALG9, alpha-1,2-mannosyltransferase	-1.05596	0.742321	1	23.5873	21.0407	23.2554	23.1271	22.8276	24.0616
ALK	anaplastic lymphoma receptor tyrosine kinase	2.93316	0.162161	1	0.133766	0.143134	0	0.0889505	0	0
ALKBH1	alkB homolog 1, histone H2A dioxygenase	1.08084	0.626053	1	7.17875	7.25212	6.93972	6.22653	5.95853	7.03841
ALKBH2	alkB homolog 2, alpha-ketoglutarate-dependent dioxygenase	1.01477	0.932357	1	4.86015	5.0574	5.83231	5.51493	5.75723	3.99389
ALKBH3	alkB homolog 3, alpha-ketoglutarate-dependent dioxygenase	-1.01543	0.921684	1	10.6567	12.7866	13.7318	10.4962	14.4132	11.9489
ALKBH3-AS1	ALKBH3 antisense RNA 1	-1.03866	0.939247	1	0.133766	0.143134	0.0738268	0.0444752	0.201302	0.0982104
ALKBH4	alkB homolog 4, lysine demthylase	1.05877	0.755233	1	6.37616	6.39332	5.61083	5.33703	5.67671	5.85989
ALKBH5	alkB homolog 5, RNA demethylase	-1.07427	0.583876	1	86.368	91.7966	82.0215	94.332	89.7001	88.193
ALKBH6	alkB homolog 6	-1.1946	0.411872	1	6.77745	4.43715	5.02022	6.09311	6.32088	6.54736
ALKBH7	alkB homolog 7	1.00905	0.972422	1	7.84758	9.58997	9.00686	8.0945	10.6287	6.87473
ALKBH8	alkB homolog 8, tRNA methyltransferase	1.13683	0.453326	1	11.8605	13.3592	14.1009	10.2293	11.6352	11.8507
ALLC	allantoicase	-1	1	1	0	0	0	0	0	0
ALMS1	Alstrom syndrome protein 1	-1.02386	0.869544	1	28.3137	32.8731	33.6281	29.7539	33.0135	31.8857
ALMS1-IT1	ALMS1 intronic transcript 1	-1.25736	0.670093	1	0.133766	0.143134	0.22148	0.266851	0.201302	0.163684
ALMS1P	Alstrom syndrome 1 pseudogene	-1.03028	0.97102	1	0.0445885	0.143134	0.0738268	0.0444752	0.0402604	0.163684
ALOX12	arachidonate 12-lipoxygenase	1.06858	0.837819	1	0.89177	0.71567	0.406047	0.311327	1.04677	0.458315
ALOX12B	arachidonate 12-lipoxygenase, 12R type	-4.59019	0.731807	1	0	0	0	0.0444752	0	0
ALOX12P2	arachidonate 12-lipoxygenase pseudogene 2	-2.17086	0.134803	1	0.178354	0.0954226	0.184567	0.311327	0.362343	0.327368
ALOX15	arachidonate 15-lipoxygenase	-2.54935	0.23836	1	0	0.0477113	0.0369134	0.0889505	0.0402604	0.0982104
ALOX15B	arachidonate 15-lipoxygenase, type B	4.43232	0.235723	1	0	0.0477113	0	0	0	0
ALOX15P1	arachidonate 15-lipoxygenase pseudogene 1	-1	1	1	0	0	0	0	0	0
ALOX5	arachidonate 5-lipoxygenase	-1	1	1	0	0	0	0	0	0
ALOX5AP	arachidonate 5-lipoxygenase-activating protein	2.71263	0.291549	1	0.133766	0	0	0	0.0402604	0
ALOXE3	arachidonate lipoxygenase 3	-2.22207	0.242011	1	0.133766	0.0477113	0.11074	0.489228	0.161041	0.0327368
ALPI	alkaline phosphatase, intestinal	-1	1	1	0	0	0	0	0	0
ALPK1	alpha-kinase 1	1.01164	0.952446	1	9.27441	13.6931	11.0371	10.5851	13.6483	8.51157
ALPK2	alpha-kinase 2	1.04858	0.856736	1	96.3112	95.2795	75.6355	81.6566	94.7729	71.8573
ALPK3	alpha-kinase 3	1.19717	0.652895	1	0.89177	1.47905	0.885921	0.84503	0.925988	0.851157
ALPL	alkaline phosphatase, liver/bone/kidney	-7.38976	0.0032203	0.878118	1.91731	1.04965	4.90948	1.42321	52.58	4.81231
ALPP	alkaline phosphatase, placental	-1.14052	0.854014	1	0	0.286268	0.11074	0.222376	0.0805207	0.130947
ALPPL2	alkaline phosphatase, placental-like 2	-1	1	1	0	0	0	0	0	0
ALS2	amyotrophic lateral sclerosis 2 (juvenile)	-1.19655	0.123545	1	28.8488	37.7874	27.9065	40.517	38.0863	31.3619
ALS2CL	ALS2 C-terminal like	1.35523	0.390484	1	1.29307	0.71567	0.885921	0.93398	0.402604	0.752947
ALS2CR11	amyotrophic lateral sclerosis 2 (juvenile) chromosome region, candidate 11	-1.84834	0.0692369	1	0.401297	0.620247	0.516787	0.711604	0.925988	1.11305
ALS2CR12	amyotrophic lateral sclerosis 2 (juvenile) chromosome region, candidate 12	-1.13057	0.783022	1	0.222943	0.143134	0.22148	0.0889505	0.442864	0.130947
ALX1	ALX homeobox 1	-2.30408	0.0762567	1	0.490474	0.524824	0.812094	2.31271	0.483124	1.37495
ALX3	ALX homeobox 3	-1.22162	0.431647	1	1.51601	1.19278	1.47654	1.91244	1.65067	1.47316
ALX4	ALX homeobox 4	-2.16344	0.228126	1	0.0445885	0.143134	0.0369134	0.222376	0.120781	0.130947
ALYREF	Aly/REF export factor	1.07128	0.659083	1	47.9772	35.5926	51.6049	36.6031	39.6565	47.3047
AMACR	alpha-methylacyl-CoA racemase	-1.4405	0.0886036	1	12.9753	12.6435	8.12094	14.9882	15.6613	16.4339
AMBN	ameloblastin (enamel matrix protein)	-1	1	1	0	0	0	0	0	0
AMBP	alpha-1-microglobulin/bikunin precursor	4.4392	0.238	1	0.0445885	0	0	0	0	0
AMBRA1	autophagy/beclin-1 regulator 1	-1.02878	0.857029	1	21.5808	25.4778	19.7117	22.46	23.0692	21.2135
AMD1	adenosylmethionine decarboxylase 1	-1.04131	0.79483	1	80.2593	67.5592	73.0885	69.3814	63.5308	91.1393
AMDHD1	amidohydrolase domain containing 1	-23.3213	0.00703403	1	0	0	0	0.177901	0	0.0982104
AMDHD2	amidohydrolase domain containing 2	1.05214	0.849056	1	8.33805	6.7273	7.64107	7.87212	6.64296	6.61284
AMELX	amelogenin, X-linked	-1	1	1	0	0	0	0	0	0
AMELY	amelogenin, Y-linked	-1	1	1	0	0	0	0	0	0
AMER1	APC membrane recruitment protein 1	-1.11155	0.599905	1	4.72638	5.34367	4.09739	5.42598	5.27411	4.61589
AMER2	APC membrane recruitment protein 2	1.57406	0.530763	1	0.267531	0.190845	0.0369134	0.0444752	0.0402604	0.196421
AMER3	APC membrane recruitment protein 3	1.37674	0.31931	1	0.936359	0.954226	0.885921	0.711604	0.523385	0.72021
AMFR	autocrine motility factor receptor, E3 ubiquitin protein ligase	-1.0289	0.823386	1	81.2403	74.9068	74.0113	85.9262	73.1531	72.1519
AMH	anti-Mullerian hormone	1.18492	0.775694	1	0.0445885	0	0.258394	0.0889505	0.120781	0.0654736
AMHR2	anti-Mullerian hormone receptor, type II	-1	1	1	0	0	0	0	0	0
AMICA1	adhesion molecule, interacts with CXADR antigen 1	4.20621	0.308032	1	0	0	0.0369134	0	0	0
AMIGO1	adhesion molecule with Ig-like domain 1	-1.00238	0.996642	1	1.38224	0.477113	0.406047	0.444752	1.32859	0.458315
AMIGO2	adhesion molecule with Ig-like domain 2	1.8284	0.119151	1	16.6761	47.2819	15.4298	15.4774	12.4002	13.553
AMIGO3	adhesion molecule with Ig-like domain 3	-1.09878	0.740751	1	2.45237	1.09736	1.58728	2.13481	1.65067	1.76779
AMMECR1	Alport syndrome, mental retardation, midface hypoplasia and elliptocytosis chromosomal region gene 1	-1.02369	0.89018	1	19.6635	23.0923	20.0071	23.1716	20.9756	18.4636
AMMECR1L	AMMECR1-like	1.01831	0.879001	1	35.6262	38.2645	33.2959	39.1827	31.9265	31.4601
AMN	amnion associated transmembrane protein	1.11963	0.914427	1	0	0.0954226	0	0	0	0.0654736
AMN1	antagonist of mitotic exit network 1 homolog	-1.11498	0.640395	1	1.69436	2.43328	1.88258	2.66851	1.89224	1.96421
AMOT	angiomotin	1.11325	0.758742	1	4.41426	10.735	6.01688	3.9583	5.19359	9.00262
AMOTL1	angiomotin like 1	-1.06298	0.65889	1	93.9926	91.558	87.8908	105.451	90.5053	87.7019
AMOTL2	angiomotin like 2	-1.09519	0.590047	1	189.546	163.888	135.878	168.116	192.847	161.392
AMPD1	adenosine monophosphate deaminase 1	-1	1	1	0	0	0	0	0	0
AMPD2	adenosine monophosphate deaminase 2	-1.05481	0.741435	1	54.5318	47.5205	45.4773	54.5711	48.715	48.5814
AMPD3	adenosine monophosphate deaminase 3	-1.06921	0.838856	1	14.6696	9.58997	7.82564	12.2307	8.13259	12.9965
AMPH	amphiphysin	-1.00228	0.991897	1	5.39521	5.29596	10.4096	7.38289	6.03905	7.43126
AMT	aminomethyltransferase	1.12488	0.745313	1	1.02554	1.19278	0.775181	1.11188	0.684426	0.785683
AMTN	amelotin	-1	1	1	0	0	0	0	0	0
AMY1A	amylase, alpha 1A (salivary)	-3.75456	0.741971	1	0	0	0	0	0	0.0327368
AMY1B	amylase, alpha 1B (salivary)	-1	1	1	0	0	0	0	0	0
AMY1C	amylase, alpha 1C (salivary)	-1	1	1	0	0	0	0	0	0
AMY2A	amylase, alpha 2A (pancreatic)	-1	1	1	0	0	0	0	0	0
AMY2B	amylase, alpha 2B (pancreatic)	1.13189	0.722037	1	0.445885	0.572536	0.664441	0.355802	0.603905	0.491052
AMZ1	archaelysin family metallopeptidase 1	1.21402	0.589666	1	1.33766	1.62218	1.25505	1.11188	0.966249	1.27674
AMZ2	archaelysin family metallopeptidase 2	1.08414	0.58038	1	46.8179	55.3451	48.8733	41.0062	53.2242	41.4775
AMZ2P1	archaelysin family metallopeptidase 2 pseudogene 1	-1.10817	0.668808	1	2.22943	3.10124	2.65776	2.62404	3.86499	2.16063
ANAPC1	anaphase promoting complex subunit 1	1.00849	0.939416	1	62.9144	61.3567	69.8401	64.2223	57.8139	65.9319
ANAPC10	anaphase promoting complex subunit 10	-1.08344	0.672052	1	5.61815	5.24824	6.05379	6.04863	5.47541	6.38368
ANAPC11	anaphase promoting complex subunit 11	-1.00853	0.96133	1	22.3388	20.9453	22.5172	22.6824	23.7536	18.529
ANAPC13	anaphase promoting complex subunit 13	-1.04488	0.809188	1	37.6327	57.1104	51.0512	49.7678	56.8074	41.8376
ANAPC15	anaphase promoting complex subunit 15	1.06959	0.669365	1	19.7973	15.697	18.0137	15.1661	15.2184	18.4308
ANAPC16	anaphase promoting complex subunit 16	1.02272	0.842958	1	29.7851	42.2245	32.0039	33.8012	33.2953	31.591
ANAPC1P1	anaphase promoting complex subunit 1 pseudogene 1	-1.4738	0.607072	1	0.089177	0.0954226	0.184567	0.0889505	0.0805207	0.360105
ANAPC2	anaphase promoting complex subunit 2	-1.02048	0.904479	1	21.893	14.2657	15.7251	16.5893	18.3587	16.8595
ANAPC4	anaphase promoting complex subunit 4	1.07908	0.546832	1	13.5995	15.8879	17.0909	13.2981	13.4067	15.3536
ANAPC5	anaphase promoting complex subunit 5	1.09535	0.411099	1	85.2532	75.193	74.3805	68.225	66.8322	73.9197
ANAPC7	anaphase promoting complex subunit 7	-1.07657	0.534083	1	28.8934	29.4856	30.1951	32.0667	30.1147	30.8708
ANG	angiogenin, ribonuclease, RNase A family, 5	1.19434	0.442768	1	1.82813	3.05352	2.7685	2.44614	2.01302	1.80052
ANGEL1	angel homolog 1 (Drosophila)	-1.14151	0.4729	1	6.37616	11.2122	7.75181	8.67267	12.5612	6.87473
ANGEL2	angel homolog 2 (Drosophila)	1.08917	0.502728	1	19.9311	22.1858	20.044	16.9006	20.7341	17.9398
ANGPT1	angiopoietin 1	-1.15448	0.672427	1	9.85406	8.54033	5.97997	13.7429	7.85077	5.89263
ANGPT2	angiopoietin 2	1.12577	0.82667	1	1.47142	3.19666	0.738268	1.60111	1.77146	1.21126
ANGPT4	angiopoietin 4	2.52869	0.290263	1	0.0445885	0.0954226	0.0738268	0	0	0.0654736
ANGPTL1	angiopoietin-like 1	-1.42892	0.383169	1	4.01297	9.6854	4.54035	8.984	12.4405	3.79747
ANGPTL2	angiopoietin-like 2	-1.17599	0.527065	1	34.6899	58.1124	39.7188	42.207	68.9257	40.1026
ANGPTL3	angiopoietin-like 3	4.54176	0.318278	1	0.0445885	0	0	0	0	0
ANGPTL4	angiopoietin-like 4	1.11098	0.801884	1	23.944	5.82078	5.53701	10.1848	9.66249	11.2942
ANGPTL5	angiopoietin-like 5	-1.48794	0.492776	1	0.133766	0.0477113	0.11074	0.266851	0.161041	0.0327368
ANGPTL6	angiopoietin-like 6	-1.36326	0.726429	1	0.0445885	0	0.0369134	0.0444752	0.0805207	0
ANGPTL7	angiopoietin-like 7	-1.61783	0.633266	1	0.0445885	0.0477113	0.0369134	0.222376	0	0
ANHX	anomalous homeobox	-1	1	1	0	0	0	0	0	0
ANK1	ankyrin 1, erythrocytic	-2.32138	0.0605172	1	2.67531	1.09736	1.25505	6.27101	3.10005	2.16063
ANK2	ankyrin 2, neuronal	-1.11231	0.595327	1	41.289	56.9673	38.5745	60.264	54.3112	33.4898
ANK3	ankyrin 3, node of Ranvier (ankyrin G)	-2.31984	0.0143616	1	3.21037	2.5287	3.3222	6.35996	6.11957	8.08599
ANKAR	ankyrin and armadillo repeat containing	1.00914	0.97415	1	0.89177	1.19278	0.959748	1.06741	1.16755	0.72021
ANKDD1A	ankyrin repeat and death domain containing 1A	1.53644	0.157334	1	2.76449	3.43521	2.06715	1.69006	2.01302	1.50589
ANKDD1B	ankyrin repeat and death domain containing 1B	-1.28197	0.675387	1	0.222943	0.0477113	0.0738268	0.266851	0.0805207	0.0982104
ANKEF1	ankyrin repeat and EF-hand domain containing 1	-1.23739	0.568102	1	0.713416	0.667958	0.849008	0.444752	1.12729	1.11305
ANKFN1	ankyrin-repeat and fibronectin type III domain containing 1	-2.25861	0.20822	1	0.133766	0.0477113	0.0369134	0	0.281823	0.196421
ANKFY1	ankyrin repeat and FYVE domain containing 1	1.08095	0.463536	1	79.5459	83.9719	76.6691	72.0054	77.0986	67.5033
ANKH	ANKH inorganic pyrophosphate transport regulator	-2.20239	5.4e-07	0.00456352	52.3915	64.5534	55.813	139.341	121.828	109.406
ANKHD1	ankyrin repeat and KH domain containing 1	-1.02485	0.873892	1	26.3518	48.7133	37.0979	37.8484	41.5487	32.1803
ANKHD1-EIF4EBP3	ANKHD1-EIF4EBP3 readthrough	1.00912	0.953942	1	45.1682	36.7377	39.4973	43.5413	33.6979	40.2663
ANKIB1	ankyrin repeat and IBR domain containing 1	-1.02937	0.815654	1	91.8969	113.124	84.3471	93.398	98.3963	97.1956
ANKK1	ankyrin repeat and kinase domain containing 1	1.39852	0.725915	1	0.0445885	0	0.11074	0	0.0402604	0.0654736
ANKLE1	ankyrin repeat and LEM domain containing 1	-1.0747	0.753634	1	1.78354	1.62218	1.07049	1.91244	1.20781	1.53863
ANKLE2	ankyrin repeat and LEM domain containing 2	1.15841	0.328557	1	93.5913	106.253	99.8507	67.2911	86.4792	97.6212
ANKMY1	ankyrin repeat and MYND domain containing 1	-1.05332	0.828652	1	1.82813	2.24243	1.95641	2.00139	2.21432	1.96421
ANKMY2	ankyrin repeat and MYND domain containing 2	-1.21662	0.14207	1	14.7142	14.8382	12.4029	15.6998	16.2249	17.6451
ANKRA2	ankyrin repeat, family A (RFXANK-like), 2	-1.02632	0.883162	1	7.26793	9.6854	7.86255	8.22792	8.7365	7.79136
ANKRD1	ankyrin repeat domain 1 (cardiac muscle)	-2.17129	0.0108163	1	35.8938	41.1272	26.0978	66.0902	55.0762	94.8058
ANKRD10	ankyrin repeat domain 10	-1.03763	0.849578	1	5.52898	8.82659	7.56724	8.13897	8.05207	5.99084
ANKRD11	ankyrin repeat domain 11	1.01609	0.911093	1	205.687	259.311	225.135	221.843	234.275	204.965
ANKRD12	ankyrin repeat domain 12	1.06307	0.678798	1	69.4689	67.0344	59.7628	58.1736	61.3568	60.2685
ANKRD13A	ankyrin repeat domain 13A	1.07316	0.637104	1	95.2857	87.932	85.0484	84.9922	76.857	81.9075
ANKRD13B	ankyrin repeat domain 13B	-1.41821	0.154554	1	4.90474	4.67571	3.91282	7.69422	7.60921	3.4701
ANKRD13C	ankyrin repeat domain 13C	-1.10709	0.405432	1	28.2245	34.1136	28.0911	30.8213	34.181	32.2785
ANKRD13D	ankyrin repeat domain 13 family, member D	1.00446	0.980418	1	12.5294	9.25599	9.74513	11.2078	9.94431	9.55915
ANKRD16	ankyrin repeat domain 16	1.05889	0.765411	1	3.25496	3.67377	3.21146	3.33564	3.54291	2.488
ANKRD17	ankyrin repeat domain 17	1.00322	0.983165	1	140.989	161.121	130.341	135.383	138.133	145.188
ANKRD18A	ankyrin repeat domain 18A	6.29866	0.156447	1	0	0.238557	0.0738268	0	0	0.0327368
ANKRD18B	ankyrin repeat domain 18B	1.11872	0.777731	1	1.07012	0.381691	0.479874	0.489228	0.925988	0.294631
ANKRD18DP	ankyrin repeat domain 18D, pseudogene	1.93159	0.946117	1	0	0.0954226	0	0	0.0402604	0
ANKRD19P	ankyrin repeat domain 19, pseudogene	1.41784	0.319644	1	0.579651	0.763381	0.369134	0.311327	0.442864	0.392842
ANKRD2	ankyrin repeat domain 2 (stretch responsive muscle)	1.14041	0.783411	1	0.445885	0.333979	0.627527	0.489228	0.483124	0.261894
ANKRD20A1	ankyrin repeat domain 20 family, member A1	26.0994	0.0919023	1	0	0.333979	0	0	0	0
ANKRD20A11P	ankyrin repeat domain 20 family, member A11, pseudogene	-2.57945	0.201078	1	0	0.143134	0	0.133426	0.0805207	0.130947
ANKRD20A12P	ankyrin repeat domain 20 family, member A12, pseudogene	2.76492	0.0475826	1	1.24848	1.24049	0.184567	0.133426	0.161041	0.589263
ANKRD20A19P	ankyrin repeat domain 20 family, member A19, pseudogene	3.73124	0.0544659	1	0.356708	0.143134	0.147654	0.133426	0.0402604	0
ANKRD20A2	ankyrin repeat domain 20 family, member A2	-4.416	0.311079	1	0	0	0	0.0444752	0	0
ANKRD20A3	ankyrin repeat domain 20 family, member A3	3.53132	0.0432204	1	1.11471	0.190845	0.258394	0	0	0.392842
ANKRD20A4	ankyrin repeat domain 20 family, member A4	-1	1	1	0	0	0	0	0	0
ANKRD20A5P	ankyrin repeat domain 20 family, member A5, pseudogene	-1.64129	0.441682	1	0.267531	0.333979	0.0369134	0.311327	0.0402604	0.621999
ANKRD20A8P	ankyrin repeat domain 20 family, member A8, pseudogene	-1.4134	0.767727	1	0	0.0954226	0.0369134	0.0444752	0	0.130947
ANKRD20A9P	ankyrin repeat domain 20 family, member A9, pseudogene	1.12261	0.44004	1	18.5488	21.4224	14.507	16.3669	12.7625	17.7761
ANKRD22	ankyrin repeat domain 22	1.19368	0.784013	1	0.0445885	0.0954226	0.184567	0.0889505	0.120781	0.0654736
ANKRD23	ankyrin repeat domain 23	1.28461	0.413998	1	0.668828	0.667958	0.479874	0.622653	0.402604	0.360105
ANKRD24	ankyrin repeat domain 24	1.24554	0.55847	1	0.401297	1.09736	1.1074	0.756079	0.845468	0.458315
ANKRD26	ankyrin repeat domain 26	-1.02632	0.880942	1	16.6761	17.2238	16.9432	14.7658	14.8158	21.0825
ANKRD26P1	ankyrin repeat domain 26 pseudogene 1	1.57528	0.636393	1	0.0445885	0.143134	0.147654	0.177901	0	0.0327368
ANKRD26P3	ankyrin repeat domain 26 pseudogene 3	-1	1	1	0	0	0	0	0	0
ANKRD27	ankyrin repeat domain 27 (VPS9 domain)	1.16448	0.251985	1	39.8175	39.6958	37.1718	30.7324	32.3693	34.4391
ANKRD28	ankyrin repeat domain 28	-1.06971	0.724704	1	56.0924	71.3761	61.5715	64.1333	70.6569	61.9708
ANKRD29	ankyrin repeat domain 29	-1.44	0.49667	1	1.5606	0.858804	0.479874	2.04586	1.32859	0.72021
ANKRD30A	ankyrin repeat domain 30A	1.02327	0.986622	1	0	0.0477113	0	0.0444752	0	0
ANKRD30B	ankyrin repeat domain 30B	-2.92193	0.123931	1	0.222943	0.667958	0.590614	0.311327	0.925988	2.91358
ANKRD30BL	ankyrin repeat domain 30B-like	-1.42942	0.498312	1	0.267531	0.0954226	0.0738268	0.177901	0.120781	0.294631
ANKRD30BP2	ankyrin repeat domain 30B pseudogene 2	1.07956	0.85954	1	0.222943	0.238557	0.184567	0.266851	0.0805207	0.229158
ANKRD30BP3	ankyrin repeat domain 30B pseudogene 3	-1	1	1	0	0	0	0	0	0
ANKRD31	ankyrin repeat domain 31	-1.5724	0.300308	1	0.133766	0.238557	0.22148	0.222376	0.362343	0.327368
ANKRD32	NA	1.04919	0.813391	1	6.1978	6.01163	6.20145	5.73731	4.79098	6.54736
ANKRD33	ankyrin repeat domain 33	-1	1	1	0	0	0	0	0	0
ANKRD33B	ankyrin repeat domain 33B	-1.6904	0.161815	1	33.7089	5.15282	9.04378	37.6705	22.8276	19.6421
ANKRD34A	ankyrin repeat domain 34A	-1.23514	0.386848	1	4.81556	4.77113	3.69134	5.60388	4.75072	5.56526
ANKRD34B	ankyrin repeat domain 34B	4.59782	0.731385	1	0	0.0477113	0	0	0	0
ANKRD34C	ankyrin repeat domain 34C	-6.73993	0.216028	1	0	0	0	0	0	0.0654736
ANKRD35	ankyrin repeat domain 35	-1.29837	0.478323	1	1.82813	1.38363	2.28863	3.42459	1.81172	1.83326
ANKRD36	ankyrin repeat domain 36	-1.02529	0.92017	1	7.44628	10.3056	7.19811	8.4503	7.04556	9.23178
ANKRD36B	ankyrin repeat domain 36B	1.01638	0.936172	1	5.57356	6.67958	4.83565	5.24808	5.71697	5.3361
ANKRD36BP1	ankyrin repeat domain 36B pseudogene 1	1.14483	0.542604	1	13.867	19.4662	10.1143	10.3183	12.7625	13.4548
ANKRD36BP2	ankyrin repeat domain 36B pseudogene 2	1.43377	0.729166	1	0.089177	0.0954226	0	0.0444752	0.0402604	0.0327368
ANKRD37	ankyrin repeat domain 37	1.55162	0.278507	1	5.30603	33.5888	5.50009	10.4517	12.4002	4.28852
ANKRD39	ankyrin repeat domain 39	1.06241	0.81567	1	3.21037	2.5287	2.7685	2.62404	2.09354	3.07726
ANKRD40	ankyrin repeat domain 40	1.00882	0.949719	1	71.9659	69.1814	66.1857	65.7789	61.4373	72.8721
ANKRD42	ankyrin repeat domain 42	1.17531	0.333709	1	5.48439	6.91814	4.35578	5.29255	4.79098	3.76473
ANKRD44	ankyrin repeat domain 44	1.26933	0.278567	1	5.08309	14.0748	6.12762	6.09311	6.72348	6.25273
ANKRD44-IT1	ANKRD44 intronic transcript 1	1.15539	0.838758	1	0.133766	0.190845	0.147654	0.222376	0.0805207	0.0982104
ANKRD45	ankyrin repeat domain 45	1.31039	0.563138	1	0.31212	0.190845	0.258394	0	0.322083	0.229158
ANKRD46	ankyrin repeat domain 46	-1.05273	0.80951	1	2.98743	3.53064	2.4732	2.75747	3.74421	2.68442
ANKRD49	ankyrin repeat domain 49	-1.04858	0.805721	1	3.79002	4.10317	3.43294	4.09172	4.18708	3.30642
ANKRD50	ankyrin repeat domain 50	1.08159	0.621694	1	55.6465	99.7644	55.1117	69.5593	60.6321	57.6495
ANKRD52	ankyrin repeat domain 52	-1.02986	0.836623	1	142.817	122.857	125.173	138.274	119.452	135.039
ANKRD53	ankyrin repeat domain 53	-1.53503	0.322847	1	0.267531	0.381691	0.258394	0.311327	0.684426	0.360105
ANKRD54	ankyrin repeat domain 54	1.19293	0.355013	1	11.6822	9.25599	14.0271	9.56218	9.50144	9.72283
ANKRD55	ankyrin repeat domain 55	-1.82754	0.698378	1	0.0445885	0	0.0369134	0.0889505	0.0402604	0.0327368
ANKRD6	ankyrin repeat domain 6	1.07449	0.792245	1	4.14673	13.884	10.0774	8.36135	10.0651	6.90747
ANKRD61	ankyrin repeat domain 61	1.42443	0.464006	1	0.133766	0.333979	0.0738268	0.222376	0.0402604	0.0982104
ANKRD62	ankyrin repeat domain 62	1.33737	0.347316	1	0.445885	1.24049	0.775181	0.667129	0.442864	0.654736
ANKRD62P1-PARP4P3	ANKRD62P1-PARP4P3 readthrough, transcribed pseudogene	3.34612	0.215489	1	0	0	0.147654	0.0444752	0	0
ANKRD63	ankyrin repeat domain 63	-13.977	0.688363	1	0	0	0	0	0.161041	0
ANKRD65	ankyrin repeat domain 65	-1.61382	0.0883735	1	0.936359	0.620247	0.442961	1.06741	1.36885	0.72021
ANKRD66	ankyrin repeat domain 66	-1	1	1	0	0	0	0	0	0
ANKRD7	ankyrin repeat domain 7	2.04287	0.110874	1	0.31212	0.524824	0.295307	0.133426	0.0402604	0.327368
ANKRD9	ankyrin repeat domain 9	1.13126	0.708245	1	7.08957	4.628	3.3222	4.53648	4.14682	4.25579
ANKS1A	ankyrin repeat and sterile alpha motif domain containing 1A	-1.06724	0.595534	1	17.4341	20.5159	15.5774	16.3224	19.486	19.5439
ANKS1B	ankyrin repeat and sterile alpha motif domain containing 1B	-1.37698	0.610882	1	0.089177	0	0.184567	0.177901	0.201302	0.0327368
ANKS3	ankyrin repeat and sterile alpha motif domain containing 3	-1.02381	0.909761	1	6.28698	5.96391	6.09071	6.40444	6.32088	5.63073
ANKS4B	ankyrin repeat and sterile alpha motif domain containing 4B	-1.44178	0.182963	1	0.445885	0.906515	0.627527	1.15636	0.845468	0.785683
ANKS6	ankyrin repeat and sterile alpha motif domain containing 6	-1.04435	0.724528	1	19.9311	30.4398	23.2185	28.2863	24.3173	22.0646
ANKUB1	ankyrin repeat and ubiquitin domain containing 1	-1	1	1	0	0	0	0	0	0
ANKZF1	ankyrin repeat and zinc finger domain containing 1	1.0388	0.835321	1	6.95581	11.8801	8.96995	10.0959	8.65598	7.26757
ANLN	anillin actin binding protein	-1.12177	0.701526	1	155.213	95.5658	191.322	165.359	135.959	186.567
ANO1	anoctamin 1, calcium activated chloride channel	-6.01395	0.0126228	1	0.0445885	0.0477113	0.0738268	0.222376	0.644166	0.196421
ANO10	anoctamin 10	-1.04503	0.701248	1	82.5779	73.0937	67.6991	85.2591	72.7102	69.8604
ANO1-AS2	ANO1 antisense RNA 2 (head to head)	-1	1	1	0	0	0	0	0	0
ANO2	anoctamin 2, calcium activated chloride channel	1.33076	0.792938	1	0.0445885	0.0477113	0.0738268	0.0444752	0.0805207	0
ANO3	anoctamin 3	-2.25959	0.218956	1	0.178354	0.0477113	0.184567	0.133426	0.442864	0.360105
ANO4	anoctamin 4	1.2496	0.461946	1	21.2687	9.39913	11.6277	7.60527	11.5145	13.9459
ANO5	anoctamin 5	1.97769	0.566499	1	0.0445885	0.0477113	0	0	0	0.0327368
ANO6	anoctamin 6	1.03153	0.847639	1	128.147	183.593	119.304	144.1	141.274	119.62
ANO7	anoctamin 7	1.31531	0.386362	1	0.89177	0.906515	0.738268	0.400277	0.764947	0.687473
ANO8	anoctamin 8	-1.10836	0.675874	1	7.53546	6.10705	6.79206	7.16052	5.99879	8.90441
ANO9	anoctamin 9	-4.72064	0.300999	1	0	0.0477113	0	0.133426	0.120781	0
ANP32A	acidic (leucine-rich) nuclear phosphoprotein 32 family, member A	1.10533	0.568709	1	53.3279	55.9654	69.0649	46.8769	55.1567	55.6853
ANP32A-IT1	ANP32A intronic transcript 1	1.20365	0.458804	1	1.42683	1.76532	1.47654	1.55663	1.04677	1.17853
ANP32AP1	acidic (leucine-rich) nuclear phosphoprotein 32 family, member A pseudogene 1	8.15009	0.261366	1	0.0445885	0.0477113	0	0	0	0
ANP32B	acidic (leucine-rich) nuclear phosphoprotein 32 family, member B	1.02887	0.847252	1	138.626	157.161	171.647	134.449	155.848	152.979
ANP32C	acidic (leucine-rich) nuclear phosphoprotein 32 family, member C	4.52427	0.294318	1	0.0445885	0	0	0	0	0
ANP32D	acidic (leucine-rich) nuclear phosphoprotein 32 family, member D	-7.94639	0.192013	1	0	0	0	0.0889505	0	0
ANP32E	acidic (leucine-rich) nuclear phosphoprotein 32 family, member E	1.00644	0.969849	1	46.8179	60.4502	59.6151	47.4551	55.2372	58.6316
ANPEP	alanyl (membrane) aminopeptidase	1.19238	0.398897	1	911.3	571.248	537.939	432.299	661.8	561.174
ANTXR1	anthrax toxin receptor 1	1.14646	0.488541	1	304.005	484.174	363.818	330.985	304.851	337.418
ANTXR2	anthrax toxin receptor 2	1.02226	0.893875	1	180.628	233.785	203.245	235.496	191.841	161.491
ANTXRL	anthrax toxin receptor-like	-1	1	1	0	0	0	0	0	0
ANTXRLP1	anthrax toxin receptor-like pseudogene 1	-2.35115	0.396089	1	0	0.0477113	0	0	0.0805207	0.0327368
ANXA1	annexin A1	1.08592	0.597822	1	486.461	348.913	450.675	390.582	376.756	392.907
ANXA10	annexin A10	-3.90093	0.0285891	1	1.96189	1.33592	0.922834	11.1188	2.45588	2.58621
ANXA11	annexin A11	-1.01988	0.912673	1	221.917	205.206	197.93	207.655	211.931	202.313
ANXA13	annexin A13	-1.66172	0.642966	1	0	0.0477113	0	0	0.0805207	0
ANXA2	annexin A2	1.20864	0.193266	1	2624.88	2488.81	2448.65	1992.58	1952.51	2152.87
ANXA2P1	annexin A2 pseudogene 1	1.76371	0.403036	1	0.0445885	0.0477113	0.184567	0.133426	0	0.0327368
ANXA2P2	annexin A2 pseudogene 2	1.11884	0.732792	1	0.624239	0.620247	1.14431	0.756079	0.603905	0.752947
ANXA2P3	annexin A2 pseudogene 3	2.68523	0.365569	1	0.0445885	0.0477113	0.0369134	0	0.0402604	0
ANXA2R	annexin A2 receptor	1.38287	0.363192	1	0.980947	0.954226	0.479874	0.222376	0.885728	0.556526
ANXA3	annexin A3	-1.16938	0.779835	1	1.69436	1.43134	3.5806	1.46768	1.20781	4.976
ANXA4	annexin A4	1.04772	0.745349	1	62.2456	82.3497	50.7559	62.6211	63.6919	54.3104
ANXA5	annexin A5	-1.11467	0.666966	1	936.448	1018.73	458.353	821.636	923.975	852.892
ANXA6	annexin A6	1.10698	0.589657	1	372.715	329.876	320.962	281.484	282.869	336.207
ANXA7	annexin A7	-1.11109	0.370286	1	113.79	110.261	121.63	123.997	127.827	123.451
ANXA8	annexin A8	1.13046	0.860893	1	1.20389	0.572536	0.959748	1.06741	0.563645	0.752947
ANXA8L1	annexin A8-like 1	5.33157	0.294565	1	0.267531	0	0	0	0.0402604	0
ANXA9	annexin A9	-1.22106	0.50205	1	0.624239	0.572536	0.627527	0.756079	0.925988	0.523789
AOAH	acyloxyacyl hydrolase (neutrophil)	-1	1	1	0	0	0	0	0	0
AOAH-IT1	AOAH intronic transcript 1	-1	1	1	0	0	0	0	0	0
AOC1	amine oxidase, copper containing 1	-6.73372	0.219059	1	0	0	0	0	0	0.0654736
AOC2	amine oxidase, copper containing 2 (retina-specific)	1.53482	0.261819	1	0.802593	0.429402	0.553701	0.355802	0.201302	0.556526
AOC3	amine oxidase, copper containing 3	-1.36724	0.403009	1	1.07012	0.667958	0.295307	0.489228	1.08703	1.08031
AOC4P	amine oxidase, copper containing 4, pseudogene	-1.05443	0.920592	1	0.0445885	0.0954226	0.258394	0.266851	0.0805207	0.0982104
AOX1	aldehyde oxidase 1	1.14405	0.577452	1	40.4864	60.3548	46.6954	47.9443	40.0591	37.2545
AOX2P	aldehyde oxidase 2 pseudogene	-2.46046	0.234809	1	0.089177	0.0477113	0.0738268	0.444752	0	0.0982104
AP1AR	adaptor-related protein complex 1 associated regulatory protein	1.23221	0.154964	1	13.6887	17.6055	12.8089	11.3412	11.756	11.5888
AP1B1	adaptor-related protein complex 1, beta 1 subunit	-1.0196	0.884932	1	86.3234	71.233	72.8301	77.298	71.8647	80.0415
AP1B1P1	adaptor-related protein complex 1, beta 1 subunit pseudogene 1	-1	1	1	0	0	0	0	0	0
AP1G1	adaptor-related protein complex 1, gamma 1 subunit	1.02962	0.814675	1	127.657	126.196	120.19	117.148	114.5	122.272
AP1G2	adaptor-related protein complex 1, gamma 2 subunit	-1.16871	0.535302	1	4.94933	5.67765	4.688	5.33703	7.12608	4.976
AP1M1	adaptor-related protein complex 1, mu 1 subunit	1.09336	0.613339	1	68.8001	41.1272	56.8466	53.8151	43.1994	52.5426
AP1M2	adaptor-related protein complex 1, mu 2 subunit	-3.08302	0.315454	1	0	0.0477113	0	0.0444752	0.0805207	0.0327368
AP1S1	adaptor-related protein complex 1, sigma 1 subunit	1.16695	0.256986	1	72.0105	56.0608	51.4572	48.7004	43.8838	57.1257
AP1S2	adaptor-related protein complex 1, sigma 2 subunit	1.21614	0.314676	1	25.2817	16.8898	20.044	13.387	15.2587	21.2135
AP1S3	adaptor-related protein complex 1, sigma 3 subunit	-1.5446	0.0990974	1	7.80299	6.77501	6.68132	16.6782	6.03905	9.39546
AP2A1	adaptor-related protein complex 2, alpha 1 subunit	-1.07126	0.635797	1	179.201	169.948	156.513	181.103	185.842	161.556
AP2A2	adaptor-related protein complex 2, alpha 2 subunit	1.05151	0.639809	1	86.9922	109.02	88.1861	89.2173	95.2963	78.4374
AP2B1	adaptor-related protein complex 2, beta 1 subunit	-1.00671	0.954239	1	281.086	301.583	267.622	278.682	279.286	275.382
AP2M1	adaptor-related protein complex 2, mu 1 subunit	1.09186	0.480663	1	572.383	560.703	525.942	494.12	535.745	452.75
AP2S1	adaptor-related protein complex 2, sigma 1 subunit	1.08063	0.59936	1	117.223	122.38	109.817	105.896	109.186	99.9782
AP3B1	adaptor-related protein complex 3, beta 1 subunit	-1.02075	0.869521	1	86.4571	91.5103	75.3033	83.8358	85.4325	82.2021
AP3B2	adaptor-related protein complex 3, beta 2 subunit	-1.72734	0.313125	1	0.0445885	0.190845	0.11074	0.177901	0.281823	0.130947
AP3D1	adaptor-related protein complex 3, delta 1 subunit	-1.00605	0.961937	1	248.938	216.275	200.107	220.597	212.655	219.271
AP3M1	adaptor-related protein complex 3, mu 1 subunit	1.00163	0.990043	1	55.0668	61.309	58.5077	53.3703	56.4048	60.1703
AP3M2	adaptor-related protein complex 3, mu 2 subunit	1.2455	0.0935044	1	18.2813	21.3747	19.0842	16.3669	15.6613	13.9459
AP3S1	adaptor-related protein complex 3, sigma 1 subunit	1.08059	0.546401	1	66.6152	80.0596	69.2126	61.4203	68.1205	64.7534
AP3S2	adaptor-related protein complex 3, sigma 2 subunit	1.12763	0.655278	1	9.98783	20.8021	19.5641	16.3669	17.3522	9.88652
AP4B1	adaptor-related protein complex 4, beta 1 subunit	1.03871	0.837711	1	7.44628	10.3534	9.08069	7.33842	9.50144	8.31515
AP4B1-AS1	AP4B1 antisense RNA 1	-1.07095	0.782357	1	1.20389	1.04965	1.03357	1.06741	1.28833	1.08031
AP4E1	adaptor-related protein complex 4, epsilon 1 subunit	1.00803	0.94184	1	34.779	47.3296	35.4368	36.4252	36.9993	39.5461
AP4M1	adaptor-related protein complex 4, mu 1 subunit	1.09926	0.657931	1	5.93027	9.63769	10.4096	6.89366	8.97806	7.2021
AP4S1	adaptor-related protein complex 4, sigma 1 subunit	-1.05189	0.748485	1	8.60558	9.35142	7.49342	9.1619	9.17936	7.72589
AP5B1	adaptor-related protein complex 5, beta 1 subunit	-1.0412	0.749638	1	19.8419	20.8021	18.6413	19.3023	22.5458	18.3326
AP5M1	adaptor-related protein complex 5, mu 1 subunit	1.00471	0.971105	1	28.2691	30.6307	23.2923	24.328	27.5783	27.4662
AP5S1	adaptor-related protein complex 5, sigma 1 subunit	1.01565	0.932752	1	13.0198	10.4011	11.1478	11.2078	10.9508	11.0978
AP5Z1	adaptor-related protein complex 5, zeta 1 subunit	1.10339	0.638002	1	32.6834	25.3347	23.4769	25.7956	24.7199	21.639
APAF1	apoptotic peptidase activating factor 1	1.04287	0.796288	1	28.9379	29.247	30.4166	26.5962	27.1757	29.0703
APBA1	amyloid beta (A4) precursor protein-binding, family A, member 1	1.10841	0.674446	1	20.1094	8.15863	15.5774	12.5865	11.1119	15.1899
APBA2	amyloid beta (A4) precursor protein-binding, family A, member 2	1.72098	0.2551	1	4.32509	2.29014	1.55036	0.489228	1.89224	2.19337
APBA3	amyloid beta (A4) precursor protein-binding, family A, member 3	-1.15531	0.531635	1	6.06404	6.20247	5.42627	7.02709	6.6027	6.28547
APBB1	amyloid beta (A4) precursor protein-binding, family B, member 1 (Fe65)	-1.05075	0.7936	1	32.2821	22.3766	20.1547	28.4197	25.6861	22.7193
APBB1IP	amyloid beta (A4) precursor protein-binding, family B, member 1 interacting protein	1.18267	0.479987	1	32.728	55.2497	44.2961	41.9402	27.0952	39.2842
APBB2	amyloid beta (A4) precursor protein-binding, family B, member 2	1.14351	0.46435	1	53.4616	82.302	42.7088	62.1764	47.7488	40.9538
APBB3	amyloid beta (A4) precursor protein-binding, family B, member 3	1.10492	0.686486	1	3.96838	4.48486	4.57726	3.69145	4.95202	2.91358
APC	adenomatous polyposis coli	-1.01585	0.907631	1	92.6995	66.0802	74.4174	78.0985	68.8855	84.4282
APC2	adenomatosis polyposis coli 2	-1.13498	0.647423	1	2.05107	2.0993	1.43962	2.17929	2.25458	1.73505
APCDD1	adenomatosis polyposis coli down-regulated 1	-2.15937	0.288342	1	0	0.0477113	0.184567	0.0444752	0.322083	0.163684
APCDD1L	adenomatosis polyposis coli down-regulated 1-like	-1.58586	0.459297	1	26.6193	42.9879	51.7895	137.918	28.7459	22.8176
APCDD1L-AS1	APCDD1L antisense RNA 1 (head to head)	-1.20711	0.743291	1	0.401297	2.38557	2.58394	3.86935	1.20781	1.27674
APCS	amyloid P component, serum	-1	1	1	0	0	0	0	0	0
APEH	acylaminoacyl-peptide hydrolase	-1.00656	0.960111	1	47.1746	43.0833	44.9605	47.2327	43.2799	42.4596
APELA	apelin receptor early endogenous ligand	1.11067	0.914396	1	0.133766	0.0477113	0	0	0.120781	0.0327368
APEX1	APEX nuclease (multifunctional DNA repair enzyme) 1	1.02976	0.80503	1	93.3684	105.49	99.4077	88.995	98.8392	94.282
APEX2	APEX nuclease (apurinic/apyrimidinic endonuclease) 2	1.05182	0.706836	1	13.9116	10.5919	11.0371	10.0959	10.7093	12.1126
APH1A	APH1A gamma secretase subunit	1.03353	0.823811	1	65.4114	65.937	64.7092	63.9554	64.2958	56.9293
APH1B	APH1B gamma secretase subunit	-1.08411	0.556633	1	18.0138	14.6474	16.4634	19.6581	15.9431	16.5321
API5	apoptosis inhibitor 5	1.10943	0.415785	1	109.822	131.826	117.089	99.1353	104.315	110.88
APIP	APAF1 interacting protein	1.01167	0.937207	1	13.867	13.3592	12.2183	14.3655	9.98457	13.5858
APITD1	apoptosis-inducing, TAF9-like domain 1	-1.04743	0.794784	1	8.1597	6.44103	8.74847	7.51632	7.93129	8.51157
APITD1-CORT	APITD1-CORT readthrough	-1.78722	0.241439	1	0.490474	0.524824	0.258394	0.84503	0.845468	0.523789
APLF	aprataxin and PNKP like factor	1.09375	0.701686	1	2.67531	4.34173	2.91616	3.15774	3.05979	2.58621
APLN	apelin	1.28334	0.489923	1	1.82813	0.572536	1.51345	0.756079	0.644166	1.57137
APLNR	apelin receptor	4.20759	0.30698	1	0	0	0.0369134	0	0	0
APLP1	amyloid beta (A4) precursor-like protein 1	-1.07555	0.781107	1	8.38264	6.15476	6.49675	5.64836	9.74301	6.74378
APLP2	amyloid beta (A4) precursor-like protein 2	-1.0937	0.58636	1	1130.94	913.624	1107.62	1291.74	986.177	1096.98
APMAP	adipocyte plasma membrane associated protein	1.04047	0.827828	1	100.324	95.2318	99.9983	101.937	85.8753	89.6007
APOA1	apolipoprotein A-I	3.47578	0.192431	1	0.133766	0.0954226	0.0738268	0	0.0402604	0.0327368
APOA1BP	apolipoprotein A-I binding protein	-1.02582	0.855725	1	26.6639	26.7183	26.6515	27.4412	27.5381	25.1746
APOA2	apolipoprotein A-II	-1	1	1	0	0	0	0	0	0
APOA4	apolipoprotein A-IV	-1	1	1	0	0	0	0	0	0
APOA5	apolipoprotein A-V	-1	1	1	0	0	0	0	0	0
APOB	apolipoprotein B	-2.41375	0.369879	1	0	0	0.0369134	0	0.120781	0
APOBEC1	apolipoprotein B mRNA editing enzyme, catalytic polypeptide 1	-1	1	1	0	0	0	0	0	0
APOBEC2	apolipoprotein B mRNA editing enzyme, catalytic polypeptide-like 2	1.68382	0.487845	1	0.089177	0	0.11074	0.0444752	0.0805207	0
APOBEC3A	apolipoprotein B mRNA editing enzyme, catalytic polypeptide-like 3A	1.14303	0.71207	1	0.535062	1.09736	0.664441	0.84503	0.402604	0.687473
APOBEC3A_B	APOBEC3A and APOBEC3B deletion hybrid	-1	1	1	0	0	0	0	0	0
APOBEC3B	apolipoprotein B mRNA editing enzyme, catalytic polypeptide-like 3B	1.16406	0.715795	1	10.2108	5.15282	10.2619	7.91659	6.96504	6.84199
APOBEC3B-AS1	APOBEC3B antisense RNA 1	1.51165	0.284753	1	0.445885	0.381691	0.258394	0.177901	0.201302	0.294631
APOBEC3C	apolipoprotein B mRNA editing enzyme, catalytic polypeptide-like 3C	1.00809	0.951201	1	36.9193	31.6803	33.7388	33.2675	33.4161	32.5077
APOBEC3D	apolipoprotein B mRNA editing enzyme, catalytic polypeptide-like 3D	-1.23155	0.3411	1	4.14673	7.10899	7.34576	9.02848	7.36765	6.02357
APOBEC3F	apolipoprotein B mRNA editing enzyme, catalytic polypeptide-like 3F	-1.05808	0.720929	1	12.4402	13.0729	13.2888	13.5205	14.4535	12.1454
APOBEC3G	apolipoprotein B mRNA editing enzyme, catalytic polypeptide-like 3G	-1.0289	0.916876	1	3.61167	4.10317	3.46986	3.33564	4.18708	3.66652
APOBEC3H	apolipoprotein B mRNA editing enzyme, catalytic polypeptide-like 3H	1.07245	0.943155	1	0.0445885	0.0477113	0	0	0.0805207	0
APOBEC4	apolipoprotein B mRNA editing enzyme, catalytic polypeptide-like 4 (putative)	4.57481	0.424168	1	0	0.0477113	0	0	0	0
APOBR	apolipoprotein B receptor	-1.87337	0.169157	1	0.089177	0.143134	0.258394	0.533703	0.0805207	0.327368
APOC1	apolipoprotein C-I	1.569	0.483602	1	0.133766	0.238557	0.258394	0.133426	0.161041	0.0982104
APOC1P1	apolipoprotein C-I pseudogene 1	1.13597	0.804921	1	0.445885	0	0.184567	0.222376	0.241562	0.0982104
APOC2	apolipoprotein C-II	-1	1	1	0	0	0	0	0	0
APOC3	apolipoprotein C-III	-1	1	1	0	0	0	0	0	0
APOC4	apolipoprotein C-IV	1.93154	0.292597	1	0.31212	0	0.147654	0.0444752	0.120781	0.0654736
APOC4-APOC2	APOC4-APOC2 readthrough (NMD candidate)	-1	1	1	0	0	0	0	0	0
APOD	apolipoprotein D	1.83663	0.187912	1	4.41426	0.763381	1.03357	0.311327	1.85198	1.14579
APOE	apolipoprotein E	-1.72224	0.181867	1	2.80908	1.19278	1.55036	2.31271	4.79098	2.32431
APOF	apolipoprotein F	-2.53439	0.25014	1	0	0.0477113	0.0369134	0.0444752	0.0805207	0.0982104
APOH	apolipoprotein H (beta-2-glycoprotein I)	-1	1	1	0	0	0	0	0	0
APOL1	apolipoprotein L, 1	-1.57592	0.106134	1	37.7665	48.5224	31.0442	76.6309	71.6634	31.8857
APOL2	apolipoprotein L, 2	-1.27208	0.264638	1	28.4475	28.6268	26.0239	39.2272	34.6239	29.3322
APOL3	apolipoprotein L, 3	-1.61303	0.163816	1	6.68828	8.49261	7.67798	12.0973	16.6275	7.36578
APOL4	apolipoprotein L, 4	-1.13839	0.731338	1	3.1212	4.43715	3.39603	4.09172	4.8715	3.17547
APOL5	apolipoprotein L, 5	-1	1	1	0	0	0	0	0	0
APOL6	apolipoprotein L, 6	-1.04362	0.875151	1	62.0226	96.4246	71.8703	86.2375	104.717	43.4417
APOLD1	apolipoprotein L domain containing 1	-1.21747	0.487447	1	4.59262	5.20053	8.2686	8.31687	8.09233	5.30336
APOM	apolipoprotein M	-1.36536	0.246499	1	0.802593	0.667958	0.959748	1.24531	1.20781	0.851157
APOO	apolipoprotein O	-1.07615	0.754755	1	4.36967	4.91427	5.46318	4.8478	4.54942	6.05631
APOOL	apolipoprotein O-like	1.04616	0.763064	1	28.3137	36.1175	25.1749	26.7296	26.6121	29.5613
APOOP5	apolipoprotein O pseudogene 5	-1	1	1	0	0	0	0	0	0
APOPT1	apoptogenic 1, mitochondrial	1.08193	0.535773	1	25.9059	21.8518	19.4534	21.0368	18.8016	20.6569
APP	amyloid beta (A4) precursor protein	1.07204	0.601886	1	606.315	676.546	576.513	623.676	518.875	545.101
APPBP2	amyloid beta precursor protein (cytoplasmic tail) binding protein 2	-1.09784	0.431614	1	41.1106	56.6333	44.6283	52.4808	51.8553	47.5011
APPL1	adaptor protein, phosphotyrosine interaction, PH domain and leucine zipper containing 1	1.06333	0.635362	1	42.9387	53.6275	49.427	39.7164	49.8021	44.1292
APPL2	adaptor protein, phosphotyrosine interaction, PH domain and leucine zipper containing 2	-1.04982	0.77791	1	61.0863	91.3195	68.4743	80.6336	69.6907	74.4762
APRT	adenine phosphoribosyltransferase	1.07084	0.725273	1	29.473	24.2851	27.0206	24.328	23.8341	25.5347
APTR	Alu-mediated CDKN1A/p21 transcriptional regulator (non-protein coding)	1.17938	0.418289	1	2.7199	2.5287	2.25172	1.64558	2.21432	2.29158
APTX	aprataxin	1.00559	0.962961	1	17.2112	18.6074	17.9768	17.2564	17.1509	17.7106
AQP1	aquaporin 1 (Colton blood group)	1.05197	0.927124	1	7.35711	16.3173	10.3727	8.22792	12.5612	10.443
AQP10	aquaporin 10	-1	1	1	0	0	0	0	0	0
AQP11	aquaporin 11	-1.0688	0.824229	1	0.802593	1.09736	0.922834	1.11188	1.12729	0.72021
AQP12A	aquaporin 12A	-1	1	1	0	0	0	0	0	0
AQP12B	aquaporin 12B	-1	1	1	0	0	0	0	0	0
AQP2	aquaporin 2 (collecting duct)	4.5213	0.294502	1	0	0.0477113	0	0	0	0
AQP3	aquaporin 3 (Gill blood group)	-2.08017	0.105902	1	0.267531	0.381691	0.258394	0.400277	1.12729	0.327368
AQP4	aquaporin 4	-1	1	1	0	0	0	0	0	0
AQP4-AS1	AQP4 antisense RNA 1	3.6496	0.0183764	1	0.178354	0.477113	0.406047	0.0889505	0.161041	0.0327368
AQP5	aquaporin 5	1.73789	0.719969	1	0	0	0.0738268	0	0.0402604	0
AQP6	aquaporin 6, kidney specific	-1.3463	0.43137	1	0.579651	0.333979	0.0369134	0.489228	0.402604	0.327368
AQP7	aquaporin 7	-2.11456	0.302572	1	0.0445885	0.0477113	0.0369134	0.133426	0.161041	0
AQP7P1	aquaporin 7 pseudogene 1	2.84762	0.0338857	1	0.535062	0.238557	0.33222	0.0444752	0.0402604	0.261894
AQP7P3	aquaporin 7 pseudogene 3	1.60662	0.52128	1	0.0445885	0	0.258394	0.0889505	0.0402604	0.0654736
AQP8	aquaporin 8	-1	1	1	0	0	0	0	0	0
AQP9	aquaporin 9	1.0018	0.992691	1	0	0	0.0369134	0.0444752	0	0
AQPEP	NA	-1.38219	0.534547	1	0.222943	0.238557	0.0369134	0.266851	0.0805207	0.294631
AQR	aquarius intron-binding spliceosomal factor	-1.05899	0.627285	1	49.627	54.1046	53.266	49.0117	54.0697	58.7626
AR	androgen receptor	-1.14204	0.472756	1	38.9704	25.3824	21.2621	34.8241	26.129	34.2754
ARAF	A-Raf proto-oncogene, serine/threonine kinase	1.03811	0.766976	1	42.6712	40.3638	38.6114	38.2932	39.9383	36.1087
ARAP1	ArfGAP with RhoGAP domain, ankyrin repeat and PH domain 1	-1.08921	0.47099	1	61.3984	72.1872	61.1655	70.004	78.6687	58.0751
ARAP2	ArfGAP with RhoGAP domain, ankyrin repeat and PH domain 2	-5.45605	0.0814684	1	0.089177	0.286268	0.147654	2.44614	0.322083	0.0654736
ARAP3	ArfGAP with RhoGAP domain, ankyrin repeat and PH domain 3	1.22368	0.466827	1	7.26793	7.25212	5.38935	3.7804	6.36114	5.63073
ARC	activity-regulated cytoskeleton-associated protein	-1.37658	0.462636	1	0.668828	0.381691	1.51345	0.889505	1.32859	1.30947
ARCN1	archain 1	-1.01039	0.936828	1	344.446	326.87	341.338	342.059	323.089	333.588
AREG	amphiregulin	1.06298	0.959099	1	0.0445885	0	0	0	0.0402604	0
AREL1	apoptosis resistant E3 ubiquitin protein ligase 1	1.04089	0.734559	1	46.1045	51.4805	37.5778	40.8728	41.0656	43.9655
ARF1	ADP-ribosylation factor 1	1.02054	0.874238	1	382.213	336.842	355.365	334.143	341.247	352.379
ARF3	ADP-ribosylation factor 3	1.0065	0.955707	1	138.67	139.269	138.942	130.935	138.697	134.352
ARF4	ADP-ribosylation factor 4	1.07068	0.65651	1	339.051	388.132	254.259	321.778	300.221	267.591
ARF5	ADP-ribosylation factor 5	-1.01394	0.904959	1	45.1236	47.759	41.2692	44.7866	48.3124	39.4806
ARF6	ADP-ribosylation factor 6	1.00812	0.960379	1	144.556	121.807	136.063	115.458	123.68	150.229
ARFGAP1	ADP-ribosylation factor GTPase activating protein 1	1.05923	0.72984	1	63.4495	61.7384	56.9204	51.191	60.5516	55.7835
ARFGAP2	ADP-ribosylation factor GTPase activating protein 2	1.07679	0.576007	1	35.4479	36.5469	37.8362	31.9777	33.9395	33.588
ARFGAP3	ADP-ribosylation factor GTPase activating protein 3	-1.06005	0.611378	1	69.781	68.3703	65.3367	73.8289	68.2413	68.289
ARFGEF1	ADP-ribosylation factor guanine nucleotide-exchange factor 1 (brefeldin A-inhibited)	1.06323	0.607199	1	76.6031	81.0615	74.8972	69.4259	69.7712	73.7233
ARFGEF2	ADP-ribosylation factor guanine nucleotide-exchange factor 2 (brefeldin A-inhibited)	1.05618	0.618585	1	73.7048	90.8901	73.4576	70.6712	74.683	73.5596
ARFIP1	ADP-ribosylation factor interacting protein 1	1.00725	0.944621	1	30.8553	38.0736	29.826	32.0667	30.5576	32.5077
ARFIP2	ADP-ribosylation factor interacting protein 2	-1.06318	0.624636	1	30.8553	25.955	24.2152	28.0194	29.6316	26.4186
ARFRP1	ADP-ribosylation factor related protein 1	1.08024	0.574735	1	19.396	16.6035	16.0573	15.255	15.2989	16.4011
ARG1	arginase 1	7.73294	0.137278	1	0	0.0477113	0.0369134	0	0	0
ARG2	arginase 2	-1.00488	0.975499	1	8.47182	11.5461	9.78205	9.6956	9.25988	10.1157
ARGFX	arginine-fifty homeobox	1.11122	0.657568	1	2.49696	2.29014	1.6611	2.04586	1.89224	1.70231
ARGFXP2	arginine-fifty homeobox pseudogene 2	-1.44919	0.475668	1	0.089177	0.190845	0.184567	0.222376	0.322083	0.130947
ARGLU1	arginine and glutamate rich 1	-1.03176	0.796564	1	24.4791	29.1516	25.6548	24.6393	27.6186	27.2698
ARHGAP1	Rho GTPase activating protein 1	1.04445	0.741694	1	180.271	190.941	147.358	165.403	167.523	149.967
ARHGAP10	Rho GTPase activating protein 10	-1.08059	0.57388	1	28.6258	25.8595	27.7219	30.9992	27.6589	28.1537
ARHGAP11A	Rho GTPase activating protein 11A	-1.0819	0.753923	1	57.1625	42.7493	72.8301	58.396	49.7215	75.0982
ARHGAP11B	Rho GTPase activating protein 11B	-1.10115	0.79533	1	2.00648	1.33592	1.47654	1.91244	1.12729	2.12789
ARHGAP12	Rho GTPase activating protein 12	1.036	0.800547	1	36.6072	46.614	35.5107	34.3349	38.8512	37.9747
ARHGAP15	Rho GTPase activating protein 15	-1	1	1	0	0	0	0	0	0
ARHGAP17	Rho GTPase activating protein 17	-1.11922	0.380901	1	63.2265	56.0608	61.7561	67.5579	73.3544	57.4858
ARHGAP18	Rho GTPase activating protein 18	1.14764	0.534101	1	60.3729	28.8176	56.1083	38.1153	26.2498	59.6465
ARHGAP19	Rho GTPase activating protein 19	1.09498	0.7481	1	8.60558	6.63187	10.0035	6.62681	5.59619	10.2794
ARHGAP19-SLIT1	ARHGAP19-SLIT1 readthrough (NMD candidate)	-2.53552	0.371114	1	0	0.333979	0.33222	0.667129	0.402604	0.589263
ARHGAP20	Rho GTPase activating protein 20	-1.19552	0.524129	1	5.79651	17.6532	8.2686	10.763	18.6405	7.16936
ARHGAP21	Rho GTPase activating protein 21	-1.06746	0.68749	1	215.719	244.377	236.689	267.341	202.389	254.398
ARHGAP22	Rho GTPase activating protein 22	-1.13887	0.598972	1	23.1414	9.30371	19.4534	20.2362	15.7015	22.261
ARHGAP23	Rho GTPase activating protein 23	-1.04223	0.780302	1	94.6168	92.3214	90.9915	96.3779	92.0754	94.0529
ARHGAP24	Rho GTPase activating protein 24	1.26092	0.21128	1	49.9391	63.9332	52.4908	35.1799	47.5072	45.3732
ARHGAP25	Rho GTPase activating protein 25	-3.38188	0.154908	1	0	0.190845	0	0.0889505	0.322083	0.196421
ARHGAP26	Rho GTPase activating protein 26	-1.00889	0.970896	1	8.47182	14.7905	11.2217	13.0757	12.8028	7.98778
ARHGAP26-AS1	ARHGAP26 antisense RNA 1	-1	1	1	0	0	0	0	0	0
ARHGAP27	Rho GTPase activating protein 27	1.03803	0.885501	1	4.14673	3.62606	5.61083	5.15913	4.02604	3.53558
ARHGAP28	Rho GTPase activating protein 28	1.20424	0.600261	1	5.26144	12.1664	5.94305	4.22515	9.46118	5.00873
ARHGAP29	Rho GTPase activating protein 29	-1.42013	0.0463763	1	50.6526	38.6462	45.9572	70.8491	50.6475	66.3248
ARHGAP30	Rho GTPase activating protein 30	1.1225	0.815611	1	0.490474	0.333979	0.0369134	0.266851	0.120781	0.327368
ARHGAP31	Rho GTPase activating protein 31	1.06237	0.706124	1	77.2719	111.501	87.8169	76.4085	102.382	74.2798
ARHGAP32	Rho GTPase activating protein 32	1.34223	0.157179	1	16.0519	37.9782	22.2588	18.7241	16.3457	19.6093
ARHGAP33	Rho GTPase activating protein 33	1.0436	0.906797	1	4.05755	2.14701	3.35912	2.26824	3.14031	3.56831
ARHGAP35	Rho GTPase activating protein 35	-1.12143	0.367143	1	258.703	277.06	240.712	278.371	321.962	248.538
ARHGAP36	Rho GTPase activating protein 36	-1	1	1	0	0	0	0	0	0
ARHGAP39	Rho GTPase activating protein 39	1.1202	0.619471	1	4.01297	3.33979	2.91616	3.46907	3.18057	2.32431
ARHGAP4	Rho GTPase activating protein 4	-1.47643	0.404835	1	0.178354	0.190845	0.11074	0.133426	0.241562	0.294631
ARHGAP40	Rho GTPase activating protein 40	-1	1	1	0	0	0	0	0	0
ARHGAP42	Rho GTPase activating protein 42	-1.17787	0.601952	1	4.54803	5.24824	3.80208	4.8478	5.99879	4.7141
ARHGAP44	Rho GTPase activating protein 44	1.01371	0.955218	1	5.70733	4.86655	3.80208	4.40305	5.83775	3.60105
ARHGAP5	Rho GTPase activating protein 5	-1.12613	0.424728	1	65.6789	82.2066	62.7897	77.6983	75.0453	77.488
ARHGAP5-AS1	ARHGAP5 antisense RNA 1 (head to head)	-1.1037	0.742611	1	0.980947	0.858804	0.885921	1.06741	0.925988	0.949368
ARHGAP6	Rho GTPase activating protein 6	-1.06104	0.862337	1	6.01945	2.9581	4.35578	4.04725	5.95853	3.92842
ARHGAP8	Rho GTPase activating protein 8	2.74183	0.319702	1	0.0445885	0.0477113	0.0369134	0	0	0.0327368
ARHGAP9	Rho GTPase activating protein 9	1.47355	0.608155	1	0.178354	0.333979	0.0369134	0.133426	0.0805207	0.130947
ARHGDIA	Rho GDP dissociation inhibitor (GDI) alpha	1.05867	0.753492	1	476.919	355.163	389.658	351.31	366.087	409.636
ARHGDIB	Rho GDP dissociation inhibitor (GDI) beta	1.44045	0.465786	1	11.3701	2.29014	6.79206	3.64697	3.70395	6.61284
ARHGDIG	Rho GDP dissociation inhibitor (GDI) gamma	-17.441	0.0366657	1	0	0	0	0.133426	0.0402604	0.0327368
ARHGEF1	Rho guanine nucleotide exchange factor (GEF) 1	-1.0776	0.615971	1	40.6201	36.4992	37.5409	41.7623	40.7435	38.2039
ARHGEF10	Rho guanine nucleotide exchange factor (GEF) 10	-1.16665	0.244538	1	54.5763	54.534	58.0647	69.7372	61.236	59.6137
ARHGEF10L	Rho guanine nucleotide exchange factor (GEF) 10-like	-1.18431	0.422887	1	10.1216	13.6454	12.0338	14.4545	15.2587	11.6216
ARHGEF11	Rho guanine nucleotide exchange factor (GEF) 11	-1.04458	0.681663	1	53.1049	61.4999	52.5647	56.9728	59.9477	53.0664
ARHGEF12	Rho guanine nucleotide exchange factor (GEF) 12	1.00937	0.941151	1	243.364	276.773	255.847	257.601	255.855	235.705
ARHGEF15	Rho guanine nucleotide exchange factor (GEF) 15	-1	1	1	0	0	0	0	0	0
ARHGEF16	Rho guanine nucleotide exchange factor (GEF) 16	1.0619	0.927117	1	0.089177	0.524824	0.184567	0.355802	0.201302	0.163684
ARHGEF17	Rho guanine nucleotide exchange factor (GEF) 17	1.11476	0.506705	1	125.829	116.559	96.2332	88.3723	104.677	102.433
ARHGEF18	Rho/Rac guanine nucleotide exchange factor (GEF) 18	1.03017	0.835654	1	32.1483	30.8692	31.2287	31.444	29.4706	28.4156
ARHGEF19	Rho guanine nucleotide exchange factor (GEF) 19	-1.32481	0.393739	1	3.8792	3.91233	3.65442	2.62404	6.72348	5.40157
ARHGEF2	Rho/Rac guanine nucleotide exchange factor (GEF) 2	1.07116	0.716479	1	118.427	161.264	134.069	139.296	126.78	109.767
ARHGEF25	Rho guanine nucleotide exchange factor (GEF) 25	-2.65241	0.00413128	0.943536	1.60519	6.01163	3.21146	9.02848	13.769	4.976
ARHGEF26	Rho guanine nucleotide exchange factor (GEF) 26	-1.03881	0.846015	1	2.67531	2.57641	3.24838	3.02432	3.50265	2.19337
ARHGEF26-AS1	ARHGEF26 antisense RNA 1	1.10789	0.654793	1	4.77097	6.05934	4.06047	4.71438	3.66369	4.61589
ARHGEF28	Rho guanine nucleotide exchange factor (GEF) 28	-2.01551	0.0140293	1	8.07052	3.48293	4.50343	12.5865	8.77676	10.4103
ARHGEF3	Rho guanine nucleotide exchange factor (GEF) 3	-1.02828	0.924994	1	4.14673	7.29983	4.39269	4.6699	7.28712	3.83021
ARHGEF33	Rho guanine nucleotide exchange factor (GEF) 33	-1.39165	0.367345	1	0.31212	0.238557	0.295307	0.355802	0.483124	0.327368
ARHGEF34P	Rho guanine nucleotide exchange factor (GEF) 34, pseudogene	1.01274	0.976731	1	4.59262	4.58029	2.54702	4.71438	5.63645	0.982104
ARHGEF35	Rho guanine nucleotide exchange factor (GEF) 35	1.60122	0.211306	1	3.96838	7.44296	8.71156	4.89228	4.79098	2.65168
ARHGEF37	Rho guanine nucleotide exchange factor (GEF) 37	-2.29924	0.0465973	1	0.178354	0.572536	0.442961	1.24531	1.04677	0.425579
ARHGEF38	Rho guanine nucleotide exchange factor (GEF) 38	1.0723	0.941493	1	0	0	0.0738268	0	0	0.0654736
ARHGEF38-IT1	ARHGEF38 intronic transcript 1	-1	1	1	0	0	0	0	0	0
ARHGEF39	Rho guanine nucleotide exchange factor (GEF) 39	-1.0546	0.838337	1	2.67531	2.57641	3.21146	3.15774	2.5364	3.04452
ARHGEF3-AS1	ARHGEF3 antisense RNA 1	-1	1	1	0	0	0	0	0	0
ARHGEF4	Rho guanine nucleotide exchange factor (GEF) 4	-1.12341	0.630012	1	4.19132	5.15282	3.72825	5.24808	5.83775	3.24094
ARHGEF40	Rho guanine nucleotide exchange factor (GEF) 40	-1.046	0.79895	1	47.6651	61.977	43.9269	59.5968	46.9838	49.2362
ARHGEF5	Rho guanine nucleotide exchange factor (GEF) 5	-1.30192	0.351671	1	14.9372	17.4623	16.0942	16.9451	34.5031	10.4758
ARHGEF6	Rac/Cdc42 guanine nucleotide exchange factor (GEF) 6	-1.07341	0.665613	1	11.0134	20.2773	15.8358	20.2807	17.7951	11.2287
ARHGEF7	Rho guanine nucleotide exchange factor (GEF) 7	-1.11145	0.463127	1	37.7219	42.797	37.3194	39.8053	48.5137	39.2514
ARHGEF7-AS1	ARHGEF7 antisense RNA 1	4.60306	0.729171	1	0.0445885	0	0	0	0	0
ARHGEF9	Cdc42 guanine nucleotide exchange factor (GEF) 9	-1.00672	0.969448	1	10.4783	12.1187	10.1881	10.0514	11.8768	10.1811
ARHGEF9-IT1	ARHGEF9 intronic transcript 1	-1	1	1	0	0	0	0	0	0
ARID1A	AT rich interactive domain 1A (SWI-like)	-1.04101	0.7186	1	86.6355	91.2717	78.9946	87.9276	82.8961	89.306
ARID1B	AT rich interactive domain 1B (SWI1-like)	-1.00026	0.998024	1	61.443	75.9564	59.246	67.5579	64.0542	59.5483
ARID2	AT rich interactive domain 2 (ARID, RFX-like)	1.0515	0.724512	1	22.3388	34.7815	27.279	25.6177	25.6458	26.5496
ARID3A	AT rich interactive domain 3A (BRIGHT-like)	1.04254	0.832552	1	15.7397	9.16057	10.5572	8.36135	11.0716	13.7167
ARID3B	AT rich interactive domain 3B (BRIGHT-like)	1.10303	0.680888	1	2.67531	2.81497	2.25172	2.17929	1.81172	2.78263
ARID3C	AT rich interactive domain 3C (BRIGHT-like)	1.812	0.314298	1	0.222943	0.0954226	0.11074	0	0.0402604	0.163684
ARID4A	AT rich interactive domain 4A (RBP1-like)	1.03698	0.807596	1	18.1029	21.8518	17.5339	16.6337	17.2314	19.8712
ARID4B	AT rich interactive domain 4B (RBP1-like)	1.0353	0.79834	1	32.4159	39.7912	34.2925	33.4009	33.5369	33.0969
ARID5A	AT rich interactive domain 5A (MRF1-like)	1.0096	0.97376	1	6.01945	6.05934	4.90948	5.07018	5.71697	5.56526
ARID5B	AT rich interactive domain 5B (MRF1-like)	-1.17496	0.354154	1	246.262	315.419	226.574	266.851	355.539	276.757
ARIH1	ariadne RBR E3 ubiquitin protein ligase 1	-1.05262	0.669626	1	72.9914	84.2582	70.1354	75.519	81.7688	75.4911
ARIH2	ariadne RBR E3 ubiquitin protein ligase 2	1.04914	0.635435	1	45.7924	53.9138	47.0646	47.4106	47.4267	41.4448
ARIH2OS	ariadne homolog 2 opposite strand	1.3474	0.275229	1	1.33766	1.81303	1.51345	1.82349	0.764947	0.81842
ARL1	ADP-ribosylation factor-like 1	1.01147	0.927885	1	94.2601	92.1783	75.4509	87.2604	84.7078	80.0742
ARL10	ADP-ribosylation factor-like 10	-1.055	0.767307	1	8.60558	9.11286	8.34242	8.76162	7.93129	10.0175
ARL11	ADP-ribosylation factor-like 11	-1.25471	0.473907	1	0.445885	0.572536	0.479874	0.93398	0.322083	0.589263
ARL13A	ADP-ribosylation factor-like 13A	1.54578	0.624499	1	0.0445885	0.0477113	0.0369134	0	0.0402604	0.0327368
ARL13B	ADP-ribosylation factor-like 13B	1.01134	0.941288	1	10.077	10.4965	10.8156	9.78455	10.1053	10.3776
ARL14	ADP-ribosylation factor-like 14	-1	1	1	0	0	0	0	0	0
ARL14EP	ADP-ribosylation factor-like 14 effector protein	-1.05536	0.699613	1	9.94324	13.3592	8.63773	12.3196	11.4339	8.96989
ARL14EPL	ADP-ribosylation factor-like 14 effector protein-like	-1	1	1	0	0	0	0	0	0
ARL15	ADP-ribosylation factor-like 15	1.15114	0.522087	1	5.4398	8.8743	4.06047	4.93675	5.63645	4.77957
ARL16	ADP-ribosylation factor-like 16	1.05954	0.746705	1	16.8099	14.4088	12.366	11.1633	14.0106	14.797
ARL17A	ADP-ribosylation factor-like 17A	1.12394	0.371703	1	25.4155	30.0581	24.2521	26.2404	18.0769	24.5199
ARL17B	ADP-ribosylation factor-like 17B	-1.0321	0.941285	1	1.87272	0.238557	1.69802	0.711604	0.684426	2.45526
ARL2	ADP-ribosylation factor-like 2	-1.02385	0.869957	1	22.3834	34.0659	26.9837	28.8644	32.0472	22.2283
ARL2BP	ADP-ribosylation factor-like 2 binding protein	1.01652	0.896859	1	73.4373	62.2633	64.5984	67.9137	59.1022	65.3427
ARL2-SNX15	ARL2-SNX15 readthrough (NMD candidate)	87.3329	0.0116043	1	1.07012	0	0	0	0	0
ARL3	ADP-ribosylation factor-like 3	-1.1114	0.423068	1	16.9882	17.9395	19.195	19.6136	18.4392	20.6242
ARL4A	ADP-ribosylation factor-like 4A	-1.01353	0.950709	1	6.06404	11.5938	9.08069	10.3183	8.89754	7.13662
ARL4C	ADP-ribosylation factor-like 4C	-1.46958	0.355214	1	15.5168	18.4166	12.366	25.1285	24.7601	16.3029
ARL4D	ADP-ribosylation factor-like 4D	-1.64754	0.0214213	1	10.9242	12.4049	8.15786	19.747	20.1704	10.6395
ARL5A	ADP-ribosylation factor-like 5A	1.131	0.430009	1	23.186	28.9608	19.1211	18.3683	20.9354	21.639
ARL5B	ADP-ribosylation factor-like 5B	-1.07066	0.706819	1	7.53546	11.8324	8.41625	9.20638	8.85728	10.6722
ARL5C	ADP-ribosylation factor-like 5C	4.20611	0.308106	1	0	0	0.0369134	0	0	0
ARL6	ADP-ribosylation factor-like 6	-1.02998	0.892495	1	2.85367	2.91039	2.39937	2.40166	2.93901	2.81537
ARL6IP1	ADP-ribosylation factor-like 6 interacting protein 1	1.05205	0.763326	1	104.114	98.1899	136.764	104.873	100.611	110.225
ARL6IP4	ADP-ribosylation factor-like 6 interacting protein 4	1.00895	0.933595	1	55.7802	61.977	63.0481	56.3057	61.1152	57.3876
ARL6IP5	ADP-ribosylation factor-like 6 interacting protein 5	1.02846	0.848714	1	112.185	110.595	99.297	100.914	103.993	100.175
ARL6IP6	ADP-ribosylation factor-like 6 interacting protein 6	-1.00212	0.990267	1	8.11511	6.77501	9.89279	8.53925	6.56244	9.23178
ARL8A	ADP-ribosylation factor-like 8A	1.01227	0.917242	1	25.7276	25.621	23.0709	25.5733	25.4043	20.7879
ARL8B	ADP-ribosylation factor-like 8B	1.12933	0.32568	1	78.0299	107.875	75.7463	71.5162	78.1454	74.8036
ARL9	ADP-ribosylation factor-like 9	-2.06784	0.137969	1	0.133766	0.143134	0.11074	0.222376	0.0805207	0.458315
ARMC1	armadillo repeat containing 1	1.01246	0.923467	1	26.2626	33.2071	27.7589	25.7067	27.4978	30.3798
ARMC10	armadillo repeat containing 10	1.05485	0.645752	1	24.5683	31.3463	24.9904	25.3064	25.9679	23.2759
ARMC12	armadillo repeat containing 12	3.51886	0.156556	1	0	0.143134	0.0369134	0	0.0402604	0
ARMC2	armadillo repeat containing 2	-1.21767	0.405225	1	1.64978	2.0993	1.3658	2.31271	1.89224	1.83326
ARMC2-AS1	ARMC2 antisense RNA 1	8.09488	0.181924	1	0	0.0954226	0	0	0	0
ARMC3	armadillo repeat containing 3	1.14592	0.936174	1	0	0.0954226	0	0	0.0402604	0.0327368
ARMC4	armadillo repeat containing 4	1.05849	0.901087	1	0.802593	0.572536	1.03357	1.02293	0.402604	0.81842
ARMC5	armadillo repeat containing 5	-1.22957	0.261715	1	8.42723	8.11092	7.4565	9.91798	11.0313	7.88957
ARMC6	armadillo repeat containing 6	1.00961	0.956066	1	24.3453	17.2715	20.8561	19.1244	19.8886	21.5081
ARMC7	armadillo repeat containing 7	-1.0173	0.924938	1	7.40169	10.735	7.27194	8.05002	9.05858	7.92231
ARMC8	armadillo repeat containing 8	1.01266	0.92626	1	27.6003	26.0504	23.1816	25.1285	23.5926	25.1419
ARMC9	armadillo repeat containing 9	-1.0788	0.688938	1	57.9651	59.83	39.7926	67.2911	47.7488	50.0546
ARMCX1	armadillo repeat containing, X-linked 1	-1.04703	0.701723	1	34.3332	30.9169	28.0542	29.7095	34.5031	31.0018
ARMCX2	armadillo repeat containing, X-linked 2	-1.0802	0.65108	1	68.4434	72.2349	54.1888	66.446	75.7297	62.5273
ARMCX3	armadillo repeat containing, X-linked 3	1.02862	0.832425	1	70.2715	78.9145	59.6151	69.6927	65.7049	61.8726
ARMCX4	armadillo repeat containing, X-linked 4	-1.13127	0.479191	1	14.7588	13.9317	14.6915	18.5017	14.4132	15.0589
ARMCX5	armadillo repeat containing, X-linked 5	-1.03505	0.850302	1	8.07052	8.77888	6.23836	7.64974	7.93129	7.59494
ARMCX5-GPRASP2	ARMCX5-GPRASP2 readthrough	-1.33818	0.200255	1	7.66922	4.00775	4.1343	5.69283	8.97806	6.05631
ARMCX6	armadillo repeat containing, X-linked 6	1.00569	0.956268	1	26.441	27.6249	27.0944	25.2175	28.8264	24.7163
ARMS2	age-related maculopathy susceptibility 2	-2.51146	0.448677	1	0	0.0477113	0	0.133426	0	0
ARNT	aryl hydrocarbon receptor nuclear translocator	-1.01125	0.918601	1	49.092	64.0763	46.0679	53.5482	56.1229	46.6827
ARNT2	aryl-hydrocarbon receptor nuclear translocator 2	-1.12194	0.700967	1	25.0142	33.875	17.5708	20.8589	28.0615	33.6207
ARNTL	aryl hydrocarbon receptor nuclear translocator-like	1.18174	0.389063	1	12.7969	13.6931	10.3727	9.29533	10.1456	10.8031
ARNTL2	aryl hydrocarbon receptor nuclear translocator-like 2	1.01871	0.931018	1	22.9631	23.14	31.7824	29.3537	19.8081	25.7311
ARNTL2-AS1	ARNTL2 antisense RNA 1	-1	1	1	0	0	0	0	0	0
ARPC1A	actin related protein 2/3 complex, subunit 1A, 41kDa	1.18334	0.168231	1	135.059	124.717	134.439	108.786	108.985	107.639
ARPC1B	actin related protein 2/3 complex, subunit 1B, 41kDa	1.14589	0.500257	1	189.724	187.171	182.389	169.406	152.989	153.699
ARPC2	actin related protein 2/3 complex, subunit 2, 34kDa	1.07442	0.607663	1	382.168	372.912	364.003	330.629	336.536	348.123
ARPC3	actin related protein 2/3 complex, subunit 3, 21kDa	1.01529	0.900572	1	161.321	165.463	142.818	142.721	150.654	156.515
ARPC4	actin related protein 2/3 complex, subunit 4, 20kDa	1.01857	0.897439	1	114.414	107.016	112.881	109.676	101.255	109.406
ARPC4-TTLL3	ARPC4-TTLL3 readthrough	-1.10087	0.74115	1	4.23591	3.05352	2.73159	3.29117	4.0663	3.40463
ARPC5	actin related protein 2/3 complex, subunit 5, 16kDa	1.02096	0.891202	1	227.446	226.867	220.225	222.643	207.864	213.673
ARPC5L	actin related protein 2/3 complex, subunit 5-like	-1.01796	0.890825	1	22.651	21.0884	23.5138	22.549	20.412	23.8651
ARPP19	cAMP-regulated phosphoprotein, 19kDa	1.17218	0.302655	1	114.682	102.579	110.519	81.3008	84.3454	106.82
ARPP21	cAMP-regulated phosphoprotein, 21kDa	-1	1	1	0	0	0	0	0	0
ARR3	arrestin 3, retinal (X-arrestin)	-2.12204	0.384306	1	0.0445885	0	0.0369134	0.0444752	0.0402604	0.0982104
ARRB1	arrestin, beta 1	-1.47411	0.144412	1	6.50992	7.39525	5.09405	8.22792	10.508	8.4461
ARRB2	arrestin, beta 2	1.05631	0.804194	1	4.10214	3.53064	4.06047	2.97984	2.7377	5.00873
ARRDC1	arrestin domain containing 1	-1.01729	0.929947	1	5.39521	6.20247	6.12762	7.78317	5.03254	4.84505
ARRDC2	arrestin domain containing 2	-1.43608	0.102211	1	10.0324	8.20635	9.85587	15.7442	14.1314	9.78831
ARRDC3	arrestin domain containing 3	1.25179	0.1939	1	23.3644	40.8886	28.8293	25.7956	28.9875	17.4815
ARRDC3-AS1	ARRDC3 antisense RNA 1	1.01048	0.968177	1	2.27401	3.19666	2.84233	3.15774	2.09354	2.74989
ARRDC4	arrestin domain containing 4	-1.01578	0.941383	1	32.9955	22.472	14.2117	17.4788	22.3445	28.7102
ARRDC5	arrestin domain containing 5	11.6357	0.0993917	1	0.0445885	0.0954226	0	0	0	0
ARSA	arylsulfatase A	-1.01185	0.949711	1	34.8682	38.7416	28.0173	37.804	34.7849	27.4662
ARSB	arylsulfatase B	-1.28188	0.186798	1	84.0939	141.846	107.492	150.593	140.549	123.614
ARSD	arylsulfatase D	1.14069	0.406726	1	18.6826	26.7183	21.1883	16.5003	17.8756	22.0973
ARSE	arylsulfatase E (chondrodysplasia punctata 1)	1.04787	0.909856	1	0.356708	0.286268	0.516787	0.177901	0.442864	0.458315
ARSF	arylsulfatase F	2.98068	0.197126	1	0.133766	0	0.11074	0	0	0.0654736
ARSG	arylsulfatase G	1.79782	0.0905422	1	2.00648	2.43328	1.21814	0.711604	0.764947	1.50589
ARSH	arylsulfatase family, member H	-1	1	1	0	0	0	0	0	0
ARSI	arylsulfatase family, member I	1.3789	0.417529	1	9.49735	12.9298	8.60082	5.42598	10.8703	5.56526
ARSJ	arylsulfatase family, member J	-1.2912	0.143343	1	28.8488	17.7486	24.2521	28.5086	29.7524	31.4273
ARSK	arylsulfatase family, member K	1.04864	0.794337	1	26.2626	25.8595	18.6043	19.8804	22.2237	23.3086
ART1	ADP-ribosyltransferase 1	-1	1	1	0	0	0	0	0	0
ART3	ADP-ribosyltransferase 3	1.04057	0.949547	1	0.133766	0.0477113	0.147654	0.222376	0.0402604	0.0654736
ART4	ADP-ribosyltransferase 4 (Dombrock blood group)	1.87216	0.555698	1	0	0.0954226	0	0.0444752	0	0
ART5	ADP-ribosyltransferase 5	-2.51439	0.320879	1	0	0.0477113	0.147654	0.133426	0.362343	0.0327368
ARTN	artemin	-1.21326	0.801741	1	0.0445885	0	0.0738268	0	0.0805207	0.0654736
ARV1	ARV1 homolog, fatty acid homeostatsis modulator	1.06757	0.707922	1	11.058	12.7866	11.2955	11.2967	10.9911	9.78831
ARVCF	armadillo repeat gene deleted in velocardiofacial syndrome	1.7354	0.102794	1	1.73895	1.43134	1.07049	0.711604	0.724686	0.916631
ARX	aristaless related homeobox	-1	1	1	0	0	0	0	0	0
AS3MT	arsenite methyltransferase	1.13539	0.94238	1	0	2.86268	0	0	0	2.25884
ASAH1	N-acylsphingosine amidohydrolase (acid ceramidase) 1	1.0222	0.907804	1	78.6987	103.247	74.565	89.7066	79.8765	74.0179
ASAH2	N-acylsphingosine amidohydrolase (non-lysosomal ceramidase) 2	-1.28534	0.437866	1	0.624239	0.524824	0.553701	0.84503	0.362343	0.916631
ASAH2B	N-acylsphingosine amidohydrolase (non-lysosomal ceramidase) 2B	1.00234	0.991849	1	2.18484	2.0993	2.54702	1.95691	1.85198	2.81537
ASAP1	ArfGAP with SH3 domain, ankyrin repeat and PH domain 1	1.11212	0.532661	1	252.639	202.821	182.98	178.835	165.269	214.492
ASAP1-IT1	ASAP1 intronic transcript 1	3.1622	0.392426	1	0.0445885	0.143134	0.0738268	0	0	0.0654736
ASAP1-IT2	ASAP1 intronic transcript 2	1.13514	0.618626	1	0.758005	0.858804	1.14431	0.84503	0.805207	0.752947
ASAP2	ArfGAP with SH3 domain, ankyrin repeat and PH domain 2	-1.19514	0.231122	1	74.2845	80.1073	83.0551	101.982	86.8819	88.1602
ASAP3	ArfGAP with SH3 domain, ankyrin repeat and PH domain 3	-1.09387	0.550371	1	29.0717	51.0034	36.2859	45.4092	47.3462	30.9035
ASB1	ankyrin repeat and SOCS box containing 1	-1.03608	0.792439	1	40.9768	39.6958	41.3799	51.5023	36.9993	35.2248
ASB10	ankyrin repeat and SOCS box containing 10	-1	1	1	0	0	0	0	0	0
ASB11	ankyrin repeat and SOCS box containing 11, E3 ubiquitin protein ligase	1.41461	0.4694	1	0.267531	0.333979	0.442961	0.177901	0.241562	0.294631
ASB12	ankyrin repeat and SOCS box containing 12	1.07265	0.966028	1	0	0.0477113	0	0	0.0402604	0
ASB13	ankyrin repeat and SOCS box containing 13	1.28558	0.193807	1	7.58005	9.82853	8.71156	5.87073	6.88452	6.97294
ASB14	ankyrin repeat and SOCS box containing 14	1.17702	0.751587	1	0.089177	0.381691	0.184567	0.133426	0.120781	0.261894
ASB15	ankyrin repeat and SOCS box containing 15	-1	1	1	0	0	0	0	0	0
ASB16	ankyrin repeat and SOCS box containing 16	1.10887	0.768948	1	0.802593	0.763381	0.664441	0.622653	0.603905	0.72021
ASB16-AS1	ASB16 antisense RNA 1	-1.17281	0.425204	1	4.19132	4.81884	4.57726	5.15913	4.95202	5.40157
ASB17	ankyrin repeat and SOCS box containing 17	-1	1	1	0	0	0	0	0	0
ASB18	ankyrin repeat and SOCS box containing 18	-1	1	1	0	0	0	0	0	0
ASB2	ankyrin repeat and SOCS box containing 2	-2.99327	0.385659	1	0	0.0477113	0	0.0444752	0.0402604	0.0654736
ASB3	ankyrin repeat and SOCS box containing 3	1.23459	0.435854	1	8.42723	4.81884	8.85921	4.8478	6.48192	6.28547
ASB4	ankyrin repeat and SOCS box containing 4	-2.1418	0.187121	1	0.089177	0.238557	0	0.311327	0.0402604	0.294631
ASB5	ankyrin repeat and SOCS box containing 5	-2.11868	0.177177	1	0.133766	0	0.22148	0.400277	0.241562	0.163684
ASB6	ankyrin repeat and SOCS box containing 6	1.03641	0.812545	1	36.8747	35.1632	38.5376	31.7998	31.9265	40.2335
ASB7	ankyrin repeat and SOCS box containing 7	1.02872	0.817854	1	11.9497	17.7486	13.7687	13.4315	15.4197	12.2108
ASB8	ankyrin repeat and SOCS box containing 8	1.09728	0.456807	1	21.5363	22.472	24.4367	19.4802	20.412	20.9843
ASB9	ankyrin repeat and SOCS box containing 9	1.1093	0.894065	1	0.133766	0	0.11074	0.0444752	0	0.163684
ASB9P1	ankyrin repeat and SOCS box containing 9 pseudogene 1	1.63548	0.619504	1	0	0.333979	0.11074	0.0444752	0	0.196421
ASCC1	activating signal cointegrator 1 complex subunit 1	-1.00939	0.941746	1	21.67	25.5256	21.1514	20.3697	25.203	21.5081
ASCC2	activating signal cointegrator 1 complex subunit 2	1.06835	0.580494	1	42.2253	36.7854	35.4368	35.7581	33.859	34.8647
ASCC3	activating signal cointegrator 1 complex subunit 3	1.0279	0.846785	1	153.563	131.683	120.116	129.512	128.269	126.724
ASCL1	achaete-scute family bHLH transcription factor 1	-1	1	1	0	0	0	0	0	0
ASCL2	achaete-scute family bHLH transcription factor 2	-1	1	1	0	0	0	0	0	0
ASCL3	achaete-scute family bHLH transcription factor 3	10.7349	0.651948	1	0	0.0477113	0.0738268	0	0	0
ASCL4	achaete-scute family bHLH transcription factor 4	-1	1	1	0	0	0	0	0	0
ASCL5	achaete-scute family bHLH transcription factor 5	4.20742	0.307106	1	0	0	0.0369134	0	0	0
ASF1A	anti-silencing function 1A histone chaperone	-1.02397	0.864121	1	12.574	18.178	16.0942	14.4989	16.3054	15.8119
ASF1B	anti-silencing function 1B histone chaperone	-1.03325	0.927304	1	12.9307	6.10705	14.7654	11.2078	9.74301	13.4876
ASGR1	asialoglycoprotein receptor 1	-2.39102	0.200353	1	0.089177	0.0477113	0.0738268	0.311327	0.0805207	0.130947
ASGR2	asialoglycoprotein receptor 2	-1	1	1	0	0	0	0	0	0
ASH1L	ash1 (absent, small, or homeotic)-like (Drosophila)	-1.03923	0.770923	1	98.6298	107.684	88.6659	103.583	101.617	93.1362
ASH1L-AS1	ASH1L antisense RNA 1	1.10693	0.773638	1	0.758005	0.429402	0.738268	0.889505	0.281823	0.556526
ASH2L	ash2 (absent, small, or homeotic)-like (Drosophila)	-1.02033	0.89461	1	39.015	42.8448	42.3766	40.9172	42.4344	40.2663
ASIC1	acid sensing (proton gated) ion channel 1	-1.51117	0.0654421	1	3.96838	3.57835	2.69468	4.04725	6.76374	4.25579
ASIC2	acid sensing (proton gated) ion channel 2	1.22259	0.87038	1	0.178354	0.0477113	0.0369134	0.133426	0.0805207	0
ASIC3	acid sensing (proton gated) ion channel 3	2.42272	0.0654633	1	0.31212	0.477113	0.22148	0.177901	0.161041	0.0654736
ASIC4	acid sensing (proton gated) ion channel family member 4	-4.60612	0.136218	1	0.0445885	0	0	0.0444752	0.201302	0
ASIC5	acid sensing (proton gated) ion channel family member 5	-1	1	1	0	0	0	0	0	0
ASIP	agouti signaling protein	4.43379	0.236272	1	0	0.0477113	0	0	0	0
ASL	argininosuccinate lyase	1.13172	0.416965	1	33.4414	23.6171	29.1616	24.3724	25.364	24.88
ASMT	acetylserotonin O-methyltransferase	-1.19733	0.615017	1	0.535062	0.429402	0.442961	0.800554	0.442864	0.425579
ASMTL	acetylserotonin O-methyltransferase-like	-1.01121	0.944458	1	13.5995	18.6074	13.9902	12.9423	17.1509	15.1899
ASMTL-AS1	ASMTL antisense RNA 1	-1.20851	0.530626	1	2.67531	2.14701	1.95641	2.71299	1.89224	3.33915
ASNA1	arsA arsenite transporter, ATP-binding, homolog 1 (bacterial)	1.06502	0.575045	1	56.8949	49.2858	51.1619	46.6101	48.3124	49.2689
ASNS	asparagine synthetase (glutamine-hydrolyzing)	1.03706	0.885331	1	64.6979	122.284	110.223	104.25	115.467	60.0066
ASNSD1	asparagine synthetase domain containing 1	1.00238	0.984648	1	35.9383	39.8867	37.7255	35.4468	40.5824	34.4391
ASPA	aspartoacylase	-1.4688	0.297953	1	1.42683	0.524824	0.885921	0.756079	1.9325	1.40768
ASPDH	aspartate dehydrogenase domain containing	4.16452	0.129975	1	0	0.0477113	0.147654	0.0444752	0	0
ASPG	asparaginase	-4.2049	0.292288	1	0	0	0	0	0.0402604	0
ASPH	aspartate beta-hydroxylase	1.05899	0.727444	1	393.494	345.525	353.704	389.247	284.641	333.392
ASPHD1	aspartate beta-hydroxylase domain containing 1	-1.0874	0.806353	1	1.38224	0.429402	0.959748	0.711604	0.925988	1.30947
ASPHD2	aspartate beta-hydroxylase domain containing 2	-1.47952	0.14729	1	3.79002	3.62606	2.80542	3.46907	7.68973	3.60105
ASPM	abnormal spindle microtubule assembly	-1.17031	0.718615	1	70.2715	56.0608	92.4311	80.9894	77.7428	92.547
ASPN	asporin	-1.09346	0.858766	1	9.22982	19.2754	6.23836	13.476	15.2184	7.8241
ASPRV1	aspartic peptidase, retroviral-like 1	-1.84182	0.214681	1	0	0.190845	0.11074	0.311327	0.120781	0.130947
ASPSCR1	alveolar soft part sarcoma chromosome region, candidate 1	1.06131	0.726494	1	10.8796	9.97166	11.4801	9.5177	10.8703	9.4282
ASRGL1	asparaginase like 1	1.46058	0.410106	1	0.089177	0.286268	0.258394	0.133426	0.0805207	0.196421
ASS1	argininosuccinate synthase 1	-1.15257	0.634014	1	22.8739	48.3793	43.1887	38.2487	57.9749	32.2785
ASTE1	asteroid homolog 1 (Drosophila)	1.13151	0.522413	1	4.90474	5.00969	3.72825	3.51354	4.34812	3.83021
ASTL	astacin-like metallo-endopeptidase (M12 family)	-1.37379	0.758572	1	0	0	0.0738268	0	0.0805207	0.0327368
ASTN1	astrotactin 1	-10.8485	0.0648472	1	0	0	0	0.0889505	0.0402604	0
ASTN2	astrotactin 2	1.03091	0.847678	1	20.6891	23.8557	19.158	21.3926	18.8821	19.773
ASUN	asunder spermatogenesis regulator	1.04037	0.771782	1	28.8042	29.247	29.1247	25.2619	28.6654	27.7608
ASXL1	additional sex combs like transcriptional regulator 1	-1.0237	0.83154	1	72.2334	80.823	70.6891	75.2966	77.9441	69.8276
ASXL2	additional sex combs like transcriptional regulator 2	-1.04041	0.72496	1	50.7863	57.5876	54.2996	54.3043	54.5528	55.9472
ASXL3	additional sex combs like transcriptional regulator 3	4.59795	0.590322	1	0.0445885	0	0	0	0	0
ASZ1	ankyrin repeat, SAM and basic leucine zipper domain containing 1	1.57352	0.405975	1	0.356708	0.143134	0.258394	0.133426	0.281823	0.0654736
ATAD1	ATPase family, AAA domain containing 1	1.05224	0.688128	1	35.3141	41.5566	36.7288	33.223	35.7109	36.0432
ATAD2	ATPase family, AAA domain containing 2	1.03665	0.853732	1	47.7097	31.2509	52.5277	34.068	32.1278	57.8459
ATAD2B	ATPase family, AAA domain containing 2B	1.18811	0.310711	1	7.04499	9.49455	7.89946	5.69283	8.01181	6.28547
ATAD3A	ATPase family, AAA domain containing 3A	-1.0376	0.817634	1	42.0024	26.9092	37.1349	33.6678	33.1745	40.8883
ATAD3B	ATPase family, AAA domain containing 3B	-1.09906	0.773069	1	16.7653	9.54226	8.0102	7.51632	11.9573	17.1214
ATAD3C	ATPase family, AAA domain containing 3C	-1.2159	0.444924	1	1.82813	1.47905	1.58728	2.31271	1.65067	1.866
ATAD5	ATPase family, AAA domain containing 5	-1.0612	0.849524	1	4.63721	2.71954	5.68466	4.40305	3.05979	6.12178
ATAT1	alpha tubulin acetyltransferase 1	-1.01795	0.930869	1	4.36967	6.63187	3.72825	4.492	4.83124	5.10694
ATCAY	ataxia, cerebellar, Cayman type	-1.382	0.185208	1	2.09566	1.86074	1.69802	2.71299	1.89224	2.97905
ATE1	arginyltransferase 1	1.00461	0.970144	1	23.6319	27.1477	23.7353	23.305	22.264	26.4513
ATE1-AS1	ATE1 antisense RNA 1	-1.7721	0.40498	1	1.11471	0.477113	0.0369134	0.93398	0.805207	1.04758
ATF1	activating transcription factor 1	1.01884	0.891626	1	15.7843	17.3669	17.3493	14.4545	17.0704	16.7612
ATF2	activating transcription factor 2	1.12022	0.429096	1	32.5942	51.3374	38.3161	34.5128	36.798	34.4719
ATF3	activating transcription factor 3	-1.49585	0.354566	1	3.83461	3.05352	3.54368	2.97984	8.89754	3.4701
ATF4	activating transcription factor 4	1.09864	0.57329	1	206.802	339.084	269.763	256.266	280.132	185.912
ATF5	activating transcription factor 5	1.06929	0.794654	1	127.033	254.826	192.614	228.158	183.225	111.24
ATF6	activating transcription factor 6	-1.06473	0.594592	1	68.3988	74.7159	66.7763	78.6322	70.979	68.1253
ATF6B	activating transcription factor 6 beta	-1.0985	0.511752	1	68.6663	73.714	47.8767	70.8046	67.3556	64.557
ATF7	activating transcription factor 7	1.00298	0.978615	1	52.882	60.5457	50.0176	53.9485	51.3722	53.0664
ATF7IP	activating transcription factor 7 interacting protein	-1.01732	0.910579	1	51.2768	67.4161	49.8331	56.3946	52.7411	57.0603
ATF7IP2	activating transcription factor 7 interacting protein 2	-1.33709	0.253866	1	0.802593	1.19278	0.664441	1.15636	1.36885	0.916631
ATG10	autophagy related 10	-1.21115	0.40098	1	3.38873	4.58029	4.28195	4.00277	5.31437	5.10694
ATG101	autophagy related 101	-1.0208	0.900292	1	30.7661	25.5256	28.0911	29.6205	26.8939	27.6953
ATG12	autophagy related 12	1.10216	0.396823	1	44.9898	56.1562	45.7726	41.8957	42.3136	45.1768
ATG13	autophagy related 13	1.03982	0.731385	1	73.4819	74.4774	62.0883	68.1806	65.1815	63.2475
ATG14	autophagy related 14	1.03404	0.775009	1	17.3003	21.327	17.6815	17.6567	18.9224	16.4011
ATG16L1	autophagy related 16-like 1	1.02592	0.833563	1	22.5618	20.5159	21.0775	21.3036	18.9626	20.7551
ATG16L2	autophagy related 16-like 2	-1.11335	0.753857	1	1.69436	2.14701	1.9195	2.44614	1.77146	2.02968
ATG2A	autophagy related 2A	-1.03577	0.825036	1	21.67	21.5178	19.7856	21.526	23.0692	19.0528
ATG2B	autophagy related 2B	1.03884	0.728428	1	54.9776	66.0802	55.1117	57.3731	54.7541	52.8045
ATG3	autophagy related 3	1.04049	0.75496	1	45.1236	45.4689	43.6685	39.7164	40.3811	45.5042
ATG4A	autophagy related 4A, cysteine peptidase	-1.02699	0.881597	1	9.27441	8.77888	8.85921	10.0514	7.85077	9.0681
ATG4B	autophagy related 4B, cysteine peptidase	1.06552	0.620399	1	26.2626	27.434	24.289	24.1501	23.3913	23.7015
ATG4C	autophagy related 4C, cysteine peptidase	1.00965	0.956763	1	7.44628	9.20828	7.01354	7.29394	8.33389	7.13662
ATG4D	autophagy related 4D, cysteine peptidase	1.05924	0.830599	1	6.46533	5.10511	6.49675	6.13758	4.8715	5.69621
ATG5	autophagy related 5	1.1198	0.291961	1	29.5622	30.583	29.2723	27.9749	24.5186	25.371
ATG7	autophagy related 7	-1.01926	0.883577	1	20.1986	23.3308	19.7856	21.9708	20.1704	20.6242
ATG9A	autophagy related 9A	-1.00725	0.955276	1	68.488	61.4522	58.6923	65.4231	66.7517	53.4919
ATG9B	autophagy related 9B	-1.08994	0.872312	1	0.089177	0.143134	0.258394	0	0.402604	0.130947
ATHL1	ATH1, acid trehalase-like 1 (yeast)	-1.04232	0.899249	1	3.25496	5.53451	3.13764	5.47046	4.14682	2.45526
ATIC	5-aminoimidazole-4-carboxamide ribonucleotide formyltransferase/IMP cyclohydrolase	1.01853	0.874999	1	71.9213	71.6624	74.2328	60.8421	75.2063	72.512
ATL1	atlastin GTPase 1	-1.3979	0.0343239	1	11.1471	9.44684	8.23168	14.8992	12.3599	12.0471
ATL2	atlastin GTPase 2	1.06683	0.700504	1	17.3003	18.9891	20.4869	16.5003	16.8288	18.5618
ATL3	atlastin GTPase 3	1.27058	0.263816	1	253.352	296.001	243.924	135.516	237.576	232.661
ATM	ATM serine/threonine kinase	-1.05096	0.753254	1	61.8889	108.114	70.9844	89.7066	78.5077	76.8006
ATMIN	ATM interactor	1.03505	0.81052	1	58.5893	68.1318	60.095	56.2167	64.6581	54.8996
ATN1	atrophin 1	-1.07436	0.576873	1	184.819	172.858	143.741	165.003	189.022	170.493
ATOH1	atonal bHLH transcription factor 1	-1	1	1	0	0	0	0	0	0
ATOH7	atonal bHLH transcription factor 7	1.01229	0.986438	1	0	0	0.0369134	0.0444752	0	0
ATOH8	atonal bHLH transcription factor 8	1.14579	0.753975	1	122.306	124.193	121.002	93.1312	104.959	114.219
ATOX1	antioxidant 1 copper chaperone	1.10322	0.53885	1	23.5873	19.5139	19.9332	18.9465	18.0366	18.7909
ATP10A	ATPase, class V, type 10A	-1.22072	0.440197	1	51.2322	51.3851	67.0716	67.1132	63.5308	71.9882
ATP10B	ATPase, class V, type 10B	4.20753	0.307021	1	0	0	0.0369134	0	0	0
ATP10D	ATPase, class V, type 10D	-1.25413	0.125169	1	63.5386	82.9223	58.0647	110.743	72.6297	65.9319
ATP11A	ATPase, class VI, type 11A	-1.25225	0.103533	1	35.9829	47.2342	33.8865	57.6844	42.7162	42.0013
ATP11A-AS1	ATP11A antisense RNA 1	-2.05297	0.236782	1	0.0445885	0.0477113	0.147654	0.355802	0.0805207	0.0982104
ATP11AUN	ATP11A upstream neighbor	-1	1	1	0	0	0	0	0	0
ATP11B	ATPase, class VI, type 11B	-1.1357	0.363524	1	72.7685	111.501	85.639	112.256	86.8819	98.1122
ATP11C	ATPase, class VI, type 11C	1.00066	0.995505	1	58.7677	63.1221	59.5782	53.993	62.9672	59.6792
ATP12A	ATPase, H+/K+ transporting, nongastric, alpha polypeptide	-1	1	1	0	0	0	0	0	0
ATP13A1	ATPase type 13A1	-1.00029	0.998501	1	54.8439	54.2001	45.4035	56.7504	49.1982	44.6203
ATP13A2	ATPase type 13A2	1.03315	0.865633	1	28.4475	31.4418	22.8863	29.9318	25.3238	22.6539
ATP13A3	ATPase type 13A3	1.05447	0.748411	1	303.782	385.173	255.145	278.815	280.574	307.169
ATP13A4	ATPase type 13A4	-4.18242	0.267142	1	0	0	0	0	0.0402604	0
ATP13A5	ATPase type 13A5	-1	1	1	0	0	0	0	0	0
ATP1A1	ATPase, Na+/K+ transporting, alpha 1 polypeptide	1.00563	0.974219	1	430.458	391.948	419.964	398.899	437.268	371.726
ATP1A1-AS1	ATP1A1 antisense RNA 1	-1.28236	0.469376	1	0.356708	0.620247	0.553701	0.266851	1.08703	0.556526
ATP1A2	ATPase, Na+/K+ transporting, alpha 2 polypeptide	1.03571	0.946257	1	0.401297	0.429402	0.11074	0.355802	0.322083	0.196421
ATP1A3	ATPase, Na+/K+ transporting, alpha 3 polypeptide	1.00054	0.998884	1	0.490474	0.0477113	0.406047	0.355802	0.442864	0.163684
ATP1A4	ATPase, Na+/K+ transporting, alpha 4 polypeptide	-1	1	1	0	0	0	0	0	0
ATP1B1	ATPase, Na+/K+ transporting, beta 1 polypeptide	1.075	0.826217	1	36.8301	36.2606	36.7657	36.5142	23.3913	39.5133
ATP1B2	ATPase, Na+/K+ transporting, beta 2 polypeptide	-1.06065	0.854144	1	0.713416	0.477113	0.406047	0.400277	0.603905	0.621999
ATP1B3	ATPase, Na+/K+ transporting, beta 3 polypeptide	1.08192	0.584112	1	138.18	88.4091	112.364	97.6676	95.2963	113.597
ATP1B4	ATPase, Na+/K+ transporting, beta 4 polypeptide	1.68037	0.122224	1	1.29307	0.620247	0.775181	0.756079	0.362343	0.458315
ATP2A1	ATPase, Ca++ transporting, cardiac muscle, fast twitch 1	1.15889	0.653445	1	0.267531	0.763381	0.442961	0.311327	0.362343	0.523789
ATP2A2	ATPase, Ca++ transporting, cardiac muscle, slow twitch 2	1.07889	0.648401	1	344.179	372.959	303.723	290.512	285.849	342.132
ATP2A3	ATPase, Ca++ transporting, ubiquitous	-1.25509	0.674293	1	0.401297	3.14895	1.25505	0.84503	3.10005	1.80052
ATP2B1	ATPase, Ca++ transporting, plasma membrane 1	1.02577	0.865163	1	227.669	211.266	215.906	218.863	202.349	202.052
ATP2B2	ATPase, Ca++ transporting, plasma membrane 2	-1	1	1	0	0	0	0	0	0
ATP2B3	ATPase, Ca++ transporting, plasma membrane 3	8.13379	0.220577	1	0.089177	0	0	0	0	0
ATP2B4	ATPase, Ca++ transporting, plasma membrane 4	-1.01526	0.936489	1	718.901	434.268	603.829	637.997	520.365	591.652
ATP2C1	ATPase, Ca++ transporting, type 2C, member 1	1.07924	0.509407	1	129.574	135.548	124.952	113.234	120.298	118.475
ATP2C2	ATPase, Ca++ transporting, type 2C, member 2	-1.70769	0.260122	1	0.178354	0.143134	0.33222	0.667129	0.362343	0.130947
ATP4A	ATPase, H+/K+ exchanging, alpha polypeptide	-1	1	1	0	0	0	0	0	0
ATP4B	ATPase, H+/K+ exchanging, beta polypeptide	-1	1	1	0	0	0	0	0	0
ATP5A1	ATP synthase, H+ transporting, mitochondrial F1 complex, alpha subunit 1, cardiac muscle	1.01346	0.939683	1	238.37	228.823	232.517	213.926	241.039	218.977
ATP5B	ATP synthase, H+ transporting, mitochondrial F1 complex, beta polypeptide	1.07896	0.658228	1	404.284	318.807	360.311	324.491	327.8	329.561
ATP5C1	ATP synthase, H+ transporting, mitochondrial F1 complex, gamma polypeptide 1	-1.05035	0.747961	1	76.291	73.9048	72.7194	67.0242	75.2063	85.705
ATP5D	ATP synthase, H+ transporting, mitochondrial F1 complex, delta subunit	1.02226	0.90579	1	24.2116	20.993	25.5071	27.3523	22.8679	17.7106
ATP5E	ATP synthase, H+ transporting, mitochondrial F1 complex, epsilon subunit	-1.01799	0.90772	1	54.2642	60.3071	64.7092	64.8894	62.8464	50.7748
ATP5EP2	ATP synthase, H+ transporting, mitochondrial F1 complex, epsilon subunit pseudogene 2	1.08714	0.957252	1	0.0445885	0	0.0369134	0	0.0402604	0.0327368
ATP5F1	ATP synthase, H+ transporting, mitochondrial Fo complex, subunit B1	1.08145	0.629851	1	100.458	95.2318	102.767	83.4356	92.2365	93.6928
ATP5G1	ATP synthase, H+ transporting, mitochondrial Fo complex, subunit C1 (subunit 9)	1.06634	0.650114	1	20.5553	18.178	20.7084	18.813	17.5938	18.1035
ATP5G2	ATP synthase, H+ transporting, mitochondrial Fo complex, subunit C2 (subunit 9)	1.00011	0.999256	1	43.9197	51.0034	50.6082	45.5427	51.493	44.9149
ATP5G3	ATP synthase, H+ transporting, mitochondrial Fo complex, subunit C3 (subunit 9)	-1.00374	0.981595	1	67.1057	59.0666	64.4877	62.7546	63.1282	61.1524
ATP5H	ATP synthase, H+ transporting, mitochondrial Fo complex, subunit d	1.07452	0.553913	1	88.8649	80.7753	84.3471	75.6969	77.9441	77.1279
ATP5I	ATP synthase, H+ transporting, mitochondrial Fo complex, subunit E	1.13627	0.441966	1	20.5107	29.581	27.9065	22.9492	22.8276	21.0825
ATP5J	ATP synthase, H+ transporting, mitochondrial Fo complex, subunit F6	-1.00956	0.957464	1	37.7219	34.1136	35.8429	35.1799	37.12	33.9153
ATP5J2	ATP synthase, H+ transporting, mitochondrial Fo complex, subunit F2	1.06627	0.637634	1	55.8694	54.534	55.1117	48.8338	51.6138	50.9712
ATP5J2-PTCD1	ATP5J2-PTCD1 readthrough	2.99035	0.509024	1	15.5614	4.77113	0	4.71438	0	1.89874
ATP5L	ATP synthase, H+ transporting, mitochondrial Fo complex, subunit G	1.01886	0.891859	1	49.4487	59.1143	58.6923	54.5711	55.7203	49.8582
ATP5L2	ATP synthase, H+ transporting, mitochondrial Fo complex, subunit G2	2.19317	0.189244	1	0.178354	0.477113	0.258394	0.222376	0.0805207	0.0982104
ATP5O	ATP synthase, H+ transporting, mitochondrial F1 complex, O subunit	1.15048	0.365718	1	63.0482	52.8164	58.1017	45.4092	50.8488	51.4295
ATP5S	ATP synthase, H+ transporting, mitochondrial Fo complex, subunit s (factor B)	-1.19057	0.409482	1	3.8792	2.43328	3.72825	3.46907	4.6702	3.63379
ATP5SL	ATP5S-like	1.05935	0.654708	1	23.4536	21.7564	22.4802	19.0799	21.4588	21.77
ATP6AP1	ATPase, H+ transporting, lysosomal accessory protein 1	-1.00902	0.949315	1	102.91	82.5883	80.6926	94.7768	85.5935	82.0057
ATP6AP1L	ATPase, H+ transporting, lysosomal accessory protein 1-like	-1.23868	0.576637	1	0.356708	0.477113	0.406047	0.622653	0.603905	0.294631
ATP6AP2	ATPase, H+ transporting, lysosomal accessory protein 2	1.13958	0.334847	1	133.899	195.044	126.465	129.156	140.629	117.361
ATP6V0A1	ATPase, H+ transporting, lysosomal V0 subunit a1	-1.05997	0.728814	1	51.5889	42.5585	37.3933	46.8769	48.0709	41.1174
ATP6V0A2	ATPase, H+ transporting, lysosomal V0 subunit a2	1.00475	0.975042	1	18.1029	24.3328	16.1681	17.7456	17.9159	20.6897
ATP6V0A4	ATPase, H+ transporting, lysosomal V0 subunit a4	1.01494	0.992749	1	0	0.0477113	0	0.0444752	0	0
ATP6V0B	ATPase, H+ transporting, lysosomal 21kDa, V0 subunit b	-1.03652	0.882932	1	39.8621	25.6687	29.42	37.4037	27.0147	31.9184
ATP6V0C	ATPase, H+ transporting, lysosomal 16kDa, V0 subunit c	1.00833	0.956439	1	189.992	132.542	133.22	150.993	147.272	143.485
ATP6V0CP3	ATPase, H+ transporting, lysosomal 16kDa, V0 subunit c pseudogene 3	-2.3671	0.563166	1	0.0445885	0	0	0	0.120781	0
ATP6V0D1	ATPase, H+ transporting, lysosomal 38kDa, V0 subunit d1	1.04151	0.755735	1	75.1316	69.5154	69.9139	68.1806	68.7647	64.1969
ATP6V0D2	ATPase, H+ transporting, lysosomal 38kDa, V0 subunit d2	1.37591	0.45311	1	0.222943	0.238557	0.295307	0.0889505	0.281823	0.163684
ATP6V0E1	ATPase, H+ transporting, lysosomal 9kDa, V0 subunit e1	1.01338	0.925673	1	215.407	164.652	148.65	164.87	160.558	182.868
ATP6V0E2	ATPase, H+ transporting V0 subunit e2	-1.07149	0.769846	1	8.78394	8.11092	10.6311	9.3398	8.9378	10.574
ATP6V0E2-AS1	ATP6V0E2 antisense RNA 1	-1.06426	0.873813	1	0.445885	0.429402	0.664441	0.578178	0.483124	0.556526
ATP6V1A	ATPase, H+ transporting, lysosomal 70kDa, V1 subunit A	1.06535	0.632078	1	77.6286	89.077	68.5112	77.0311	66.8322	70.5806
ATP6V1B1	ATPase, H+ transporting, lysosomal 56/58kDa, V1 subunit B1	2.34249	0.0389896	1	0.222943	0.71567	0.147654	0.133426	0.161041	0.130947
ATP6V1B2	ATPase, H+ transporting, lysosomal 56/58kDa, V1 subunit B2	1.2071	0.160505	1	93.7696	114.221	93.5016	78.3209	80.8428	83.4134
ATP6V1C1	ATPase, H+ transporting, lysosomal 42kDa, V1 subunit C1	1.04424	0.711374	1	56.4936	58.7326	54.9271	57.1062	49.6008	52.0843
ATP6V1C2	ATPase, H+ transporting, lysosomal 42kDa, V1 subunit C2	-1.074	0.832918	1	0.490474	0.524824	0.812094	0.84503	0.483124	0.621999
ATP6V1D	ATPase, H+ transporting, lysosomal 34kDa, V1 subunit D	1.0928	0.512221	1	66.1694	59.6391	58.3231	58.2626	48.7956	57.1912
ATP6V1E1	ATPase, H+ transporting, lysosomal 31kDa, V1 subunit E1	1.13355	0.356586	1	104.783	108.162	96.3439	101.181	85.3117	79.5505
ATP6V1E2	ATPase, H+ transporting, lysosomal 31kDa, V1 subunit E2	-1.09364	0.763041	1	0.847182	1.19278	0.516787	0.711604	1.28833	0.687473
ATP6V1F	ATPase, H+ transporting, lysosomal 14kDa, V1 subunit F	1.03897	0.717205	1	46.2383	46.2323	38.6114	42.1181	41.9916	38.7276
ATP6V1G1	ATPase, H+ transporting, lysosomal 13kDa, V1 subunit G1	1.02984	0.791438	1	37.6773	48.6178	39.7557	41.8957	39.1733	37.9092
ATP6V1G2	ATPase, H+ transporting, lysosomal 13kDa, V1 subunit G2	1.06291	0.858971	1	2.63072	1.43134	1.1074	1.55663	1.04677	2.09516
ATP6V1G2-DDX39B	ATP6V1G2-DDX39B readthrough (NMD candidate)	1.76933	0.631843	1	2.18484	3.24437	0.922834	0	1.81172	1.6041
ATP6V1G3	ATPase, H+ transporting, lysosomal 13kDa, V1 subunit G3	-1.67844	0.47681	1	0.0445885	0.143134	0.147654	0.133426	0.120781	0.294631
ATP6V1H	ATPase, H+ transporting, lysosomal 50/57kDa, V1 subunit H	-1.01029	0.931537	1	42.7604	40.0775	39.6819	44.1194	41.3474	35.5194
ATP7A	ATPase, Cu++ transporting, alpha polypeptide	-1.0323	0.809995	1	19.0839	25.955	17.903	21.3926	21.0562	20.4932
ATP7B	ATPase, Cu++ transporting, beta polypeptide	1.29891	0.201092	1	11.3701	10.6396	8.15786	6.93814	7.12608	8.4461
ATP8A1	ATPase, aminophospholipid transporter (APLT), class I, type 8A, member 1	2.52346	0.0436547	1	0.445885	0.620247	1.3658	0.177901	0.402604	0.360105
ATP8A2	ATPase, aminophospholipid transporter, class I, type 8A, member 2	-1.75703	0.381625	1	0	0.143134	0.0369134	0.0889505	0	0.196421
ATP8B1	ATPase, aminophospholipid transporter, class I, type 8B, member 1	-1.12305	0.630669	1	144.155	79.0099	113.582	146.724	98.1145	126.364
ATP8B2	ATPase, aminophospholipid transporter, class I, type 8B, member 2	-1.19749	0.314951	1	201.094	242.23	228.531	301.186	267.49	216.554
ATP8B3	ATPase, aminophospholipid transporter, class I, type 8B, member 3	1.17546	0.620819	1	1.02554	1.14507	1.62419	1.02293	1.20781	0.949368
ATP8B4	ATPase, class I, type 8B, member 4	-1.5273	0.188494	1	1.73895	1.14507	0.516787	0.978455	2.21432	1.80052
ATP8B5P	ATPase, class I, type 8B, member 5, pseudogene	2.23717	0.40524	1	0	0	0.184567	0.0889505	0	0
ATP9A	ATPase, class II, type 9A	1.00318	0.98555	1	121.771	127.198	94.3875	111.366	114.863	106.395
ATP9B	ATPase, class II, type 9B	1.17924	0.205136	1	12.2173	14.3134	12.3291	11.2967	11.9976	8.87168
ATPAF1	ATP synthase mitochondrial F1 complex assembly factor 1	1.03283	0.84632	1	21.7592	22.2812	22.7017	22.1931	20.4523	20.4278
ATPAF2	ATP synthase mitochondrial F1 complex assembly factor 2	-1.09723	0.588264	1	5.30603	5.82078	5.35244	6.31549	5.19359	6.08905
ATPIF1	ATPase inhibitory factor 1	-1.08382	0.485923	1	31.3011	28.102	31.2656	32.3335	32.007	31.722
ATR	ATR serine/threonine kinase	-1.05406	0.65818	1	31.7916	33.2548	34.6986	32.2446	33.0135	37.189
ATRAID	all-trans retinoic acid-induced differentiation factor	-1.03645	0.793502	1	53.3725	53.2935	46.5847	52.2584	61.1555	41.674
ATRIP	ATR interacting protein	-1.03665	0.855557	1	5.52898	4.67571	5.57392	4.00277	6.24036	5.72894
ATRN	attractin	1.05701	0.642832	1	89.6675	108.734	89.2935	96.4223	89.1364	79.3213
ATRNL1	attractin-like 1	1.00685	0.992917	1	0.267531	0.0954226	0.0738268	0	0.322083	0.0982104
ATRX	alpha thalassemia/mental retardation syndrome X-linked	1.04837	0.764119	1	84.8074	113.696	85.8974	81.7455	90.5455	90.7464
ATXN1	ataxin 1	1.1027	0.449996	1	47.2192	83.7811	47.5444	55.2827	60.5918	40.7901
ATXN10	ataxin 10	1.08709	0.432246	1	104.382	94.2298	96.4916	88.6392	87.7676	88.5531
ATXN1L	ataxin 1-like	1.02081	0.850252	1	42.2699	46.3277	40.7155	41.1396	42.7968	39.4151
ATXN2	ataxin 2	1.02976	0.849353	1	63.0927	73.6663	55.9607	60.6198	59.384	61.6434
ATXN2L	ataxin 2-like	-1.06211	0.613774	1	114.548	110.165	101.549	113.278	114.299	110.192
ATXN3	ataxin 3	1.06581	0.627313	1	18.9055	25.7164	21.5205	20.3252	19.9289	20.0349
ATXN3L	ataxin 3-like	-1	1	1	0	0	0	0	0	0
ATXN7	ataxin 7	1.00307	0.978445	1	25.6384	27.7203	23.1078	22.1487	27.3368	24.6181
ATXN7L1	ataxin 7-like 1	-1.08039	0.726829	1	6.55451	8.11092	6.57058	7.56079	8.05207	6.71105
ATXN7L2	ataxin 7-like 2	-1.31963	0.248008	1	2.40778	2.24243	2.4732	3.06879	3.22083	2.91358
ATXN7L3	ataxin 7-like 3	-1.00845	0.956705	1	63.5832	58.3509	54.1888	54.2153	59.8269	59.0245
ATXN7L3B	NA	1.03921	0.753487	1	46.2829	57.7784	48.7995	46.4766	53.1839	43.5072
ATXN8OS	ATXN8 opposite strand (non-protein coding)	4.52295	0.296502	1	0	0.0477113	0	0	0	0
AUH	AU RNA binding protein/enoyl-CoA hydratase	1.03391	0.875053	1	6.10863	5.9162	4.57726	4.80333	5.75723	5.04147
AUNIP	aurora kinase A and ninein interacting protein	-1.11143	0.733605	1	2.14025	1.14507	2.2148	1.95691	2.01302	2.06242
AUP1	ancient ubiquitous protein 1	1.0514	0.689454	1	47.2638	42.1291	45.5511	39.1382	42.0318	44.0965
AURKA	aurora kinase A	-1.0995	0.71801	1	28.8488	17.7009	38.6483	29.7539	25.5251	36.9271
AURKAIP1	aurora kinase A interacting protein 1	1.0176	0.9167	1	42.8496	31.2986	39.8295	36.6031	35.0265	38.0402
AURKAPS1	aurora kinase A pseudogene 1	1.28065	0.663826	1	0.445885	0	0.516787	0.266851	0.120781	0.360105
AURKB	aurora kinase B	-1.01074	0.978332	1	9.67571	5.39138	13.2888	8.71715	8.89754	10.6722
AURKC	aurora kinase C	-1.51424	0.36674	1	0.178354	0.286268	0.0738268	0.266851	0.241562	0.261894
AUTS2	autism susceptibility candidate 2	-1.04463	0.759032	1	24.167	31.5849	23.6246	26.6407	26.9342	26.8442
AVEN	apoptosis, caspase activation inhibitor	1.07983	0.585184	1	20.6891	23.7125	19.1211	19.1244	18.56	19.4457
AVIL	advillin	1.14725	0.642046	1	0.980947	2.62412	1.9195	1.55663	1.77146	1.34221
AVL9	AVL9 homolog (S. cerevisiase)	1.12556	0.378145	1	16.7207	15.2199	13.4734	12.8089	12.4405	13.9786
AVP	arginine vasopressin	-1	1	1	0	0	0	0	0	0
AVPI1	arginine vasopressin-induced 1	-1.33561	0.210506	1	12.2173	11.2122	12.5136	17.1674	17.1912	12.7019
AVPR1A	arginine vasopressin receptor 1A	1.10997	0.845085	1	0.535062	0.333979	0.147654	0.400277	0.0805207	0.392842
AVPR1B	arginine vasopressin receptor 1B	-1	1	1	0	0	0	0	0	0
AVPR2	arginine vasopressin receptor 2	-1	1	1	0	0	0	0	0	0
AWAT1	acyl-CoA wax alcohol acyltransferase 1	4.59782	0.731166	1	0	0.0477113	0	0	0	0
AWAT2	acyl-CoA wax alcohol acyltransferase 2	-1.34229	0.779279	1	0.089177	0.0477113	0.11074	0.0444752	0.120781	0.163684
AXDND1	axonemal dynein light chain domain containing 1	-2.38079	0.352596	1	0	0	0.0369134	0	0.0805207	0.0327368
AXIN1	axin 1	1.01659	0.910441	1	18.5934	17.4146	17.2385	17.3898	17.9561	15.8119
AXIN2	axin 2	-1.03056	0.888427	1	2.09566	3.72148	2.58394	2.97984	3.14031	2.29158
AXL	AXL receptor tyrosine kinase	-1.02915	0.870022	1	630.838	494.051	606.745	616.605	582.205	547.229
AZGP1	alpha-2-glycoprotein 1, zinc-binding	-4.09977	0.264302	1	0	0	0	0	0	0.0327368
AZGP1P1	alpha-2-glycoprotein 1, zinc-binding pseudogene 1	-4.18142	0.266352	1	0	0	0	0	0.0402604	0
AZI2	5-azacytidine induced 2	1.01352	0.935779	1	35.2695	74.1911	46.2155	49.2786	55.4385	43.7364
AZIN1	antizyme inhibitor 1	-1.05432	0.695932	1	106.879	122.809	119.193	122.129	120.338	116.085
AZU1	azurocidin 1	4.56426	0.366888	1	0.0445885	0	0	0	0	0
B2M	beta-2-microglobulin	-1.06923	0.588782	1	373.384	479.833	390.544	461.208	451.802	380.827
B3GALNT1	beta-1,3-N-acetylgalactosaminyltransferase 1 (globoside blood group)	-1.07794	0.721314	1	9.63112	11.2599	9.44982	10.1848	12.4807	9.19904
B3GALNT2	beta-1,3-N-acetylgalactosaminyltransferase 2	1.05492	0.644446	1	27.9124	36.4992	34.8462	31.8443	28.5849	31.1654
B3GALT1	UDP-Gal:betaGlcNAc beta 1,3-galactosyltransferase, polypeptide 1	-1.74142	0.477917	1	0.668828	0.0477113	0.0738268	1.06741	0.322083	0
B3GALT2	UDP-Gal:betaGlcNAc beta 1,3-galactosyltransferase, polypeptide 2	-1.48317	0.387243	1	1.47142	3.43521	0.996661	1.37873	4.8715	2.12789
B3GALT4	UDP-Gal:betaGlcNAc beta 1,3-galactosyltransferase, polypeptide 4	1.00988	0.977815	1	1.51601	0.763381	1.29197	1.33426	1.00651	1.14579
B3GALT5	UDP-Gal:betaGlcNAc beta 1,3-galactosyltransferase, polypeptide 5	-3.26219	0.380076	1	0.0445885	0	0	0.133426	0.0402604	0
B3GALT6	UDP-Gal:betaGal beta 1,3-galactosyltransferase polypeptide 6	-1.02927	0.813672	1	24.2116	22.138	19.2319	24.1056	23.0692	18.7255
B3GALTL	NA	-1.17592	0.40361	1	21.7146	21.4224	20.0071	24.6838	23.512	24.1598
B3GAT1	beta-1,3-glucuronyltransferase 1	-1	1	1	0	0	0	0	0	0
B3GAT2	beta-1,3-glucuronyltransferase 2	-1	1	1	0	0	0	0	0	0
B3GAT3	beta-1,3-glucuronyltransferase 3	-1.03427	0.851926	1	29.1163	17.0329	19.601	24.9061	19.0029	22.6539
B3GNT1	NA	-1.09697	0.597434	1	10.7012	9.11286	11.7015	14.5434	12.1989	7.36578
B3GNT2	UDP-GlcNAc:betaGal beta-1,3-N-acetylglucosaminyltransferase 2	-1.01288	0.941311	1	11.2809	11.0213	11.5539	11.2522	8.57546	13.5203
B3GNT3	UDP-GlcNAc:betaGal beta-1,3-N-acetylglucosaminyltransferase 3	1.29593	0.709173	1	0.089177	0.0954226	0.0738268	0.0444752	0.0402604	0.0982104
B3GNT4	UDP-GlcNAc:betaGal beta-1,3-N-acetylglucosaminyltransferase 4	-3.08854	0.282884	1	0	0.0477113	0	0.0444752	0.0805207	0.0327368
B3GNT5	UDP-GlcNAc:betaGal beta-1,3-N-acetylglucosaminyltransferase 5	1.95357	0.0661031	1	0.579651	2.14701	1.1074	1.06741	0.483124	0.360105
B3GNT6	UDP-GlcNAc:betaGal beta-1,3-N-acetylglucosaminyltransferase 6	2.38524	0.133869	1	0.222943	0.381691	0.516787	0.177901	0.0402604	0.229158
B3GNT7	UDP-GlcNAc:betaGal beta-1,3-N-acetylglucosaminyltransferase 7	-1.85206	0.1557	1	0.31212	0.143134	0.22148	0.400277	0.523385	0.327368
B3GNT8	UDP-GlcNAc:betaGal beta-1,3-N-acetylglucosaminyltransferase 8	1.21985	0.537046	1	2.58613	1.90845	1.55036	1.11188	2.37536	1.34221
B3GNT9	UDP-GlcNAc:betaGal beta-1,3-N-acetylglucosaminyltransferase 9	-1.10072	0.492454	1	48.111	46.9956	35.9905	49.9902	49.3592	41.1502
B3GNTL1	UDP-GlcNAc:betaGal beta-1,3-N-acetylglucosaminyltransferase-like 1	1.11567	0.669955	1	2.27401	1.47905	2.10406	1.60111	2.1338	1.44042
B4GALNT1	beta-1,4-N-acetyl-galactosaminyl transferase 1	-3.39784	0.00247106	0.774796	1.29307	0.71567	1.03357	4.93675	3.70395	1.63684
B4GALNT2	beta-1,4-N-acetyl-galactosaminyl transferase 2	-1	1	1	0	0	0	0	0	0
B4GALNT3	beta-1,4-N-acetyl-galactosaminyl transferase 3	1.44274	0.760197	1	0	0.0954226	0.0369134	0.0889505	0	0
B4GALNT4	beta-1,4-N-acetyl-galactosaminyl transferase 4	-2.8665	0.0998653	1	0.222943	0.429402	0.11074	0.355802	1.32859	0.425579
B4GALT1	UDP-Gal:betaGlcNAc beta 1,4- galactosyltransferase, polypeptide 1	1.11344	0.595284	1	248.893	441.998	312.14	367.366	271.999	234.527
B4GALT1-AS1	B4GALT1 antisense RNA 1	1.00284	0.991528	1	1.02554	0.763381	0.885921	1.02293	0.925988	0.687473
B4GALT2	UDP-Gal:betaGlcNAc beta 1,4- galactosyltransferase, polypeptide 2	-1.03807	0.834941	1	74.7749	57.3967	52.823	68.314	64.8192	54.5395
B4GALT3	UDP-Gal:betaGlcNAc beta 1,4- galactosyltransferase, polypeptide 3	-1.00609	0.97245	1	23.1414	20.1342	17.0171	18.6351	21.0562	19.3802
B4GALT4	UDP-Gal:betaGlcNAc beta 1,4- galactosyltransferase, polypeptide 4	-1.0643	0.676188	1	44.3656	46.8525	40.5678	46.4766	49.4397	40.7901
B4GALT5	UDP-Gal:betaGlcNAc beta 1,4- galactosyltransferase, polypeptide 5	1.15746	0.349635	1	60.9971	83.9242	58.3231	64.1778	52.2982	53.7538
B4GALT6	UDP-Gal:betaGlcNAc beta 1,4- galactosyltransferase, polypeptide 6	1.28547	0.194499	1	6.64369	7.96779	5.72157	4.18067	4.6702	6.38368
B4GALT7	xylosylprotein beta 1,4-galactosyltransferase, polypeptide 7	-1.03557	0.81722	1	18.8609	15.1245	13.5103	18.6796	15.9431	13.4548
B9D1	B9 protein domain 1	-1.47376	0.161531	1	2.63072	3.10124	1.9195	5.2036	3.98578	1.83326
B9D2	B9 protein domain 2	-1.37501	0.194652	1	1.47142	0.71567	1.03357	1.46768	1.40911	1.47316
BAALC	brain and acute leukemia, cytoplasmic	2.34349	0.215856	1	6.46533	11.737	6.12762	1.33426	2.17406	6.35094
BAALC-AS1	BAALC antisense RNA 1	1.05331	0.942496	1	0	0.143134	0.0369134	0.133426	0.0402604	0
BAALCOS	NA	-1	1	1	0	0	0	0	0	0
BAAT	bile acid CoA:amino acid N-acyltransferase	1.16547	0.786986	1	0.089177	0.190845	0.147654	0.222376	0.0805207	0.0654736
BABAM1	BRISC and BRCA1 A complex member 1	1.08373	0.484315	1	54.8885	49.4766	51.4203	44.7421	45.6552	49.7927
BACE1	beta-site APP-cleaving enzyme 1	1.09849	0.524631	1	154.232	199.958	163.194	152.061	169.899	136.251
BACE1-AS	BACE1 antisense RNA	1.30379	0.310991	1	0.936359	1.14507	1.62419	1.06741	0.966249	0.785683
BACE2	beta-site APP-cleaving enzyme 2	1.20071	0.334215	1	25.3709	46.3754	21.742	27.6636	26.5718	20.8206
BACH1	BTB and CNC homology 1, basic leucine zipper transcription factor 1	-1.06856	0.66917	1	21.8038	36.8331	26.9468	29.7095	31.4836	27.4662
BACH1-IT2	BACH1 intronic transcript 2	-3.31277	0.52736	1	0	0	0.0369134	0.0444752	0.0805207	0.0327368
BACH2	BTB and CNC homology 1, basic leucine zipper transcription factor 2	1.01111	0.97979	1	0.624239	1.09736	0.516787	0.533703	0.724686	0.851157
BAD	BCL2-associated agonist of cell death	-1.07459	0.733669	1	15.6506	14.1225	15.9466	16.5893	18.0366	13.5203
BAG1	BCL2-associated athanogene	1.01413	0.93573	1	13.9116	15.2199	18.0137	16.1445	16.2249	13.1929
BAG2	BCL2-associated athanogene 2	-1.18435	0.241487	1	30.1418	32.8731	32.5576	38.6045	35.7109	36.076
BAG3	BCL2-associated athanogene 3	-1.07108	0.741531	1	97.5597	81.8726	79.5852	84.0137	85.1104	101.124
BAG4	BCL2-associated athanogene 4	-1.0689	0.632411	1	23.6319	25.5733	22.148	23.7498	24.8406	25.5674
BAG5	BCL2-associated athanogene 5	-1.00616	0.956773	1	39.7284	43.131	41.3061	42.4739	38.811	40.4627
BAG6	BCL2-associated athanogene 6	1.04525	0.727738	1	157.531	139.174	140.234	141.609	140.428	126.364
BAGE	B melanoma antigen	2.65107	0.37956	1	0	0	0.11074	0	0	0.0327368
BAGE2	B melanoma antigen family, member 2	-1	1	1	0	0	0	0	0	0
BAGE3	B melanoma antigen family, member 3	-1	1	1	0	0	0	0	0	0
BAGE4	B melanoma antigen family, member 4	-1	1	1	0	0	0	0	0	0
BAGE5	B melanoma antigen family, member 5	-1	1	1	0	0	0	0	0	0
BAHCC1	BAH domain and coiled-coil containing 1	-1.14701	0.436385	1	30.0081	36.2606	30.1582	34.2459	43.1591	30.347
BAHD1	bromo adjacent homology domain containing 1	-1.05277	0.724362	1	20.5107	16.2218	16.611	17.2119	20.251	17.416
BAI1	NA	-2.23271	0.314414	1	0	0	0.0738268	0.177901	0.0402604	0
BAI2	NA	-1.70827	0.0971876	1	1.87272	2.00388	1.77184	2.89089	4.4689	2.09516
BAI3	NA	-4.57881	0.594128	1	0	0	0	0.0444752	0	0
BAIAP2	BAI1-associated protein 2	-1.61571	0.00803377	1	11.8605	7.63381	11.3693	14.2321	20.251	14.6006
BAIAP2-AS1	BAIAP2 antisense RNA 1 (head to head)	-1.01866	0.916046	1	11.6822	15.1245	11.9968	13.7873	15.0976	9.65736
BAIAP2L1	BAI1-associated protein 2-like 1	1.11775	0.729909	1	11.4592	23.0923	9.1176	13.8318	10.9106	12.7019
BAIAP2L2	BAI1-associated protein 2-like 2	-1.31885	0.37884	1	7.71381	4.77113	5.35244	6.53786	7.48843	8.93715
BAIAP3	BAI1-associated protein 3	4.72181	0.0304853	1	0.133766	0.0477113	0.22148	0.0444752	0	0.0327368
BAK1	BCL2-antagonist/killer 1	1.13632	0.504432	1	18.8164	18.0349	19.3057	17.3898	15.8626	15.0589
BAMBI	BMP and activin membrane-bound inhibitor	-1.04089	0.890497	1	14.3575	28.7222	12.0707	20.5031	20.9354	13.8477
BANCR	BRAF-activated non-protein coding RNA	-1	1	1	0	0	0	0	0	0
BANF1	barrier to autointegration factor 1	1.02013	0.854792	1	70.8066	66.4619	72.018	65.6899	72.066	62.8219
BANF2	barrier to autointegration factor 2	-1	1	1	0	0	0	0	0	0
BANK1	B-cell scaffold protein with ankyrin repeats 1	1.60764	0.220613	1	1.07012	3.33979	1.25505	0.93398	1.69094	0.752947
BANP	BTG3 associated nuclear protein	-1.03654	0.843386	1	8.561	7.82466	8.08403	9.29533	7.56895	7.92231
BAP1	BRCA1 associated protein-1 (ubiquitin carboxy-terminal hydrolase)	-1.01386	0.910688	1	45.837	52.9596	48.8733	47.2327	49.4397	49.0725
BARD1	BRCA1 associated RING domain 1	-1.0189	0.947909	1	6.33157	4.53257	8.67464	6.27101	5.19359	8.08599
BARHL1	BarH-like homeobox 1	4.53211	0.304063	1	0.0445885	0	0	0	0	0
BARHL2	BarH-like homeobox 2	-1	1	1	0	0	0	0	0	0
BARX1	BARX homeobox 1	7.99535	0.122005	1	0.089177	0	0	0	0	0
BARX2	BARX homeobox 2	4.11629	0.431086	1	0	0	0.0369134	0	0	0
BASP1	brain abundant, membrane attached signal protein 1	1.04447	0.831204	1	215.898	253.824	199.664	171.719	239.267	211.48
BASP1P1	brain abundant, membrane attached signal protein 1 pseudogene 1	-7.07298	0.2341	1	0	0	0	0	0.0402604	0.0327368
BATF	basic leucine zipper transcription factor, ATF-like	-1	1	1	0	0	0	0	0	0
BATF2	basic leucine zipper transcription factor, ATF-like 2	1.4118	0.36995	1	0.267531	0.811092	0.959748	0.578178	0.201302	0.621999
BATF3	basic leucine zipper transcription factor, ATF-like 3	-1.24361	0.639516	1	0.535062	0.286268	0.184567	0.444752	0.483124	0.294631
BAX	BCL2-associated X protein	1.07345	0.678705	1	66.3031	57.349	56.3667	55.9054	55.9216	51.9206
BAZ1A	bromodomain adjacent to zinc finger domain, 1A	1.04844	0.741982	1	48.5569	58.5895	58.7661	47.4996	44.2864	61.9708
BAZ1B	bromodomain adjacent to zinc finger domain, 1B	1.06935	0.631851	1	126.364	135.93	145.328	118.66	118.929	134.025
BAZ2A	bromodomain adjacent to zinc finger domain, 2A	1.02866	0.796822	1	76.1126	76.7675	68.6958	68.7587	65.5439	75.1965
BAZ2B	bromodomain adjacent to zinc finger domain, 2B	1.07959	0.685887	1	18.6826	29.1516	20.1547	19.4357	20.7743	20.7224
BBC3	BCL2 binding component 3	1.1579	0.634513	1	4.81556	7.72923	5.46318	5.33703	6.11957	3.66652
BBIP1	BBSome interacting protein 1	-1.00789	0.956743	1	10.1662	9.58997	9.15452	9.5177	9.70275	9.19904
BBOX1	butyrobetaine (gamma), 2-oxoglutarate dioxygenase (gamma-butyrobetaine hydroxylase) 1	-1	1	1	0	0	0	0	0	0
BBS1	Bardet-Biedl syndrome 1	-1.04545	0.776133	1	12.3956	15.4585	13.2519	17.3453	16.3054	8.4461
BBS10	Bardet-Biedl syndrome 10	1.02374	0.905494	1	13.0644	14.9814	13.9533	13.0312	14.4535	12.5055
BBS12	Bardet-Biedl syndrome 12	1.02603	0.882183	1	5.93027	8.25406	5.83231	5.87073	7.52869	5.53252
BBS2	Bardet-Biedl syndrome 2	1.04641	0.750722	1	23.2306	32.9208	26.6884	24.5503	30.0342	22.4247
BBS4	Bardet-Biedl syndrome 4	-1.15002	0.282153	1	12.0389	10.5442	11.0371	11.697	12.9236	13.0947
BBS5	Bardet-Biedl syndrome 5	-1.02842	0.836275	1	31.3011	32.4914	29.7153	32.6448	31.6044	29.4959
BBS7	Bardet-Biedl syndrome 7	1.11932	0.411173	1	23.7657	21.9472	20.5977	19.7025	19.2042	18.8564
BBS9	Bardet-Biedl syndrome 9	1.02497	0.848221	1	15.7843	17.3669	16.2419	15.6108	17.2717	14.1423
BBX	bobby sox homolog (Drosophila)	-1.08416	0.5692	1	72.3226	92.0828	69.3233	81.8789	88.4117	75.8512
BCAM	basal cell adhesion molecule (Lutheran blood group)	-1.26398	0.439227	1	3.92379	6.63187	5.53701	7.87212	8.9378	3.11
BCAN	brevican	-1.7854	0.535389	1	0	0	0.0738268	0	0.120781	0.0327368
BCAP29	B-cell receptor-associated protein 29	-1.0017	0.990993	1	38.3461	38.837	35.6214	34.9575	33.5771	41.3139
BCAP31	B-cell receptor-associated protein 31	1.02648	0.864182	1	103.535	88.0274	80.4712	90.5516	84.3454	83.5771
BCAR1	breast cancer anti-estrogen resistance 1	-1.01545	0.925272	1	87.3935	64.3149	64.0816	70.2709	69.2881	74.3126
BCAR3	breast cancer anti-estrogen resistance 3	1.17638	0.269183	1	49.4933	43.131	41.5645	39.0048	29.9537	42.0668
BCAR4	breast cancer anti-estrogen resistance 4 (non-protein coding)	1.76022	0.690895	1	0	0.0477113	0.0369134	0.0444752	0	0
BCAS1	breast carcinoma amplified sequence 1	-1.06996	0.863228	1	0.356708	0.811092	0.479874	0.978455	0.603905	0.163684
BCAS2	breast carcinoma amplified sequence 2	-1.0219	0.876459	1	18.1921	23.8557	18.8258	19.4802	20.6938	20.1986
BCAS3	breast carcinoma amplified sequence 3	1.02324	0.864546	1	10.835	17.0807	11.6277	12.8089	13.7288	10.9341
BCAS4	breast carcinoma amplified sequence 4	1.07868	0.761705	1	3.70085	3.72148	3.46986	4.04725	2.69744	3.11
BCAT1	branched chain amino-acid transaminase 1, cytosolic	1.00916	0.962142	1	231.013	317.853	213.839	242.612	241.683	247.458
BCAT2	branched chain amino-acid transaminase 2, mitochondrial	-1.02131	0.898725	1	16.0073	14.7905	15.3191	14.321	15.0574	16.5321
BCCIP	BRCA2 and CDKN1A interacting protein	1.01383	0.931745	1	39.6838	37.024	39.7188	33.6678	32.3291	45.7661
BCDIN3D	BCDIN3 domain containing	1.1253	0.52421	1	4.05755	3.48293	3.24838	3.51354	3.50265	2.38979
BCDIN3D-AS1	BCDIN3D antisense RNA 1	-1.72179	0.0327165	1	0.936359	1.33592	0.590614	1.86796	1.89224	1.01484
BCHE	butyrylcholinesterase	1.21286	0.52822	1	3.92379	3.24437	2.39937	3.42459	1.69094	2.55347
BCKDHA	branched chain keto acid dehydrogenase E1, alpha polypeptide	1.01754	0.92421	1	12.0389	11.2122	10.5941	11.7415	10.7093	10.0175
BCKDHB	branched chain keto acid dehydrogenase E1, beta polypeptide	1.07743	0.710352	1	14.7588	17.2715	14.6177	12.7199	15.0171	14.3387
BCKDK	branched chain ketoacid dehydrogenase kinase	1.03124	0.824913	1	37.6773	36.5946	31.3764	31.8888	35.3486	32.5077
BCL10	B-cell CLL/lymphoma 10	1.03278	0.801754	1	21.6254	22.806	21.6312	19.5246	19.9691	22.7193
BCL11A	B-cell CLL/lymphoma 11A (zinc finger protein)	-1.48759	0.555129	1	0.133766	0.524824	0.0738268	0.177901	0.483124	0.360105
BCL11B	B-cell CLL/lymphoma 11B (zinc finger protein)	-3.12567	0.121326	1	0.0445885	0.477113	0.147654	0.0889505	0.322083	1.53863
BCL2	B-cell CLL/lymphoma 2	1.13361	0.710489	1	2.45237	3.10124	4.09739	2.49061	3.82473	2.06242
BCL2A1	BCL2-related protein A1	1.00605	0.992823	1	0.0445885	0.0954226	0.11074	0.177901	0.0805207	0
BCL2L1	BCL2-like 1	-1.04115	0.808269	1	113.79	60.7365	81.2833	91.2187	79.0713	90.8774
BCL2L10	BCL2-like 10 (apoptosis facilitator)	4.5392	0.314223	1	0.0445885	0	0	0	0	0
BCL2L11	BCL2-like 11 (apoptosis facilitator)	1.50786	0.116753	1	3.38873	3.81691	2.58394	1.86796	2.45588	1.96421
BCL2L12	BCL2-like 12 (proline rich)	-1.02275	0.925007	1	7.17875	6.20247	7.93638	7.33842	6.64296	7.36578
BCL2L13	BCL2-like 13 (apoptosis facilitator)	-1.06496	0.628358	1	59.7486	68.3226	57.3634	70.3598	66.3491	55.6853
BCL2L14	BCL2-like 14 (apoptosis facilitator)	-4.55656	0.113057	1	0	0.0477113	0	0.133426	0.0402604	0.0654736
BCL2L15	BCL2-like 15	-1.30566	0.392311	1	0.624239	0.954226	0.369134	0.84503	0.724686	0.851157
BCL2L2	BCL2-like 2	1.05064	0.764793	1	51.901	37.024	39.5342	43.7636	35.7109	40.0371
BCL2L2-PABPN1	BCL2L2-PABPN1 readthrough	1.02968	0.794404	1	54.0859	57.4921	56.5144	48.6559	57.0087	53.4592
BCL3	B-cell CLL/lymphoma 3	1.00412	0.982472	1	18.9055	24.3805	17.7553	19.5691	24.8809	14.7316
BCL6	B-cell CLL/lymphoma 6	-1.00974	0.954424	1	26.218	40.2206	24.8796	29.2647	33.5771	26.4186
BCL6B	B-cell CLL/lymphoma 6, member B	-1.17097	0.826645	1	0.133766	0.0477113	0.11074	0.0444752	0.161041	0.130947
BCL7A	B-cell CLL/lymphoma 7A	-1.46664	0.221832	1	7.62464	4.05546	4.87257	9.60665	4.79098	9.32999
BCL7B	B-cell CLL/lymphoma 7B	-1.05661	0.676164	1	33.7535	27.2432	29.8998	29.5316	28.9875	35.1593
BCL7C	B-cell CLL/lymphoma 7C	-1.01602	0.934073	1	28.8934	28.102	27.1313	25.7956	29.0277	28.481
BCL9	B-cell CLL/lymphoma 9	1.0284	0.866297	1	11.2809	16.8898	12.9935	11.9638	16.4665	10.5085
BCL9L	B-cell CLL/lymphoma 9-like	1.10206	0.519181	1	202.254	260.17	182.537	187.997	199.933	179.758
BCLAF1	BCL2-associated transcription factor 1	1.02007	0.898474	1	158.155	179.347	170.097	145.078	163.538	175.535
BCMO1	NA	4.20756	0.306997	1	0	0	0.0369134	0	0	0
BCO2	beta-carotene oxygenase 2	1.71269	0.191362	1	0.31212	0.286268	0.627527	0.355802	0.281823	0.0982104
BCOR	BCL6 corepressor	-1.11403	0.538676	1	25.2817	34.209	30.1213	28.9534	31.7252	36.2069
BCORL1	BCL6 corepressor-like 1	-1.15336	0.289855	1	18.8164	19.5616	17.4231	20.592	20.6536	21.3771
BCORP1	BCL6 corepressor pseudogene 1	-1.68722	0.64789	1	0	0.0477113	0	0.0444752	0.0402604	0
BCR	breakpoint cluster region	-1.12357	0.406045	1	37.9894	34.8293	29.6045	39.9832	34.3823	37.6473
BCRP2	breakpoint cluster region pseudogene 2	-1.22058	0.726315	1	0.445885	0.429402	0.11074	0.533703	0.402604	0.229158
BCRP3	breakpoint cluster region pseudogene 3	-1.05868	0.970364	1	0	0.0477113	0.0738268	0.133426	0	0
BCS1L	BC1 (ubiquinol-cytochrome c reductase) synthesis-like	-1.00562	0.975372	1	10.0324	6.87043	10.4834	8.984	8.49494	9.55915
BCYRN1	brain cytoplasmic RNA 1	1.39578	0.328133	1	3.70085	11.5461	11.5908	7.33842	7.08582	4.354
BDH1	3-hydroxybutyrate dehydrogenase, type 1	1.15311	0.653335	1	1.24848	2.38557	2.03024	1.82349	1.16755	1.76779
BDH2	3-hydroxybutyrate dehydrogenase, type 2	-1.01213	0.933184	1	18.7718	23.6171	16.7587	19.5246	18.8016	19.6748
BDKRB1	bradykinin receptor B1	1.36053	0.429137	1	9.49735	15.1245	22.0004	17.9235	7.97155	7.8241
BDKRB2	bradykinin receptor B2	-1.12654	0.719363	1	21.67	24.5236	23.5876	30.3321	25.364	21.0825
BDNF	brain-derived neurotrophic factor	-1.58717	0.229018	1	18.8164	17.5578	21.742	30.1987	17.3522	42.1977
BDNF-AS	BDNF antisense RNA	-1.1294	0.654944	1	1.47142	1.28821	1.43962	1.64558	1.81172	1.21126
BDP1	B double prime 1, subunit of RNA polymerase III transcription initiation factor IIIB	1.06168	0.693366	1	54.2196	53.1504	53.1553	43.4523	44.0448	59.5155
BEAN1	brain expressed, associated with NEDD4, 1	-1.63468	0.11436	1	0.535062	0.858804	0.147654	0.756079	0.603905	0.982104
BECN1	beclin 1, autophagy related	1.01162	0.910825	1	65.5451	66.2233	62.5313	63.5107	64.2153	59.581
BECN1P1	NA	-1	1	1	0	0	0	0	0	0
BEGAIN	brain-enriched guanylate kinase-associated	-1.6278	0.487369	1	0.0445885	0	0.11074	0.0889505	0.161041	0.0327368
BEND2	BEN domain containing 2	1.31508	0.307583	1	0.535062	0.858804	0.701354	0.400277	0.724686	0.425579
BEND3	BEN domain containing 3	1.02472	0.903644	1	5.39521	4.1986	4.79874	4.22515	4.75072	4.74684
BEND3P3	BEN domain containing 3 pseudogene 3	1.27738	0.189493	1	5.70733	7.29983	4.31887	5.55941	4.38838	3.24094
BEND4	BEN domain containing 4	-1	1	1	0	0	0	0	0	0
BEND5	BEN domain containing 5	1.00953	0.988095	1	0	0	0.0369134	0.0444752	0	0
BEND6	BEN domain containing 6	-1.21051	0.474079	1	5.30603	10.4965	8.45316	9.25085	11.9171	7.39852
BEND7	BEN domain containing 7	1.22472	0.428022	1	2.85367	5.96391	4.39269	4.1362	2.93901	3.37189
BEST1	bestrophin 1	-1.41091	0.111963	1	3.16578	4.58029	2.87924	6.80471	4.58968	3.20821
BEST2	bestrophin 2	-4.33947	0.283403	1	0	0	0	0.0444752	0	0
BEST3	bestrophin 3	1.19265	0.684554	1	0.222943	0.429402	0.369134	0.177901	0.241562	0.392842
BEST4	bestrophin 4	-2.85861	0.0344966	1	0.0445885	0.0954226	0.0738268	0.177901	0.241562	0.196421
BET1	Bet1 golgi vesicular membrane trafficking protein	1.07019	0.633744	1	12.7077	17.9872	11.0371	12.8533	12.0378	12.7674
BET1L	Bet1 golgi vesicular membrane trafficking protein-like	-1.00269	0.985475	1	56.0924	51.1942	43.5209	55.3272	48.4332	43.7036
BEX1	brain expressed, X-linked 1	-1.01513	0.978651	1	2.49696	0.381691	1.1074	1.33426	2.49614	0.229158
BEX2	brain expressed X-linked 2	1.47765	0.495182	1	0.0445885	0.524824	0.442961	0.133426	0.402604	0.130947
BEX4	brain expressed, X-linked 4	-1.09257	0.782962	1	5.70733	15.5062	9.44982	12.0083	12.6418	7.75862
BEX5	brain expressed, X-linked 5	3.73966	0.24302	1	0.089177	0.0954226	0	0	0	0.0327368
BFAR	bifunctional apoptosis regulator	-1.02626	0.80431	1	63.0036	63.7423	64.9306	68.2695	59.9879	63.6731
BFSP1	beaded filament structural protein 1, filensin	-1.68044	0.0853605	1	0.535062	0.811092	0.553701	0.667129	1.65067	0.785683
BFSP2	beaded filament structural protein 2, phakinin	1.96645	0.667085	1	0	0.0477113	0.0369134	0	0	0.0327368
BGLAP	bone gamma-carboxyglutamate (gla) protein	-1	1	1	0	0	0	0	0	0
BGN	biglycan	1.24994	0.237368	1	502.022	896.686	605.01	458.095	644.77	450.229
BHLHA15	basic helix-loop-helix family, member a15	1.05339	0.969296	1	0.0445885	0.0477113	0	0.0444752	0.0402604	0
BHLHA9	basic helix-loop-helix family, member a9	-1	1	1	0	0	0	0	0	0
BHLHB9	basic helix-loop-helix domain containing, class B, 9	-1.19028	0.41996	1	3.29955	3.3875	3.21146	3.42459	3.66369	4.354
BHLHE22	basic helix-loop-helix family, member e22	-1	1	1	0	0	0	0	0	0
BHLHE23	basic helix-loop-helix family, member e23	-1	1	1	0	0	0	0	0	0
BHLHE40	basic helix-loop-helix family, member e40	1.16573	0.492321	1	37.6327	87.5503	50.6082	58.5739	52.6605	34.6028
BHLHE40-AS1	BHLHE40 antisense RNA 1	1.34193	0.693596	1	0.089177	0.0954226	0.0369134	0.0444752	0.0402604	0.0654736
BHLHE41	basic helix-loop-helix family, member e41	1.52825	0.135342	1	12.1727	19.5139	13.3996	11.3857	9.62223	7.62768
BHMT	betaine--homocysteine S-methyltransferase	-1.84549	0.175646	1	0.222943	0.620247	0.33222	0.622653	0.885728	0.589263
BHMT2	betaine--homocysteine S-methyltransferase 2	-1.70333	0.0215418	1	6.01945	9.01744	6.49675	11.7415	11.3937	12.3745
BICC1	BicC family RNA binding protein 1	-1.25746	0.197393	1	66.1248	81.5863	50.9405	89.7955	79.4337	72.9049
BICD1	bicaudal D homolog 1 (Drosophila)	-1.11525	0.50223	1	11.6376	14.0748	13.215	14.3655	12.8028	15.0589
BICD2	bicaudal D homolog 2 (Drosophila)	-1.09347	0.469707	1	66.0802	57.2059	59.246	65.0228	59.7061	69.9258
BID	BH3 interacting domain death agonist	1.21115	0.193833	1	12.5294	12.1187	13.4365	12.631	8.25337	9.88652
BIK	BCL2-interacting killer (apoptosis-inducing)	1.07155	0.964082	1	0.0445885	0	0	0	0.0402604	0
BIN1	bridging integrator 1	-1.08103	0.593489	1	24.0332	34.7815	27.4636	30.7324	38.1668	21.9991
BIN2	bridging integrator 2	-1	1	1	0	0	0	0	0	0
BIN3	bridging integrator 3	-1.06514	0.638132	1	12.3064	14.0748	15.0976	15.3884	15.0171	12.8328
BIN3-IT1	BIN3 intronic transcript 1	1.18835	0.670014	1	0.535062	0.954226	0.553701	0.756079	0.523385	0.392842
BIRC2	baculoviral IAP repeat containing 2	-1.03423	0.772365	1	59.4365	53.2458	54.3365	55.683	51.9761	60.7268
BIRC3	baculoviral IAP repeat containing 3	-2.54108	0.0388864	1	0.267531	0.286268	0.295307	1.11188	0.724686	0.327368
BIRC5	baculoviral IAP repeat containing 5	-1.09556	0.79053	1	35.4479	28.5314	50.9405	41.5399	45.615	36.9271
BIRC6	baculoviral IAP repeat containing 6	-1.0013	0.992474	1	149.149	166.226	133.036	155.13	129.195	151.735
BIRC7	baculoviral IAP repeat containing 7	1.98193	0.448208	1	0.0445885	0.0477113	0.147654	0.0444752	0.0402604	0.0327368
BIRC8	baculoviral IAP repeat containing 8	-1	1	1	0	0	0	0	0	0
BIVM	basic, immunoglobulin-like variable motif containing	1.06169	0.662075	1	21.893	28.2928	21.3728	20.9923	22.5458	21.8355
BIVM-ERCC5	BIVM-ERCC5 readthrough	-1.00022	0.998961	1	42.8496	38.2168	46.8431	39.6274	50.0034	35.8468
BLACAT1	bladder cancer associated transcript 1 (non-protein coding)	2.06537	0.644838	1	0.0445885	0.0477113	0	0	0	0.0327368
BLACE	B-cell acute lymphoblastic leukemia expressed	2.12838	0.16129	1	0.222943	0.238557	0.147654	0.133426	0	0.130947
BLCAP	bladder cancer associated protein	1.07756	0.599197	1	70.004	56.3948	53.7828	51.4134	57.6931	54.0485
BLID	BH3-like motif containing, cell death inducer	-1.32523	0.781876	1	0.31212	0.238557	0.22148	0.578178	0.201302	0.229158
BLK	BLK proto-oncogene, Src family tyrosine kinase	1.21978	0.756834	1	0.089177	0.238557	0.0738268	0.0889505	0.120781	0.0982104
BLM	Bloom syndrome, RecQ helicase-like	-1.08279	0.811627	1	5.93027	2.91039	5.72157	4.40305	4.6702	6.41641
BLMH	bleomycin hydrolase	-1.01275	0.919475	1	21.1795	28.2928	26.836	25.7067	27.0147	22.6539
BLNK	B-cell linker	-1	1	1	0	0	0	0	0	0
BLOC1S1	biogenesis of lysosomal organelles complex-1, subunit 1	1.03434	0.866036	1	16.3194	19.8479	21.2621	18.9909	18.0769	17.1541
BLOC1S1-RDH5	NA	-1.09867	0.820826	1	3.03202	1.38363	1.99332	1.86796	4.54942	0.589263
BLOC1S2	biogenesis of lysosomal organelles complex-1, subunit 2	-1.0225	0.847491	1	26.7085	32.6822	26.1716	29.665	26.3303	28.9393
BLOC1S3	biogenesis of lysosomal organelles complex-1, subunit 3	-1.05606	0.708906	1	13.1536	12.8343	13.9163	13.2981	14.2522	13.6185
BLOC1S4	biogenesis of lysosomal organelles complex-1, subunit 4, cappuccino	-1.06941	0.723682	1	7.58005	7.06127	6.60749	7.20499	7.85077	7.10389
BLOC1S5	biogenesis of lysosomal organelles complex-1, subunit 5, muted	-1.27112	0.745784	1	1.60519	2.62412	0	0	3.62343	1.47316
BLOC1S5-TXNDC5	BLOC1S5-TXNDC5 readthrough (NMD candidate)	1.76769	0.0415658	1	14.1791	28.9608	24.1783	16.189	18.1574	3.01179
BLOC1S6	biogenesis of lysosomal organelles complex-1, subunit 6, pallidin	1.00379	0.97444	1	64.0737	74.3819	61.0178	64.3112	67.9595	61.0214
BLVRA	biliverdin reductase A	1.13418	0.454301	1	15.5168	17.7486	18.6782	15.6108	14.7353	14.3715
BLVRB	biliverdin reductase B	-1.18143	0.434672	1	21.8038	17.9395	21.4098	25.7067	28.7862	16.5321
BLZF1	basic leucine zipper nuclear factor 1	1.0469	0.722031	1	19.1285	19.2277	18.4936	17.3009	16.9094	18.66
BMF	Bcl2 modifying factor	1.54328	0.380643	1	0.579651	3.72148	4.79874	1.33426	3.38187	1.08031
BMI1	BMI1 proto-oncogene, polycomb ring finger	-1.20996	0.229973	1	25.5492	29.2947	20.3393	22.9492	31.7654	33.2933
BMP1	bone morphogenetic protein 1	-1.188	0.373301	1	79.3676	91.5103	72.7194	114.568	102.825	64.9826
BMP10	bone morphogenetic protein 10	4.52695	0.297496	1	0.0445885	0	0	0	0	0
BMP15	bone morphogenetic protein 15	-1	1	1	0	0	0	0	0	0
BMP2	bone morphogenetic protein 2	1.30036	0.498184	1	2.49696	2.48099	1.18123	0.756079	1.57015	2.19337
BMP2K	BMP2 inducible kinase	1.03958	0.808981	1	24.702	27.3863	24.732	20.9923	20.8951	29.7578
BMP3	bone morphogenetic protein 3	-1.16643	0.701305	1	0.222943	0.381691	0.442961	0.800554	0.281823	0.163684
BMP4	bone morphogenetic protein 4	-3.67435	0.00858077	1	0.847182	0.620247	0.627527	2.62404	3.50265	1.47316	0.698319	2.53328
BMP5	bone morphogenetic protein 5	-1	1	1	0	0	0	0	0	0
BMP6	bone morphogenetic protein 6	-2.03254	0.0250193	1	10.6121	14.1703	8.60082	24.1056	27.377	14.4697
BMP7	bone morphogenetic protein 7	1.09948	0.777058	1	0.758005	0.477113	0.849008	0.889505	0.442864	0.556526
BMP8A	bone morphogenetic protein 8a	1.14859	0.639409	1	1.02554	1.33592	1.9195	1.42321	0.966249	1.27674
BMP8B	bone morphogenetic protein 8b	1.01147	0.980133	1	0.401297	0.190845	0.184567	0.355802	0.241562	0.163684
BMPER	BMP binding endothelial regulator	1.08332	0.78267	1	41.3781	24.9053	35.8429	42.6073	18.6405	31.2637
BMPR1A	bone morphogenetic protein receptor, type IA	-1.07593	0.562344	1	36.8301	48.3316	43.6685	42.7852	45.0513	46.9119
BMPR1B	bone morphogenetic protein receptor, type IB	1.36175	0.332928	1	5.39521	7.1567	5.16787	3.46907	2.77796	6.25273
BMPR2	bone morphogenetic protein receptor, type II (serine/threonine kinase)	1.01904	0.90521	1	126.676	205.683	152.157	148.636	158.706	153.306
BMS1	BMS1 ribosome biogenesis factor	1.03284	0.793371	1	73.3481	79.1054	75.8201	66.2236	65.9867	82.6604
BMS1P17	BMS1 ribosome biogenesis factor pseudogene 17	2.03709	0.0609481	1	0.356708	1.33592	0.812094	0.400277	0.201302	0.556526
BMS1P18	BMS1 ribosome biogenesis factor pseudogene 18	2.03709	0.0609335	1	0.356708	1.33592	0.812094	0.400277	0.201302	0.556526
BMS1P20	BMS1 ribosome biogenesis factor pseudogene 20	-1.05078	0.76511	1	8.51641	14.3134	12.4398	9.74008	14.3729	11.8835
BMS1P4	BMS1 ribosome biogenesis factor pseudogene 4	1.21172	0.371186	1	3.34414	4.48486	3.72825	3.33564	2.81823	3.11
BMS1P5	BMS1 ribosome biogenesis factor pseudogene 5	-1.01973	0.91687	1	7.0004	8.54033	7.08737	9.96246	5.39489	7.10389
BMS1P6	BMS1 ribosome biogenesis factor pseudogene 6	-1.00119	0.995569	1	5.97486	5.20053	4.31887	5.91521	5.11307	4.12484
BMX	BMX non-receptor tyrosine kinase	-1	1	1	0	0	0	0	0	0
BNC1	basonuclin 1	1.60576	0.0390855	1	17.9246	21.327	22.9601	13.3426	6.84426	17.3832
BNC2	basonuclin 2	-1.03272	0.873686	1	41.9132	54.2001	38.3161	43.4523	55.8814	35.6504
BNIP1	BCL2/adenovirus E1B 19kDa interacting protein 1	1.01227	0.947215	1	6.50992	5.82078	5.86923	5.82626	5.71697	5.99084
BNIP2	BCL2/adenovirus E1B 19kDa interacting protein 2	-1.00872	0.938948	1	57.2962	64.7443	54.1519	56.4391	61.3165	55.1615
BNIP3	BCL2/adenovirus E1B 19kDa interacting protein 3	1.50072	0.0970732	1	69.023	71.233	47.2122	32.5559	38.6902	49.5308
BNIP3L	BCL2/adenovirus E1B 19kDa interacting protein 3-like	1.18571	0.31361	1	132.785	199.767	119.156	115.991	143.729	108.981
BNIPL	BCL2/adenovirus E1B 19kD interacting protein like	1.4856	0.188563	1	0.758005	0.858804	0.664441	0.311327	0.523385	0.621999
BOC	BOC cell adhesion associated, oncogene regulated	-1.03456	0.903443	1	19.6635	19.1799	16.9063	22.1931	19.2445	14.8952
BOD1	biorientation of chromosomes in cell division 1	1.06335	0.591952	1	38.3015	50.1446	38.1684	41.5844	41.8708	32.3767
BOD1L1	biorientation of chromosomes in cell division 1-like 1	1.0722	0.625331	1	88.1515	99.7166	91.5083	78.8101	86.3987	88.3239
BOD1L2	biorientation of chromosomes in cell division 1-like 2	-1	1	1	0	0	0	0	0	0
BOK	BCL2-related ovarian killer	-1.02084	0.936115	1	47.8435	38.2645	38.2053	26.2849	46.1786	51.0367
BOK-AS1	BOK antisense RNA 1	-3.42043	0.237693	1	0.089177	0	0	0.222376	0.0402604	0.0654736
BOLA1	bolA family member 1	-1.09654	0.710022	1	2.58613	1.81303	3.06381	3.15774	2.61692	2.32431
BOLA2	bolA family member 2	1.10646	0.585147	1	4.50344	5.67765	5.27861	4.53648	4.54942	4.51768
BOLA2B	bolA family member 2B	1.10646	0.585065	1	4.50344	5.67765	5.27861	4.53648	4.54942	4.51768
BOLA3	bolA family member 3	1.17953	0.413714	1	12.3956	9.06515	14.1378	9.96246	9.98457	9.72283
BOLA3-AS1	BOLA3 antisense RNA 1 (head to head)	1.21472	0.395723	1	3.56708	4.24631	3.50677	2.57956	3.66369	2.81537
BOLL	boule-like RNA-binding protein	-1.20524	0.876614	1	0.089177	0	0	0	0	0.0982104
BOP1	block of proliferation 1	1.14583	0.393427	1	31.3011	20.7544	27.279	21.1257	20.0094	26.5496
BORA	bora, aurora kinase A activator	-1.07595	0.754584	1	5.17227	4.628	7.53033	5.51493	5.39489	7.36578
BPESC1	blepharophimosis, epicanthus inversus and ptosis, candidate 1 (non-protein coding)	-1	1	1	0	0	0	0	0	0
BPGM	2,3-bisphosphoglycerate mutase	-1.39162	0.0646519	1	22.7401	16.9852	18.3829	34.8686	28.2225	16.4339
BPHL	biphenyl hydrolase-like (serine hydrolase)	1.01292	0.95477	1	4.81556	5.96391	5.31553	4.40305	5.11307	5.89263
BPI	bactericidal/permeability-increasing protein	-7.31523	0.113428	1	0	0	0	0.0444752	0	0.0327368
BPIFA1	BPI fold containing family A, member 1	-1	1	1	0	0	0	0	0	0
BPIFA2	BPI fold containing family A, member 2	-1	1	1	0	0	0	0	0	0
BPIFA3	BPI fold containing family A, member 3	-1	1	1	0	0	0	0	0	0
BPIFA4P	BPI fold containing family A, member 4, pseudogene	-1	1	1	0	0	0	0	0	0
BPIFB1	BPI fold containing family B, member 1	-1	1	1	0	0	0	0	0	0
BPIFB2	BPI fold containing family B, member 2	-1	1	1	0	0	0	0	0	0
BPIFB3	BPI fold containing family B, member 3	-1	1	1	0	0	0	0	0	0
BPIFB4	BPI fold containing family B, member 4	-1	1	1	0	0	0	0	0	0
BPIFB6	BPI fold containing family B, member 6	-1	1	1	0	0	0	0	0	0
BPIFC	BPI fold containing family C	-1	1	1	0	0	0	0	0	0
BPNT1	3'(2'), 5'-bisphosphate nucleotidase 1	1.04524	0.701949	1	23.409	22.6152	19.7487	20.5476	19.6471	21.017
BPTF	bromodomain PHD finger transcription factor	1.02587	0.853642	1	103.535	118.849	105.535	95.9331	103.831	110.978
BPY2	basic charge, Y-linked, 2	-1	1	1	0	0	0	0	0	0
BPY2B	basic charge, Y-linked, 2B	-1	1	1	0	0	0	0	0	0
BPY2C	basic charge, Y-linked, 2C	-1	1	1	0	0	0	0	0	0
BRAF	B-Raf proto-oncogene, serine/threonine kinase	1.02531	0.861887	1	13.6887	13.7409	13.3257	12.6754	13.4872	12.6037
BRAP	BRCA1 associated protein	1.05254	0.6565	1	22.2051	22.7583	19.7856	20.4586	20.3315	19.1183
BRAT1	BRCA1-associated ATM activator 1	-1.01498	0.944585	1	16.2302	12.8343	14.8392	15.1661	14.1314	14.306
BRCA1	breast cancer 1, early onset	-1.10343	0.690409	1	20.912	12.4527	26.3192	22.1931	16.7483	25.8621
BRCA2	breast cancer 2, early onset	-1.07142	0.789939	1	14.9372	9.06515	16.6479	11.608	13.769	17.3832
BRCC3	BRCA1/BRCA2-containing complex, subunit 3	1.09004	0.503226	1	22.2943	22.7106	24.5843	20.1473	19.8886	22.2283
BRD1	bromodomain containing 1	1.06031	0.587057	1	21.7592	26.8615	23.2923	21.7484	23.2705	20.9843
BRD2	bromodomain containing 2	1.07079	0.577861	1	159.939	155.109	153.597	136.85	142.361	147.447
BRD3	bromodomain containing 3	1.00431	0.972712	1	26.441	35.8312	29.6414	27.4412	33.2953	28.2191
BRD4	bromodomain containing 4	-1.01323	0.915684	1	97.3367	106.635	94.8305	94.7768	105.361	94.7076
BRD7	bromodomain containing 7	1.01277	0.923624	1	41.6457	49.3812	45.8833	42.6073	44.2864	44.6857
BRD7P3	bromodomain containing 7 pseudogene 3	-1.15763	0.830951	1	0.089177	0.0477113	0.0369134	0.133426	0.0402604	0.0327368
BRD8	bromodomain containing 8	1.02039	0.867887	1	30.0081	32.1574	32.2254	31.7109	31.4836	27.1716
BRD9	bromodomain containing 9	1.11075	0.38167	1	25.3709	22.2335	26.0608	19.7915	21.499	23.4723
BRDT	bromodomain, testis-specific	1.72469	0.263781	1	0.356708	0.143134	0.590614	0.400277	0.0805207	0.163684
BRE	brain and reproductive organ-expressed (TNFRSF1A modulator)	-1.04551	0.759456	1	23.4536	35.3541	22.9232	28.5531	32.0472	22.2938
BREA2	breast cancer estrogen-induced apoptosis 2	-1.37436	0.341521	1	0.535062	0.190845	0.369134	0.311327	0.603905	0.556526
BRE-AS1	BRE antisense RNA 1	1.3228	0.726087	1	0.089177	0.0477113	0.0738268	0	0.120781	0.0327368
BRF1	BRF1, RNA polymerase III transcription initiation factor 90 kDa subunit	-1.00311	0.979848	1	16.4532	16.4127	17.6446	15.8777	16.3054	17.2523
BRF2	BRF2, RNA polymerase III transcription initiation factor 50 kDa subunit	1.30854	0.11675	1	7.62464	7.20441	7.64107	5.60388	5.87801	5.30336
BRI3	brain protein I3	-1.1159	0.566153	1	116.599	111.644	123.069	141.654	119.815	121.715
BRI3BP	BRI3 binding protein	-1.17181	0.549429	1	1.42683	1.00194	2.32554	1.95691	1.89224	1.70231
BRICD5	BRICHOS domain containing 5	-1.03506	0.938731	1	0.401297	0.0954226	0.22148	0.0889505	0.483124	0.163684
BRINP1	bone morphogenetic protein/retinoic acid inducible neural-specific 1	-1.64916	0.457997	1	0.847182	1.90845	2.51011	4.75885	3.22083	0.621999
BRINP2	bone morphogenetic protein/retinoic acid inducible neural-specific 2	1.03081	0.975171	1	0	0	0.0369134	0.0444752	0	0
BRINP3	bone morphogenetic protein/retinoic acid inducible neural-specific 3	4.06987	0.73638	1	0	0	0.0369134	0	0	0
BRIP1	BRCA1 interacting protein C-terminal helicase 1	1.09257	0.727151	1	16.4978	14.1225	17.8661	13.387	13.4067	16.5648
BRIX1	BRX1, biogenesis of ribosomes	-1.05483	0.700248	1	21.3579	18.3689	20.7084	20.7255	18.8821	22.6211
BRK1	BRICK1, SCAR/WAVE actin-nucleating complex subunit	1.16176	0.19971	1	84.8074	90.2221	81.9846	69.4703	76.4544	69.5985
BRMS1	breast cancer metastasis suppressor 1	1.03257	0.813739	1	20.3324	16.1264	18.8996	16.6337	16.7483	18.9874
BRMS1L	breast cancer metastasis-suppressor 1-like	1.09234	0.646749	1	7.84758	10.8305	8.23168	7.16052	7.72999	8.93715
BROX	BRO1 domain and CAAX motif containing	1.09061	0.420414	1	65.8126	68.5612	60.2426	58.2626	57.4113	58.0096
BRPF1	bromodomain and PHD finger containing, 1	1.01091	0.931821	1	16.5423	16.2218	15.9466	15.7887	15.3795	15.8119
BRPF3	bromodomain and PHD finger containing, 3	-1.0285	0.837229	1	48.2448	50.4786	37.1349	46.9214	46.8631	42.0341
BRS3	bombesin-like receptor 3	-1	1	1	0	0	0	0	0	0
BRSK1	BR serine/threonine kinase 1	-1.10193	0.788469	1	1.5606	1.6699	1.73493	2.22376	1.77146	1.37495
BRSK2	BR serine/threonine kinase 2	1.20509	0.648063	1	0.490474	0.286268	0.11074	0.355802	0.120781	0.229158
BRWD1	bromodomain and WD repeat domain containing 1	1.18162	0.184597	1	40.7093	51.242	40.9739	37.4926	33.4564	38.2039
BRWD1-AS1	BRWD1 antisense RNA 1	-1	1	1	0	0	0	0	0	0
BRWD1-IT2	BRWD1 intronic transcript 2 (non-protein coding)	1.25422	0.678979	1	0.178354	0.190845	0	0.0444752	0	0.196421
BRWD3	bromodomain and WD repeat domain containing 3	1.07524	0.619608	1	16.3194	20.2296	14.0271	14.321	16.4665	14.797
BSCL2	Berardinelli-Seip congenital lipodystrophy 2 (seipin)	-1.05433	0.903578	1	1.73895	3.33979	3.0269	3.38012	2.89875	2.06242
BSDC1	BSD domain containing 1	1.05472	0.652503	1	48.5569	52.2916	43.0779	46.8324	44.8098	41.1829
BSG	basigin (Ok blood group)	1.02595	0.861708	1	292.233	313.32	273.86	299.63	313.91	223.003
BSN	bassoon presynaptic cytomatrix protein	-1.34906	0.384098	1	0.222943	0.763381	0.406047	0.93398	0.402604	0.491052
BSN-AS2	BSN antisense RNA 2 (head to head)	1.11943	0.655872	1	1.24848	1.6699	1.40271	1.55663	0.885728	1.30947
BSND	barttin CLCNK-type chloride channel accessory beta subunit	-1	1	1	0	0	0	0	0	0
BSPH1	binder of sperm protein homolog 1	-1	1	1	0	0	0	0	0	0
BSPRY	B-box and SPRY domain containing	-1.01616	0.995548	1	0	0	0.0369134	0	0.0402604	0
BST1	bone marrow stromal cell antigen 1	-1.19102	0.538652	1	30.5877	23.4263	19.1211	22.7713	43.4812	19.0201
BST2	bone marrow stromal cell antigen 2	1.18682	0.719265	1	5.39521	1.71761	2.58394	4.40305	2.01302	1.66958
BSX	brain-specific homeobox	-1	1	1	0	0	0	0	0	0
BTAF1	BTAF1 RNA polymerase II, B-TFIID transcription factor-associated, 170kDa	1.01651	0.899119	1	38.792	45.9937	37.7255	36.4252	37.6837	42.8197
BTBD1	BTB (POZ) domain containing 1	1.08984	0.493678	1	77.2273	83.2085	67.4038	69.4259	66.3088	67.5033
BTBD10	BTB (POZ) domain containing 10	1.02044	0.863295	1	29.4284	32.4914	30.9703	28.1084	29.1888	31.2964
BTBD11	BTB (POZ) domain containing 11	-1.25214	0.638691	1	1.20389	0.954226	0.738268	1.86796	1.00651	0.687473
BTBD16	BTB (POZ) domain containing 16	-4.2285	0.362421	1	0	0	0	0	0.0402604	0
BTBD17	BTB (POZ) domain containing 17	-1	1	1	0	0	0	0	0	0
BTBD18	BTB (POZ) domain containing 18	2.48815	0.0917795	1	0.133766	0.238557	0.147654	0.133426	0	0.0654736
BTBD19	BTB (POZ) domain containing 19	1.22617	0.534116	1	3.03202	5.67765	3.50677	3.24669	4.22734	2.19337
BTBD2	BTB (POZ) domain containing 2	1.04148	0.767462	1	65.5897	71.5193	63.5648	61.0645	74.3609	52.5753
BTBD3	BTB (POZ) domain containing 3	-1.02625	0.854251	1	14.625	15.4585	13.5103	15.4329	13.5677	14.5351
BTBD6	BTB (POZ) domain containing 6	1.11647	0.531871	1	47.8881	31.5372	45.2927	38.7379	32.7317	38.1056
BTBD7	BTB (POZ) domain containing 7	1.03725	0.747372	1	60.1053	79.2962	59.0614	59.5524	65.101	60.9559
BTBD8	BTB (POZ) domain containing 8	-1.06143	0.838514	1	0.535062	1.00194	0.553701	0.800554	0.684426	0.654736
BTBD9	BTB (POZ) domain containing 9	-1.01315	0.923399	1	20.1094	20.9453	19.158	20.1473	20.7341	18.5945
BTC	betacellulin	-1.69771	0.614091	1	0	0	0.0369134	0.0444752	0.0402604	0
BTD	biotinidase	-1.08953	0.629931	1	19.3514	17.844	14.8023	20.1473	19.6068	15.5172
BTF3	basic transcription factor 3	1.0727	0.636432	1	178.488	222.573	208.708	167.227	201.423	184.767
BTF3L4	basic transcription factor 3-like 4	-1.01204	0.934637	1	34.0656	54.6772	41.1584	42.4294	42.7162	42.2632
BTF3P11	basic transcription factor 3 pseudogene 11	7.13658	0.709743	1	0	0	0.0738268	0	0	0
BTG1	B-cell translocation gene 1, anti-proliferative	1.15238	0.48304	1	29.473	54.3909	46.1786	36.781	45.4942	27.6299
BTG2	BTG family, member 2	1.02866	0.904737	1	9.7203	8.34948	8.74847	9.78455	9.30014	6.48189
BTG3	BTG family, member 3	-1.00808	0.957156	1	16.7207	13.6454	18.7151	12.9868	16.4262	18.9546
BTG4	B-cell translocation gene 4	1.08944	0.961783	1	0.0445885	0	0.0369134	0	0.0402604	0.0327368
BTK	Bruton agammaglobulinemia tyrosine kinase	-1	1	1	0	0	0	0	0	0
BTLA	B and T lymphocyte associated	-10.2463	0.065162	1	0	0	0	0	0.0402604	0.0654736
BTN1A1	butyrophilin, subfamily 1, member A1	-6.86948	0.169898	1	0	0	0	0	0	0.0654736
BTN2A1	butyrophilin, subfamily 2, member A1	1.04784	0.702135	1	30.7215	23.9988	29.8629	26.4183	27.4576	25.2401
BTN2A2	butyrophilin, subfamily 2, member A2	-1.06779	0.833431	1	4.54803	3.10124	4.76183	3.7804	4.50916	4.7141
BTN2A3P	butyrophilin, subfamily 2, member A3, pseudogene	-1.00888	0.973493	1	1.29307	1.57447	1.43962	1.28978	1.52989	1.40768
BTN3A1	butyrophilin, subfamily 3, member A1	-1.11466	0.478827	1	12.7077	15.0291	14.3593	15.8332	17.1107	12.8983
BTN3A2	butyrophilin, subfamily 3, member A2	-1.18715	0.438788	1	8.69476	17.7963	18.3829	17.7011	16.547	17.6124
BTN3A3	butyrophilin, subfamily 3, member A3	-1.14088	0.377908	1	11.4592	11.1644	11.3324	11.7415	14.2119	11.8835
BTNL10	butyrophilin-like 10	4.07001	0.733057	1	0	0	0.0369134	0	0	0
BTNL2	butyrophilin-like 2	-1	1	1	0	0	0	0	0	0
BTNL3	butyrophilin-like 3	-1	1	1	0	0	0	0	0	0
BTNL8	butyrophilin-like 8	-1	1	1	0	0	0	0	0	0
BTNL9	butyrophilin-like 9	2.06426	0.377897	1	0.133766	0.0477113	0.0738268	0	0.0805207	0.0327368
BTRC	beta-transducin repeat containing E3 ubiquitin protein ligase	-1.19914	0.096381	1	18.8164	20.2773	17.8661	23.2161	22.0627	21.2462
BUB1	BUB1 mitotic checkpoint serine/threonine kinase	-1.14453	0.663311	1	26.6193	19.7048	38.0946	31.8888	28.8264	34.3737
BUB1B	BUB1 mitotic checkpoint serine/threonine kinase B	-1.00697	0.984844	1	21.2241	16.8421	32.1516	22.7269	21.0159	25.7966
BUB3	BUB3 mitotic checkpoint protein	-1.08991	0.509784	1	80.2593	69.5631	84.79	88.995	71.0595	89.8953
BUD13	BUD13 homolog	1.08277	0.631275	1	9.05147	9.16057	10.1881	8.4503	8.25337	8.90441
BUD31	BUD31 homolog	1.00505	0.967696	1	40.2188	40.65	41.343	40.2946	40.5422	37.8765
BVES	blood vessel epicardial substance	-1.24813	0.239253	1	21.9821	22.0903	19.0842	26.5072	29.5511	20.8861
BVES-AS1	BVES antisense RNA 1	-2.51659	0.0593875	1	0.0445885	0.190845	0.0369134	0.0889505	0.281823	0.261894
BYSL	bystin-like	1.06222	0.716727	1	17.88	13.3115	14.2855	14.6768	12.6015	14.5351
BZRAP1	benzodiazepine receptor (peripheral) associated protein 1	-1.58315	0.364301	1	0.401297	1.43134	0.959748	1.37873	1.20781	1.66958
BZRAP1-AS1	BZRAP1 antisense RNA 1	1.29718	0.55089	1	0.535062	0.572536	0.22148	0.133426	0.362343	0.458315
BZW1	basic leucine zipper and W2 domains 1	-1.0606	0.695032	1	286.838	274.769	310.294	313.239	292.129	298.363
BZW2	basic leucine zipper and W2 domains 2	1.1661	0.205122	1	44.1426	37.9782	40.5678	30.7324	33.4564	38.3675
C10orf10	chromosome 10 open reading frame 10	1.42964	0.347793	1	24.8804	21.9949	16.9432	9.20638	23.2705	11.0978
C10orf105	chromosome 10 open reading frame 105	-1.69156	0.642739	1	0.089177	0	0	0	0.120781	0.0327368
C10orf107	chromosome 10 open reading frame 107	-2.18047	0.120974	1	0.178354	0.381691	0.22148	0.578178	0.764947	0.327368
C10orf11	chromosome 10 open reading frame 11	1.86624	0.089892	1	0.579651	2.00388	0.849008	0.222376	0.925988	0.589263
C10orf111	chromosome 10 open reading frame 111	1.78832	0.114288	1	0.267531	0.71567	0.516787	0.311327	0.161041	0.327368
C10orf113	chromosome 10 open reading frame 113	-1	1	1	0	0	0	0	0	0
C10orf115	NA	-1	1	1	0	0	0	0	0	0
C10orf118	NA	1.02624	0.884968	1	19.8419	26.5275	17.5708	16.6337	19.9691	23.5378
C10orf12	chromosome 10 open reading frame 12	1.01314	0.945085	1	15.5168	14.7428	14.8023	12.542	10.1859	20.3623
C10orf120	chromosome 10 open reading frame 120	-1	1	1	0	0	0	0	0	0
C10orf126	chromosome 10 open reading frame 126	-1.07058	0.852099	1	0.401297	0.286268	0.442961	0.489228	0.281823	0.425579
C10orf128	chromosome 10 open reading frame 128	4.45195	0.243203	1	0.0445885	0	0	0	0	0
C10orf129	NA	4.60114	0.660709	1	0.0445885	0	0	0	0	0
C10orf131	chromosome 10 open reading frame 131	-1.12303	0.85862	1	0.0445885	0.0477113	0.147654	0.133426	0.161041	0
C10orf2	chromosome 10 open reading frame 2	1.10651	0.538014	1	9.63112	9.01744	9.74513	7.20499	8.49494	9.29725
C10orf25	chromosome 10 open reading frame 25	1.17387	0.544254	1	0.936359	1.33592	1.47654	0.93398	0.885728	1.27674
C10orf32	NA	1.1368	0.366104	1	15.3384	17.1761	10.9264	11.5636	14.9769	10.5413
C10orf32-ASMT	NA	-1.14842	0.759142	1	4.99391	3.62606	4.1343	3.42459	6.4014	4.51768
C10orf35	chromosome 10 open reading frame 35	1.45182	0.44324	1	0.133766	0.381691	0.442961	0.177901	0.161041	0.294631
C10orf40	NA	-1	1	1	0	0	0	0	0	0
C10orf53	chromosome 10 open reading frame 53	-1	1	1	0	0	0	0	0	0
C10orf54	chromosome 10 open reading frame 54	-1.29644	0.217059	1	27.4219	33.5411	28.128	28.9534	57.1294	26.6805
C10orf55	chromosome 10 open reading frame 55	-1.9001	0.419799	1	0.178354	0.190845	0.0369134	0.177901	0.161041	0.392842
C10orf62	chromosome 10 open reading frame 62	3.51522	0.741358	1	0	0	0.147654	0	0	0.0327368
C10orf67	chromosome 10 open reading frame 67	1.00177	0.997141	1	0.222943	0.238557	0.0738268	0.222376	0.120781	0.163684
C10orf71	chromosome 10 open reading frame 71	4.52426	0.294304	1	0.0445885	0	0	0	0	0
C10orf71-AS1	C10orf71 antisense RNA 1	-1	1	1	0	0	0	0	0	0
C10orf76	chromosome 10 open reading frame 76	-1.03207	0.799509	1	25.1925	24.8099	21.7789	22.4155	23.351	26.2222
C10orf82	chromosome 10 open reading frame 82	-1.81408	0.751784	1	0	0	0.11074	0.222376	0	0
C10orf85	NA	1.19381	0.703019	1	0.133766	0.143134	0.442961	0.177901	0.161041	0.261894
C10orf88	chromosome 10 open reading frame 88	-1.01552	0.925521	1	8.24888	9.11286	7.7149	7.38289	7.97155	9.32999
C10orf90	chromosome 10 open reading frame 90	-1.31696	0.411653	1	1.91731	1.6699	0.849008	3.24669	1.44937	1.01484
C10orf91	chromosome 10 open reading frame 91	2.82194	0.542504	1	0.133766	0	0.11074	0	0.0805207	0
C10orf95	chromosome 10 open reading frame 95	-2.40026	0.374291	1	0.0445885	0	0	0.0444752	0.0805207	0
C10orf99	chromosome 10 open reading frame 99	-1	1	1	0	0	0	0	0	0
C11orf1	chromosome 11 open reading frame 1	-1.00938	0.970466	1	3.83461	4.91427	4.09739	4.22515	5.15333	3.27368
C11orf16	chromosome 11 open reading frame 16	-2.14361	0.405662	1	0.0445885	0.0477113	0.0369134	0.177901	0.0805207	0.0327368
C11orf21	chromosome 11 open reading frame 21	1.02383	0.998119	1	0	0.0477113	0.0369134	0	0.0805207	0
C11orf24	chromosome 11 open reading frame 24	-1.05659	0.725033	1	95.4194	71.7101	66.5548	83.5245	75.8103	81.5147
C11orf30	chromosome 11 open reading frame 30	1.01704	0.905897	1	18.9055	20.2773	18.309	17.7011	18.4795	18.8237
C11orf31	chromosome 11 open reading frame 31	1.12955	0.564533	1	22.3834	27.2432	25.5071	25.9291	25.9277	13.2911
C11orf35	NA	1.79986	0.376308	1	0.222943	0.0954226	0.258394	0.133426	0.120781	0.0654736
C11orf40	chromosome 11 open reading frame 40	-1	1	1	0	0	0	0	0	0
C11orf42	chromosome 11 open reading frame 42	3.70617	0.167133	1	0.089177	0.0954226	0.147654	0.0444752	0.0402604	0
C11orf44	chromosome 11 open reading frame 44	-1.19134	0.601543	1	0.668828	0.381691	0.258394	0.355802	0.724686	0.425579
C11orf45	chromosome 11 open reading frame 45	1.23594	0.591096	1	0.802593	1.6699	1.29197	1.28978	0.925988	0.752947
C11orf48	NA	-1.20412	0.589495	1	1.73895	1.52676	0.812094	1.28978	2.05328	1.40768
C11orf49	chromosome 11 open reading frame 49	-1.00575	0.97334	1	14.3129	13.216	13.8425	14.4545	14.6548	11.6216
C11orf52	chromosome 11 open reading frame 52	-1.56161	0.159569	1	1.07012	1.33592	0.701354	1.69006	1.44937	1.53863
C11orf53	chromosome 11 open reading frame 53	-1	1	1	0	0	0	0	0	0
C11orf54	chromosome 11 open reading frame 54	1.31491	0.102372	1	8.82853	8.34948	8.15786	6.67129	6.84426	5.3361
C11orf57	chromosome 11 open reading frame 57	1.06839	0.614834	1	23.3644	33.1594	26.9837	23.394	28.5849	23.9633
C11orf58	chromosome 11 open reading frame 58	1.03555	0.767082	1	94.6614	108.639	97.2298	87.1715	96.9469	98.145
C11orf63	chromosome 11 open reading frame 63	-1.0755	0.699483	1	7.35711	10.735	7.05046	9.29533	7.52869	9.29725
C11orf65	chromosome 11 open reading frame 65	1.61576	0.32002	1	0.267531	0.190845	0.0738268	0	0.161041	0.130947
C11orf68	chromosome 11 open reading frame 68	1.02103	0.917157	1	65.7235	39.6481	45.2927	44.4308	53.4255	46.6827
C11orf70	chromosome 11 open reading frame 70	1.02021	0.928516	1	5.26144	5.86849	3.76516	4.71438	5.39489	4.05936
C11orf71	chromosome 11 open reading frame 71	1.07615	0.789118	1	2.09566	2.00388	1.51345	1.15636	1.44937	2.38979
C11orf73	chromosome 11 open reading frame 73	1.08398	0.566677	1	17.122	18.5597	18.1983	17.123	17.7548	13.7167
C11orf74	chromosome 11 open reading frame 74	-1.02519	0.896455	1	5.4398	7.39525	5.53701	5.69283	6.15983	6.38368
C11orf80	chromosome 11 open reading frame 80	1.12904	0.717441	1	1.47142	2.57641	4.57726	2.31271	2.17406	3.01179
C11orf82	NA	1.00788	0.978084	1	7.13416	4.24631	9.33908	5.64836	5.47541	9.0681
C11orf83	NA	1.01482	0.948683	1	6.24239	4.05546	5.16787	5.0257	4.83124	5.07421
C11orf84	chromosome 11 open reading frame 84	1.1639	0.326768	1	13.332	10.6396	11.517	9.65113	8.9378	11.1305
C11orf85	chromosome 11 open reading frame 85	-1	1	1	0	0	0	0	0	0
C11orf86	chromosome 11 open reading frame 86	-4.18032	0.265504	1	0	0	0	0	0.0402604	0
C11orf87	chromosome 11 open reading frame 87	-2.39198	0.222891	1	6.06404	1.19278	4.31887	11.608	6.32088	9.52641
C11orf88	chromosome 11 open reading frame 88	1.04358	0.956809	1	0	0.0954226	0.0738268	0.0444752	0.120781	0
C11orf91	chromosome 11 open reading frame 91	-1.1797	0.643555	1	2.09566	1.09736	1.58728	2.22376	1.7312	1.6041
C11orf94	chromosome 11 open reading frame 94	-2.17702	0.524271	1	0	0.0477113	0	0	0	0.0982104
C11orf95	chromosome 11 open reading frame 95	-1.03873	0.808734	1	20.5107	17.5101	19.4164	19.9694	19.7276	18.66
C11orf96	chromosome 11 open reading frame 96	-1.03667	0.91927	1	3.07661	3.05352	1.55036	2.62404	2.37536	2.68442
C11orf97	chromosome 11 open reading frame 97	-1	1	1	0	0	0	0	0	0
C12orf10	chromosome 12 open reading frame 10	1.02499	0.857838	1	19.0393	16.6035	18.309	17.9235	16.7483	16.794
C12orf29	chromosome 12 open reading frame 29	1.05836	0.705001	1	12.3956	14.0748	11.923	11.1188	12.8431	11.3269
C12orf36	NA	-2.4256	0.508034	1	0	0.0477113	0	0.0444752	0.0805207	0
C12orf4	chromosome 12 open reading frame 4	1.05122	0.718463	1	23.8994	26.4798	25.4333	21.5705	22.9484	25.6329
C12orf40	chromosome 12 open reading frame 40	-1	1	1	0	0	0	0	0	0
C12orf42	chromosome 12 open reading frame 42	-1	1	1	0	0	0	0	0	0
C12orf43	chromosome 12 open reading frame 43	-1.02212	0.863884	1	13.867	13.1683	14.3593	13.2091	15.4197	12.7674
C12orf45	chromosome 12 open reading frame 45	-1.08364	0.701541	1	2.80908	3.57835	3.61751	3.02432	3.62343	3.89568
C12orf49	chromosome 12 open reading frame 49	1.08786	0.433419	1	31.7916	35.5926	32.4469	27.886	29.5108	31.8202
C12orf5	NA	1.0533	0.711459	1	43.7413	41.0317	32.6683	36.6476	33.859	37.8438
C12orf50	chromosome 12 open reading frame 50	-1	1	1	0	0	0	0	0	0
C12orf54	chromosome 12 open reading frame 54	-1	1	1	0	0	0	0	0	0
C12orf56	chromosome 12 open reading frame 56	-1.17297	0.832151	1	0.624239	0.286268	0.479874	0.311327	0.322083	0.949368
C12orf57	chromosome 12 open reading frame 57	-1.14318	0.418016	1	19.2177	21.5178	21.3728	26.018	26.6524	16.8595
C12orf60	chromosome 12 open reading frame 60	1.16289	0.673243	1	0.356708	0.477113	0.406047	0.222376	0.442864	0.360105
C12orf61	NA	1.01741	0.949818	1	1.02554	1.04965	0.701354	0.800554	1.12729	0.72021
C12orf65	chromosome 12 open reading frame 65	-1.03152	0.844023	1	11.816	15.5539	13.9163	13.0312	14.3327	14.0441
C12orf66	chromosome 12 open reading frame 66	1.04861	0.794054	1	4.14673	5.00969	3.46986	3.42459	4.14682	4.05936
C12orf71	chromosome 12 open reading frame 71	-14.084	0.111742	1	0	0	0	0.0889505	0.0402604	0.0327368
C12orf73	chromosome 12 open reading frame 73	-1.06215	0.798019	1	2.22943	2.57641	1.84567	2.09034	2.17406	2.55347
C12orf74	chromosome 12 open reading frame 74	-1	1	1	0	0	0	0	0	0
C12orf75	chromosome 12 open reading frame 75	-1.07001	0.734384	1	129.396	100.623	99.1124	114.301	106.167	122.992
C12orf76	chromosome 12 open reading frame 76	1.16663	0.575389	1	0.89177	1.6699	0.701354	1.02293	1.12729	0.556526
C12orf77	chromosome 12 open reading frame 77	1.06459	0.835217	1	0.89177	0.620247	0.516787	0.711604	0.442864	0.687473
C12orf79	chromosome 12 open reading frame 79	-1.72218	0.522149	1	0	0.0477113	0.0369134	0.0444752	0	0.0982104
C12orf80	chromosome 12 open reading frame 80	-4.41989	0.312966	1	0	0	0	0.0444752	0	0
C14orf1	chromosome 14 open reading frame 1	1.04831	0.79333	1	17.7908	20.0865	18.4936	19.3023	17.1912	15.9428
C14orf105	chromosome 14 open reading frame 105	1.52384	0.263862	1	0.668828	0.811092	0.849008	0.622653	0.523385	0.360105
C14orf119	chromosome 14 open reading frame 119	1.0363	0.728264	1	43.563	47.425	43.89	42.6962	41.5889	42.4596
C14orf132	chromosome 14 open reading frame 132	1.29253	0.248406	1	92.5658	113.505	107.602	89.4397	73.4752	73.5924
C14orf142	chromosome 14 open reading frame 142	1.13595	0.551586	1	3.4779	3.76919	4.98331	2.97984	3.82473	3.732
C14orf159	chromosome 14 open reading frame 159	1.01026	0.954099	1	13.867	19.8479	15.4298	15.9221	17.9964	13.3894
C14orf164	NA	-1.82807	0.175919	1	0.0445885	0.238557	0.11074	0.266851	0.201302	0.229158
C14orf166	chromosome 14 open reading frame 166	1.04122	0.741174	1	61.4876	67.7978	68.622	62.2209	63.4503	59.7774
C14orf169	chromosome 14 open reading frame 169	1.04828	0.762571	1	9.94324	9.11286	10.225	8.18345	10.9508	8.21694
C14orf177	chromosome 14 open reading frame 177	-1	1	1	0	0	0	0	0	0
C14orf178	chromosome 14 open reading frame 178	1.50586	0.2129	1	0.89177	0.858804	0.516787	0.578178	0.563645	0.327368
C14orf180	chromosome 14 open reading frame 180	4.42892	0.234484	1	0	0.0477113	0	0	0	0
C14orf182	NA	-1.64975	0.247889	1	0.222943	0.381691	0.11074	0.222376	0.241562	0.621999
C14orf183	NA	-1.12773	0.989052	1	0	0	0.0369134	0.0444752	0	0
C14orf2	chromosome 14 open reading frame 2	1.04188	0.780543	1	24.9696	29.6764	30.2321	26.1959	28.0615	25.2401
C14orf23	NA	-1.24082	0.661585	1	0.31212	0.0477113	0.22148	0.222376	0.161041	0.327368
C14orf28	chromosome 14 open reading frame 28	1.08001	0.751731	1	2.49696	4.91427	2.51011	2.84642	2.57666	3.37189
C14orf37	chromosome 14 open reading frame 37	1.43064	0.034473	1	16.6315	18.0349	11.9599	10.1404	11.9976	9.49368
C14orf39	chromosome 14 open reading frame 39	2.77047	0.540237	1	0	0.143134	0	0	0.0402604	0
C14orf64	NA	-6.24428	0.0403892	1	0	0	0.0369134	0.222376	0.0805207	0.0327368
C14orf79	chromosome 14 open reading frame 79	-1.1816	0.514088	1	3.74544	2.71954	2.03024	3.69145	3.90525	2.2261
C14orf80	chromosome 14 open reading frame 80	1.04232	0.896423	1	2.58613	1.47905	3.28529	2.13481	2.37536	2.45526
C14orf93	chromosome 14 open reading frame 93	-1.08348	0.758052	1	3.16578	3.33979	3.24838	3.29117	4.2676	2.78263
C15orf26	chromosome 15 open reading frame 26	1.12951	0.927695	1	0.0445885	0.0477113	0.0369134	0	0.0402604	0.0654736
C15orf27	chromosome 15 open reading frame 27	2.35407	0.301015	1	0.133766	0.190845	0.0738268	0.0889505	0	0.0654736
C15orf32	chromosome 15 open reading frame 32	-1	1	1	0	0	0	0	0	0
C15orf37	NA	-1.02374	0.924828	1	2.09566	2.43328	1.73493	2.09034	2.37536	1.76779
C15orf38	NA	1.03796	0.783826	1	28.9825	26.4798	31.0442	27.5747	29.3498	24.7163
C15orf38-AP3S2	C15orf38-AP3S2 readthrough	1.00593	0.964557	1	38.6582	25.4778	28.0542	31.0882	28.6654	29.8887
C15orf39	chromosome 15 open reading frame 39	-1.10094	0.519813	1	24.9696	21.5655	18.8627	26.018	24.8004	19.5111
C15orf40	chromosome 15 open reading frame 40	-1.02713	0.856951	1	6.73287	9.01744	7.34576	7.02709	8.09233	7.88957
C15orf41	chromosome 15 open reading frame 41	-1.02686	0.88658	1	13.7333	17.7009	13.658	14.5879	16.8288	13.5858
C15orf43	chromosome 15 open reading frame 43	-1	1	1	0	0	0	0	0	0
C15orf48	chromosome 15 open reading frame 48	-1.70986	0.357458	1	0.178354	0.143134	0.33222	0.355802	0.161041	0.589263
C15orf52	chromosome 15 open reading frame 52	-1.06594	0.834312	1	18.4151	11.737	17.4969	21.7039	14.8963	13.4221
C15orf53	chromosome 15 open reading frame 53	-4.21877	0.322263	1	0	0	0	0	0.0402604	0
C15orf54	chromosome 15 open reading frame 54	-2.1901	0.57433	1	0.0445885	0	0.0369134	0.0889505	0.0402604	0.0654736
C15orf56	chromosome 15 open reading frame 56	-1	1	1	0	0	0	0	0	0
C15orf57	chromosome 15 open reading frame 57	-1.06017	0.729743	1	10.0324	10.0194	6.86589	10.5406	8.21311	8.93715
C15orf59	chromosome 15 open reading frame 59	1.14769	0.529149	1	4.01297	5.29596	4.688	4.09172	4.99228	2.8481
C15orf61	chromosome 15 open reading frame 61	-1.20033	0.424373	1	3.25496	2.9581	3.0269	3.86935	4.2676	2.74989
C15orf62	chromosome 15 open reading frame 62	-1.64094	0.220751	1	0.267531	0.190845	0.147654	0.355802	0.322083	0.294631
C15orf65	chromosome 15 open reading frame 65	-1.0712	0.833948	1	0.579651	0.811092	0.258394	0.622653	0.644166	0.425579
[truncated: 23,344 more rows]

## Sheet: Day 3
Gene_ID	NAME	Foldchange	PValue	FDR	PCOS 1	PCOS 2	PCOS 3	CTL 1	CTL 2	CTL 3
A1BG	alpha-1-B glycoprotein	1.21638	0.485729	1	3.77542	2.72804	3.16931	1.69241	3.43248	2.94216
A1BG-AS1	A1BG antisense RNA 1	1.16373	0.643862	1	3.59125	2.96641	2.69093	2.03089	2.15669	3.8783
A1CF	APOBEC1 complementation factor	3.72152	0.0673654	0.756085	0.0306945	0.1854	0.0298992	0.0282068	0.030376	0
A2M	alpha-2-macroglobulin	1.22243	0.81065	1	478.189	1.45672	93.2855	14.5265	231.769	213.507
A2M-AS1	A2M antisense RNA 1 (head to head)	-1.27376	0.566279	1	0.736668	0.847545	0.35879	0.535929	1.30617	0.702106
A2ML1	alpha-2-macroglobulin-like 1	1.63007	0.447081	1	0.0920834	0.132429	0.179395	0.0564136	0.0607519	0.133735
A2MP1	alpha-2-macroglobulin pseudogene 1	-1	1	1	0	0	0	0	0	0
A3GALT2	alpha 1,3-galactosyltransferase 2	3.12294	0.456239	1	0	0.0264858	0	0	0	0
A4GALT	alpha 1,4-galactosyltransferase	1.01417	0.927111	1	37.0482	41.874	26.7299	37.4304	36.4208	32.4641
A4GNT	alpha-1,4-N-acetylglucosaminyltransferase	-3.49928	0.138534	0.954076	0.0306945	0.0264858	0.0597984	0.0564136	0.0607519	0.334336
AA06	NA	-1	1	1	0	0	0	0	0	0
AAAS	achalasia, adrenocortical insufficiency, alacrimia	1.06674	0.642578	1	25.9061	21.2151	21.0789	19.0678	24.6653	21.1635
AACS	acetoacetyl-CoA synthetase	2.14774	3.48e-05	0.00817673	214.155	87.6149	79.3824	49.9825	58.7167	69.1407
AACSP1	acetoacetyl-CoA synthetase pseudogene 1	-1	1	1	0	0	0	0	0	0
AADAC	arylacetamide deacetylase	2.70248	0.093664	0.85625	68.8784	6.80684	18.089	16.3599	9.72031	8.0575
AADACL2	arylacetamide deacetylase-like 2	-2.98298	0.426291	1	0.153472	0	0.0298992	0.394895	0.0607519	0.100301
AADACL2-AS1	AADACL2 antisense RNA 1	-3.26224	0.266868	1	0	0	0	0	0.030376	0
AADACL3	arylacetamide deacetylase-like 3	-1.03541	0.97038	1	0.0306945	0.0264858	0	0.0282068	0	0.0334336
AADACL4	arylacetamide deacetylase-like 4	-1.55359	0.289976	1	0.491112	0.1854	0.239194	0.394895	0.668271	0.36777
AADACP1	arylacetamide deacetylase pseudogene 1	-1.03034	0.973241	1	0.061389	0	0	0.0282068	0	0.0334336
AADAT	aminoadipate aminotransferase	1.03444	0.867711	1	4.51209	4.55555	7.65419	5.13364	5.71068	5.58342
AAED1	AhpC/TSA antioxidant enzyme domain containing 1	-1.15149	0.451371	1	12.5233	7.54845	9.50794	8.60308	11.148	14.6439
AAGAB	alpha- and gamma-adaptin binding protein	-1.08018	0.491722	1	35.268	34.1667	39.5865	37.6279	42.6782	39.4517
AAK1	AP2 associated kinase 1	1.11909	0.341631	1	78.7927	79.987	78.2163	67.6117	70.1988	77.6998
AAMDC	adipogenesis associated, Mth938 domain containing	1.14558	0.462549	1	12.1243	7.15116	7.17581	8.54666	7.22948	7.48913
AAMP	angio-associated, migratory cell protein	1.29729	0.0724872	0.779529	89.5665	64.6253	79.8607	52.8031	69.7432	60.1805
AANAT	aralkylamine N-acetyltransferase	-5.68183	0.17708	1	0	0	0	0	0.030376	0.0334336
AAR2	AAR2 splicing factor homolog	1.18213	0.207448	1	46.8398	40.2584	40.2443	37.1202	36.3904	35.8074
AARD	alanine and arginine rich domain containing protein	-1.81011	0.115344	0.906765	0.61389	0.370801	0.568085	0.423102	1.03278	1.40421
AARS	alanyl-tRNA synthetase	-1.11607	0.476445	1	124.159	93.177	150.991	116.551	153.49	146.406
AARS2	alanyl-tRNA synthetase 2, mitochondrial	1.35712	0.0328694	0.560777	18.4474	16.3152	15.3682	11.9597	14.0337	11.5346
AARSD1	alanyl-tRNA synthetase domain containing 1	1.28314	0.0650488	0.74176	17.5265	12.7397	15.0393	11.2827	13.3958	11.0665
AASDH	aminoadipate-semialdehyde dehydrogenase	-1.13983	0.363953	1	15.8997	15.6001	16.0858	16.6138	19.8963	18.6894
AASDHPPT	aminoadipate-semialdehyde dehydrogenase-phosphopantetheinyl transferase	-1.10595	0.360405	1	36.4344	32.9218	39.6463	38.4459	47.7814	36.2755
AASS	aminoadipate-semialdehyde synthase	1.24248	0.310636	1	94.7846	103.453	124.5	88.654	98.3877	77.566
AATF	apoptosis antagonizing transcription factor	-1.1042	0.635557	1	22.6832	30.4586	44.3106	38.0792	36.603	35.0719
AATK	apoptosis-associated tyrosine kinase	-1.4367	0.59198	1	0.0306945	0.0264858	0.0896976	0.0564136	0	0.167168
AATK-AS1	AATK antisense RNA 1	-1	1	1	0	0	0	0	0	0
ABAT	4-aminobutyrate aminotransferase	-1.03202	0.906776	1	22.5911	30.7235	38.3009	31.8737	38.942	25.8108
ABCA1	ATP-binding cassette, sub-family A (ABC1), member 1	-1.12849	0.659973	1	64.6733	71.9354	62.4594	81.4895	72.2948	75.1254
ABCA10	ATP-binding cassette, sub-family A (ABC1), member 10	-1.30611	0.434746	1	0.61389	0.662144	0.538185	0.592343	0.668271	1.17018
ABCA11P	ATP-binding cassette, sub-family A (ABC1), member 11, pseudogene	-1.48945	0.136709	0.952553	1.50403	2.01292	1.22587	1.57958	3.61474	2.07288
ABCA12	ATP-binding cassette, sub-family A (ABC1), member 12	1.39934	0.64739	1	0	0.0794573	0.0896976	0.0282068	0.0607519	0.0334336
ABCA13	ATP-binding cassette, sub-family A (ABC1), member 13	2.59527	0.0143343	0.377825	0.399028	0.344315	0.35879	0.253861	0.0911279	0.0668673
ABCA17P	ATP-binding cassette, sub-family A (ABC1), member 17, pseudogene	1.13915	0.826708	1	0.061389	0.0794573	0.0298992	0.0564136	0	0.100301
ABCA2	ATP-binding cassette, sub-family A (ABC1), member 2	-1.01363	0.926012	1	89.6893	66.2144	66.436	87.3847	73.3276	67.3353
ABCA3	ATP-binding cassette, sub-family A (ABC1), member 3	1.94725	0.090202	0.846976	7.70431	2.09238	3.31881	1.2411	1.76181	3.71113
ABCA4	ATP-binding cassette, sub-family A (ABC1), member 4	-1.45424	0.266968	1	0.460417	0.264858	0.418589	0.479516	0.668271	0.534938
ABCA5	ATP-binding cassette, sub-family A (ABC1), member 5	1.05865	0.809597	1	16.7899	12.7397	12.1989	7.89791	19.4102	12.7382
ABCA6	ATP-binding cassette, sub-family A (ABC1), member 6	-1.08423	0.771257	1	81.8008	57.8449	70.7415	50.9697	88.151	91.909
ABCA7	ATP-binding cassette, sub-family A (ABC1), member 7	2.00546	0.0178455	0.423859	7.36668	22.1686	8.73056	7.67225	6.50046	5.61685
ABCA8	ATP-binding cassette, sub-family A (ABC1), member 8	-1.43798	0.297961	1	90.3952	154.677	105.544	105.155	197.626	215.613
ABCA9	ATP-binding cassette, sub-family A (ABC1), member 9	-1.46374	0.188262	1	33.856	44.2577	31.0952	57.288	47.3561	58.7095
ABCB1	ATP-binding cassette, sub-family B (MDR/TAP), member 1	1.4895	0.595031	1	0.153472	0.158915	0	0.0282068	0.182256	0
ABCB10	ATP-binding cassette, sub-family B (MDR/TAP), member 10	1.13866	0.29911	1	24.8318	16.6596	22.9327	17.1215	19.6229	20.4614
ABCB11	ATP-binding cassette, sub-family B (MDR/TAP), member 11	3.02667	0.0465495	0.654368	1.78028	0.715116	0.627883	0.366688	0.455639	0.200602
ABCB4	ATP-binding cassette, sub-family B (MDR/TAP), member 4	5.29419	0.00159203	0.107305	0.153472	0.264858	0.269093	0.0564136	0	0.0668673
ABCB5	ATP-binding cassette, sub-family B (MDR/TAP), member 5	-1.10155	0.733224	1	0.491112	0.556201	0.418589	0.423102	0.698647	0.534938
ABCB6	ATP-binding cassette, sub-family B (MDR/TAP), member 6 (Langereis blood group)	1.14657	0.365255	1	49.0498	30.5116	44.5498	32.8891	48.48	28.0842
ABCB7	ATP-binding cassette, sub-family B (MDR/TAP), member 7	1.19649	0.283382	1	15.6849	10.8062	15.0094	11.6494	12.1504	11.2671
ABCB8	ATP-binding cassette, sub-family B (MDR/TAP), member 8	1.20379	0.313548	1	23.0516	20.9238	17.7601	17.5728	17.6181	16.9174
ABCB9	ATP-binding cassette, sub-family B (MDR/TAP), member 9	1.72988	0.0868399	0.835529	4.78834	3.31072	3.7673	1.2411	3.34136	2.37379
ABCC1	ATP-binding cassette, sub-family C (CFTR/MRP), member 1	-1.19898	0.396663	1	154.608	145.99	152.426	272.309	158.046	120.896
ABCC10	ATP-binding cassette, sub-family C (CFTR/MRP), member 10	1.0785	0.653235	1	22.2535	25.8501	19.5242	21.3808	21.9922	20.6285
ABCC11	ATP-binding cassette, sub-family C (CFTR/MRP), member 11	2.11115	0.311671	1	0.153472	0	0.0597984	0.0564136	0	0.0334336
ABCC12	ATP-binding cassette, sub-family C (CFTR/MRP), member 12	3.1147	0.737804	1	0	0.0264858	0	0	0	0
ABCC13	ATP-binding cassette, sub-family C (CFTR/MRP), member 13, pseudogene	-1.16705	0.684127	1	0.184167	0.291344	0.209294	0.253861	0.30376	0.267469
ABCC2	ATP-binding cassette, sub-family C (CFTR/MRP), member 2	1.07572	0.835439	1	19.0306	16.3152	31.9323	24.8784	21.0505	17.4524
ABCC3	ATP-binding cassette, sub-family C (CFTR/MRP), member 3	-1.67383	0.0693033	0.766394	37.6621	22.5659	25.6535	72.2094	24.3919	47.9438
ABCC4	ATP-binding cassette, sub-family C (CFTR/MRP), member 4	-1.24805	0.316569	1	23.0516	18.1692	21.1985	37.1202	19.0457	22.6011
ABCC5	ATP-binding cassette, sub-family C (CFTR/MRP), member 5	1.10237	0.452318	1	21.5782	31.7035	23.3812	20.873	23.3895	27.0144
ABCC5-AS1	ABCC5 antisense RNA 1	5.27172	0.20204	1	0	0.0529716	0	0	0	0
ABCC6	ATP-binding cassette, sub-family C (CFTR/MRP), member 6	-1.34439	0.414311	1	0.337639	0.105943	0.298992	0.564136	0.121504	0.300903
ABCC6P1	ATP-binding cassette, sub-family C, member 6 pseudogene 1 (functional)	-1	1	1	0	0	0	0	0	0
ABCC6P2	ATP-binding cassette, sub-family C, member 6 pseudogene 2	-5.32129	0.0964924	0.86252	0.0306945	0	0	0.0846204	0.030376	0.100301
ABCC8	ATP-binding cassette, sub-family C (CFTR/MRP), member 8	-1.01413	0.989772	1	0	0.0264858	0	0.0282068	0	0
ABCC9	ATP-binding cassette, sub-family C (CFTR/MRP), member 9	1.08629	0.711694	1	66.4536	110.764	129.553	96.9468	120.927	71.5814
ABCD1	ATP-binding cassette, sub-family D (ALD), member 1	1.99806	8.77e-06	0.00317506	49.5716	34.7229	35.9388	19.3781	22.0833	19.4249
ABCD2	ATP-binding cassette, sub-family D (ALD), member 2	1.6999	0.148892	0.976042	43.8624	27.042	47.1809	30.6326	29.0698	10.4647
ABCD3	ATP-binding cassette, sub-family D (ALD), member 3	-1.01728	0.894833	1	54.9431	42.0594	51.905	55.9341	53.0668	44.3999
ABCD4	ATP-binding cassette, sub-family D (ALD), member 4	-1.1692	0.333486	1	10.252	13.4813	12.7072	13.4264	15.5221	14.6105
ABCE1	ATP-binding cassette, sub-family E (OABP), member 1	1.09273	0.546179	1	114.368	88.9128	110.806	90.4874	106.68	94.1825
ABCF1	ATP-binding cassette, sub-family F (GCN20), member 1	1.13838	0.237234	1	84.594	72.4121	78.2761	69.0785	71.3228	69.3413
ABCF2	ATP-binding cassette, sub-family F (GCN20), member 2	1.16554	0.150708	0.977729	100.985	81.1524	96.6043	79.0637	84.354	79.0371
ABCF3	ATP-binding cassette, sub-family F (GCN20), member 3	1.15111	0.204638	1	44.4149	39.8876	42.8156	37.374	38.3648	36.4092
ABCG1	ATP-binding cassette, sub-family G (WHITE), member 1	2.1858	0.257277	1	0.0306945	0.1854	0.119597	0.0564136	0.030376	0.0668673
ABCG2	ATP-binding cassette, sub-family G (WHITE), member 2 (Junior blood group)	-1.13201	0.773133	1	0.552501	0.1854	0.179395	0.394895	0.273384	0.36777
ABCG4	ATP-binding cassette, sub-family G (WHITE), member 4	1.23441	0.676177	1	0.245556	0.370801	0.239194	0.451309	0.212632	0.0334336
ABCG5	ATP-binding cassette, sub-family G (WHITE), member 5	-1	1	1	0	0	0	0	0	0
ABCG8	ATP-binding cassette, sub-family G (WHITE), member 8	-1	1	1	0	0	0	0	0	0
ABHD1	abhydrolase domain containing 1	1.73978	0.293092	1	0.153472	0.370801	0.149496	0.197448	0.030376	0.167168
ABHD10	abhydrolase domain containing 10	1.01771	0.887018	1	27.4102	18.7254	24.1286	23.186	26.3056	20.3276
ABHD11	abhydrolase domain containing 11	1.16251	0.483783	1	4.48139	3.78747	3.10952	2.70785	3.12872	4.11234
ABHD12	abhydrolase domain containing 12	1.09697	0.608794	1	45.3357	44.1253	38.5102	45.7232	35.9044	36.9442
ABHD12B	abhydrolase domain containing 12B	-1.03788	0.936034	1	0.214861	0.211886	0.209294	0.282068	0.121504	0.267469
ABHD13	abhydrolase domain containing 13	-1.07422	0.607601	1	18.1404	16.3417	19.4046	19.4627	20.5645	18.7563
ABHD14A	abhydrolase domain containing 14A	1.23553	0.179438	1	24.9853	22.3275	20.8995	19.7166	21.5973	14.7777
ABHD14A-ACY1	ABHD14A-ACY1 readthrough (NMD candidate)	189.194	0.0118666	0.341744	0	2.35723	0	0	0	0
ABHD14B	abhydrolase domain containing 14B	1.04208	0.697899	1	77.9026	68.9954	79.9205	80.2484	78.7952	61.9191
ABHD15	abhydrolase domain containing 15	1.24477	0.150809	0.977729	49.9706	29.3198	40.7227	33.4815	34.4463	29.3213
ABHD16A	abhydrolase domain containing 16A	1.03366	0.834157	1	17.0047	19.0433	21.2583	17.9677	20.686	17.8536
ABHD16B	abhydrolase domain containing 16B	1.06374	0.822544	1	2.21	2.38372	1.31556	2.51041	1.33654	1.80542
ABHD17A	abhydrolase domain containing 17A	-1.08347	0.606789	1	42.0514	34.7493	35.4903	44.1154	43.3465	35.9412
ABHD17B	abhydrolase domain containing 17B	-1.12899	0.429712	1	14.8254	12.4483	12.2886	17.9677	13.1832	14.109
ABHD17C	abhydrolase domain containing 17C	-1.72536	0.0121811	0.34647	3.59125	3.65504	4.21579	9.13901	4.64752	6.28552
ABHD2	abhydrolase domain containing 2	1.0461	0.731468	1	97.4857	99.2422	99.8035	100.473	88.0295	99.7994
ABHD3	abhydrolase domain containing 3	1.22139	0.332165	1	5.73987	4.55555	4.42508	3.83613	4.07038	4.31294
ABHD4	abhydrolase domain containing 4	-1.00665	0.971895	1	167.592	159.312	148.27	184.67	156.983	144.467
ABHD5	abhydrolase domain containing 5	1.75948	0.0017189	0.11193	110.715	71.4321	97.3518	53.6776	57.1372	49.6824
ABHD6	abhydrolase domain containing 6	1.23311	0.259181	1	11.6332	12.3953	11.1823	9.5339	10.2975	9.26111
ABHD8	abhydrolase domain containing 8	1.15566	0.549872	1	8.04195	6.11821	8.49137	5.33109	7.68512	6.85389
ABI1	abl-interactor 1	-1.19936	0.149902	0.976964	48.1903	44.761	52.503	55.4828	58.899	62.8552
ABI2	abl-interactor 2	-1.26712	0.0532446	0.688467	28.9449	29.876	38.8391	42.8179	42.2833	40.7556
ABI3	ABI family, member 3	-3.14704	0.177329	1	0.0306945	0	0	0.0282068	0.0911279	0
ABI3BP	ABI family, member 3 (NESH) binding protein	-2.63753	0.0148258	0.383791	62.5247	121.543	114.932	215.077	451.053	146.673
ABL1	ABL proto-oncogene 1, non-receptor tyrosine kinase	1.21245	0.193147	1	241.811	398.876	281.919	202.638	314.422	264.895
ABL2	ABL proto-oncogene 2, non-receptor tyrosine kinase	-1.37131	0.0267769	0.512467	41.7752	51.1175	40.7526	56.0469	56.6815	74.3898
ABLIM1	actin binding LIM protein 1	-1.74865	0.0987923	0.868195	20.197	119.928	88.1727	89.6976	235.96	90.7723
ABLIM2	actin binding LIM protein family, member 2	-1.54941	0.314588	1	0.951529	1.16537	1.49496	0.70517	1.30617	3.71113
ABLIM3	actin binding LIM protein family, member 3	-1.08705	0.727084	1	88.3387	62.1621	52.503	71.8992	95.745	55.9345
ABO	ABO blood group (transferase A, alpha 1-3-N-acetylgalactosaminyltransferase; transferase B, alpha 1-3-galactosyltransferase)	-1	1	1	0	0	0	0	0	0
ABR	active BCR-related	1.00855	0.947662	1	80.2354	85.3637	91.3719	81.7433	91.7354	86.0247
ABRA	actin binding Rho activating protein	-1.99439	0.52438	1	0.0306945	0.0264858	0	0	0	0.133735
ABRACL	ABRA C-terminal like	-1.0936	0.622902	1	3.99028	3.33721	5.56125	5.41571	4.10075	4.74758
ABT1	activator of basal transcription 1	1.04029	0.7889	1	13.9967	11.7332	14.0227	12.1289	14.2767	12.3704
ABTB1	ankyrin repeat and BTB (POZ) domain containing 1	-1.06851	0.781048	1	8.41029	11.0446	8.88006	9.75956	10.8746	10.331
ABTB2	ankyrin repeat and BTB (POZ) domain containing 2	1.02227	0.901472	1	21.302	36.1001	19.3747	30.548	22.2048	24.3731
AC093375.1	NA	4.30517	0.223569	1	0.0920834	0.0794573	0	0	0.030376	0
ACAA1	acetyl-CoA acyltransferase 1	1.11506	0.48987	1	50.5538	33.5045	43.2641	41.3794	37.7573	36.2086
ACAA2	acetyl-CoA acyltransferase 2	1.6119	0.0573305	0.707204	108.106	75.2726	101.269	52.098	62.939	63.6242
ACACA	acetyl-CoA carboxylase alpha	1.41019	0.0644687	0.740631	257.404	163.02	160.529	121.966	135.112	158.91
ACACB	acetyl-CoA carboxylase beta	3.85237	1.34e-05	0.0040643	1388.37	903.138	956.625	131.867	336.14	385.155
ACAD10	acyl-CoA dehydrogenase family, member 10	1.45776	0.0370172	0.594881	25.7527	23.4664	20.1222	12.6366	16.9498	18.7897
ACAD11	acyl-CoA dehydrogenase family, member 11	1.17727	0.455294	1	24.5863	16.9774	20.1521	14.9778	19.957	18.121
ACAD8	acyl-CoA dehydrogenase family, member 8	1.30599	0.164603	1	17.281	16.2093	16.5044	11.2545	14.6108	13.0725
ACAD9	acyl-CoA dehydrogenase family, member 9	1.10893	0.442415	1	30.5717	21.427	27.4475	21.55	23.8451	27.0812
ACADL	acyl-CoA dehydrogenase, long chain	1.63617	0.0676728	0.757523	2.11792	2.51615	2.57133	1.91806	1.18466	1.37078
ACADM	acyl-CoA dehydrogenase, C-4 to C-12 straight chain	1.44365	0.14929	0.976881	37.3859	16.9244	37.4637	17.4036	23.1769	23.3701
ACADS	acyl-CoA dehydrogenase, C-2 to C-3 short chain	1.69951	0.08108	0.810608	22.6525	14.5937	14.3815	9.87238	11.3606	9.46172
ACADSB	acyl-CoA dehydrogenase, short/branched chain	1.10205	0.555351	1	45.4585	34.5375	45.8355	31.5916	36.0259	48.0107
ACADVL	acyl-CoA dehydrogenase, very long chain	1.56938	0.0253454	0.503698	351.421	229.844	234.768	167.802	185.081	172.618
ACAN	aggrecan	-15.0618	0.0010884	0.0843528	94.2628	4.63501	14.3516	1351.28	60.0836	248.913
ACAP1	ArfGAP with coiled-coil, ankyrin repeat and PH domains 1	-1.07327	0.817779	1	0.982223	0.715116	0.478387	0.676963	0.759399	0.936142
ACAP2	ArfGAP with coiled-coil, ankyrin repeat and PH domains 2	-1.13978	0.307111	1	77.0738	77.259	81.0567	92.9696	93.6491	86.3256
ACAP3	ArfGAP with coiled-coil, ankyrin repeat and PH domains 3	1.11851	0.577853	1	24.1873	26.5123	18.6272	20.8166	21.5669	20.8292
ACAT1	acetyl-CoA acetyltransferase 1	1.33018	0.126762	0.929002	63.8445	49.29	56.061	39.8844	41.0075	47.9438
ACAT2	acetyl-CoA acetyltransferase 2	1.6262	0.0480974	0.662103	60.3147	28.8165	30.4972	26.9375	25.5462	21.431
ACBD3	acyl-CoA binding domain containing 3	-1.05335	0.714292	1	78.1788	64.0956	71.2498	67.8656	79.585	80.7088
ACBD4	acyl-CoA binding domain containing 4	-1.22523	0.432197	1	4.72695	5.87984	4.39518	5.83881	5.58918	7.3554
ACBD5	acyl-CoA binding domain containing 5	-1.0336	0.788053	1	27.7478	26.7506	30.9756	28.9402	28.8572	31.996
ACBD6	acyl-CoA binding domain containing 6	1.05639	0.657084	1	24.9546	17.7455	25.0854	21.9731	24.1185	18.8231
ACBD7	acyl-CoA binding domain containing 7	-1.69313	0.0593583	0.71733	1.90306	2.19832	2.27234	4.28743	3.40211	3.30993
ACCS	1-aminocyclopropane-1-carboxylate synthase homolog (Arabidopsis)(non-functional)	1.14704	0.633829	1	3.40709	6.67442	7.86349	6.34653	5.4373	4.24607
ACCSL	1-aminocyclopropane-1-carboxylate synthase homolog (Arabidopsis)(non-functional)-like	-5.72702	0.393919	1	0	0	0	0	0.030376	0.0334336
ACD	adrenocortical dysplasia homolog (mouse)	-1.14351	0.516345	1	4.75764	5.64147	5.62105	6.91067	7.25985	4.51354
ACE	angiotensin I converting enzyme	-1.35817	0.320943	1	7.39737	17.4276	16.2054	16.7266	24.0578	16.6499
ACE2	angiotensin I converting enzyme 2	1.65088	0.365276	1	7.64293	6.40956	17.8797	3.38482	12.6668	3.64427
ACER1	alkaline ceramidase 1	5.46346	0.340495	1	0.0306945	0	0.0298992	0	0	0
ACER2	alkaline ceramidase 2	1.77987	0.1174	0.907925	6.47654	4.18475	4.18589	2.0873	3.67549	2.67469
ACER3	alkaline ceramidase 3	1.83338	0.00692743	0.257972	61.9108	33.1602	37.1348	24.0322	22.5693	25.9779
ACHE	acetylcholinesterase (Yt blood group)	6.11078	0.000147235	0.0208457	1.01292	0.927002	0.687681	0.112827	0.212632	0.100301
ACIN1	apoptotic chromatin condensation inducer 1	1.12766	0.319355	1	125.141	132.641	126.713	116.015	115.246	115.948
ACKR1	atypical chemokine receptor 1 (Duffy blood group)	3.20776	0.262492	1	0	0	0.0298992	0	0	0
ACKR2	atypical chemokine receptor 2	-1.92057	0.00453328	0.207177	2.70111	2.99289	2.45173	6.03626	5.10316	4.81444
ACKR3	atypical chemokine receptor 3	1.47267	0.161382	0.999476	46.318	106.076	110.627	55.7931	87.4828	40.7222
ACKR4	atypical chemokine receptor 4	-1.14252	0.820949	1	2.63973	0.768088	1.10627	0.253861	0.273384	4.61384
ACLY	ATP citrate lyase	1.67747	0.0195765	0.444461	917.458	927.029	799.056	473.423	586.681	544.935
ACMSD	aminocarboxymuconate semialdehyde decarboxylase	-1	1	1	0	0	0	0	0	0
ACN9	NA	1.08876	0.682745	1	6.90626	7.17765	8.82026	7.13632	7.71549	6.55299
ACO1	aconitase 1, soluble	1.55921	0.0175101	0.418245	353.293	236.544	232.586	145.209	201.301	187.095
ACO2	aconitase 2, mitochondrial	2.06446	0.00137701	0.097198	241.289	156.981	175.09	81.8279	100.423	98.462
ACOT1	acyl-CoA thioesterase 1	-1.06008	0.907121	1	8.84001	13.2959	23.2018	30.6044	10.3886	7.89034
ACOT11	acyl-CoA thioesterase 11	1.0203	0.948797	1	0.982223	0.397287	0.418589	0.987238	0.486015	0.267469
ACOT12	acyl-CoA thioesterase 12	1.39016	0.727378	1	0.061389	0	0.0298992	0.0282068	0.030376	0
ACOT13	acyl-CoA thioesterase 13	1.01893	0.922305	1	30.94	20.5	18.4478	22.7065	22.9339	23.671
ACOT2	acyl-CoA thioesterase 2	1.84033	0.0490712	0.666815	52.5796	39.9406	61.4428	33.961	30.9227	19.8261
ACOT4	acyl-CoA thioesterase 4	1.67352	0.114112	0.905278	1.25847	0.900516	1.22587	0.479516	1.06316	0.501504
ACOT6	acyl-CoA thioesterase 6	3.73521	0.0806293	0.809317	0.122778	0.0264858	0.119597	0	0.030376	0.0334336
ACOT7	acyl-CoA thioesterase 7	-1.21747	0.372745	1	17.8335	6.1447	10.5245	13.7367	12.1504	16.115
ACOT8	acyl-CoA thioesterase 8	1.05895	0.723358	1	8.3182	8.13113	7.14591	7.41839	8.20151	7.0545
ACOT9	acyl-CoA thioesterase 9	1.07321	0.547879	1	33.8253	24.3404	28.5238	23.863	27.551	30.3577
ACOX1	acyl-CoA oxidase 1, palmitoyl	1.76751	0.00122948	0.092233	183.645	153.459	154.25	81.8844	85.3261	114.711
ACOX2	acyl-CoA oxidase 2, branched chain	1.12864	0.46022	1	20.1049	15.3882	18.7468	15.1471	18.3775	15.1789
ACOX3	acyl-CoA oxidase 3, pristanoyl	1.01504	0.919583	1	13.3214	11.6008	12.2587	10.775	11.8162	14.6105
ACOXL	acyl-CoA oxidase-like	-1.8842	0.255687	1	0.061389	0.0794573	0.0896976	0.197448	0.121504	0.133735
ACP1	acid phosphatase 1, soluble	-1.02149	0.838767	1	43.3099	38.9871	43.4435	40.3357	46.3233	43.8315
ACP2	acid phosphatase 2, lysosomal	1.27827	0.108087	0.889717	32.7203	30.2997	35.4305	24.963	28.4319	24.8746
ACP5	acid phosphatase 5, tartrate resistant	-1.57446	0.467917	1	0.061389	0.238372	0.119597	0.169241	0.030376	0.501504
ACP6	acid phosphatase 6, lysophosphatidic	-1.39457	0.211408	1	1.6882	1.43023	0.807278	2.11551	1.6403	1.80542
ACPP	acid phosphatase, prostate	1.49635	0.429879	1	0.153472	0.291344	0.0896976	0.141034	0.0911279	0.133735
ACPT	acid phosphatase, testicular	-7.7567	0.127409	0.930209	0	0	0	0.0564136	0	0.0334336
ACR	acrosin	1.5524	0.609156	1	0.061389	0	0.0896976	0	0.0911279	0
ACRBP	acrosin binding protein	-1.05694	0.884704	1	0.399028	0.979974	0.597984	0.676963	0.850527	0.635239
ACRC	acidic repeat containing	1.0087	0.974574	1	1.105	1.37726	1.85375	1.07186	1.88331	1.43765
ACRV1	acrosomal vesicle protein 1	1.65029	0.605154	1	0.061389	0	0	0	0.030376	0
ACSBG1	acyl-CoA synthetase bubblegum family member 1	1.29404	0.331386	1	1.01292	1.37726	1.67435	1.38213	0.972031	0.835841
ACSBG2	acyl-CoA synthetase bubblegum family member 2	2.05308	0.283373	1	0.0306945	0.132429	0.0298992	0	0	0.100301
ACSF2	acyl-CoA synthetase family member 2	2.71364	0.000409499	0.0427075	53.4084	34.5375	36.5667	17.0651	14.0641	15.1789
ACSF3	acyl-CoA synthetase family member 3	1.0719	0.71093	1	15.5314	10.7267	11.5411	10.9724	12.6668	12.0361
ACSL1	acyl-CoA synthetase long-chain family member 1	2.32838	0.00222092	0.134331	1190.3	766.657	903.105	222.354	592.179	429.722
ACSL3	acyl-CoA synthetase long-chain family member 3	1.07211	0.665829	1	111.39	84.9664	89.1594	85.8897	89.2749	94.5837
ACSL4	acyl-CoA synthetase long-chain family member 4	1.40966	0.192377	1	170.6	173.429	145.639	121.571	114.852	117.118
ACSL5	acyl-CoA synthetase long-chain family member 5	3.5404	0.000643873	0.0586967	234.997	61.9237	82.2826	55.2007	29.1002	22.1331
ACSL6	acyl-CoA synthetase long-chain family member 6	1.59256	0.256688	1	0.460417	0.291344	0.35879	0.225654	0.30376	0.167168
ACSM1	acyl-CoA synthetase medium-chain family member 1	-1	1	1	0	0	0	0	0	0
ACSM2A	acyl-CoA synthetase medium-chain family member 2A	-2.27645	0.336234	1	0	0.0794573	0	0.0846204	0.030376	0.100301
ACSM2B	acyl-CoA synthetase medium-chain family member 2B	-1	1	1	0	0	0	0	0	0
ACSM3	acyl-CoA synthetase medium-chain family member 3	-1.03602	0.923732	1	0.982223	0.900516	1.49496	0.70517	2.15669	0.702106
ACSM4	acyl-CoA synthetase medium-chain family member 4	5.37281	0.168535	1	0	0.0264858	0.0298992	0	0	0
ACSM5	acyl-CoA synthetase medium-chain family member 5	1.86185	0.336895	1	2.11792	0.158915	0.209294	0.141034	1.00241	0.167168
ACSS1	acyl-CoA synthetase short-chain family member 1	-1.95244	0.024745	0.500888	4.08237	3.07235	4.27558	8.12356	4.10075	10.331
ACSS2	acyl-CoA synthetase short-chain family member 2	2.31597	0.00164311	0.109009	149.421	92.197	91.7008	47.5567	53.0668	44.7008
ACSS3	acyl-CoA synthetase short-chain family member 3	-2.06744	0.0080193	0.281097	7.61223	6.99225	9.38835	26.9375	13.9729	9.36142
ACTA1	actin, alpha 1, skeletal muscle	1.25528	0.772469	1	0.0306945	0.0529716	0.0298992	0.0282068	0.0607519	0
ACTA2	actin, alpha 2, smooth muscle, aorta	-1.91347	0.100907	0.874015	107.952	77.7093	54.9547	174.233	123.569	167.603
ACTB	actin, beta	-1.57123	0.0187222	0.434979	2096.53	1130.6	1429.9	2858.79	1687.78	2809.16
ACTBL2	actin, beta-like 2	-3.30248	0.239833	1	0	0	0	0	0	0.0334336
ACTC1	actin, alpha, cardiac muscle 1	-9.16149	0.0052719	0.223795	0.184167	0.344315	0.867077	10.7468	0.364512	1.93915
ACTG1	actin gamma 1	-1.74193	0.00685073	0.256703	1425.91	697.159	930.911	2183.29	1310.3	1846.94
ACTG1P4	actin gamma 1 pseudogene 4	-1.27179	0.635332	1	0.061389	0.105943	0.0896976	0.0282068	0.121504	0.200602
ACTG2	actin, gamma 2, smooth muscle, enteric	-1.11882	0.916823	1	2.54764	2.35723	0.0298992	0.0564136	2.58196	3.00903
ACTL10	actin-like 10	-1.55516	0.195687	1	0.736668	0.794573	1.10627	2.22834	1.09353	0.835841
ACTL6A	actin-like 6A	-1.08001	0.527271	1	24.8318	20.1822	25.5339	27.7555	24.3919	25.0418
ACTL6B	actin-like 6B	-1	1	1	0	0	0	0	0	0
ACTL7A	actin-like 7A	-1	1	1	0	0	0	0	0	0
ACTL7B	actin-like 7B	-1	1	1	0	0	0	0	0	0
ACTL8	actin-like 8	-1.02999	0.979313	1	0	0.0264858	0	0	0.030376	0
ACTL9	actin-like 9	-1	1	1	0	0	0	0	0	0
ACTN1	actinin, alpha 1	-1.01841	0.907995	1	320.051	313.327	262.007	291.687	257.193	378.067
ACTN1-AS1	ACTN1 antisense RNA 1	-1.67957	0.702657	1	0	0	0.0298992	0.0282068	0.030376	0
ACTN2	actinin, alpha 2	3.65339	0.143416	0.965211	0.061389	0.0529716	0.0298992	0	0.030376	0
ACTN3	actinin, alpha 3 (gene/pseudogene)	1.68676	0.490915	1	0.0920834	0.317829	0	0.0564136	0.030376	0.167168
ACTN4	actinin, alpha 4	-1.29421	0.168802	1	406.456	203.411	236.204	474.213	248.05	376.764
ACTR10	actin-related protein 10 homolog (S. cerevisiae)	-1.04367	0.684705	1	72.7152	54.7991	64.2534	66.1732	70.8367	65.6971
ACTR1A	ARP1 actin-related protein 1 homolog A, centractin alpha (yeast)	1.11369	0.476985	1	149.298	113.545	128.895	111.36	114.791	130.057
ACTR1B	ARP1 actin-related protein 1 homolog B, centractin beta (yeast)	1.06309	0.709	1	33.3342	30.0614	31.5436	29.73	30.3456	30.6252
ACTR2	ARP2 actin-related protein 2 homolog (yeast)	1.03206	0.807483	1	374.994	288.695	365.577	311.77	335.776	362.655
ACTR3	ARP3 actin-related protein 3 homolog (yeast)	-1.1106	0.425068	1	171.429	121.119	144.144	169.495	140.975	179.739
ACTR3B	ARP3 actin-related protein 3 homolog B (yeast)	-1.08603	0.668681	1	4.4507	3.01938	4.81377	4.11819	4.89053	4.48011
ACTR3BP2	ACTR3B pseudogene 2	-1	1	1	0	0	0	0	0	0
ACTR3BP5	ACTR3B pseudogene 5	-1	1	1	0	0	0	0	0	0
ACTR3C	ARP3 actin-related protein 3 homolog C (yeast)	1.06962	0.919536	1	0	0.105943	0.239194	0.0564136	0.273384	0
ACTR5	ARP5 actin-related protein 5 homolog (yeast)	1.17785	0.398036	1	4.23584	3.23126	3.857	2.62323	3.58436	3.54396
ACTR6	ARP6 actin-related protein 6 homolog (yeast)	-1.02334	0.878246	1	13.0452	11.23	15.2785	11.3673	15.7651	13.9753
ACTR8	ARP8 actin-related protein 8 homolog (yeast)	-1.01433	0.907693	1	30.0499	23.228	31.3643	28.1504	28.6142	30.1906
ACTRT1	actin-related protein T1	-1	1	1	0	0	0	0	0	0
ACTRT2	actin-related protein T2	-1	1	1	0	0	0	0	0	0
ACTRT3	actin-related protein T3	-1.04499	0.824296	1	3.62195	3.62855	4.24569	4.45668	4.37414	3.3768
ACVR1	activin A receptor, type I	-1.13688	0.410104	1	61.5424	70.3462	82.163	83.0408	85.2957	79.6389
ACVR1B	activin A receptor, type IB	-1.03051	0.83497	1	39.1048	30.1143	36.0584	32.9738	39.9748	37.011
ACVR1C	activin A receptor, type IC	3.68431	0.0109378	0.328431	17.68	4.2907	4.03639	0.987238	3.43248	2.60782
ACVR2A	activin A receptor, type IIA	-1.72532	0.0168676	0.409382	13.7511	13.1105	14.2619	17.2626	17.4662	37.3454
ACVR2B	activin A receptor, type IIB	-1.02987	0.897557	1	1.90306	1.56266	2.09294	2.03089	1.76181	2.00602
ACVR2B-AS1	ACVR2B antisense RNA 1	1.11603	0.783652	1	0.153472	0.291344	0.508286	0.141034	0.273384	0.468071
ACVRL1	activin A receptor type II-like 1	-1.03449	0.869637	1	58.1967	42.4832	48.0779	27.9247	57.3194	70.7121
ACY1	aminoacylase 1	1.96475	0.0110824	0.329348	35.8512	10.1441	14.7104	9.08259	12.1504	9.59545
ACY3	aminoacylase 3	3.21001	0.316927	1	0.0306945	0	0	0	0	0
ACYP1	acylphosphatase 1, erythrocyte (common) type	-1.1088	0.725643	1	1.74959	1.98643	1.91355	2.73606	1.73143	1.90572
ACYP2	acylphosphatase 2, muscle type	-1.09753	0.621179	1	9.14696	7.36305	7.62429	9.73135	7.50286	9.59545
ADA	adenosine deaminase	-1.01614	0.923525	1	19.3375	25.6117	25.4741	24.004	23.7844	25.3093
ADAD1	adenosine deaminase domain containing 1 (testis-specific)	-1	1	1	0	0	0	0	0	0
ADAD2	adenosine deaminase domain containing 2	-1	1	1	0	0	0	0	0	0
ADAL	adenosine deaminase-like	1.33049	0.136046	0.951119	13.1986	9.90568	11.5411	7.36198	8.38377	10.6319
ADAM10	ADAM metallopeptidase domain 10	-1.33946	0.0745996	0.790046	172.135	183.255	167.525	263.508	196.472	252.658
ADAM11	ADAM metallopeptidase domain 11	1.03558	0.928688	1	0.460417	0.50323	0.328891	0.394895	0.577143	0.300903
ADAM12	ADAM metallopeptidase domain 12	1.42307	0.229786	1	404.246	473.062	473.783	432.692	273.414	260.782
ADAM15	ADAM metallopeptidase domain 15	1.13843	0.551587	1	100.77	67.936	73.4922	83.2101	74.2085	57.6061
ADAM17	ADAM metallopeptidase domain 17	-1.06334	0.658222	1	62.9237	50.8792	68.7681	74.5506	65.3387	56.8037
ADAM18	ADAM metallopeptidase domain 18	-1	1	1	0	0	0	0	0	0
ADAM19	ADAM metallopeptidase domain 19	-1.18735	0.445452	1	33.1193	22.1686	36.0584	33.1994	36.5423	39.8863
ADAM1A	ADAM metallopeptidase domain 1A (pseudogene)	1.30345	0.27475	1	1.50403	1.64212	1.46506	1.46675	1.15429	0.969575
ADAM2	ADAM metallopeptidase domain 2	-1	1	1	0	0	0	0	0	0
ADAM20	ADAM metallopeptidase domain 20	1.39418	0.663398	1	0.0920834	0.0264858	0.0597984	0.0282068	0.030376	0.0668673
ADAM20P1	ADAM metallopeptidase domain 20 pseudogene 1	1.0467	0.924224	1	0.153472	0.132429	0.0896976	0.112827	0.182256	0.0668673
ADAM21	ADAM metallopeptidase domain 21	-1.57257	0.188496	1	0.306945	0.344315	0.239194	0.451309	0.455639	0.534938
ADAM21P1	ADAM metallopeptidase domain 21 pseudogene 1	-2.77326	0.228196	1	0.0306945	0.0794573	0	0.0282068	0.121504	0.200602
ADAM22	ADAM metallopeptidase domain 22	1.12343	0.700058	1	2.94667	5.37661	2.48163	3.55406	3.34136	3.00903
ADAM23	ADAM metallopeptidase domain 23	-1.75263	0.107285	0.888318	13.5363	7.49547	4.96327	21.3243	16.1904	8.35841
ADAM28	ADAM metallopeptidase domain 28	-1.61292	0.635799	1	0.0306945	0.0529716	0	0.112827	0	0.0334336
ADAM29	ADAM metallopeptidase domain 29	-1	1	1	0	0	0	0	0	0
ADAM30	ADAM metallopeptidase domain 30	-1	1	1	0	0	0	0	0	0
ADAM32	ADAM metallopeptidase domain 32	1.24082	0.29707	1	4.42001	3.46964	3.94669	3.24378	3.00722	3.41023
ADAM33	ADAM metallopeptidase domain 33	-1.35522	0.216931	1	49.8171	51.3824	51.8452	53.8186	53.8566	103.243
ADAM3A	ADAM metallopeptidase domain 3A (pseudogene)	3.22913	0.315728	1	0	0	0.0298992	0	0	0
ADAM5	ADAM metallopeptidase domain 5 (pseudogene)	-1	1	1	0	0	0	0	0	0
ADAM6	ADAM metallopeptidase domain 6 (pseudogene)	-1	1	1	0	0	0	0	0	0
ADAM7	ADAM metallopeptidase domain 7	-1	1	1	0	0	0	0	0	0
ADAM8	ADAM metallopeptidase domain 8	-1.68714	0.146859	0.973284	0.122778	0.344315	0.209294	0.366688	0.364512	0.468071
ADAM9	ADAM metallopeptidase domain 9	-1.25962	0.135362	0.951119	279.289	214.138	234.2	339.384	315.576	273.387
ADAMDEC1	ADAM-like, decysin 1	5.47798	0.225896	1	0	0	0.0597984	0	0	0
ADAMTS1	ADAM metallopeptidase with thrombospondin type 1 motif, 1	-1.88715	0.0121173	0.345993	325.147	468.163	459.072	1245.36	691.114	477.098
ADAMTS10	ADAM metallopeptidase with thrombospondin type 1 motif, 10	-1.1341	0.746867	1	5.95473	8.07816	5.11276	8.03894	7.22948	6.95419
ADAMTS12	ADAM metallopeptidase with thrombospondin type 1 motif, 12	1.10459	0.800657	1	54.2678	16.0239	29.5404	5.58495	31.3176	53.4604
ADAMTS13	ADAM metallopeptidase with thrombospondin type 1 motif, 13	-1.02735	0.921554	1	3.74473	4.82041	3.857	4.9644	4.19188	3.8783
ADAMTS14	ADAM metallopeptidase with thrombospondin type 1 motif, 14	-5.37182	0.000351647	0.0377618	0.245556	0.105943	0.0896976	0.479516	1.42767	0.534938
ADAMTS15	ADAM metallopeptidase with thrombospondin type 1 motif, 15	1.16335	0.655364	1	219.619	196.18	278.631	97.116	358.133	153.46
ADAMTS16	ADAM metallopeptidase with thrombospondin type 1 motif, 16	-1.42026	0.585775	1	0.061389	0.0529716	0.0298992	0.0846204	0.030376	0.100301
ADAMTS17	ADAM metallopeptidase with thrombospondin type 1 motif, 17	1.31815	0.52089	1	0.245556	0.635659	0.478387	0.338482	0.455639	0.267469
ADAMTS18	ADAM metallopeptidase with thrombospondin type 1 motif, 18	11.5356	0.00136892	0.0971776	0.184167	0.238372	1.10627	0.0282068	0.0607519	0.0334336
ADAMTS19	ADAM metallopeptidase with thrombospondin type 1 motif, 19	-2.6048	0.286591	1	0.0306945	0	0.0298992	0.169241	0	0
ADAMTS2	ADAM metallopeptidase with thrombospondin type 1 motif, 2	1.09391	0.678418	1	1266.15	547.355	798.697	687.851	931.6	780.007
ADAMTS20	ADAM metallopeptidase with thrombospondin type 1 motif, 20	-3.2537	0.306781	1	0	0	0	0	0.030376	0
ADAMTS3	ADAM metallopeptidase with thrombospondin type 1 motif, 3	-1.94555	0.0864647	0.833184	0.920834	1.82752	1.34546	1.88986	4.6779	1.67168
ADAMTS4	ADAM metallopeptidase with thrombospondin type 1 motif, 4	2.31463	0.00867839	0.292535	79.5601	124.722	70.1734	15.4009	57.8662	48.8131
ADAMTS5	ADAM metallopeptidase with thrombospondin type 1 motif, 5	1.06401	0.880912	1	220.693	66.7442	238.715	158.776	174.874	161.685
ADAMTS6	ADAM metallopeptidase with thrombospondin type 1 motif, 6	1.19577	0.493152	1	6.20029	12.4218	6.81702	8.23639	6.98647	6.68673
ADAMTS7	ADAM metallopeptidase with thrombospondin type 1 motif, 7	-1.23148	0.374738	1	68.7556	49.0781	46.5829	63.0986	58.2915	83.35
ADAMTS7P1	ADAMTS7 pseudogene 1	2.23441	0.125804	0.925566	0.767362	1.08592	0.149496	0.112827	0.243008	0.568372
ADAMTS8	ADAM metallopeptidase with thrombospondin type 1 motif, 8	-2.65724	0.299368	1	0	0.0264858	0.0298992	0.0846204	0.0911279	0
ADAMTS9	ADAM metallopeptidase with thrombospondin type 1 motif, 9	2.3934	6.92e-05	0.0127989	58.7492	20.1027	47.5995	15.7958	18.1344	18.9903
ADAMTS9-AS2	ADAMTS9 antisense RNA 2	-1.06376	0.881125	1	0.245556	0.291344	0.269093	0.141034	0.668271	0.0668673
ADAMTSL1	ADAMTS-like 1	-1.7256	0.0546401	0.694791	54.2371	69.0484	45.9252	157.14	68.6497	72.016
ADAMTSL2	ADAMTS-like 2	1.91688	0.0195802	0.444461	0.920834	0.68863	0.837177	0.451309	0.334136	0.501504
ADAMTSL3	ADAMTS-like 3	-2.96794	0.00968672	0.305717	0.460417	0.529716	0.597984	2.84889	1.15429	0.802407
ADAMTSL4	ADAMTS-like 4	1.06515	0.800131	1	81.0948	74.9283	60.5459	76.92	75.5146	54.2962
ADAMTSL4-AS1	ADAMTSL4 antisense RNA 1	-2.13322	0.0624873	0.732805	0.122778	0.264858	0.0298992	0.282068	0.30376	0.36777
ADAMTSL5	ADAMTS-like 5	-1.26486	0.299309	1	5.98542	4.39664	4.54468	6.54398	6.95609	5.61685
ADAP1	ArfGAP with dual PH domains 1	-1.29038	0.610316	1	7.85779	3.84044	2.33214	8.77232	5.61955	3.778
ADAP2	ArfGAP with dual PH domains 2	-1.60031	0.22761	1	0.122778	0.158915	0.179395	0.282068	0.243008	0.234035
ADAR	adenosine deaminase, RNA-specific	-1.01212	0.91537	1	227.139	200.285	224.334	221.113	232.042	216.616
ADARB1	adenosine deaminase, RNA-specific, B1	-1.29376	0.307075	1	36.8027	39.04	39.7061	63.4935	25.7892	62.4875
ADARB2	adenosine deaminase, RNA-specific, B2 (non-functional)	1.71424	0.335984	1	0.184167	0.132429	0.0597984	0.0564136	0	0.167168
ADARB2-AS1	ADARB2 antisense RNA 1	-1	1	1	0	0	0	0	0	0
ADAT1	adenosine deaminase, tRNA-specific 1	-1.00825	0.948482	1	24.9239	27.0155	23.9194	26.5144	27.4599	23.9719
ADAT2	adenosine deaminase, tRNA-specific 2	1.32913	0.171569	1	6.56862	4.8469	7.415	3.10275	5.64993	5.61685
ADAT3	adenosine deaminase, tRNA-specific 3	1.12168	0.706477	1	0.920834	1.37726	0.627883	1.10007	1.00241	0.568372
ADC	NA	1.07742	0.801144	1	0.399028	1.03295	0.38869	0.761584	0.486015	0.501504
ADCK1	aarF domain containing kinase 1	1.14907	0.465865	1	6.23098	7.41602	5.77054	6.26191	5.83218	5.14878
ADCK2	aarF domain containing kinase 2	1.09161	0.724537	1	11.7253	7.41602	11.9896	9.25183	11.2391	8.32497
ADCK3	aarF domain containing kinase 3	1.3877	0.202712	1	16.9127	11.7862	10.7936	9.08259	9.84181	9.86292
ADCK4	aarF domain containing kinase 4	1.06587	0.79771	1	7.94987	8.95219	8.13258	7.61584	8.7179	7.62287
ADCK5	aarF domain containing kinase 5	1.03284	0.888961	1	3.92889	3.04586	4.03639	3.77971	3.73624	3.2765
ADCY1	adenylate cyclase 1 (brain)	1.44303	0.286287	1	2.39417	5.19121	4.06629	1.35393	4.92091	2.07288
ADCY10	adenylate cyclase 10 (soluble)	-1.29558	0.678875	1	0.061389	0.0529716	0.0896976	0.112827	0.121504	0.0334336
ADCY10P1	adenylate cyclase 10 (soluble) pseudogene 1	2.15334	0.0131568	0.362427	1.56542	2.27778	2.78062	1.01545	1.18466	0.936142
ADCY2	adenylate cyclase 2 (brain)	-1.31616	0.547795	1	0.767362	4.58204	2.75073	5.50033	3.88812	1.70512
ADCY3	adenylate cyclase 3	-1.34533	0.12325	0.92005	142.914	98.633	107.039	130.541	227.729	117.151
ADCY4	adenylate cyclase 4	-2.56092	0.00598324	0.241031	0.644584	1.98643	0.717581	2.96171	2.97684	3.00903
ADCY5	adenylate cyclase 5	1.04628	0.894309	1	0.552501	1.03295	0.538185	0.930825	0.486015	0.668673
ADCY6	adenylate cyclase 6	1.1575	0.365078	1	66.3308	55.011	46.1345	44.0026	52.5504	50.3176
ADCY7	adenylate cyclase 7	-1.3571	0.261234	1	20.8109	11.3624	21.4975	19.914	18.6205	34.8044
ADCY8	adenylate cyclase 8 (brain)	-1.01251	0.992469	1	0.0306945	0	0	0	0.030376	0
ADCY9	adenylate cyclase 9	-1.23208	0.0915752	0.849795	71.733	46.1647	59.1705	77.879	69.2876	73.0859
ADCYAP1	adenylate cyclase activating polypeptide 1 (pituitary)	-2.50069	0.349689	1	0.214861	0.0794573	0.597984	0	0.121504	2.13975
ADCYAP1R1	adenylate cyclase activating polypeptide 1 (pituitary) receptor type I	-1.0294	0.979265	1	0	0.0264858	0	0	0.030376	0
ADD1	adducin 1 (alpha)	-1.00384	0.975625	1	383.927	253.363	328.084	343.305	326.815	308.994
ADD2	adducin 2 (beta)	2.70668	0.223846	1	0.061389	0.105943	0.0896976	0.0846204	0	0
ADD3	adducin 3 (gamma)	-1.6194	0.00868034	0.292535	359.555	305.381	303.477	484.226	614.172	494.416
ADD3-AS1	ADD3 antisense RNA 1	1.41193	0.355493	1	0.184167	0.211886	0.328891	0.225654	0.121504	0.167168
ADGB	androglobin	-1	1	1	0	0	0	0	0	0
ADH1A	alcohol dehydrogenase 1A (class I), alpha polypeptide	-1.07388	0.912765	1	1.74959	2.0394	6.84692	3.21558	6.92572	1.50451
ADH1B	alcohol dehydrogenase 1B (class I), beta polypeptide	1.34949	0.39976	1	1818.49	1633.88	1671.19	1105.11	1656.22	1101.04
ADH1C	alcohol dehydrogenase 1C (class I), gamma polypeptide	1.96715	0.0898688	0.846976	5.67848	4.18475	3.7673	2.62323	3.21985	1.17018
ADH4	alcohol dehydrogenase 4 (class II), pi polypeptide	-1.25053	0.558695	1	1.25847	0.953488	1.16607	2.34116	0.243008	1.67168
ADH5	alcohol dehydrogenase 5 (class III), chi polypeptide	-1.07105	0.584573	1	340.77	307.288	343.303	379.692	341.487	356.67
ADH6	alcohol dehydrogenase 6 (class V)	-1.33608	0.445555	1	0.552501	0.105943	0.239194	0.394895	0.394887	0.401204
ADH7	alcohol dehydrogenase 7 (class IV), mu or sigma polypeptide	2.33312	0.886626	1	0.061389	0.0264858	0	0	0.030376	0
ADHFE1	alcohol dehydrogenase, iron containing, 1	-1.04317	0.888922	1	8.47168	6.40956	10.5245	7.92611	11.7251	7.22166
ADI1	acireductone dioxygenase 1	1.0921	0.457584	1	141.409	137.647	142.111	120.612	140.458	131.26
ADIG	adipogenin	-1	1	1	0	0	0	0	0	0
ADIPOQ	adiponectin, C1Q and collagen domain containing	6.73204	5.96e-07	0.000503471	1658.98	516.208	554.152	66.2014	178.459	160.749
ADIPOQ-AS1	ADIPOQ antisense RNA 1	3.37942	0.00849773	0.289071	1.96445	0.979974	1.40526	0.733377	0.273384	0.267469
ADIPOR1	adiponectin receptor 1	1.10371	0.413196	1	102.09	90.4754	93.5546	94.2954	85.6906	83.1494
ADIPOR2	adiponectin receptor 2	1.36882	0.0760867	0.795356	108.444	76.1731	90.8337	64.0577	68.2852	71.2136
ADIRF	adipogenesis regulatory factor	-1.13415	0.749549	1	11.9402	4.50258	2.03315	9.98521	1.97444	8.89335
ADK	adenosine kinase	-1.29784	0.0873886	0.836862	20.1356	14.4612	16.9528	19.3217	25.3336	23.1026
ADM	adrenomedullin	-2.05762	0.0205194	0.457877	257.557	82.1589	119.477	340.569	179.249	421.698
ADM2	adrenomedullin 2	-2.2802	0.0134364	0.366183	4.38931	1.98643	12.468	7.36198	24.24	11.8689
ADM5	adrenomedullin 5 (putative)	-1.2242	0.720229	1	0.0920834	0.132429	0.119597	0.0282068	0.212632	0.200602
ADNP	activity-dependent neuroprotector homeobox	1.02275	0.846921	1	81.1255	70.8759	84.7642	75.8199	81.9847	77.1982
ADNP2	ADNP homeobox 2	1.00909	0.944667	1	18.7543	12.9515	18.0292	12.1571	20.3823	17.3855
ADO	2-aminoethanethiol (cysteamine) dioxygenase	-1.0936	0.454977	1	34.3778	29.5581	34.6532	33.143	36.0259	40.2541
ADORA1	adenosine A1 receptor	-2.17591	0.160228	0.998067	0.153472	0.556201	0.627883	1.15648	1.42767	0.434637
ADORA2A	adenosine A2a receptor	2.14275	0.287487	1	0.0920834	0.264858	0.0896976	0.112827	0.0607519	0.0334336
ADORA2A-AS1	ADORA2A antisense RNA 1	-2.06211	0.182843	1	0.0920834	0.317829	0.0597984	0.507723	0.15188	0.36777
ADORA2B	adenosine A2b receptor	-1.12841	0.671127	1	1.71889	1.40375	1.70425	2.0591	2.18707	1.27048
ADORA3	adenosine A3 receptor	-3.23732	0.252564	1	0	0	0	0.0282068	0	0
ADPGK	ADP-dependent glucokinase	1.0605	0.594246	1	60.8979	47.489	51.3967	51.8441	48.1763	52.5911
ADPGK-AS1	ADPGK antisense RNA 1	1.86479	0.235234	1	0.306945	0.423772	0.119597	0.0846204	0.182256	0.200602
ADPRH	ADP-ribosylarginine hydrolase	1.2424	0.227294	1	8.56376	9.66731	8.58107	6.43115	8.17113	7.42227
ADPRHL1	ADP-ribosylhydrolase like 1	1.11371	0.727121	1	3.77542	4.52907	2.06304	4.06178	2.12632	3.30993
ADPRHL2	ADP-ribosylhydrolase like 2	1.12585	0.551619	1	11.6332	8.44896	8.90996	7.53122	8.44452	10.097
ADPRM	ADP-ribose/CDP-alcohol diphosphatase, manganese-dependent	-1.22699	0.24824	1	6.16959	6.64793	7.17581	8.23639	8.32301	8.42527
ADRA1A	adrenoceptor alpha 1A	1.261	0.53521	1	0.736668	0.68863	0.597984	0.394895	0.637895	0.601805
ADRA1B	adrenoceptor alpha 1B	-1.47306	0.284409	1	3.03875	2.59561	5.08286	6.45936	2.58196	6.92076
ADRA1D	adrenoceptor alpha 1D	-2.14609	0.324151	1	0.675279	0.105943	0.0597984	0.987238	0.0607519	0.73554
ADRA2A	adrenoceptor alpha 2A	-1.0523	0.896514	1	40.0563	5.80039	3.46831	24.4553	15.0057	11.6015
ADRA2B	adrenoceptor alpha 2B	-2.39739	0.398496	1	0	0.0264858	0	0.0846204	0	0
ADRA2C	adrenoceptor alpha 2C	1.1844	0.703252	1	16.3909	142.255	37.7627	109.894	29.7684	33.9686
ADRB1	adrenoceptor beta 1	14.0155	0.0282608	0.522783	0	0.105943	0.0597984	0	0	0
ADRB2	adrenoceptor beta 2, surface	1.00974	0.987889	1	0.368334	0.105943	0.0896976	0.423102	0.121504	0
ADRB3	adrenoceptor beta 3	16.1916	0.0273786	0.514561	0.061389	0.105943	0.0298992	0	0	0
ADRBK1	adrenergic, beta, receptor kinase 1	1.04531	0.778996	1	32.8124	30.8559	30.7663	30.0402	32.3504	29.455
ADRBK2	adrenergic, beta, receptor kinase 2	1.80366	0.0803028	0.809317	12.155	9.45542	5.89014	5.3875	5.92331	4.14577
ADRM1	adhesion regulating molecule 1	1.16089	0.229591	1	53.5926	43.1718	42.3971	45.8643	38.8205	36.777
ADSL	adenylosuccinate lyase	1.0712	0.571881	1	38.276	22.1686	33.5768	27.3042	29.252	31.9625
ADSS	adenylosuccinate synthase	-1.09501	0.4123	1	35.7898	37.9276	37.2544	43.6923	41.9492	38.0809
ADSSL1	adenylosuccinate synthase like 1	1.32232	0.324172	1	3.22292	2.33075	3.28891	2.42579	1.82256	2.50752
ADTRP	androgen-dependent TFPI-regulating protein	-2.38928	0.0486198	0.664985	0.061389	0.158915	0.209294	0.310275	0.364512	0.401204
AEBP1	AE binding protein 1	1.09704	0.815513	1	36.1274	161.643	175.688	79.5714	121.504	150.719
AEBP2	AE binding protein 2	-1.26865	0.0575427	0.7076	18.0484	17.2158	18.8963	24.8502	20.5341	24.4065
AEN	apoptosis enhancing nuclease	1.02811	0.867226	1	20.6881	18.7254	17.9993	18.9832	18.0737	19.659
AES	amino-terminal enhancer of split	1.17642	0.381258	1	335.429	164.212	259.435	214.682	194.011	239.987
AFAP1	actin filament associated protein 1	-1.23776	0.156453	0.991307	124.988	78.4244	121.271	110.599	130.07	165.129
AFAP1-AS1	AFAP1 antisense RNA 1	-1.36354	0.529377	1	0.153472	0.291344	0.298992	0.169241	0.15188	0.73554
AFAP1L1	actin filament associated protein 1-like 1	-1.17438	0.618541	1	22.1307	40.5232	43.9817	25.4707	68.3155	35.0719
AFAP1L2	actin filament associated protein 1-like 2	-2.84018	0.349326	1	0	0.132429	0.0298992	0.0282068	0.425263	0.0668673
AFF1	AF4/FMR2 family, member 1	-1.24948	0.15499	0.987654	75.8461	118.683	87.1561	133.418	109.718	117.486
AFF2	AF4/FMR2 family, member 2	-3.34071	0.00427076	0.201087	1.01292	2.11886	3.10952	8.80052	10.419	2.20662
AFF3	AF4/FMR2 family, member 3	-1.28479	0.468816	1	1.81097	1.1124	1.55476	2.0591	2.2782	1.47108
AFF4	AF4/FMR2 family, member 4	-1.07092	0.590978	1	171.49	154.041	160.917	175.813	164.85	188.198
AFG3L1P	AFG3-like AAA ATPase 1, pseudogene	1.11491	0.60435	1	3.03875	3.97287	3.6477	2.70785	3.76662	3.30993
AFG3L2	AFG3-like AAA ATPase 2	1.21783	0.136948	0.952553	91.1012	68.916	78.5751	61.3216	71.1405	66.0314
AFM	afamin	-1	1	1	0	0	0	0	0	0
AFMID	arylformamidase	-1.12122	0.515807	1	11.5718	6.93927	8.61097	9.22363	9.65956	11.8021
AFP	alpha-fetoprotein	-5.28902	0.0330168	0.56195	0.0306945	0	0	0.0846204	0.0607519	0.0668673
AFTPH	aftiphilin	-1.15424	0.236177	1	19.9514	20.7384	20.9593	23.8912	25.7284	22.8352
AGA	aspartylglucosaminidase	1.07221	0.757676	1	9.79154	8.44896	12.7371	10.916	5.31579	13.0057
AGAP1	ArfGAP with GTPase domain, ankyrin repeat and PH domain 1	-1.02307	0.860814	1	39.9642	31.5975	38.7494	35.2867	39.7925	39.3179
AGAP11	ankyrin repeat and GTPase domain Arf GTPase activating protein 11	1.07581	0.869735	1	0.859445	0.847545	0.418589	0.761584	0.546767	0.702106
AGAP2	ArfGAP with GTPase domain, ankyrin repeat and PH domain 2	-1.34922	0.560087	1	0.245556	0.132429	0.209294	0.197448	0.273384	0.334336
AGAP2-AS1	AGAP2 antisense RNA 1	1.00372	0.988417	1	6.07751	6.48902	5.23236	6.71322	4.34376	6.98763
AGAP3	ArfGAP with GTPase domain, ankyrin repeat and PH domain 3	1.08515	0.537571	1	36.6799	37.239	35.9986	34.2713	40.1266	28.7529
AGAP4	ArfGAP with GTPase domain, ankyrin repeat and PH domain 4	1.1477	0.569334	1	4.97251	5.05878	5.11276	3.49764	4.19188	5.75058
AGAP5	ArfGAP with GTPase domain, ankyrin repeat and PH domain 5	1.04262	0.854899	1	3.3457	4.18475	3.01982	2.84889	4.10075	3.41023
AGAP6	ArfGAP with GTPase domain, ankyrin repeat and PH domain 6	-1.009	0.971995	1	5.31015	9.34948	7.20571	6.48757	6.16632	9.99665
AGAP7	NA	-2.82003	0.309719	1	0.245556	0.158915	0	0.394895	0.212632	0.568372
AGAP9	ArfGAP with GTPase domain, ankyrin repeat and PH domain 9	-1.21887	0.413389	1	3.68334	2.54263	3.16931	4.71054	3.67549	3.17619
AGBL1	ATP/GTP binding protein-like 1	-1	1	1	0	0	0	0	0	0
AGBL1-AS1	AGBL1 antisense RNA 1	-1	1	1	0	0	0	0	0	0
AGBL2	ATP/GTP binding protein-like 2	-1.20475	0.590085	1	0.306945	0.317829	0.209294	0.451309	0.334136	0.234035
AGBL3	ATP/GTP binding protein-like 3	1.29785	0.506826	1	0.214861	0.238372	0.328891	0.225654	0.182256	0.200602
AGBL4	ATP/GTP binding protein-like 4	-1	1	1	0	0	0	0	0	0
AGBL4-IT1	AGBL4 intronic transcript 1	-1	1	1	0	0	0	0	0	0
AGBL5	ATP/GTP binding protein-like 5	1.12026	0.42106	1	18.1097	15.6531	16.6539	17.5446	17.3447	10.7656
AGBL5-AS1	AGBL5 antisense RNA 1	-1	1	1	0	0	0	0	0	0
AGER	advanced glycosylation end product-specific receptor	1.08817	0.799806	1	0.920834	0.847545	1.16607	0.479516	1.36692	0.902708
AGFG1	ArfGAP with FG repeats 1	1.04668	0.738556	1	95.1529	61.7913	69.4558	73.5351	77.2157	67.8034
AGFG2	ArfGAP with FG repeats 2	1.01701	0.92979	1	10.9886	16.0769	11.7205	15.2881	15.188	8.59244
AGGF1	angiogenic factor with G patch and FHA domains 1	1.05955	0.662982	1	48.8349	47.2506	52.6226	46.8797	46.536	49.2477
AGK	acylglycerol kinase	1.18795	0.196425	1	24.4328	16.6066	19.8232	14.8368	18.742	18.2548
AGL	amylo-alpha-1, 6-glucosidase, 4-alpha-glucanotransferase	1.2814	0.109229	0.893884	54.2065	39.4108	38.4504	36.274	32.0466	35.9412
AGMAT	agmatine ureohydrolase (agmatinase)	-1.18926	0.423388	1	2.51695	2.01292	2.15274	2.96171	2.94647	2.13975
AGMO	alkylglycerol monooxygenase	-3.58162	0.0303128	0.543734	0.491112	0.105943	0.209294	0.394895	2.15669	0.36777
AGO1	argonaute RISC catalytic component 1	1.28122	0.0185097	0.432342	48.3438	45.1847	48.0779	34.4687	38.3952	39.4851
AGO2	argonaute RISC catalytic component 2	1.04194	0.780439	1	16.2988	12.4748	15.8466	15.6266	12.7275	14.9783
AGO3	argonaute RISC catalytic component 3	1.00605	0.964318	1	11.9402	10.4884	11.3916	9.87238	11.8466	12.4373
AGO4	argonaute RISC catalytic component 4	1.05994	0.700898	1	15.5621	10.7003	13.5443	11.8751	11.7859	14.3096
AGPAT1	1-acylglycerol-3-phosphate O-acyltransferase 1	-1.05729	0.635593	1	90.0576	82.3708	85.5715	89.9797	102.488	84.7877
AGPAT2	1-acylglycerol-3-phosphate O-acyltransferase 2	2.56453	0.000224003	0.0279651	99.0818	56.6796	54.7454	26.2887	28.6445	27.8168
AGPAT3	1-acylglycerol-3-phosphate O-acyltransferase 3	1.14004	0.317003	1	104.3	79.5898	96.694	77.061	88.4852	83.8181
AGPAT4	1-acylglycerol-3-phosphate O-acyltransferase 4	-1.10944	0.66338	1	10.5896	16.1563	15.2785	15.5137	15.7347	16.4828
AGPAT4-IT1	AGPAT4 intronic transcript 1	1.33091	0.475684	1	0.122778	0.423772	0.239194	0.197448	0.182256	0.234035
AGPAT5	1-acylglycerol-3-phosphate O-acyltransferase 5	-1.01569	0.913178	1	16.0839	11.8391	12.7969	13.7931	14.6716	13.4069
AGPAT6	NA	1.07031	0.531676	1	78.5165	72.4386	76.512	69.3323	73.3276	73.2865
AGPAT9	NA	1.32086	0.457599	1	1.22778	0.609173	0.926875	0.507723	1.42767	0.167168
AGPS	alkylglycerone phosphate synthase	1.1317	0.326212	1	82.5989	66.2939	90.5647	72.0402	71.5961	70.779
AGR2	anterior gradient 2, protein disulphide isomerase family member	-1	1	1	0	0	0	0	0	0
AGR3	anterior gradient 3, protein disulphide isomerase family member	-1	1	1	0	0	0	0	0	0
AGRN	agrin	1.1168	0.618008	1	93.3112	78.8746	76.0934	77.3431	80.4963	67.8034
AGRP	agouti related neuropeptide	-1.64643	0.735645	1	0	0	0.0298992	0.0564136	0	0
AGT	angiotensinogen (serpin peptidase inhibitor, clade A, member 8)	1.88703	0.204749	1	12.7075	5.13824	3.04972	3.97716	2.09594	4.98161
AGTPBP1	ATP/GTP binding protein 1	-1.05795	0.709998	1	8.65584	8.13113	8.13258	8.32101	8.65715	9.82949
AGTR1	angiotensin II receptor, type 1	1.11378	0.798794	1	56.1095	27.5187	47.3902	20.0268	57.8966	40.789
AGTR2	angiotensin II receptor, type 2	-1	1	1	0	0	0	0	0	0
AGTRAP	angiotensin II receptor-associated protein	-1.38948	0.167275	1	8.28751	8.21059	8.99966	13.1444	10.3886	12.4707
AGXT	alanine-glyoxylate aminotransferase	-2.52763	0.452691	1	0.0306945	0	0	0	0.030376	0.0668673
AGXT2	alanine--glyoxylate aminotransferase 2	-1	1	1	0	0	0	0	0	0
AHCTF1	AT hook containing transcription factor 1	1.19591	0.178015	1	136.652	110.525	138.433	116.043	101.881	108.76
AHCTF1P1	AT hook containing transcription factor 1 pseudogene 1	-1.30974	0.790759	1	1.01292	0.0529716	0.209294	0	0.273384	1.37078
AHCY	adenosylhomocysteinase	-1.07922	0.581924	1	121.612	91.4024	121.899	139.878	127.518	98.5289
AHCYL1	adenosylhomocysteinase-like 1	1.09308	0.524284	1	310.597	231.247	250.047	294.648	223.051	215.212
AHCYL2	adenosylhomocysteinase-like 2	-1.1145	0.407129	1	17.2196	20.2086	21.4975	24.0604	23.9363	18.9569
AHDC1	AT hook, DNA binding motif, containing 1	1.11905	0.445983	1	33.5491	25.9825	29.66	27.3042	28.9483	24.5068
AHI1	Abelson helper integration site 1	-1.32056	0.0306262	0.546977	19.8286	25.2145	24.1585	31.8173	29.8899	31.5948
AHNAK	AHNAK nucleoprotein	-1.39784	0.0845255	0.825202	2646.11	1524.18	1570.51	2750.78	1889.42	3436.38
AHNAK2	AHNAK nucleoprotein 2	-1.51179	0.0416135	0.623293	56.969	68.4128	75.8244	94.4928	89.3357	126.179
AHR	aryl hydrocarbon receptor	-1.98254	0.00157242	0.106934	37.7542	51.0911	43.5332	96.5801	115.945	56.2019
AHRR	aryl-hydrocarbon receptor repressor	-1.9308	0.0025825	0.147406	8.13404	5.11175	6.69742	15.5984	9.78106	13.4403
AHSA1	AHA1, activator of heat shock 90kDa protein ATPase homolog 1 (yeast)	1.18076	0.116639	0.906765	93.1884	67.6712	80.7577	65.8065	68.4978	72.785
AHSA2	AHA1, activator of heat shock 90kDa protein ATPase homolog 2 (yeast)	-1.01272	0.950977	1	13.3828	20.2086	18.2086	13.1726	23.6325	17.0177
AHSG	alpha-2-HS-glycoprotein	-1	1	1	0	0	0	0	0	0
AHSP	alpha hemoglobin stabilizing protein	3.14387	0.321943	1	0	0.0264858	0	0	0	0
AICDA	activation-induced cytidine deaminase	-1.4828	0.149572	0.976958	0.491112	0.662144	0.538185	0.70517	0.941655	0.936142
AIDA	axin interactor, dorsalization associated	-1.08486	0.5615	1	167.377	122.709	157.001	146.76	165.974	178.268
AIF1	allograft inflammatory factor 1	-1	1	1	0	0	0	0	0	0
AIF1L	allograft inflammatory factor 1-like	-3.1028	0.0725972	0.780061	0.122778	0.105943	0.0298992	0.197448	0.15188	0.501504
AIFM1	apoptosis-inducing factor, mitochondrion-associated, 1	1.45341	0.0250692	0.503318	57.7977	41.9005	47.9284	31.4224	36.846	34.5704
AIFM2	apoptosis-inducing factor, mitochondrion-associated, 2	2.18942	0.000933416	0.0758191	88.0932	61.4735	59.3499	21.7192	34.0818	40.789
AIFM3	apoptosis-inducing factor, mitochondrion-associated, 3	1.23707	0.557626	1	0.306945	0.370801	0.35879	0.310275	0.273384	0.267469
AIG1	androgen-induced 1	-1.00696	0.96531	1	17.1275	9.98514	14.1124	11.8469	14.4286	15.6135
AIM1	absent in melanoma 1	1.22263	0.632352	1	8.01126	10.0911	6.54792	10.5211	6.95609	3.10933
AIM1L	absent in melanoma 1-like	-1	1	1	0	0	0	0	0	0
AIM2	absent in melanoma 2	-1.23576	0.823563	1	0	0.105943	0.0597984	0.0564136	0.030376	0.133735
AIMP1	aminoacyl tRNA synthetase complex-interacting multifunctional protein 1	1.06227	0.61217	1	37.0789	25.3469	34.3243	28.1222	32.8364	31.1601
AIMP2	aminoacyl tRNA synthetase complex-interacting multifunctional protein 2	1.11459	0.379816	1	21.2713	13.8785	20.7799	14.9778	19.1672	16.5831
AIP	aryl hydrocarbon receptor interacting protein	-1.11574	0.388375	1	23.3278	23.5194	22.9028	29.194	24.6349	25.3093
AIPL1	aryl hydrocarbon receptor interacting protein-like 1	-1.03356	0.927781	1	0.644584	0.768088	0.508286	0.676963	0.486015	0.869274
AIRE	autoimmune regulator	-1.03373	0.960449	1	0	0.158915	0.0298992	0.0564136	0.15188	0
AIRN	antisense of IGF2R non-protein coding RNA	-5.52719	0.116383	0.906765	0	0	0	0	0.0607519	0
AJAP1	adherens junctions associated protein 1	1.84282	0.552792	1	0	0.264858	0	0.112827	0	0.0334336
AJUBA	ajuba LIM protein	-1.54013	0.0230343	0.479327	9.4539	7.20413	8.99966	16.2189	11.2087	12.5376
AK1	adenylate kinase 1	1.27553	0.0439238	0.637184	56.6006	48.3895	45.3571	46.9643	39.7925	32.7984
AK2	adenylate kinase 2	1.19841	0.122543	0.919069	91.5003	62.2945	86.1994	58.5009	72.9934	71.0799
AK3	adenylate kinase 3	1.12715	0.51034	1	159.765	121.119	125.427	122.446	131.649	111.133
AK4	adenylate kinase 4	1.16887	0.526201	1	126.799	59.8049	69.9342	60.9267	81.1038	78.6693
AK5	adenylate kinase 5	-1.30044	0.29584	1	12.462	29.3992	18.7468	16.9241	24.6349	39.786
AK6	adenylate kinase 6	1.11997	0.353377	1	18.9385	13.4813	18.1787	12.7777	16.5853	16.3825
AK7	adenylate kinase 7	1.28315	0.54638	1	0.429723	0.794573	0.149496	0.338482	0.30376	0.468071
AK8	adenylate kinase 8	1.03609	0.924354	1	0.429723	0.158915	0.239194	0.197448	0.30376	0.300903
AK9	adenylate kinase 9	1.15259	0.54889	1	3.25362	3.07235	2.78062	2.42579	2.36932	3.24306
AKAP1	A kinase (PRKA) anchor protein 1	1.62615	0.00479454	0.214254	39.8107	23.3075	34.5037	23.0168	19.228	18.2548
AKAP10	A kinase (PRKA) anchor protein 10	1.01678	0.867888	1	31.8302	29.5846	33.218	32.4378	32.9579	29.1541
AKAP11	A kinase (PRKA) anchor protein 11	-1.05606	0.664666	1	99.3887	102.632	101.508	114.661	97.598	113.808
AKAP12	A kinase (PRKA) anchor protein 12	-1.30046	0.362732	1	475.396	239.696	366.385	458.897	463.537	492.745
AKAP13	A kinase (PRKA) anchor protein 13	-1.08692	0.646812	1	123.668	271.082	181.129	233.863	225.967	185.222
AKAP14	A kinase (PRKA) anchor protein 14	1.04177	0.995961	1	0	0	0.0298992	0.0282068	0	0
AKAP17A	A kinase (PRKA) anchor protein 17A	1.09911	0.447275	1	25.0774	24.1285	23.5905	21.3526	22.8731	23.1361
AKAP2	A kinase (PRKA) anchor protein 2	-1.69599	0.0132207	0.363397	219.895	211.409	309.307	525.183	232.862	514.477
AKAP3	A kinase (PRKA) anchor protein 3	1.22197	0.603445	1	1.28917	1.95995	0.777379	0.761584	1.73143	0.902708
AKAP4	A kinase (PRKA) anchor protein 4	-1	1	1	0	0	0	0	0	0
AKAP5	A kinase (PRKA) anchor protein 5	1.23857	0.44283	1	1.35056	2.14535	1.49496	1.32572	1.30617	1.50451
AKAP6	A kinase (PRKA) anchor protein 6	-4.11041	0.0020667	0.127747	0.122778	0.0529716	0.0298992	0.366688	0.121504	0.401204
AKAP7	A kinase (PRKA) anchor protein 7	-1.37839	0.155222	0.988101	4.38931	4.02584	5.74065	7.64404	7.71549	4.44667
AKAP8	A kinase (PRKA) anchor protein 8	1.06752	0.616133	1	20.9029	18.7519	16.893	17.1497	17.6788	18.9903
AKAP8L	A kinase (PRKA) anchor protein 8-like	1.16669	0.176344	1	32.6896	33.2396	30.7962	27.6145	29.4039	27.3821
AKAP9	A kinase (PRKA) anchor protein 9	1.01073	0.95059	1	72.9301	76.0936	62.6687	75.1711	61.2076	76.7636
AKIP1	A kinase (PRKA) interacting protein 1	-1.23418	0.117249	0.907512	14.4878	12.0775	13.634	16.7831	17.8307	15.7138
AKIRIN1	akirin 1	-1.02784	0.805601	1	71.7637	58.8514	65.838	73.5351	66.8879	64.2594
AKIRIN2	akirin 2	1.02525	0.826219	1	44.8139	31.7564	36.178	40.5614	38.1218	32.5309
AKNA	AT-hook transcription factor	1.47258	0.165089	1	71.6102	50.1905	94.4815	31.1403	75.9095	41.9592
AKNAD1	AKNA domain containing 1	-1.45603	0.609632	1	0.0306945	0.344315	0.0298992	0.0564136	0.182256	0.401204
AKR1A1	aldo-keto reductase family 1, member A1 (aldehyde reductase)	1.01969	0.885617	1	37.9691	36.1796	35.3109	34.8918	37.1498	37.1113
AKR1B1	aldo-keto reductase family 1, member B1 (aldose reductase)	1.94147	0.00472727	0.212417	57.368	193.849	55.0743	67.7245	47.5384	48.8465
AKR1B10	aldo-keto reductase family 1, member B10 (aldose reductase)	-1.47466	0.440643	1	1.71889	3.46964	3.5281	9.84418	1.88331	1.40421
AKR1B15	aldo-keto reductase family 1, member B15	-1.21704	0.695226	1	0.306945	0.662144	0.597984	1.10007	0.486015	0.36777
AKR1C1	aldo-keto reductase family 1, member C1	2.1276	0.00734661	0.266741	1534.14	2728.33	1019.89	1258.31	670.246	624.574
AKR1C2	aldo-keto reductase family 1, member C2	1.87183	0.0405006	0.615721	1145.24	1102.23	711.84	846.317	429.972	329.522
AKR1C3	aldo-keto reductase family 1, member C3	1.60663	0.0748598	0.792003	290.83	197.637	148.868	134.349	162.876	104.279
AKR1C4	aldo-keto reductase family 1, member C4	3.217	0.45439	1	0.0306945	0	0	0	0	0
AKR1C6P	aldo-keto reductase family 1, member C6, pseudogene	2.47916	0.29303	1	0.061389	0.0794573	0.0298992	0	0	0.0668673
AKR1CL1	NA	1.98164	0.477848	1	0.122778	0.132429	0.119597	0	0.121504	0.0668673
AKR1D1	aldo-keto reductase family 1, member D1	-1.25957	0.581496	1	0.153472	0.556201	0.119597	0.423102	0.243008	0.434637
AKR1E2	aldo-keto reductase family 1, member E2	-1.01083	0.971951	1	1.59611	1.93346	1.94345	1.41034	1.67068	2.57439
AKR7A2	aldo-keto reductase family 7, member A2	-1.01654	0.911871	1	46.7784	30.1408	39.2875	40.2793	42.5871	36.4761
AKR7A2P1	aldo-keto reductase family 7, member A2 pseudogene 1	-1.04008	0.963642	1	0.061389	0.0264858	0	0	0.0607519	0.0334336
AKR7A3	aldo-keto reductase family 7, member A3 (aflatoxin aldehyde reductase)	1.75641	0.190295	1	0.245556	0.264858	0.179395	0.197448	0.0607519	0.133735
AKR7L	aldo-keto reductase family 7-like (gene/pseudogene)	1.50052	0.414934	1	0.306945	0.158915	0.179395	0.169241	0.0911279	0.167168
AKT1	v-akt murine thymoma viral oncogene homolog 1	1.11968	0.42905	1	153.135	115.266	137.716	116.974	128.673	121.732
AKT1S1	AKT1 substrate 1 (proline-rich)	1.12579	0.291979	1	70.7815	65.9231	65.4792	62.8448	65.9462	53.7613
AKT2	v-akt murine thymoma viral oncogene homolog 2	1.19121	0.190203	1	134.35	90.7932	108.145	85.0717	104.767	93.1795
AKT3	v-akt murine thymoma viral oncogene homolog 3	-1.25724	0.108186	0.890181	53.2242	44.708	62.6986	73.9582	58.5649	72.0829
AKTIP	AKT interacting protein	-1.12509	0.427743	1	20.5653	11.6273	15.9363	16.4446	16.7372	21.3975
ALAD	aminolevulinate dehydratase	1.15217	0.281512	1	73.5133	67.9095	58.2735	63.0422	58.413	54.664
ALAS1	5'-aminolevulinate synthase 1	2.03451	0.000214109	0.0269958	128.057	60.9173	72.7148	38.3048	43.1035	47.877
ALAS2	5'-aminolevulinate synthase 2	5.50135	0.71195	1	0	0	0.0597984	0	0	0
ALB	albumin	1.40294	0.758379	1	0.061389	0.0264858	0	0.0564136	0	0
ALCAM	activated leukocyte cell adhesion molecule	-1.9121	0.00313085	0.165994	225.236	170.251	185.883	564.87	240.638	317.352
ALDH16A1	aldehyde dehydrogenase 16 family, member A1	1.13891	0.568305	1	18.1404	20.9767	14.4413	17.7703	16.6157	13.6075
ALDH18A1	aldehyde dehydrogenase 18 family, member A1	-1.09272	0.521686	1	118.082	105.572	116.278	104.591	123.053	149.582
ALDH1A1	aldehyde dehydrogenase 1 family, member A1	-14.6973	0.00886639	0.294838	2.91598	0.264858	0.837177	52.38	5.19429	0.434637
ALDH1A2	aldehyde dehydrogenase 1 family, member A2	1.86364	0.347716	1	0.0920834	0.264858	0.209294	0.0846204	0.0911279	0.133735
ALDH1A3	aldehyde dehydrogenase 1 family, member A3	2.28468	0.0497118	0.670131	452.59	279.69	233.842	152.768	220.347	54.8646
ALDH1B1	aldehyde dehydrogenase 1 family, member B1	1.55153	0.0261964	0.509122	64.3663	29.1873	38.1215	22.4526	26.2752	36.5095
ALDH1L1	aldehyde dehydrogenase 1 family, member L1	4.54282	0.00083653	0.0709036	36.0353	18.9108	50.3203	3.01813	13.5781	6.85389
ALDH1L1-AS1	ALDH1L1 antisense RNA 1	3.21045	0.321141	1	0.0306945	0	0	0	0	0
ALDH1L1-AS2	ALDH1L1 antisense RNA 2	4.87028	0.00064316	0.0586967	0.705973	0.582687	1.58466	0.0846204	0.273384	0.234035
ALDH1L2	aldehyde dehydrogenase 1 family, member L2	-1.69865	0.0160599	0.400596	236.931	135.607	297.796	294.366	466.392	389.301
ALDH2	aldehyde dehydrogenase 2 family (mitochondrial)	1.05561	0.804214	1	184.351	170.727	206.304	239.617	201.514	99.1307
ALDH3A1	aldehyde dehydrogenase 3 family, member A1	-1	1	1	0	0	0	0	0	0
ALDH3A2	aldehyde dehydrogenase 3 family, member A2	1.34741	0.114387	0.906757	105.343	64.6518	98.3683	63.1832	77.9751	60.0468
ALDH3B1	aldehyde dehydrogenase 3 family, member B1	-1.34176	0.106441	0.887844	15.9304	12.5543	17.6704	23.0168	18.4078	21.2638
ALDH3B2	aldehyde dehydrogenase 3 family, member B2	-1.94265	0.385234	1	0	0.0794573	0.0298992	0.141034	0.0607519	0.0334336
ALDH4A1	aldehyde dehydrogenase 4 family, member A1	1.92336	0.00651293	0.250847	89.413	35.5439	36.8956	27.417	28.2193	28.6526
ALDH5A1	aldehyde dehydrogenase 5 family, member A1	1.21175	0.525281	1	5.95473	1.88049	4.51478	2.98992	5.01203	2.20662
ALDH6A1	aldehyde dehydrogenase 6 family, member A1	1.14577	0.466192	1	93.8637	77.3914	109.88	70.1503	98.2055	80.6753
ALDH7A1	aldehyde dehydrogenase 7 family, member A1	-1.0994	0.451883	1	77.1966	71.1143	65.1204	87.3565	64.9742	85.8576
ALDH8A1	aldehyde dehydrogenase 8 family, member A1	1.05972	0.870954	1	0.245556	0.582687	0.508286	0.648757	0.273384	0.36777
ALDH9A1	aldehyde dehydrogenase 9 family, member A1	1.10763	0.540234	1	193.467	126.602	144.592	124.251	157.135	142.762
ALDOA	aldolase A, fructose-bisphosphate	1.38866	0.0595807	0.719368	1138.67	622.416	716.833	590.453	635.738	571.815
ALDOB	aldolase B, fructose-bisphosphate	3.14389	0.0267688	0.512467	0.27625	0.1854	0.239194	0.0564136	0.030376	0.133735
ALDOC	aldolase C, fructose-bisphosphate	1.69982	0.092431	0.852247	32.5668	19.573	15.727	9.36466	12.3934	18.5222
ALG1	ALG1, chitobiosyldiphosphodolichol beta-mannosyltransferase	-1.0266	0.825186	1	31.1242	28.9225	27.3578	31.7609	29.009	30.3912
ALG10	ALG10, alpha-1,2-glucosyltransferase	-1.01691	0.932067	1	3.37639	3.76098	4.69417	4.51309	4.28301	3.44366
ALG10B	ALG10B, alpha-1,2-glucosyltransferase	-1.21134	0.384425	1	8.22612	7.6279	10.4647	9.13901	11.6947	11.568
ALG11	ALG11, alpha-1,2-mannosyltransferase	-1.10761	0.393951	1	18.2632	16.1563	17.9096	18.8139	20.3519	19.6924
ALG12	ALG12, alpha-1,6-mannosyltransferase	1.21477	0.212646	1	21.8852	19.3876	15.5177	15.3445	15.7651	16.3825
ALG13	ALG13, UDP-N-acetylglucosaminyltransferase subunit	1.10402	0.480029	1	17.4345	14.0639	16.9827	12.3264	14.7323	17.4858
ALG14	ALG14, UDP-N-acetylglucosaminyltransferase subunit	1.29601	0.128314	0.93136	8.07265	4.60853	6.21903	4.82336	5.22467	4.64727
ALG1L	ALG1, chitobiosyldiphosphodolichol beta-mannosyltransferase-like	-1.68107	0.341291	1	0.153472	0.1854	0.119597	0.225654	0.273384	0.300903
ALG1L2	ALG1, chitobiosyldiphosphodolichol beta-mannosyltransferase-like 2	-1.37672	0.581507	1	0.306945	0.105943	0.0298992	0.197448	0.182256	0.234035
ALG1L9P	asparagine-linked glycosylation 1-like 9, pseudogene	-1.11405	0.67081	1	1.28917	1.08592	0.986673	0.959031	1.15429	1.70512
ALG2	ALG2, alpha-1,3/1,6-mannosyltransferase	-1.0342	0.759509	1	48.1903	44.8139	51.1276	45.7796	52.763	52.9589
ALG3	ALG3, alpha-1,3- mannosyltransferase	1.11039	0.373447	1	34.8689	34.0607	29.9291	29.194	34.1122	27.3153
ALG5	ALG5, dolichyl-phosphate beta-glucosyltransferase	-1.04638	0.704247	1	26.121	27.0949	35.1017	34.779	31.2265	27.9505
ALG6	ALG6, alpha-1,3-glucosyltransferase	-1.17989	0.299932	1	10.7431	12.1835	11.4813	13.088	13.3654	14.9448
ALG8	ALG8, alpha-1,3-glucosyltransferase	1.05736	0.635828	1	31.1856	29.2138	26.6103	28.8274	28.0978	26.7135
ALG9	ALG9, alpha-1,2-mannosyltransferase	1.90898	9.51e-05	0.015727	57.4601	18.9108	38.0318	18.5319	18.499	22.902
ALK	anaplastic lymphoma receptor tyrosine kinase	-3.97211	0.0491846	0.667322	0.0306945	0.0264858	0	0.112827	0.0911279	0.0668673
ALKBH1	alkB homolog 1, histone H2A dioxygenase	1.1509	0.361214	1	9.97571	9.11111	9.35845	7.4748	8.65715	8.99365
ALKBH2	alkB homolog 2, alpha-ketoglutarate-dependent dioxygenase	1.09578	0.576456	1	10.4054	8.05168	9.68734	8.26459	10.1759	7.58943
ALKBH3	alkB homolog 3, alpha-ketoglutarate-dependent dioxygenase	-1.15219	0.356859	1	12.9838	9.53488	12.7969	12.6366	15.7347	12.8385
ALKBH3-AS1	ALKBH3 antisense RNA 1	1.2483	0.74816	1	0.0306945	0.0529716	0.0298992	0.0282068	0.030376	0.0334336
ALKBH4	alkB homolog 4, lysine demthylase	1.06859	0.709397	1	6.87556	7.97222	7.14591	6.79784	7.68512	6.51956
ALKBH5	alkB homolog 5, RNA demethylase	1.00619	0.962287	1	96.4114	80.3843	87.4551	81.7151	95.259	89.5353
ALKBH6	alkB homolog 6	-1.02464	0.910209	1	5.37153	4.02584	3.94669	4.93619	4.55639	4.34637
ALKBH7	alkB homolog 7	1.06703	0.801491	1	12.7382	8.34302	13.3649	10.2109	12.9705	9.46172
ALKBH8	alkB homolog 8, tRNA methyltransferase	-1.16879	0.365971	1	6.6914	5.2177	8.10268	6.57219	9.05204	8.09094
ALLC	allantoicase	-1	1	1	0	0	0	0	0	0
ALMS1	Alstrom syndrome protein 1	-1.12767	0.40645	1	13.659	15.865	16.9528	15.1753	16.9498	21.3307
ALMS1-IT1	ALMS1 intronic transcript 1	-1.96616	0.308118	1	0.0306945	0.0264858	0.0597984	0.0846204	0.0607519	0.100301
ALMS1P	Alstrom syndrome 1 pseudogene	-1.23601	0.798225	1	0	0.105943	0.0597984	0.0282068	0.0607519	0.133735
ALOX12	arachidonate 12-lipoxygenase	1.16094	0.611229	1	1.16639	0.874031	0.627883	0.70517	0.789775	0.835841
ALOX12B	arachidonate 12-lipoxygenase, 12R type	-1	1	1	0	0	0	0	0	0
ALOX12P2	arachidonate 12-lipoxygenase pseudogene 2	1.85425	0.266856	1	0	0.317829	0.119597	0.0846204	0.0607519	0.100301
ALOX15	arachidonate 15-lipoxygenase	-1.45932	0.473718	1	0.0920834	0.132429	0.119597	0.225654	0.0607519	0.234035
ALOX15B	arachidonate 15-lipoxygenase, type B	-1.13989	0.793254	1	4.63487	10.6208	11.3617	5.10543	23.0857	3.20963
ALOX15P1	arachidonate 15-lipoxygenase pseudogene 1	-5.70975	0.256858	1	0	0	0	0	0.030376	0.0334336
ALOX5	arachidonate 5-lipoxygenase	-1	1	1	0	0	0	0	0	0
ALOX5AP	arachidonate 5-lipoxygenase-activating protein	-2.29288	0.0205113	0.457877	0.368334	0.238372	0.657782	0.535929	1.24541	1.17018
ALOXE3	arachidonate lipoxygenase 3	-1.02296	0.973165	1	0.061389	0.105943	0.0896976	0.112827	0.121504	0.0334336
ALPI	alkaline phosphatase, intestinal	-1	1	1	0	0	0	0	0	0
ALPK1	alpha-kinase 1	-1.12516	0.536763	1	13.0758	16.3152	15.1589	15.7394	19.8051	15.6804
ALPK2	alpha-kinase 2	-1.98604	0.00994071	0.311021	15.777	22.4864	12.8268	40.5332	18.2256	44.9682
ALPK3	alpha-kinase 3	-1.27234	0.518384	1	1.59611	2.41021	4.63437	1.77703	8.17113	1.33735
ALPL	alkaline phosphatase, liver/bone/kidney	-2.18391	0.221382	1	11.7253	1.72158	8.96976	3.27199	36.9979	8.79304
ALPP	alkaline phosphatase, placental	-2.70336	0.190606	1	0	0.0794573	0.0298992	0.0846204	0.121504	0.133735
ALPPL2	alkaline phosphatase, placental-like 2	-1	1	1	0	0	0	0	0	0
ALS2	amyotrophic lateral sclerosis 2 (juvenile)	-1.22475	0.080323	0.809317	29.9578	23.4399	26.0123	34.6944	32.2593	31.5613
ALS2CL	ALS2 C-terminal like	1.07482	0.849084	1	0.399028	0.344315	0.38869	0.338482	0.394887	0.334336
ALS2CR11	amyotrophic lateral sclerosis 2 (juvenile) chromosome region, candidate 11	-1.17919	0.631753	1	0.399028	0.450258	0.328891	0.225654	0.607519	0.601805
ALS2CR12	amyotrophic lateral sclerosis 2 (juvenile) chromosome region, candidate 12	-1.24384	0.550258	1	0.153472	0.317829	0.38869	0.366688	0.334136	0.401204
ALX1	ALX homeobox 1	-1.40327	0.452936	1	0.583195	0.927002	1.46506	2.42579	0.516391	1.30391
ALX3	ALX homeobox 3	-1.35898	0.196153	1	1.56542	2.11886	1.79395	2.4822	2.73384	2.40722
ALX4	ALX homeobox 4	-1.8418	0.322676	1	0.122778	0	0.0597984	0.112827	0.0607519	0.167168
ALYREF	Aly/REF export factor	1.19008	0.268707	1	25.9061	16.1563	23.3812	16.3317	19.3495	19.8596
AMACR	alpha-methylacyl-CoA racemase	-1.52595	0.0477845	0.661389	11.9708	8.76679	8.22228	14.0752	16.889	13.8081
AMBN	ameloblastin (enamel matrix protein)	-1	1	1	0	0	0	0	0	0
AMBP	alpha-1-microglobulin/bikunin precursor	2.15257	0.371159	1	0.0920834	0	0.0597984	0	0.030376	0.0334336
AMBRA1	autophagy/beclin-1 regulator 1	1.3343	0.0649844	0.74176	27.6557	33.4515	27.3578	22.2552	22.9035	22.5343
AMD1	adenosylmethionine decarboxylase 1	1.13134	0.426771	1	94.3241	95.7726	83.3888	87.0462	75.6058	83.2832
AMDHD1	amidohydrolase domain containing 1	-1.72054	0.40315	1	0.0306945	0.105943	0.0597984	0.141034	0.15188	0.0668673
AMDHD2	amidohydrolase domain containing 2	1.15041	0.603454	1	4.81903	3.44315	3.94669	3.44123	3.58436	3.71113
AMELX	amelogenin, X-linked	-3.17948	0.312215	1	0	0	0	0.0282068	0	0
AMELY	amelogenin, Y-linked	-1	1	1	0	0	0	0	0	0
AMER1	APC membrane recruitment protein 1	1.16658	0.429991	1	9.11626	4.92635	7.2356	6.09267	5.95369	6.31896
AMER2	APC membrane recruitment protein 2	-1.18117	0.796308	1	0.184167	0.264858	0.119597	0.253861	0.30376	0.133735
AMER3	APC membrane recruitment protein 3	1.24879	0.508348	1	0.27625	0.68863	0.448488	0.310275	0.364512	0.501504
AMFR	autocrine motility factor receptor, E3 ubiquitin protein ligase	-1.12327	0.360198	1	98.8362	94.3159	100.073	117.002	120.562	97.3253
AMH	anti-Mullerian hormone	-1.61769	0.372508	1	0.122778	0.0264858	0.0896976	0.253861	0.0607519	0.0668673
AMHR2	anti-Mullerian hormone receptor, type II	-1	1	1	0	0	0	0	0	0
AMICA1	adhesion molecule, interacts with CXADR antigen 1	-1	1	1	0	0	0	0	0	0
AMIGO1	adhesion molecule with Ig-like domain 1	-1.20005	0.738426	1	3.74473	0.397287	0.986673	2.28475	2.85534	0.936142
AMIGO2	adhesion molecule with Ig-like domain 2	1.04831	0.902371	1	16.3909	8.95219	12.2587	8.65949	4.92091	22.4674
AMIGO3	adhesion molecule with Ig-like domain 3	-1.15902	0.577592	1	4.84973	5.27067	2.72083	5.19005	5.86256	4.14577
AMMECR1	Alport syndrome, mental retardation, midface hypoplasia and elliptocytosis chromosomal region gene 1	-1.31826	0.0999535	0.872448	17.5572	25.8501	32.62	30.1531	42.0707	30.3243
AMMECR1L	AMMECR1-like	1.22383	0.0863208	0.832431	58.9948	44.3107	51.9947	41.2948	45.4728	41.7586
AMN	amnion associated transmembrane protein	2.23155	0.281317	1	0.184167	0.0264858	0.149496	0.0282068	0.0911279	0.0334336
AMN1	antagonist of mitotic exit network 1 homolog	-1.07263	0.748563	1	3.49917	2.70155	2.27234	3.63868	3.25023	2.30692
AMOT	angiomotin	-1.25151	0.518078	1	5.18737	10.7532	5.71075	12.6931	5.07279	10.097
AMOTL1	angiomotin like 1	1.06915	0.62883	1	83.5811	59.9108	70.9807	69.6708	53.1276	79.9398
AMOTL2	angiomotin like 2	-1.50989	0.0148896	0.384656	164.86	116.034	118.281	223.595	191.52	194.283
AMPD1	adenosine monophosphate deaminase 1	-1	1	1	0	0	0	0	0	0
AMPD2	adenosine monophosphate deaminase 2	1.0207	0.899097	1	29.9271	48.7338	35.8192	37.0637	42.253	35.8074
AMPD3	adenosine monophosphate deaminase 3	-1.90198	0.0539995	0.692215	6.29237	2.41021	2.75073	8.17997	3.85775	9.72919
AMPH	amphiphysin	1.25535	0.295826	1	19.3375	15.3882	35.7295	17.319	20.1089	19.4249
AMT	aminomethyltransferase	-1.00622	0.985138	1	1.04361	3.65504	1.91355	2.0873	2.5212	2.30692
AMTN	amelotin	-1	1	1	0	0	0	0	0	0
AMY1A	amylase, alpha 1A (salivary)	-1	1	1	0	0	0	0	0	0
AMY1B	amylase, alpha 1B (salivary)	-1	1	1	0	0	0	0	0	0
AMY1C	amylase, alpha 1C (salivary)	-1	1	1	0	0	0	0	0	0
AMY2A	amylase, alpha 2A (pancreatic)	-1	1	1	0	0	0	0	0	0
AMY2B	amylase, alpha 2B (pancreatic)	1.24723	0.429878	1	1.96445	4.76744	2.81052	2.39758	3.0376	2.47409
AMZ1	archaelysin family metallopeptidase 1	1.4051	0.409481	1	0.521806	0.291344	0.269093	0.197448	0.212632	0.36777
AMZ2	archaelysin family metallopeptidase 2	-1.00185	0.989851	1	47.5764	42.6951	48.1377	47.2464	49.1787	44.3999
AMZ2P1	archaelysin family metallopeptidase 2 pseudogene 1	-1.25096	0.328406	1	3.315	3.65504	4.42508	4.5695	5.07279	4.88131
ANAPC1	anaphase promoting complex subunit 1	-1.02306	0.837339	1	57.5828	48.7338	50.3203	55.7931	50.9709	55.7673
ANAPC10	anaphase promoting complex subunit 10	1.12981	0.508293	1	7.88848	5.66796	8.49137	6.85425	7.22948	5.65028
ANAPC11	anaphase promoting complex subunit 11	1.12882	0.486145	1	29.2825	21.9832	24.0987	23.7783	23.0554	20.7623
ANAPC13	anaphase promoting complex subunit 13	-1.14677	0.450501	1	36.8027	42.5097	53.3701	53.9314	58.2307	42.9288
ANAPC15	anaphase promoting complex subunit 15	1.05713	0.732819	1	7.73501	4.4761	6.45823	6.76963	5.89294	5.11535
ANAPC16	anaphase promoting complex subunit 16	-1.01231	0.912174	1	80.0512	70.77	75.346	69.9247	79.8888	82.7148
ANAPC1P1	anaphase promoting complex subunit 1 pseudogene 1	9.81852	0.0392549	0.610329	0	0.0264858	0.0896976	0	0	0
ANAPC2	anaphase promoting complex subunit 2	1.0502	0.76924	1	22.5604	24.208	19.5541	19.6884	24.6957	20.0267
ANAPC4	anaphase promoting complex subunit 4	-1.06963	0.587535	1	13.5056	15.1234	16.1456	15.6266	15.188	17.9873
ANAPC5	anaphase promoting complex subunit 5	1.04675	0.677869	1	108.352	102.129	100.551	99.9085	105.253	96.9241
ANAPC7	anaphase promoting complex subunit 7	1.13618	0.275259	1	40.9464	42.1124	40.8124	38.1356	38.6382	34.2026
ANG	angiogenin, ribonuclease, RNase A family, 5	1.30239	0.210285	1	9.36182	9.64082	7.17581	7.30556	5.5588	7.58943
ANGEL1	angel homolog 1 (Drosophila)	1.05676	0.758509	1	13.0758	16.6066	14.6207	13.9342	17.2232	11.7018
ANGEL2	angel homolog 2 (Drosophila)	-1.20835	0.13076	0.938768	18.6316	21.5594	25.5937	26.8811	28.7964	25.3427
ANGPT1	angiopoietin 1	-1.06071	0.860441	1	178.212	28.8165	63.0873	155.532	61.0557	66.4326
ANGPT2	angiopoietin 2	-4.57695	0.00681091	0.256124	0.491112	0.900516	0.448488	7.4748	0.820151	0.36777
ANGPT4	angiopoietin 4	2.25505	0.137427	0.952887	2.17931	1.27132	3.558	2.17192	0.668271	0.267469
ANGPTL1	angiopoietin-like 1	1.05277	0.898629	1	222.688	248.039	284.252	201.312	361.93	169.241
ANGPTL2	angiopoietin-like 2	1.12664	0.640399	1	301.727	275.24	258.359	257.302	294.039	202.574
ANGPTL3	angiopoietin-like 3	-1	1	1	0	0	0	0	0	0
ANGPTL4	angiopoietin-like 4	1.75694	0.179204	1	154.946	67.883	57.5858	49.0516	47.5991	63.3567
ANGPTL5	angiopoietin-like 5	-1.40291	0.406182	1	0.306945	0.476744	0.418589	0.733377	0.394887	0.601805
ANGPTL6	angiopoietin-like 6	1.15868	0.77438	1	0.27625	0.105943	0.179395	0.282068	0.0607519	0.133735
ANGPTL7	angiopoietin-like 7	-41.52	0.000158519	0.0220733	0	0.105943	0.149496	7.64404	3.49324	0.36777
ANHX	anomalous homeobox	-1	1	1	0	0	0	0	0	0
ANK1	ankyrin 1, erythrocytic	-4.58865	0.00516198	0.22098	0.0920834	0.158915	0	0.789791	0.182256	0.267469
ANK2	ankyrin 2, neuronal	-1.27925	0.219373	1	27.8399	33.9283	31.454	48.967	35.2057	37.4122
ANK3	ankyrin 3, node of Ranvier (ankyrin G)	1.63532	0.161754	1	2.21	0.50323	2.75073	2.00268	0.334136	0.969575
ANKAR	ankyrin and armadillo repeat containing	-1.35039	0.24705	1	0.859445	1.37726	1.01657	1.46675	1.57955	1.47108
ANKDD1A	ankyrin repeat and death domain containing 1A	1.25053	0.433225	1	22.9902	4.79393	7.68409	7.16453	11.6036	9.42828
ANKDD1B	ankyrin repeat and death domain containing 1B	-1.1531	0.771941	1	0.214861	0.0794573	0.298992	0.366688	0.243008	0.0668673
ANKEF1	ankyrin repeat and EF-hand domain containing 1	1.79299	0.0908375	0.84789	3.62195	1.93346	2.12284	1.04365	2.03519	1.23704
ANKFN1	ankyrin-repeat and fibronectin type III domain containing 1	-2.51483	0.064813	0.74176	0.368334	0.158915	0.149496	0.338482	0.425263	0.969575
ANKFY1	ankyrin repeat and FYVE domain containing 1	1.0135	0.898613	1	120.2	116.14	120.703	122.361	118.588	117.185
ANKH	ANKH inorganic pyrophosphate transport regulator	-1.68731	0.000829523	0.0705456	40.4553	45.4496	44.191	83.0408	71.8999	68.7061
ANKHD1	ankyrin repeat and KH domain containing 1	1.10061	0.532219	1	50.7687	62.7978	54.2371	53.0288	54.7679	47.9104
ANKHD1-EIF4EBP3	ANKHD1-EIF4EBP3 readthrough	-1.07447	0.64628	1	43.7703	41.4238	36.8956	43.8052	41.5543	47.9773
ANKIB1	ankyrin repeat and IBR domain containing 1	-1.10076	0.438424	1	99.5422	79.3514	94.8402	89.1335	109.87	106.553
ANKK1	ankyrin repeat and kinase domain containing 1	-1.9944	0.424591	1	0.061389	0.0529716	0	0.112827	0	0.133735
ANKLE1	ankyrin repeat and LEM domain containing 1	1.05306	0.806561	1	2.05653	1.98643	2.06304	1.83344	2.12632	1.93915
ANKLE2	ankyrin repeat and LEM domain containing 2	-1.11189	0.480897	1	65.103	65.4464	61.3531	62.7037	65.0653	89.3012
ANKMY1	ankyrin repeat and MYND domain containing 1	1.06985	0.767135	1	2.60903	2.72804	2.57133	2.31296	2.2782	2.94216
ANKMY2	ankyrin repeat and MYND domain containing 2	-1.20226	0.160524	0.998067	14.4264	15.2028	15.2187	18.8139	19.4406	16.6499
ANKRA2	ankyrin repeat, family A (RFXANK-like), 2	-1.16648	0.369002	1	12.9224	11.4683	14.5609	13.9624	18.2256	13.9753
ANKRD1	ankyrin repeat domain 1 (cardiac muscle)	-8.4806	2.73e-10	2.08e-06	0.552501	0.582687	1.31556	4.40026	5.01203	11.7686	0.816917	7.06031
ANKRD10	ankyrin repeat domain 10	1.05004	0.794243	1	18.1097	28.5252	26.0422	23.327	25.9714	21.6316
ANKRD11	ankyrin repeat domain 11	-1.15269	0.320777	1	134.319	119.769	123.454	141.655	134.079	165.998
ANKRD12	ankyrin repeat domain 12	-1.06072	0.689392	1	51.6895	48.3895	53.2804	55.4264	51.9733	57.8402
ANKRD13A	ankyrin repeat domain 13A	-1.28568	0.0926807	0.852247	91.2854	76.7293	94.1227	99.3162	118.952	123.704
ANKRD13B	ankyrin repeat domain 13B	1.17041	0.507105	1	12.554	14.9115	14.8898	11.452	16.8283	8.69274
ANKRD13C	ankyrin repeat domain 13C	-1.03424	0.78021	1	42.9416	37.4774	39.6164	41.0409	43.4072	41.5914
ANKRD13D	ankyrin repeat domain 13 family, member D	1.12538	0.510223	1	11.2035	11.1505	11.0328	10.6058	8.38377	11.1668
ANKRD16	ankyrin repeat domain 16	-1.0662	0.719286	1	4.84973	5.9593	5.71075	5.95164	6.68271	5.34938
ANKRD17	ankyrin repeat domain 17	1.09252	0.560981	1	170.17	166.49	146.207	145.829	142.828	160.849
ANKRD18A	ankyrin repeat domain 18A	1.03945	0.972087	1	0	0.0794573	0.119597	0	0	0.200602
ANKRD18B	ankyrin repeat domain 18B	-1.59468	0.327466	1	0.122778	0.1854	0.0597984	0.112827	0.273384	0.234035
ANKRD18DP	ankyrin repeat domain 18D, pseudogene	-1	1	1	0	0	0	0	0	0
ANKRD19P	ankyrin repeat domain 19, pseudogene	1.75954	0.0926615	0.852247	0.337639	0.847545	0.418589	0.366688	0.334136	0.234035
ANKRD2	ankyrin repeat domain 2 (stretch responsive muscle)	-1.10097	0.841201	1	0.153472	0.450258	0.239194	0.197448	0.273384	0.501504
ANKRD20A1	ankyrin repeat domain 20 family, member A1	-19.4579	0.0878137	0.836954	0	0	0	0.112827	0	0.133735
ANKRD20A11P	ankyrin repeat domain 20 family, member A11, pseudogene	2.55211	0.123222	0.92005	0.0920834	0.238372	0.209294	0.0846204	0.121504	0
ANKRD20A12P	ankyrin repeat domain 20 family, member A12, pseudogene	1.14371	0.786581	1	0.675279	0.556201	0.209294	0.423102	0.121504	0.73554
ANKRD20A19P	ankyrin repeat domain 20 family, member A19, pseudogene	1.12496	0.847691	1	0.0306945	0.158915	0.149496	0.0846204	0.030376	0.200602
ANKRD20A2	ankyrin repeat domain 20 family, member A2	-1	1	1	0	0	0	0	0	0
ANKRD20A3	ankyrin repeat domain 20 family, member A3	4.55153	0.0116382	0.338481	1.01292	0.821059	0.627883	0	0.212632	0.334336
ANKRD20A4	ankyrin repeat domain 20 family, member A4	-1.75987	0.854912	1	0.0920834	0	0	0	0	0.167168
ANKRD20A5P	ankyrin repeat domain 20 family, member A5, pseudogene	1.72235	0.407615	1	0.214861	0.238372	0.149496	0.0282068	0.030376	0.300903
ANKRD20A8P	ankyrin repeat domain 20 family, member A8, pseudogene	1.82879	0.595106	1	0.153472	0.0264858	0	0.0564136	0	0.0334336
ANKRD20A9P	ankyrin repeat domain 20 family, member A9, pseudogene	1.17424	0.279744	1	17.0661	18.4076	15.727	13.0598	14.3071	17.0846
ANKRD22	ankyrin repeat domain 22	-1.81981	0.209355	1	0.705973	0.0794573	0.298992	0.423102	0.30376	1.23704
ANKRD23	ankyrin repeat domain 23	1.12129	0.642274	1	0.89014	1.16537	1.37536	0.987238	1.42767	0.702106
ANKRD24	ankyrin repeat domain 24	1.00957	0.977565	1	1.50403	2.54263	2.93012	2.96171	2.3997	1.70512
ANKRD26	ankyrin repeat domain 26	-1.1279	0.484137	1	15.9611	16.686	18.986	17.6857	19.5317	22.0662
ANKRD26P1	ankyrin repeat domain 26 pseudogene 1	3.04626	0.239814	1	0	0.264858	0.119597	0.0282068	0.030376	0.0668673
ANKRD26P3	ankyrin repeat domain 26 pseudogene 3	-1	1	1	0	0	0	0	0	0
ANKRD27	ankyrin repeat domain 27 (VPS9 domain)	-1.00918	0.94504	1	34.0095	23.6783	28.7032	25.64	28.5838	33.9686
ANKRD28	ankyrin repeat domain 28	-1.20856	0.321293	1	50.6766	92.8856	67.9908	89.8951	98.1751	74.791
ANKRD29	ankyrin repeat domain 29	-2.73982	0.0615781	0.729581	0.61389	0.529716	0.807278	3.86433	0.911279	0.635239
ANKRD30A	ankyrin repeat domain 30A	-1	1	1	0	0	0	0	0	0
ANKRD30B	ankyrin repeat domain 30B	-3.89046	0.0753257	0.792977	0	0.132429	0.0597984	0.0564136	0.212632	0.568372
ANKRD30BL	ankyrin repeat domain 30B-like	1.99167	0.185196	1	0.184167	0.1854	0.179395	0.0846204	0.121504	0.0668673
ANKRD30BP2	ankyrin repeat domain 30B pseudogene 2	1.41328	0.359916	1	0.184167	0.344315	0.269093	0.253861	0.15188	0.167168
ANKRD30BP3	ankyrin repeat domain 30B pseudogene 3	-1	1	1	0	0	0	0	0	0
ANKRD31	ankyrin repeat domain 31	-1.33156	0.466498	1	0.27625	0.1854	0.239194	0.225654	0.455639	0.267469
ANKRD32	NA	-1.13172	0.533522	1	5.92404	7.60142	7.20571	7.4748	8.44452	8.0575
ANKRD33	ankyrin repeat domain 33	-1.03557	0.982323	1	0	0.0264858	0	0	0.030376	0
ANKRD33B	ankyrin repeat domain 33B	-1.49644	0.280435	1	41.898	12.7132	19.4345	48.3747	28.2496	33.8014
ANKRD34A	ankyrin repeat domain 34A	-1.04433	0.85938	1	2.63973	3.15181	3.43841	4.08999	2.30857	3.41023
ANKRD34B	ankyrin repeat domain 34B	-1	1	1	0	0	0	0	0	0
ANKRD34C	ankyrin repeat domain 34C	-1	1	1	0	0	0	0	0	0
ANKRD35	ankyrin repeat domain 35	1.35303	0.398286	1	3.68334	2.48966	6.84692	3.3284	3.2806	3.10933
ANKRD36	ankyrin repeat domain 36	-1.14941	0.579427	1	4.02098	3.89341	4.81377	3.63868	5.13354	6.11835
ANKRD36B	ankyrin repeat domain 36B	-1.06072	0.770004	1	3.95959	4.42312	4.66427	3.7233	4.95128	5.44968
ANKRD36BP1	ankyrin repeat domain 36B pseudogene 1	-1.35715	0.166531	1	10.651	16.6596	11.6906	14.2726	14.7931	25.209
ANKRD36BP2	ankyrin repeat domain 36B pseudogene 2	-14.7876	0.0219484	0.472188	0	0	0	0.0846204	0	0.100301
ANKRD37	ankyrin repeat domain 37	-1.70146	0.197129	1	1.59611	2.54263	1.55476	4.59771	2.76421	2.57439
ANKRD39	ankyrin repeat domain 39	1.15719	0.574764	1	2.17931	1.69509	2.39194	1.46675	1.5188	2.50752
ANKRD40	ankyrin repeat domain 40	1.09762	0.501975	1	95.4598	78.5038	86.4386	83.0126	78.8864	78.6359
ANKRD42	ankyrin repeat domain 42	-1.11079	0.50113	1	9.33112	9.53488	10.3451	11.5648	11.1784	10.2641
ANKRD44	ankyrin repeat domain 44	-1.51372	0.0589142	0.715068	4.42001	6.09173	4.00649	6.6286	5.64993	10.2307
ANKRD44-IT1	ANKRD44 intronic transcript 1	-1.41692	0.642396	1	0	0.0529716	0.119597	0	0.030376	0.234035
ANKRD45	ankyrin repeat domain 45	-1.23146	0.603675	1	0.153472	0.211886	0.508286	0.282068	0.546767	0.267469
ANKRD46	ankyrin repeat domain 46	1.01046	0.958056	1	8.04195	6.59496	7.11601	7.70046	7.80662	6.31896
ANKRD49	ankyrin repeat domain 49	1.04018	0.829197	1	4.88042	5.82687	7.4449	5.7824	6.28782	5.71715
ANKRD50	ankyrin repeat domain 50	-1.51234	0.00924471	0.299219	67.9269	62.0827	72.356	93.7312	97.9321	119.124
ANKRD52	ankyrin repeat domain 52	1.06326	0.667687	1	87.3258	77.6033	72.7447	78.2457	77.7625	71.013
ANKRD53	ankyrin repeat domain 53	1.6226	0.171587	1	2.45556	3.57558	2.96002	1.2411	3.31098	1.13674
ANKRD54	ankyrin repeat domain 54	1.23027	0.271334	1	11.7867	12.0775	16.2353	10.8032	11.2087	11.1334
ANKRD55	ankyrin repeat domain 55	-1.67556	0.720254	1	0	0	0.0298992	0.0282068	0.030376	0
ANKRD6	ankyrin repeat domain 6	-1.48222	0.15147	0.97935	3.25362	5.5885	4.54468	8.46204	6.16632	5.71715
ANKRD61	ankyrin repeat domain 61	1.28619	0.47742	1	0.184167	0.370801	0.328891	0.169241	0.273384	0.267469
ANKRD62	ankyrin repeat domain 62	1.42826	0.24683	1	0.429723	0.768088	0.597984	0.676963	0.425263	0.167168
ANKRD62P1-PARP4P3	ANKRD62P1-PARP4P3 readthrough, transcribed pseudogene	1.66895	0.429394	1	0.245556	0.105943	0.0597984	0.141034	0.030376	0.0668673
ANKRD63	ankyrin repeat domain 63	-1	1	1	0	0	0	0	0	0
ANKRD65	ankyrin repeat domain 65	-1.79318	0.0320745	0.556572	0.736668	0.344315	0.478387	0.761584	1.12391	0.936142
ANKRD66	ankyrin repeat domain 66	-1	1	1	0	0	0	0	0	0
ANKRD7	ankyrin repeat domain 7	1.26635	0.558229	1	0.337639	0.397287	0.239194	0.310275	0.334136	0.133735
ANKRD9	ankyrin repeat domain 9	1.56218	0.173104	1	8.01126	8.05168	4.00649	4.51309	3.61474	4.94818
ANKS1A	ankyrin repeat and sterile alpha motif domain containing 1A	1.03265	0.791004	1	18.9692	16.8714	15.0393	18.419	15.9778	15.6135
ANKS1B	ankyrin repeat and sterile alpha motif domain containing 1B	2.41326	0.067865	0.758669	0.184167	1.00646	0.627883	0.112827	0.30376	0.36777
ANKS3	ankyrin repeat and sterile alpha motif domain containing 3	-1.15193	0.485192	1	6.99834	8.76679	7.2356	7.39018	9.20392	10.4982
ANKS4B	ankyrin repeat and sterile alpha motif domain containing 4B	1.16314	0.557093	1	0.920834	0.847545	0.657782	0.761584	0.394887	0.969575
ANKS6	ankyrin repeat and sterile alpha motif domain containing 6	-1.09288	0.464704	1	25.0467	27.6247	27.2681	29.5325	29.4951	29.99
ANKUB1	ankyrin repeat and ubiquitin domain containing 1	-1	1	1	0	0	0	0	0	0
ANKZF1	ankyrin repeat and zinc finger domain containing 1	1.0573	0.7558	1	10.5589	13.1634	13.634	10.6622	12.5453	12.8719
ANLN	anillin actin binding protein	-1.8549	0.0462244	0.651825	3.52987	2.30426	2.69093	5.3875	2.94647	7.62287
ANO1	anoctamin 1, calcium activated chloride channel	-1.72698	0.581663	1	0	0	0.0298992	0	0.0607519	0
ANO10	anoctamin 10	1.03385	0.770625	1	100.279	88.9922	82.2527	94.2107	88.5459	83.9184
ANO1-AS2	ANO1 antisense RNA 2 (head to head)	-3.415	0.300057	1	0	0	0	0	0	0.0334336
ANO2	anoctamin 2, calcium activated chloride channel	-12.3466	0.0372457	0.595685	0	0	0	0.0282068	0.0911279	0.0334336
ANO3	anoctamin 3	-2.28297	0.1702	1	0.89014	0.0529716	0	1.43855	0.394887	0.267469
ANO4	anoctamin 4	-1.00735	0.98061	1	26.6121	9.74677	11.6009	8.09535	17.6788	22.6346
ANO5	anoctamin 5	-1	1	1	0	0	0	0	0	0
ANO6	anoctamin 6	1.18375	0.295564	1	346.663	253.283	263.86	261.928	230.948	245.403
ANO7	anoctamin 7	1.21188	0.579053	1	0.460417	0.1854	0.478387	0.0846204	0.486015	0.36777
ANO8	anoctamin 8	1.49087	0.101629	0.874688	10.3133	10.5413	9.17905	5.72598	6.83459	7.9572
ANO9	anoctamin 9	-2.41331	0.522114	1	0.0306945	0	0	0	0.0911279	0
ANP32A	acidic (leucine-rich) nuclear phosphoprotein 32 family, member A	1.44421	0.036347	0.588878	92.9736	57.3947	95.797	54.8058	62.6049	54.7308
ANP32A-IT1	ANP32A intronic transcript 1	1.20463	0.435083	1	1.56542	1.88049	1.25577	1.12827	1.00241	1.87228
ANP32AP1	acidic (leucine-rich) nuclear phosphoprotein 32 family, member A pseudogene 1	5.48604	0.27675	1	0	0	0.0597984	0	0	0
ANP32B	acidic (leucine-rich) nuclear phosphoprotein 32 family, member B	-1.10651	0.493386	1	123.208	68.9425	131.796	115.112	124.45	121.866
ANP32C	acidic (leucine-rich) nuclear phosphoprotein 32 family, member C	3.14493	0.318641	1	0	0.0264858	0	0	0	0
ANP32D	acidic (leucine-rich) nuclear phosphoprotein 32 family, member D	-1	1	1	0	0	0	0	0	0
ANP32E	acidic (leucine-rich) nuclear phosphoprotein 32 family, member E	1.01201	0.944554	1	17.8949	16.3417	18.8066	16.9241	18.1648	18.1545
ANPEP	alanyl (membrane) aminopeptidase	1.23435	0.31276	1	893.455	1109.65	1091.98	448.911	1046.45	1068.41
ANTXR1	anthrax toxin receptor 1	-1.21455	0.324561	1	426.531	535.966	493.038	732.079	448.805	621.163
ANTXR2	anthrax toxin receptor 2	-1.05164	0.760027	1	275.729	257.336	359.239	402.003	286.385	263.724
ANTXRL	anthrax toxin receptor-like	-1	1	1	0	0	0	0	0	0
ANTXRLP1	anthrax toxin receptor-like pseudogene 1	2.0191	0.268332	1	0.214861	0.105943	0.119597	0.112827	0.030376	0.0668673
ANXA1	annexin A1	-1.01202	0.939068	1	249.515	197.319	191.086	256.484	250.845	147.342
ANXA10	annexin A10	-4.60504	0.0295075	0.536273	0.061389	0.105943	0.0298992	0.817997	0.0911279	0.0668673
ANXA11	annexin A11	-1.12958	0.497315	1	196.445	93.5742	138.643	163.994	156.527	166.165
ANXA13	annexin A13	-1.84196	0.336675	1	0.306945	0.238372	0.119597	0.507723	0.577143	0.167168
ANXA2	annexin A2	-1.21042	0.18984	1	1848.85	1081.39	1363.67	2070.04	1174.03	1987.03
ANXA2P1	annexin A2 pseudogene 1	-7.91717	0.0016224	0.108591	0	0.0264858	0.0298992	0.112827	0.15188	0.300903
ANXA2P2	annexin A2 pseudogene 2	1.00092	0.997793	1	0.61389	0.529716	0.209294	0.394895	0.516391	0.468071
ANXA2P3	annexin A2 pseudogene 3	-1.30035	0.771711	1	0.0920834	0	0	0.0564136	0.0607519	0
ANXA2R	annexin A2 receptor	1.01834	0.956017	1	0.705973	1.16537	0.777379	0.592343	1.15429	0.936142
ANXA3	annexin A3	-2.14579	0.182655	1	0.460417	0.900516	0.627883	0.62055	0.577143	3.20963
ANXA4	annexin A4	-1.08922	0.54958	1	90.119	73.7364	80.369	101.46	84.2022	83.9184
ANXA5	annexin A5	-1.37731	0.205327	1	650.723	484.107	260.482	639.561	567.028	738.582
ANXA6	annexin A6	1.32391	0.136806	0.952553	792.501	442.763	649.022	379.72	515.996	539.719
ANXA7	annexin A7	-1.10128	0.411568	1	108.781	74.0542	91.641	98.752	101.213	105.617
ANXA8	annexin A8	-5.82951	0.0313759	0.553276	0.0920834	0	0.0298992	0.535929	0.212632	0
ANXA8L1	annexin A8-like 1	-5.87728	0.180217	1	0	0	0	0	0	0.0668673
ANXA9	annexin A9	1.36305	0.221369	1	1.62681	1.24483	1.49496	0.959031	1.21504	1.06988
AOAH	acyloxyacyl hydrolase (neutrophil)	-3.25334	0.308996	1	0	0	0	0	0.030376	0
AOAH-IT1	AOAH intronic transcript 1	-1	1	1	0	0	0	0	0	0
AOC1	amine oxidase, copper containing 1	-1	1	1	0	0	0	0	0	0
AOC2	amine oxidase, copper containing 2 (retina-specific)	3.63967	3.77e-05	0.00860445	45.9189	22.4864	28.763	5.75419	13.5781	7.58943
AOC3	amine oxidase, copper containing 3	5.25022	1.23e-06	0.000840269	670.46	396.333	403.101	46.7387	117.585	118.589
AOC4P	amine oxidase, copper containing 4, pseudogene	2.20867	0.0258462	0.506426	1.87236	0.556201	1.43516	0.225654	0.759399	0.768973
AOX1	aldehyde oxidase 1	1.1033	0.682499	1	718.957	1671.52	1323.58	1599.69	1107.81	757.205
AOX2P	aldehyde oxidase 2 pseudogene	-1.33465	0.665889	1	0	0.1854	0.239194	0.169241	0.0911279	0.334336
AP1AR	adaptor-related protein complex 1 associated regulatory protein	1.03659	0.802292	1	16.9434	15.7061	18.8664	16.0497	17.8307	16.6165
AP1B1	adaptor-related protein complex 1, beta 1 subunit	1.23824	0.111227	0.898707	79.7136	56.706	59.2602	55.511	51.0924	53.2263
AP1B1P1	adaptor-related protein complex 1, beta 1 subunit pseudogene 1	-1	1	1	0	0	0	0	0	0
AP1G1	adaptor-related protein complex 1, gamma 1 subunit	1.04637	0.715441	1	131.649	110.446	107.697	118.779	109.414	110.866
AP1G2	adaptor-related protein complex 1, gamma 2 subunit	-1.05475	0.8287	1	5.0339	11.3624	5.89014	7.4748	10.1456	6.68673
AP1M1	adaptor-related protein complex 1, mu 1 subunit	1.08665	0.63706	1	60.284	65.9496	57.9147	57.1752	53.3402	62.1197
AP1M2	adaptor-related protein complex 1, mu 2 subunit	-5.6302	0.122758	0.919069	0	0	0	0	0.030376	0.0334336
AP1S1	adaptor-related protein complex 1, sigma 1 subunit	1.07439	0.598883	1	42.4198	33.1072	32.3808	32.4942	32.2593	37.011
AP1S2	adaptor-related protein complex 1, sigma 2 subunit	-1.21757	0.312696	1	10.8658	11.7862	11.0029	13.1726	9.17354	19.3581
AP1S3	adaptor-related protein complex 1, sigma 3 subunit	1.05169	0.854283	1	2.45556	1.72158	2.03315	2.87709	1.06316	2.00602
AP2A1	adaptor-related protein complex 2, alpha 1 subunit	1.04135	0.780111	1	221.092	171.707	195.9	191.778	206.01	175.159
AP2A2	adaptor-related protein complex 2, alpha 2 subunit	1.00498	0.962992	1	80.8186	70.9819	80.6082	73.789	82.2581	78.7696
AP2B1	adaptor-related protein complex 2, beta 1 subunit	-1.0025	0.982863	1	252.646	235.141	221.882	237.078	232.072	253.761
AP2M1	adaptor-related protein complex 2, mu 1 subunit	1.12052	0.361269	1	417.261	304.163	384.205	355.547	323.565	319.191
AP2S1	adaptor-related protein complex 2, sigma 1 subunit	1.02559	0.864083	1	87.8169	71.2203	77.6183	80.333	77.1853	76.3958
AP3B1	adaptor-related protein complex 3, beta 1 subunit	1.00105	0.993303	1	102.704	88.9922	97.7106	97.2289	102.124	94.1157
AP3B2	adaptor-related protein complex 3, beta 2 subunit	-1.13269	0.736662	1	0.828751	1.98643	0.837177	1.49496	1.82256	0.969575
AP3D1	adaptor-related protein complex 3, delta 1 subunit	1.11222	0.400422	1	177.261	138.6	147.523	136.013	150.604	135.707
AP3M1	adaptor-related protein complex 3, mu 1 subunit	1.13836	0.317501	1	107.4	72.3062	88.9202	68.1194	73.7528	96.6232
AP3M2	adaptor-related protein complex 3, mu 2 subunit	-1.04518	0.733702	1	14.2729	10.9386	17.9096	13.5111	17.6788	14.4768
AP3S1	adaptor-related protein complex 3, sigma 1 subunit	1.03701	0.776182	1	84.5019	74.0542	98.5477	82.0536	84.111	85.4229
AP3S2	adaptor-related protein complex 3, sigma 2 subunit	1.27796	0.359536	1	22.3456	27.2539	26.1618	19.1806	23.7844	17.5861
AP4B1	adaptor-related protein complex 4, beta 1 subunit	1.02152	0.907253	1	8.19543	9.98514	9.35845	9.22363	8.96091	9.32798
AP4B1-AS1	AP4B1 antisense RNA 1	1.23524	0.359526	1	1.56542	1.64212	0.956774	1.04365	1.03278	1.37078
AP4E1	adaptor-related protein complex 4, epsilon 1 subunit	-1.13129	0.260699	1	27.1953	24.8966	26.6701	30.9711	29.4647	30.0568
AP4M1	adaptor-related protein complex 4, mu 1 subunit	1.0123	0.954682	1	5.06459	4.79393	4.99317	5.75419	4.52602	4.61384
AP4S1	adaptor-related protein complex 4, sigma 1 subunit	-1.00445	0.977288	1	7.2439	7.33656	7.3851	6.85425	7.65474	7.9572
AP5B1	adaptor-related protein complex 5, beta 1 subunit	1.09404	0.467526	1	28.1775	34.4315	28.9424	31.1685	31.4391	22.8352
AP5M1	adaptor-related protein complex 5, mu 1 subunit	1.06965	0.599334	1	32.2906	34.5904	33.5469	30.3505	34.3248	30.993
AP5S1	adaptor-related protein complex 5, sigma 1 subunit	1.05887	0.755932	1	8.50237	7.46899	9.20895	8.74411	8.62677	6.75359
AP5Z1	adaptor-related protein complex 5, zeta 1 subunit	1.07053	0.743926	1	25.9982	24.3139	18.2385	20.7038	21.4758	22.9355
APAF1	apoptotic peptidase activating factor 1	-1.16034	0.359114	1	24.617	21.2946	24.5472	23.6937	26.7612	32.5309
APBA1	amyloid beta (A4) precursor protein-binding, family A, member 1	-1.35426	0.225949	1	5.24876	2.62209	3.49821	5.47212	4.86015	5.14878
APBA2	amyloid beta (A4) precursor protein-binding, family A, member 2	1.41961	0.459136	1	3.25362	1.53618	1.70425	0.733377	1.42767	2.44065
APBA3	amyloid beta (A4) precursor protein-binding, family A, member 3	-1.00929	0.967472	1	6.63001	9.13759	6.48812	7.75687	9.23429	6.01805
APBB1	amyloid beta (A4) precursor protein-binding, family B, member 1 (Fe65)	-1.21723	0.297782	1	20.6881	20.8178	18.3581	27.5863	23.5717	22.9689
APBB1IP	amyloid beta (A4) precursor protein-binding, family B, member 1 interacting protein	1.27039	0.313142	1	30.7866	49.343	54.9846	35.456	34.1122	39.2511
APBB2	amyloid beta (A4) precursor protein-binding, family B, member 2	-1.08541	0.652839	1	168.881	131.608	140.646	202.581	132.196	149.716
APBB3	amyloid beta (A4) precursor protein-binding, family B, member 3	-1.06916	0.781072	1	4.23584	7.15116	4.90347	5.02081	6.50046	6.38582
APC	adenomatous polyposis coli	-1.12919	0.369973	1	58.1047	54.6666	55.164	68.2323	54.5248	69.8094
APC2	adenomatosis polyposis coli 2	-1.06168	0.821598	1	1.99514	2.75452	2.39194	2.96171	2.91609	1.87228
APCDD1	adenomatosis polyposis coli down-regulated 1	2.06316	0.211655	1	329.29	326.172	449.205	30.8865	401.115	116.282
APCDD1L	adenomatosis polyposis coli down-regulated 1-like	-1.74445	0.37344	1	3.3457	12.8456	7.2655	30.548	6.83459	4.91474
APCDD1L-AS1	APCDD1L antisense RNA 1 (head to head)	-2.36062	0.161843	1	0.245556	0.264858	0.119597	1.01545	0.243008	0.267469
APCS	amyloid P component, serum	-1	1	1	0	0	0	0	0	0
APEH	acylaminoacyl-peptide hydrolase	1.11695	0.394114	1	69.6458	53.8986	53.4299	56.6393	50.9709	52.8586
APELA	apelin receptor early endogenous ligand	-1.9019	0.513914	1	0.0306945	0	0.0298992	0	0.0607519	0.0668673
APEX1	APEX nuclease (multifunctional DNA repair enzyme) 1	1.08945	0.469221	1	124.896	97.8914	118.64	102.447	111.662	103.511
APEX2	APEX nuclease (apurinic/apyrimidinic endonuclease) 2	1.6411	0.000146077	0.0208457	24.7704	18.9108	21.2284	12.4674	14.3678	13.2397
APH1A	APH1A gamma secretase subunit	-1.05717	0.706513	1	70.1369	61.9502	65.2101	68.6554	74.6337	68.5389
APH1B	APH1B gamma secretase subunit	-1.26558	0.0802997	0.809317	23.4813	17.5866	21.4676	25.9503	24.6045	29.5553
API5	apoptosis inhibitor 5	1.05404	0.679054	1	141.195	131.926	147.433	133.926	135.082	136.376
APIP	APAF1 interacting protein	1.33947	0.0462447	0.651825	15.869	10.9121	10.674	10.1262	7.32061	10.7991
APITD1	apoptosis-inducing, TAF9-like domain 1	-1.15334	0.416123	1	6.84487	8.21059	7.20571	9.81597	9.02166	7.3554
APITD1-CORT	APITD1-CORT readthrough	-1.31313	0.579222	1	0.061389	0.291344	0.657782	0.394895	0.668271	0.300903
APLF	aprataxin and PNKP like factor	-1.03671	0.871719	1	4.51209	4.60853	5.77054	4.9926	5.49805	5.21565
APLN	apelin	1.49086	0.228036	1	14.7947	31.9683	29.2115	10.6058	17.3143	24.5068
APLNR	apelin receptor	-3.25388	0.305673	1	0	0	0	0	0.030376	0
APLP1	amyloid beta (A4) precursor-like protein 1	1.24253	0.408863	1	6.99834	4.89987	4.03639	4.68233	4.40451	3.8783
APLP2	amyloid beta (A4) precursor-like protein 2	-1.22028	0.226767	1	1180.14	761.784	920.327	1404.25	898.217	1220.16
APMAP	adipocyte plasma membrane associated protein	1.10198	0.593702	1	171.337	138.547	134.815	156.379	120.684	131.762
APOA1	apolipoprotein A-I	-1.69343	0.522809	1	0.061389	0.105943	0	0.112827	0.0911279	0.100301
APOA1BP	apolipoprotein A-I binding protein	1.04972	0.726983	1	33.0887	25.6912	30.1982	32.3814	28.0978	25.3427
APOA2	apolipoprotein A-II	-1	1	1	0	0	0	0	0	0
APOA4	apolipoprotein A-IV	-1	1	1	0	0	0	0	0	0
APOA5	apolipoprotein A-V	7.49173	0.20435	1	0	0.0529716	0.0298992	0	0	0
APOB	apolipoprotein B	-1.46919	0.351958	1	4.78834	3.70801	1.82385	3.83613	1.91369	9.59545
APOBEC1	apolipoprotein B mRNA editing enzyme, catalytic polypeptide 1	-1	1	1	0	0	0	0	0	0
APOBEC2	apolipoprotein B mRNA editing enzyme, catalytic polypeptide-like 2	-1.04638	0.941789	1	0.122778	0.0794573	0	0.0282068	0.0911279	0.100301
APOBEC3A	apolipoprotein B mRNA editing enzyme, catalytic polypeptide-like 3A	1.32809	0.449177	1	0.27625	0.741602	0.328891	0.197448	0.394887	0.468071
APOBEC3A_B	APOBEC3A and APOBEC3B deletion hybrid	-7.45734	0.144079	0.965211	0	0	0	0.0846204	0	0
APOBEC3B	apolipoprotein B mRNA editing enzyme, catalytic polypeptide-like 3B	-1.2709	0.640083	1	0.27625	0.211886	0.0298992	0.0564136	0.030376	0.601805
APOBEC3B-AS1	APOBEC3B antisense RNA 1	-1.17914	0.629	1	0.153472	0.317829	0.418589	0.282068	0.30376	0.501504
APOBEC3C	apolipoprotein B mRNA editing enzyme, catalytic polypeptide-like 3C	-1.09316	0.496786	1	32.5055	25.2145	28.1052	34.2431	33.9907	26.8138
APOBEC3D	apolipoprotein B mRNA editing enzyme, catalytic polypeptide-like 3D	-1.18378	0.439978	1	3.83681	4.68798	5.11276	6.29012	4.6779	5.48312
APOBEC3F	apolipoprotein B mRNA editing enzyme, catalytic polypeptide-like 3F	-1.09341	0.570377	1	9.63807	9.53488	11.0926	11.8469	11.3606	10.4313
APOBEC3G	apolipoprotein B mRNA editing enzyme, catalytic polypeptide-like 3G	1.01212	0.964509	1	4.05167	3.12532	2.45173	3.97716	3.00722	2.64126
APOBEC3H	apolipoprotein B mRNA editing enzyme, catalytic polypeptide-like 3H	1.09847	0.888397	1	0.122778	0.0529716	0.0896976	0.169241	0	0.0668673
APOBEC4	apolipoprotein B mRNA editing enzyme, catalytic polypeptide-like 4 (putative)	-1	1	1	0	0	0	0	0	0
APOBR	apolipoprotein B receptor	1.54002	0.341171	1	0.122778	0.238372	0.239194	0.112827	0.182256	0.100301
APOC1	apolipoprotein C-I	2.35494	0.11186	0.900526	1.28917	2.19832	2.33214	0.366688	1.36692	0.802407
APOC1P1	apolipoprotein C-I pseudogene 1	1.26354	0.672299	1	0.0306945	0.211886	0.0896976	0.112827	0.0607519	0.100301
APOC2	apolipoprotein C-II	3.21012	0.317955	1	0.0306945	0	0	0	0	0
APOC3	apolipoprotein C-III	-1	1	1	0	0	0	0	0	0
APOC4	apolipoprotein C-IV	1.33585	0.6635	1	0.122778	0.0264858	0.0597984	0.0846204	0.030376	0.0334336
APOC4-APOC2	APOC4-APOC2 readthrough (NMD candidate)	-7.7389	0.13824	0.953499	0	0	0	0	0.0911279	0
APOD	apolipoprotein D	-1.02066	0.962951	1	46.5328	52.9186	49.6626	21.3243	38.1218	95.6202
APOE	apolipoprotein E	2.40589	0.0271533	0.512467	155.069	197.69	162.113	20.8448	143.04	56.0682
APOF	apolipoprotein F	-1.31021	0.664864	1	0.0920834	0.0264858	0.0896976	0.141034	0	0.133735
APOH	apolipoprotein H (beta-2-glycoprotein I)	-1.01365	0.991305	1	0.0306945	0	0	0	0.030376	0
APOL1	apolipoprotein L, 1	-1.54336	0.122424	0.919069	31.0014	52.6537	57.2271	89.5284	94.5907	38.8499
APOL2	apolipoprotein L, 2	1.02261	0.916931	1	35.5135	54.1899	60.0675	43.8052	62.9694	43.2631
APOL3	apolipoprotein L, 3	-1.89576	0.0610531	0.726818	19.9207	14.4347	27.1784	27.9529	58.6256	31.7954
APOL4	apolipoprotein L, 4	1.23947	0.562619	1	8.62515	11.6537	16.2054	3.13096	17.2839	9.76262
APOL5	apolipoprotein L, 5	-1	1	1	0	0	0	0	0	0
APOL6	apolipoprotein L, 6	1.05636	0.83988	1	151.968	77.4709	160.319	79.0919	169.741	123.571
APOLD1	apolipoprotein L domain containing 1	-1.15557	0.613387	1	2.7932	2.48966	4.03639	3.63868	4.28301	3.00903
APOM	apolipoprotein M	1.16566	0.56834	1	0.982223	0.609173	0.597984	0.676963	0.546767	0.668673
APOO	apolipoprotein O	1.54856	0.0636959	0.73711	5.21806	3.99935	4.57458	2.34116	3.2806	3.41023
APOOL	apolipoprotein O-like	-1.04303	0.776236	1	40.8237	36.6563	35.4903	38.1356	41.5239	40.0535
APOOP5	apolipoprotein O pseudogene 5	-1	1	1	0	0	0	0	0	0
APOPT1	apoptogenic 1, mitochondrial	1.15439	0.253255	1	28.8221	17.2158	25.5339	20.7602	20.443	21.3307
APP	amyloid beta (A4) precursor protein	-1.05064	0.710862	1	681.724	653.616	759.918	883.55	621.158	730.057
APPBP2	amyloid beta precursor protein (cytoplasmic tail) binding protein 2	-1.11359	0.360367	1	65.0416	55.6201	63.4461	65.7501	71.2013	71.1133
APPL1	adaptor protein, phosphotyrosine interaction, PH domain and leucine zipper containing 1	-1.10945	0.419608	1	53.347	41.3708	56.8982	53.4801	60.6304	56.3357
APPL2	adaptor protein, phosphotyrosine interaction, PH domain and leucine zipper containing 2	1.05068	0.77363	1	99.0511	108.565	108.265	104.365	88.2118	113.474
APRT	adenine phosphoribosyltransferase	1.07789	0.698998	1	37.0175	18.6725	27.3279	25.1041	27.3384	25.0752
APTR	Alu-mediated CDKN1A/p21 transcriptional regulator (non-protein coding)	1.09036	0.639585	1	5.40223	3.86692	4.66427	4.11819	4.46527	4.34637
APTX	aprataxin	1.00521	0.964596	1	20.0128	23.5988	25.3545	22.9321	24.9083	22.1331
AQP1	aquaporin 1 (Colton blood group)	-4.01276	0.0169136	0.40942	1.19708	0.821059	0.597984	1.83344	2.3997	6.41926
AQP10	aquaporin 10	3.21001	0.316872	1	0.0306945	0	0	0	0	0
AQP11	aquaporin 11	-1.44025	0.209584	1	0.89014	0.476744	0.777379	1.07186	1.00241	1.03644
AQP12A	aquaporin 12A	-1	1	1	0	0	0	0	0	0
AQP12B	aquaporin 12B	-1	1	1	0	0	0	0	0	0
AQP2	aquaporin 2 (collecting duct)	-1	1	1	0	0	0	0	0	0
AQP3	aquaporin 3 (Gill blood group)	3.05306	0.00401328	0.193763	19.2761	6.46253	10.4647	2.31296	5.86256	3.71113
AQP4	aquaporin 4	-3.18016	0.311087	1	0	0	0	0.0282068	0	0
AQP4-AS1	AQP4 antisense RNA 1	-1.2907	0.590405	1	0.214861	0.370801	0.0298992	0.225654	0.273384	0.334336
AQP5	aquaporin 5	-1	1	1	0	0	0	0	0	0
AQP6	aquaporin 6, kidney specific	-1.50098	0.306204	1	0.153472	0.1854	0.149496	0.338482	0.243008	0.167168
AQP7	aquaporin 7	7.15533	3.04e-06	0.00160359	55.8947	24.7642	29.66	1.97448	6.10557	7.42227
AQP7P1	aquaporin 7 pseudogene 1	8.04754	4.03e-08	6.8e-05	48.6201	20.0762	15.9363	3.21558	3.12872	4.1792
AQP7P3	aquaporin 7 pseudogene 3	7.09671	0.000763458	0.0663003	6.38445	0.900516	4.45498	0.282068	0.486015	0.869274
AQP8	aquaporin 8	3.21058	0.322411	1	0.0306945	0	0	0	0	0
AQP9	aquaporin 9	5.36269	0.13792	0.953499	0.0306945	0.0264858	0	0	0	0
AQPEP	NA	2.984	0.0053984	0.22764	2.36348	1.88049	4.03639	0.846204	1.15429	0.802407
AQR	aquarius intron-binding spliceosomal factor	1.00066	0.995526	1	58.9027	61.0762	51.0678	60.9831	53.4617	59.5453
AR	androgen receptor	-1.21078	0.297696	1	43.5862	35.7293	55.9115	54.9469	50.5456	60.3811
ARAF	A-Raf proto-oncogene, serine/threonine kinase	1.08408	0.520047	1	45.8883	36.8417	38.2411	37.5997	39.3976	36.1418
ARAP1	ArfGAP with RhoGAP domain, ankyrin repeat and PH domain 1	1.03044	0.799254	1	81.2176	72.0148	73.1035	72.5761	74.2996	76.1618
ARAP2	ArfGAP with RhoGAP domain, ankyrin repeat and PH domain 2	-7.07588	0.0576883	0.707988	0	0.0529716	0.0298992	0.535929	0.0911279	0.0668673
ARAP3	ArfGAP with RhoGAP domain, ankyrin repeat and PH domain 3	-1.12758	0.665633	1	4.17445	3.12532	3.91679	2.87709	6.28782	3.6777
ARC	activity-regulated cytoskeleton-associated protein	-2.9712	0.0417853	0.625127	0.0306945	0.0529716	0.179395	0.253861	0.394887	0.167168
ARCN1	archain 1	1.019	0.88523	1	334.294	285.702	316.543	287.54	335.381	310.097
AREG	amphiregulin	1.07249	0.909202	1	0.061389	1.00646	1.07637	0.282068	1.03278	0.768973
AREL1	apoptosis resistant E3 ubiquitin protein ligase 1	-1.0901	0.462747	1	43.1564	42.3243	37.9421	52.4082	39.185	45.1354
ARF1	ADP-ribosylation factor 1	1.02834	0.827728	1	324.533	246.927	296.211	272.591	305.613	276.663
ARF3	ADP-ribosylation factor 3	1.04771	0.689148	1	131.802	109.095	119.567	113.307	115.52	120.094
ARF4	ADP-ribosylation factor 4	-1.16104	0.330889	1	285.551	222.189	243.499	279.783	322.836	281.578
ARF5	ADP-ribosylation factor 5	1.03016	0.796297	1	52.549	39.04	50.3801	47.867	44.3489	47.2417
ARF6	ADP-ribosylation factor 6	-1.06878	0.682786	1	99.358	71.4586	90.1461	83.2101	92.1607	106.854
ARFGAP1	ADP-ribosylation factor GTPase activating protein 1	-1.1093	0.533084	1	48.8349	49.2371	46.8819	43.0154	58.413	62.3203
ARFGAP2	ADP-ribosylation factor GTPase activating protein 2	1.16471	0.245381	1	46.3794	38.8811	45.5963	33.6507	41.4632	38.9167
ARFGAP3	ADP-ribosylation factor GTPase activating protein 3	-1.05406	0.645682	1	60.0998	50.7467	61.2634	52.8878	64.1237	67.1013
ARFGEF1	ADP-ribosylation factor guanine nucleotide-exchange factor 1 (brefeldin A-inhibited)	-1.04233	0.727579	1	68.8784	59.3811	60.5459	63.832	65.4602	70.4447
ARFGEF2	ADP-ribosylation factor guanine nucleotide-exchange factor 2 (brefeldin A-inhibited)	-1.02477	0.822921	1	78.0254	72.8889	71.2498	72.7736	76.5474	82.0796
ARFIP1	ADP-ribosylation factor interacting protein 1	1.0023	0.982014	1	44.3228	41.7946	47.7789	47.9234	45.2906	42.4941
ARFIP2	ADP-ribosylation factor interacting protein 2	1.09763	0.452564	1	30.9093	31.4386	26.7598	27.2478	29.9507	25.4764
ARFRP1	ADP-ribosylation factor related protein 1	-1.00144	0.99156	1	16.4522	14.5142	14.83	13.2572	17.6788	15.6804
ARG1	arginase 1	-1.72373	0.640379	1	0	0.0264858	0	0.0282068	0.030376	0
ARG2	arginase 2	1.33413	0.0606041	0.72516	21.2713	21.4535	18.0292	14.5829	16.3423	15.4463
ARGFX	arginine-fifty homeobox	1.02023	0.931482	1	1.38125	2.51615	1.22587	1.83344	1.30617	2.03945
ARGFXP2	arginine-fifty homeobox pseudogene 2	1.57906	0.37981	1	0.0920834	0.291344	0.0896976	0.0564136	0.0911279	0.167168
ARGLU1	arginine and glutamate rich 1	-1.00768	0.948964	1	28.7607	34.405	33.4572	32.0147	34.173	33.1662
ARHGAP1	Rho GTPase activating protein 1	1.20526	0.156883	0.991493	162.466	186.566	186.87	149.778	158.502	145.102
ARHGAP10	Rho GTPase activating protein 10	-1.27924	0.0734308	0.782901	23.0823	14.5142	23.6503	26.5426	28.4015	24.1725
ARHGAP11A	Rho GTPase activating protein 11A	-1.51332	0.10356	0.879533	9.42321	7.8133	9.86673	16.6984	8.96091	15.8475
ARHGAP11B	Rho GTPase activating protein 11B	-1.04383	0.914319	1	0.61389	0.370801	0.508286	0.507723	0.364512	0.702106
ARHGAP12	Rho GTPase activating protein 12	-1.14878	0.318172	1	44.7219	41.1854	50.0512	43.8052	56.56	58.3751
ARHGAP15	Rho GTPase activating protein 15	1.03657	0.990644	1	0	0	0.0298992	0.0282068	0	0
ARHGAP17	Rho GTPase activating protein 17	-1.00426	0.973574	1	54.3599	44.9199	48.7656	49.2491	55.7703	45.8375
ARHGAP18	Rho GTPase activating protein 18	1.37879	0.14811	0.97471	27.8706	39.8081	30.1982	34.8354	14.1856	23.437
ARHGAP19	Rho GTPase activating protein 19	-1.64888	0.0812834	0.810689	3.77542	2.30426	3.04972	4.08999	3.9185	7.18823
ARHGAP19-SLIT1	ARHGAP19-SLIT1 readthrough (NMD candidate)	-1	1	1	0	0	0	0	0	0
ARHGAP20	Rho GTPase activating protein 20	1.31903	0.317487	1	78.363	41.4238	47.5397	25.3297	55.6488	47.0077
ARHGAP21	Rho GTPase activating protein 21	-1.44833	0.022794	0.478202	157.217	169.377	178.319	301.164	179.856	262.354
ARHGAP22	Rho GTPase activating protein 22	-1.84129	0.018617	0.434441	2.57834	1.95995	1.85375	3.24378	3.2806	5.41625
ARHGAP23	Rho GTPase activating protein 23	-1.37741	0.0319878	0.556395	36.3116	25.8766	38.7494	54.9469	40.9468	44.6005
ARHGAP24	Rho GTPase activating protein 24	-1.08103	0.674826	1	22.7753	28.7106	26.7	29.7582	28.8572	27.683
ARHGAP25	Rho GTPase activating protein 25	-2.97026	0.19864	1	0.061389	0.0529716	0	0.0282068	0.182256	0.167168
ARHGAP26	Rho GTPase activating protein 26	-1.34762	0.212442	1	38.1532	26.2739	17.6405	34.5533	33.3528	43.8984
ARHGAP26-AS1	ARHGAP26 antisense RNA 1	-1	1	1	0	0	0	0	0	0
ARHGAP27	Rho GTPase activating protein 27	-1.169	0.559134	1	1.35056	1.82752	1.88365	2.25654	2.24782	1.53795
ARHGAP28	Rho GTPase activating protein 28	-1.06606	0.855343	1	17.8335	7.09819	17.7601	8.40563	21.0505	16.349
ARHGAP29	Rho GTPase activating protein 29	-1.88303	0.000328504	0.0360402	92.4518	47.5949	67.5124	114.576	134.809	144.132
ARHGAP30	Rho GTPase activating protein 30	1.14797	0.802398	1	0.214861	0.0264858	0.119597	0.112827	0.030376	0.167168
ARHGAP31	Rho GTPase activating protein 31	1.31367	0.0910611	0.847987	57.5215	26.5652	39.1679	37.0073	29.9811	27.215
ARHGAP32	Rho GTPase activating protein 32	1.7689	0.0060586	0.2418	29.7736	37.7422	39.1081	16.5574	20.6557	24.3397
ARHGAP33	Rho GTPase activating protein 33	1.33108	0.437968	1	2.14861	1.82752	1.88365	1.07186	2.06557	1.33735
ARHGAP35	Rho GTPase activating protein 35	-1.11875	0.377775	1	142.821	126.708	131.257	167.097	144.954	143.029
ARHGAP36	Rho GTPase activating protein 36	-1	1	1	0	0	0	0	0	0
ARHGAP39	Rho GTPase activating protein 39	1.11256	0.633919	1	2.88528	3.28424	3.28891	3.04634	3.34136	2.27349
ARHGAP4	Rho GTPase activating protein 4	-1.37612	0.362474	1	0.214861	0.741602	0.239194	0.733377	0.486015	0.501504
ARHGAP40	Rho GTPase activating protein 40	-1	1	1	0	0	0	0	0	0
ARHGAP42	Rho GTPase activating protein 42	1.43337	0.247503	1	8.93209	5.13824	5.38185	3.18737	6.98647	3.54396
ARHGAP44	Rho GTPase activating protein 44	-1.12786	0.617228	1	5.34084	2.80749	3.04972	5.07723	4.34376	3.2765
ARHGAP5	Rho GTPase activating protein 5	-1.45909	0.0110575	0.329348	78.2402	70.2933	71.1302	122.982	98.6611	103.644
ARHGAP5-AS1	ARHGAP5 antisense RNA 1 (head to head)	-1.61651	0.083013	0.818599	1.04361	0.927002	1.22587	2.42579	1.36692	1.43765
ARHGAP6	Rho GTPase activating protein 6	-1.50382	0.223316	1	37.6621	17.4012	31.9323	38.9536	67.9814	24.9749
ARHGAP8	Rho GTPase activating protein 8	-1.50449	0.516961	1	0.122778	0.0794573	0.0896976	0.141034	0.273384	0.0334336
ARHGAP9	Rho GTPase activating protein 9	-1	1	1	0	0	0	0	0	0
ARHGDIA	Rho GDP dissociation inhibitor (GDI) alpha	1.07455	0.69217	1	300.929	172.873	231.808	219.534	214.272	228.151
ARHGDIB	Rho GDP dissociation inhibitor (GDI) beta	1.06864	0.894326	1	6.29237	0.370801	4.60448	1.97448	4.10075	4.37981
ARHGDIG	Rho GDP dissociation inhibitor (GDI) gamma	5.44115	0.138138	0.953499	0	0	0.0597984	0	0	0
ARHGEF1	Rho guanine nucleotide exchange factor (GEF) 1	1.1061	0.496437	1	40.486	49.4489	40.7227	39.3203	44.7134	36.6433
ARHGEF10	Rho guanine nucleotide exchange factor (GEF) 10	-1.53828	0.00116854	0.0889318	46.3794	31.5446	42.2775	59.9113	55.9829	70.9462
ARHGEF10L	Rho guanine nucleotide exchange factor (GEF) 10-like	-1.07751	0.721283	1	15.8997	8.74031	15.727	12.5238	17.3143	14.0421
ARHGEF11	Rho guanine nucleotide exchange factor (GEF) 11	-1.01972	0.853021	1	67.7427	63.6718	69.8744	67.1322	73.844	67.6697
ARHGEF12	Rho guanine nucleotide exchange factor (GEF) 12	-1.12816	0.339636	1	179.808	181.189	189.142	236.881	189.759	204.313
ARHGEF15	Rho guanine nucleotide exchange factor (GEF) 15	3.14421	0.320852	1	0	0.0264858	0	0	0	0
ARHGEF16	Rho guanine nucleotide exchange factor (GEF) 16	2.71924	0.207305	1	0.122778	0.0529716	0.0896976	0.0846204	0	0
ARHGEF17	Rho guanine nucleotide exchange factor (GEF) 17	-1.17285	0.330736	1	61.8494	45.5555	51.6957	61.237	53.4617	74.0555
ARHGEF18	Rho/Rac guanine nucleotide exchange factor (GEF) 18	1.07901	0.593281	1	31.9837	32.7364	32.4705	31.2531	30.3152	30.0903
ARHGEF19	Rho guanine nucleotide exchange factor (GEF) 19	-1.40568	0.296466	1	3.25362	4.82041	5.32206	4.00537	9.29504	6.01805
ARHGEF2	Rho/Rac guanine nucleotide exchange factor (GEF) 2	-1.05906	0.761877	1	81.0641	56.6531	105.245	59.2907	122.233	79.338
ARHGEF25	Rho guanine nucleotide exchange factor (GEF) 25	-2.34546	0.0107606	0.325815	3.77542	8.81976	6.63762	14.0188	19.3799	13.1728
ARHGEF26	Rho guanine nucleotide exchange factor (GEF) 26	-1.03063	0.864476	1	9.48459	7.20413	9.02956	12.2418	8.35339	6.18522
ARHGEF26-AS1	ARHGEF26 antisense RNA 1	-1.13918	0.568668	1	3.03875	3.33721	3.37861	3.58226	3.12872	4.61384
ARHGEF28	Rho guanine nucleotide exchange factor (GEF) 28	-3.23739	0.000209451	0.0265406	0.767362	0.423772	0.448488	2.56682	1.21504	1.57138
ARHGEF3	Rho guanine nucleotide exchange factor (GEF) 3	-1.51027	0.158083	0.994117	6.63001	7.38953	7.74389	5.92343	16.889	10.7991
ARHGEF33	Rho guanine nucleotide exchange factor (GEF) 33	-1.17876	0.600613	1	0.429723	0.450258	0.298992	0.564136	0.546767	0.300903
ARHGEF34P	Rho guanine nucleotide exchange factor (GEF) 34, pseudogene	-1.18318	0.699353	1	1.99514	1.56266	2.69093	2.59503	3.73624	1.17018
ARHGEF35	Rho guanine nucleotide exchange factor (GEF) 35	1.47471	0.301701	1	2.85459	2.67506	7.74389	4.42847	3.64512	1.03644
ARHGEF37	Rho guanine nucleotide exchange factor (GEF) 37	-1.70896	0.161416	0.999476	1.01292	0.529716	0.717581	2.42579	0.941655	0.501504
ARHGEF38	Rho guanine nucleotide exchange factor (GEF) 38	1.54492	0.563386	1	0.0306945	0.0529716	0.0597984	0.0564136	0.030376	0
ARHGEF38-IT1	ARHGEF38 intronic transcript 1	-1	1	1	0	0	0	0	0	0
ARHGEF39	Rho guanine nucleotide exchange factor (GEF) 39	1.41761	0.184562	1	3.06945	2.0394	1.67435	1.38213	1.5188	1.93915
ARHGEF3-AS1	ARHGEF3 antisense RNA 1	-1	1	1	0	0	0	0	0	0
ARHGEF4	Rho guanine nucleotide exchange factor (GEF) 4	-1.07079	0.776162	1	3.3457	2.27778	4.51478	3.18737	4.92091	2.87529
ARHGEF40	Rho guanine nucleotide exchange factor (GEF) 40	1.3557	0.0841264	0.82349	89.3209	79.4838	78.9937	54.2981	67.6776	63.7579
ARHGEF5	Rho guanine nucleotide exchange factor (GEF) 5	-1.20049	0.519902	1	8.37959	7.89276	9.74714	10.9724	15.3399	5.48312
ARHGEF6	Rac/Cdc42 guanine nucleotide exchange factor (GEF) 6	1.04675	0.776472	1	31.9223	19.7584	28.6135	26.458	26.4271	24.5403
ARHGEF7	Rho guanine nucleotide exchange factor (GEF) 7	1.25142	0.117	0.907451	73.2984	47.3036	60.9645	38.8972	54.7375	53.0592
ARHGEF7-AS1	ARHGEF7 antisense RNA 1	5.43928	0.712213	1	0.061389	0	0	0	0	0
ARHGEF9	Cdc42 guanine nucleotide exchange factor (GEF) 9	-1.16909	0.363692	1	12.2778	10.8857	14.1124	14.6675	13.6692	15.881
ARHGEF9-IT1	ARHGEF9 intronic transcript 1	-1	1	1	0	0	0	0	0	0
ARID1A	AT rich interactive domain 1A (SWI-like)	-1.0127	0.909865	1	68.7863	62.321	60.8449	71.8709	56.6815	68.7395
ARID1B	AT rich interactive domain 1B (SWI1-like)	1.01489	0.887811	1	61.0206	69.1544	67.1237	64.8192	68.8319	64.5603
ARID2	AT rich interactive domain 2 (ARID, RFX-like)	-1.01238	0.930483	1	34.163	30.9619	34.0552	32.8045	31.8036	37.3454
ARID3A	AT rich interactive domain 3A (BRIGHT-like)	1.12579	0.545375	1	12.2471	10.4619	10.2853	9.50569	10.4493	9.79605
ARID3B	AT rich interactive domain 3B (BRIGHT-like)	1.08538	0.727963	1	1.78028	2.56912	1.82385	1.55137	2.21745	2.07288
ARID3C	AT rich interactive domain 3C (BRIGHT-like)	1.23473	0.631669	1	0.214861	0.264858	0.298992	0.253861	0.15188	0.234035
ARID4A	AT rich interactive domain 4A (RBP1-like)	-1.0528	0.726688	1	20.4425	22.0362	21.3181	22.5937	20.929	24.8746
ARID4B	AT rich interactive domain 4B (RBP1-like)	-1.04849	0.725008	1	37.2324	41.0265	42.4868	39.8562	46.05	43.1294
ARID5A	AT rich interactive domain 5A (MRF1-like)	1.07088	0.815689	1	3.80612	2.51615	2.42183	3.55406	2.03519	2.64126
ARID5B	AT rich interactive domain 5B (MRF1-like)	-1.51255	0.0177296	0.421502	163.724	178.832	186.122	288.302	242.309	283.35
ARIH1	ariadne RBR E3 ubiquitin protein ligase 1	-1.0589	0.632042	1	109.948	90.1576	95.7073	107.299	103.096	107.188
ARIH2	ariadne RBR E3 ubiquitin protein ligase 2	1.0176	0.861338	1	59.977	60.5995	65.3895	59.2061	63.1516	63.5908
ARIH2OS	ariadne homolog 2 opposite strand	-1.15377	0.581223	1	1.25847	1.13889	1.67435	1.49496	1.67068	1.60481
ARL1	ADP-ribosylation factor-like 1	-1.03637	0.775897	1	116.854	95.1899	106.979	102.56	117.98	114.811
ARL10	ADP-ribosylation factor-like 10	1.08622	0.650281	1	5.77056	5.82687	5.29216	5.13364	5.34617	5.34938
ARL11	ADP-ribosylation factor-like 11	-1.13195	0.685689	1	0.306945	0.397287	0.568085	0.507723	0.394887	0.568372
ARL13A	ADP-ribosylation factor-like 13A	1.64976	0.602537	1	0.061389	0	0	0	0.030376	0
ARL13B	ADP-ribosylation factor-like 13B	-1.16372	0.305609	1	18.785	14.8585	17.4611	19.6319	20.1089	20.5282
ARL14	ADP-ribosylation factor-like 14	-1	1	1	0	0	0	0	0	0
ARL14EP	ADP-ribosylation factor-like 14 effector protein	-1.01396	0.917721	1	18.1404	16.3152	20.6603	20.0268	18.8331	17.8536
ARL14EPL	ADP-ribosylation factor-like 14 effector protein-like	5.83181	0.161292	0.999476	0.0306945	0.0529716	0.149496	0.0282068	0	0
ARL15	ADP-ribosylation factor-like 15	-1.34401	0.169632	1	5.49431	6.46253	6.15923	7.89791	8.93053	8.02407
ARL16	ADP-ribosylation factor-like 16	-1.05041	0.782578	1	12.9838	12.7661	9.23885	10.8314	12.7275	13.875
ARL17A	ADP-ribosylation factor-like 17A	1.1073	0.429365	1	33.9481	34.511	29.5404	32.9738	24.6653	32.3638
ARL17B	ADP-ribosylation factor-like 17B	2.26168	0.0805777	0.809317	0.491112	0.238372	1.01657	0.197448	0.273384	0.300903
ARL2	ADP-ribosylation factor-like 2	1.08473	0.567972	1	41.2534	36.6298	36.2976	40.5332	35.145	31.1601
ARL2BP	ADP-ribosylation factor-like 2 binding protein	1.09049	0.491011	1	103.532	61.7648	83.1796	63.4935	75.9703	90.4714
ARL2-SNX15	ARL2-SNX15 readthrough (NMD candidate)	1.46059	0.778873	1	0.859445	0.609173	0.508286	0	0.364512	1.00301
ARL3	ADP-ribosylation factor-like 3	-1.2225	0.124447	0.922821	16.6978	13.8785	16.325	18.2498	18.1344	21.7653
ARL4A	ADP-ribosylation factor-like 4A	-1.91416	0.00278269	0.153753	6.1082	6.30361	6.87681	15.5702	13.9426	8.0575
ARL4C	ADP-ribosylation factor-like 4C	-1.47388	0.351894	1	1.62681	15.2293	9.20895	10.3519	21.6581	8.22467
ARL4D	ADP-ribosylation factor-like 4D	-2.36217	8.13e-05	0.0141266	7.85779	7.9987	6.72732	19.096	21.8707	13.4069
ARL5A	ADP-ribosylation factor-like 5A	-1.02786	0.85828	1	34.4699	27.3068	35.3408	32.3532	34.2033	34.6038
ARL5B	ADP-ribosylation factor-like 5B	-1.30228	0.135929	0.951119	12.6461	12.8986	16.5941	15.2881	18.6205	21.9325
ARL5C	ADP-ribosylation factor-like 5C	-3.18018	0.311052	1	0	0	0	0.0282068	0	0
ARL6	ADP-ribosylation factor-like 6	-1.15177	0.490252	1	4.48139	3.84044	5.14266	5.69777	5.37654	4.64727
ARL6IP1	ADP-ribosylation factor-like 6 interacting protein 1	1.18562	0.311976	1	140.519	92.6472	125.696	95.4518	109.11	101.404
ARL6IP4	ADP-ribosylation factor-like 6 interacting protein 4	1.03641	0.737498	1	55.0659	41.4238	53.8185	50.1235	47.3561	49.3146
ARL6IP5	ADP-ribosylation factor-like 6 interacting protein 5	1.01852	0.90032	1	235.427	208.099	223.706	257.5	199.54	207.523
ARL6IP6	ADP-ribosylation factor-like 6 interacting protein 6	-1.09877	0.582332	1	7.42806	7.46899	6.78712	8.54666	7.837	7.8569
ARL8A	ADP-ribosylation factor-like 8A	1.02499	0.831353	1	29.8657	21.1886	26.7	27.5298	25.0602	24.1056
ARL8B	ADP-ribosylation factor-like 8B	-1.0759	0.552415	1	97.5471	94.8191	104.049	115.676	103.795	104.647
ARL9	ADP-ribosylation factor-like 9	-2.18115	0.17537	1	0.061389	0.0529716	0.0298992	0.112827	0.0911279	0.133735
ARMC1	armadillo repeat containing 1	1.02681	0.835679	1	36.6799	26.8301	34.9821	29.871	34.1426	33.0993
ARMC10	armadillo repeat containing 10	1.07178	0.542698	1	37.877	34.0872	44.3704	34.6098	39.2457	36.3758
ARMC12	armadillo repeat containing 12	-1.18988	0.590617	1	0.337639	0.582687	0.38869	0.592343	0.607519	0.401204
ARMC2	armadillo repeat containing 2	-1.40101	0.129689	0.934523	2.73181	1.77455	1.55476	3.07454	2.79459	2.70812
ARMC2-AS1	ARMC2 antisense RNA 1	-3.41327	0.298283	1	0	0	0	0	0	0.0334336
ARMC3	armadillo repeat containing 3	-1	1	1	0	0	0	0	0	0
ARMC4	armadillo repeat containing 4	-1.16796	0.747721	1	0.27625	0.317829	0.269093	0.535929	0.121504	0.36777
ARMC5	armadillo repeat containing 5	-1.00296	0.987111	1	6.63001	7.20413	7.62429	7.81329	8.35339	5.75058
ARMC6	armadillo repeat containing 6	1.25992	0.184934	1	16.882	13.3223	13.4247	11.0289	12.5453	11.5346
ARMC7	armadillo repeat containing 7	-1.06848	0.711965	1	8.25682	8.31653	8.25218	10.6622	8.47489	7.82347
ARMC8	armadillo repeat containing 8	1.14226	0.318799	1	63.2306	43.6221	51.905	39.828	54.2818	46.573
ARMC9	armadillo repeat containing 9	-1.66317	0.00826974	0.286079	9.73015	12.3689	11.2421	22.5937	16.7068	17.2852
ARMCX1	armadillo repeat containing, X-linked 1	-1.05236	0.666799	1	36.9255	37.4509	36.6863	40.1383	40.2178	38.5824
ARMCX2	armadillo repeat containing, X-linked 2	-1.25205	0.187405	1	48.4359	57.686	47.8686	61.2652	71.262	64.3597
ARMCX3	armadillo repeat containing, X-linked 3	-1.044	0.745106	1	132.201	106.234	125.786	122.502	134.748	128.285
ARMCX4	armadillo repeat containing, X-linked 4	-1.27598	0.164035	1	7.09043	9.79974	8.40167	12.3828	9.87219	10.7322
ARMCX5	armadillo repeat containing, X-linked 5	-1.17783	0.365013	1	6.16959	5.48256	7.3552	7.89791	8.8394	5.98462
ARMCX5-GPRASP2	ARMCX5-GPRASP2 readthrough	-1.14996	0.531011	1	5.73987	6.40956	8.13258	6.82605	8.99128	7.9572
ARMCX6	armadillo repeat containing, X-linked 6	1.04596	0.661815	1	25.1081	20.6854	22.6038	20.5628	23.1465	22.6346
ARMS2	age-related maculopathy susceptibility 2	2.19814	0.459792	1	0.0306945	0.0794573	0.0298992	0.0564136	0	0
ARNT	aryl hydrocarbon receptor nuclear translocator	-1.18236	0.121709	0.918155	74.4341	73.8688	75.4357	88.0899	86.8449	94.1157
ARNT2	aryl-hydrocarbon receptor nuclear translocator 2	-1.67129	0.0981262	0.867571	1.6575	1.74806	3.13942	3.61047	4.04	3.4771
ARNTL	aryl hydrocarbon receptor nuclear translocator-like	1.21088	0.313995	1	20.7495	23.8372	23.6802	17.1779	21.6884	18.656
ARNTL2	aryl hydrocarbon receptor nuclear translocator-like 2	-1.13149	0.580794	1	4.91112	3.09884	2.45173	5.10543	2.67308	4.14577
ARNTL2-AS1	ARNTL2 antisense RNA 1	-1	1	1	0	0	0	0	0	0
ARPC1A	actin related protein 2/3 complex, subunit 1A, 41kDa	1.14849	0.256784	1	120.568	82.2383	99.7736	88.4001	89.4876	88.4654
ARPC1B	actin related protein 2/3 complex, subunit 1B, 41kDa	1.07693	0.71373	1	115.595	117.067	100.91	118.666	88.0903	108.191
ARPC2	actin related protein 2/3 complex, subunit 2, 34kDa	1.07373	0.611045	1	271.124	161.192	221.493	194.965	200.208	219.057
ARPC3	actin related protein 2/3 complex, subunit 3, 21kDa	-1.07539	0.550224	1	98.8055	71.7765	89.2491	94.4928	85.9336	102.207
ARPC4	actin related protein 2/3 complex, subunit 4, 20kDa	1.09216	0.537291	1	79.3145	66.5588	77.7977	73.0274	63.0301	71.548
ARPC4-TTLL3	ARPC4-TTLL3 readthrough	1.05315	0.855202	1	5.40223	6.75387	3.6178	6.43115	4.86015	4.01204
ARPC5	actin related protein 2/3 complex, subunit 5, 16kDa	-1.29581	0.0881845	0.837968	132.508	81.7086	111.464	168.705	110.477	146.172
ARPC5L	actin related protein 2/3 complex, subunit 5-like	1.06599	0.621679	1	19.7366	14.1699	18.8664	15.2599	16.5853	18.2548
ARPP19	cAMP-regulated phosphoprotein, 19kDa	1.19226	0.252826	1	163.878	108.009	137.626	98.9777	118.436	129.756
ARPP21	cAMP-regulated phosphoprotein, 21kDa	-1	1	1	0	0	0	0	0	0
ARR3	arrestin 3, retinal (X-arrestin)	-1.27515	0.749756	1	0.0920834	0.0264858	0	0.0282068	0.0607519	0.0668673
ARRB1	arrestin, beta 1	1.34443	0.256895	1	21.1178	17.4541	15.7569	11.3955	16.3726	13.2732
ARRB2	arrestin, beta 2	-1.18766	0.427554	1	3.16153	3.86692	3.22911	3.52585	3.61474	5.31595
ARRDC1	arrestin domain containing 1	-1.03865	0.843003	1	6.23098	6.03876	5.35196	6.06446	6.4397	6.11835
ARRDC2	arrestin domain containing 2	-1.45194	0.0898071	0.846976	7.73501	10.8592	9.08935	17.8831	11.1784	12.0027
ARRDC3	arrestin domain containing 3	-1.33053	0.0967396	0.862667	29.8964	17.0833	32.1117	39.2921	31.5606	35.1722
ARRDC3-AS1	ARRDC3 antisense RNA 1	-1.02162	0.934016	1	2.05653	2.70155	2.06304	2.00268	2.12632	3.00903
ARRDC4	arrestin domain containing 4	-1.86918	0.00357007	0.180232	12.2164	9.77325	13.4546	13.9342	27.4599	25.8776
ARRDC5	arrestin domain containing 5	1.58591	0.716597	1	0	0.0264858	0.0298992	0	0	0.0334336
ARSA	arylsulfatase A	1.04061	0.829897	1	68.9705	77.9212	62.6089	71.8709	68.4674	64.9615
ARSB	arylsulfatase B	-1.11322	0.568151	1	84.3484	91.1111	72.2962	118.13	73.3579	89.1675
ARSD	arylsulfatase D	1.29076	0.10225	0.877211	38.7057	51.4619	45.2375	30.0402	34.7805	42.4273
ARSE	arylsulfatase E (chondrodysplasia punctata 1)	1.39579	0.370447	1	0.306945	1.05943	0.478387	0.366688	0.607519	0.401204
ARSF	arylsulfatase F	-1.77722	0.372256	1	0.122778	0.0794573	0.0298992	0.169241	0.0911279	0.167168
ARSG	arylsulfatase G	1.64864	0.126797	0.929002	3.315	5.29716	2.72083	1.88986	1.76181	3.41023
ARSH	arylsulfatase family, member H	-1	1	1	0	0	0	0	0	0
ARSI	arylsulfatase family, member I	-1.32772	0.50188	1	0.306945	1.16537	0.38869	1.04365	1.00241	0.534938
ARSJ	arylsulfatase family, member J	-1.64724	0.00498502	0.217195	7.73501	8.84625	7.62429	11.9315	10.1759	18.5557
ARSK	arylsulfatase family, member K	1.14012	0.466969	1	38.8285	50.7732	38.1514	31.1685	44.683	38.8499
ART1	ADP-ribosyltransferase 1	-1	1	1	0	0	0	0	0	0
ART3	ADP-ribosyltransferase 3	-1.40285	0.576633	1	0.122778	0.0794573	0.0298992	0.112827	0.121504	0.100301
ART4	ADP-ribosyltransferase 4 (Dombrock blood group)	1.24656	0.719887	1	0.399028	0.0264858	0.0896976	0.112827	0.0911279	0.200602
ART5	ADP-ribosyltransferase 5	-18.9144	0.0116493	0.338481	0	0	0	0.0846204	0.121504	0.0334336
ARTN	artemin	7.55662	0.0513271	0.679651	0.0306945	0.0529716	0	0	0	0
ARV1	ARV1 homolog, fatty acid homeostatsis modulator	1.05978	0.734661	1	17.5572	14.6201	13.3948	15.9933	15.8259	11.8021
ARVCF	armadillo repeat gene deleted in velocardiofacial syndrome	-1.0599	0.862294	1	1.01292	0.397287	0.867077	0.959031	0.486015	0.969575
ARX	aristaless related homeobox	-1	1	1	0	0	0	0	0	0
AS3MT	arsenite methyltransferase	-1	1	1	0	0	0	0	0	0
ASAH1	N-acylsphingosine amidohydrolase (acid ceramidase) 1	1.10203	0.607137	1	229.533	254.767	241.705	255.272	178.55	236.677
ASAH2	N-acylsphingosine amidohydrolase (non-lysosomal ceramidase) 2	-2.09012	0.0502787	0.673082	0.122778	0.264858	0.0896976	0.507723	0.334136	0.200602
ASAH2B	N-acylsphingosine amidohydrolase (non-lysosomal ceramidase) 2B	-1.14238	0.565971	1	1.35056	1.16537	1.61456	1.43855	1.54917	1.80542
ASAP1	ArfGAP with SH3 domain, ankyrin repeat and PH domain 1	-1.10622	0.553459	1	136.989	121.49	113.467	128.087	143.223	146.64
ASAP1-IT1	ASAP1 intronic transcript 1	-3.39105	0.279317	1	0	0	0	0	0	0.0334336
ASAP1-IT2	ASAP1 intronic transcript 2	1.25458	0.37861	1	0.552501	0.794573	0.627883	0.62055	0.516391	0.468071
ASAP2	ArfGAP with SH3 domain, ankyrin repeat and PH domain 2	-1.44419	0.0140031	0.374348	35.4521	32.4716	43.5033	49.644	61.4202	52.4574
ASAP3	ArfGAP with SH3 domain, ankyrin repeat and PH domain 3	-1.08743	0.573041	1	70.8736	71.3792	93.9732	78.1329	102.58	80.7422
ASB1	ankyrin repeat and SOCS box containing 1	-1.04969	0.718028	1	34.255	33.4515	34.5037	34.2713	37.7877	37.0779
ASB10	ankyrin repeat and SOCS box containing 10	-1	1	1	0	0	0	0	0	0
ASB11	ankyrin repeat and SOCS box containing 11, E3 ubiquitin protein ligase	-1.32754	0.556499	1	0.0920834	0.264858	0.149496	0.197448	0.273384	0.234035
ASB12	ankyrin repeat and SOCS box containing 12	5.44983	0.205622	1	0.0306945	0	0.0298992	0	0	0
ASB13	ankyrin repeat and SOCS box containing 13	1.64076	0.00785581	0.278454	43.5555	30.4586	51.8452	21.9731	23.1161	32.4641
ASB14	ankyrin repeat and SOCS box containing 14	-1.10005	0.840819	1	0.214861	0.132429	0.239194	0.197448	0.0911279	0.36777
ASB15	ankyrin repeat and SOCS box containing 15	-1	1	1	0	0	0	0	0	0
ASB16	ankyrin repeat and SOCS box containing 16	-1.13581	0.689561	1	0.767362	1.19186	1.40526	1.86165	1.06316	0.969575
ASB16-AS1	ASB16 antisense RNA 1	-1.03937	0.842128	1	5.83195	6.01227	5.77054	6.43115	5.6803	6.51956
ASB17	ankyrin repeat and SOCS box containing 17	-1	1	1	0	0	0	0	0	0
ASB18	ankyrin repeat and SOCS box containing 18	-1	1	1	0	0	0	0	0	0
ASB2	ankyrin repeat and SOCS box containing 2	-1.74467	0.640622	1	0	0.0264858	0	0	0.0607519	0
ASB3	ankyrin repeat and SOCS box containing 3	-1.10822	0.701751	1	4.42001	6.43604	7.65419	7.92611	4.6779	8.32497
ASB4	ankyrin repeat and SOCS box containing 4	1.33118	0.548531	1	0.153472	0.582687	0.149496	0.253861	0.30376	0.133735
ASB5	ankyrin repeat and SOCS box containing 5	-3.56741	0.0860422	0.831546	0.061389	0	0	0.0846204	0.0607519	0.100301
ASB6	ankyrin repeat and SOCS box containing 6	1.02184	0.886075	1	25.9061	28.1279	24.5173	28.094	24.9994	25.209
ASB7	ankyrin repeat and SOCS box containing 7	-1.06545	0.596766	1	15.8997	14.1964	18.2086	17.2626	20.0481	14.9448
ASB8	ankyrin repeat and SOCS box containing 8	1.14866	0.260103	1	29.1598	21.0562	26.3412	21.7757	23.5414	22.1331
ASB9	ankyrin repeat and SOCS box containing 9	-1.82813	0.338267	1	0.0306945	0.158915	0.35879	0.253861	0.15188	0.635239
ASB9P1	ankyrin repeat and SOCS box containing 9 pseudogene 1	1.10164	0.922301	1	0.0306945	0.0794573	0.0597984	0	0.0607519	0.100301
ASCC1	activating signal cointegrator 1 complex subunit 1	-1.11959	0.367018	1	38.276	28.79	40.5433	35.7944	41.8277	44.3999
ASCC2	activating signal cointegrator 1 complex subunit 2	1.27572	0.039964	0.613823	57.6749	39.6492	50.0214	35.9637	41.3113	39.552
ASCC3	activating signal cointegrator 1 complex subunit 3	1.02012	0.888691	1	126.891	110.128	100.79	115.761	113.697	106.72
ASCL1	achaete-scute family bHLH transcription factor 1	-5.58688	0.317974	1	0	0.0264858	0	0.0282068	0.0607519	0.133735
ASCL2	achaete-scute family bHLH transcription factor 2	-2.36961	0.581323	1	0.0306945	0.0264858	0	0	0.0911279	0.0668673
ASCL3	achaete-scute family bHLH transcription factor 3	-1	1	1	0	0	0	0	0	0
ASCL4	achaete-scute family bHLH transcription factor 4	-1	1	1	0	0	0	0	0	0
ASCL5	achaete-scute family bHLH transcription factor 5	-1	1	1	0	0	0	0	0	0
ASF1A	anti-silencing function 1A histone chaperone	-1.09164	0.518917	1	17.2196	17.1893	19.1056	19.8858	20.7468	18.7897
ASF1B	anti-silencing function 1B histone chaperone	-1.17362	0.67806	1	0.982223	0.529716	0.807278	0.930825	0.607519	1.20361
ASGR1	asialoglycoprotein receptor 1	-1.04329	0.954369	1	0.0920834	0.0264858	0.0298992	0	0.0911279	0.0668673
ASGR2	asialoglycoprotein receptor 2	-1	1	1	0	0	0	0	0	0
ASH1L	ash1 (absent, small, or homeotic)-like (Drosophila)	-1.08583	0.532234	1	104.944	102.738	95.9465	114.012	96.9904	124.106
ASH1L-AS1	ASH1L antisense RNA 1	1.11505	0.753109	1	0.245556	0.874031	0.38869	0.366688	0.546767	0.501504
ASH2L	ash2 (absent, small, or homeotic)-like (Drosophila)	1.03442	0.822966	1	48.2517	36.1796	45.5066	42.959	44.0451	40.1872
ASIC1	acid sensing (proton gated) ion channel 1	-1.19995	0.390339	1	9.94501	9.79974	11.9298	8.99797	17.7699	11.9692
ASIC2	acid sensing (proton gated) ion channel 2	-1	1	1	0	0	0	0	0	0
ASIC3	acid sensing (proton gated) ion channel 3	-1.0182	0.959659	1	0.767362	1.1124	0.418589	0.874411	1.09353	0.434637
ASIC4	acid sensing (proton gated) ion channel family member 4	-2.30923	0.359791	1	0	0.0264858	0.0298992	0	0.121504	0.0334336
ASIC5	acid sensing (proton gated) ion channel family member 5	-3.17943	0.31229	1	0	0	0	0.0282068	0	0
ASIP	agouti signaling protein	1.09407	0.881252	1	0.122778	0.211886	0.179395	0.225654	0.15188	0.100301
ASL	argininosuccinate lyase	1.23598	0.163834	1	27.226	21.9302	23.6503	20.9295	19.7444	19.0237
ASMT	acetylserotonin O-methyltransferase	-1.22614	0.551344	1	0.368334	0.529716	0.328891	0.394895	0.394887	0.768973
ASMTL	acetylserotonin O-methyltransferase-like	-1.02706	0.865345	1	21.0564	16.792	21.7666	15.8804	22.6301	23.6041
ASMTL-AS1	ASMTL antisense RNA 1	-1.25726	0.436101	1	2.48625	3.73449	2.15274	4.28743	2.82496	3.6777
ASNA1	arsA arsenite transporter, ATP-binding, homolog 1 (bacterial)	1.14604	0.222969	1	50.738	47.0123	52.8319	46.9361	45.1994	41.324
ASNS	asparagine synthetase (glutamine-hydrolyzing)	-1.99286	0.00690212	0.257972	23.9724	11.124	43.9518	32.8045	65.4298	60.6486
ASNSD1	asparagine synthetase domain containing 1	-1.09312	0.464565	1	60.7137	49.1841	59.3798	64.2833	64.7615	58.5423
ASPA	aspartoacylase	1.38522	0.338317	1	10.8045	4.97933	10.5245	5.10543	6.4397	7.556
ASPDH	aspartate dehydrogenase domain containing	1.30324	0.676294	1	0.0920834	0.158915	0.0896976	0.197448	0.0607519	0
ASPG	asparaginase	-5.66118	0.148357	0.974803	0	0	0	0	0.030376	0.0334336
ASPH	aspartate beta-hydroxylase	1.43979	0.0269524	0.512467	960.185	413.734	630.365	472.323	467.668	457.339
ASPHD1	aspartate beta-hydroxylase domain containing 1	1.15359	0.657058	1	1.53472	1.53618	1.37536	1.63599	0.972031	1.30391
ASPHD2	aspartate beta-hydroxylase domain containing 2	-1.39919	0.219223	1	1.56542	2.14535	1.97335	1.88986	3.797	2.47409
ASPM	abnormal spindle microtubule assembly	-12.2604	2.9e-07	0.000282321	1.44264	1.2978	1.16607	39.828	2.09594	6.55299
ASPN	asporin	-4.51205	0.00419448	0.199065	2.45556	1.24483	2.06304	2.76427	20.1089	3.54396
ASPRV1	aspartic peptidase, retroviral-like 1	1.29188	0.353722	1	0.736668	0.927002	1.07637	0.733377	0.789775	0.635239
ASPSCR1	alveolar soft part sarcoma chromosome region, candidate 1	1.16617	0.366487	1	8.87071	7.36305	7.98308	6.43115	7.65474	6.98763
ASRGL1	asparaginase like 1	1.50049	0.432317	1	0.153472	0.0794573	0.0896976	0.141034	0.0607519	0
ASS1	argininosuccinate synthase 1	1.23388	0.48001	1	149.728	75.6699	181.518	50.2927	163.848	119.024
ASTE1	asteroid homolog 1 (Drosophila)	-1.04377	0.818922	1	4.94181	4.39664	4.39518	4.45668	5.49805	4.61384
ASTL	astacin-like metallo-endopeptidase (M12 family)	3.20078	0.264992	1	0.0306945	0	0	0	0	0
ASTN1	astrotactin 1	-5.27702	0.0221903	0.472975	0	0.105943	0.0597984	0.676963	0.0607519	0.234035
ASTN2	astrotactin 2	-1.07316	0.654562	1	15.4393	17.4276	18.6571	17.9113	16.2815	22.1331
ASUN	asunder spermatogenesis regulator	1.14135	0.328222	1	36.066	32.0743	33.9655	28.5735	35.388	26.9475
ASXL1	additional sex combs like transcriptional regulator 1	-1.02598	0.815552	1	58.2888	62.1621	51.4565	55.1443	61.0557	63.5573
ASXL2	additional sex combs like transcriptional regulator 2	-1.02938	0.796155	1	55.2194	47.542	49.7822	56.5546	45.5032	57.1715
ASXL3	additional sex combs like transcriptional regulator 3	3.11669	0.602729	1	0	0.0264858	0	0	0	0
ASZ1	ankyrin repeat, SAM and basic leucine zipper domain containing 1	1.19306	0.768437	1	0.0920834	0.0794573	0.119597	0.0846204	0.0607519	0.100301
ATAD1	ATPase family, AAA domain containing 1	-1.06419	0.619119	1	61.7573	52.6537	67.8413	57.147	67.8295	71.8489
ATAD2	ATPase family, AAA domain containing 2	-1.04852	0.8091	1	22.0079	17.6925	19.4345	19.8012	20.6557	22.4005
ATAD2B	ATPase family, AAA domain containing 2B	1.08977	0.59982	1	13.6283	12.3689	11.6607	10.4365	11.5125	13.1728
ATAD3A	ATPase family, AAA domain containing 3A	1.34535	0.0650393	0.74176	31.5232	23.4134	21.8264	17.4036	19.5925	20.7957
ATAD3B	ATPase family, AAA domain containing 3B	1.25359	0.491005	1	12.0015	9.16408	5.20246	4.76695	8.32301	8.25811
ATAD3C	ATPase family, AAA domain containing 3C	1.08483	0.744263	1	1.87236	1.93346	1.16607	1.63599	1.39729	1.63825
ATAD5	ATPase family, AAA domain containing 5	1.08213	0.812162	1	0.705973	1.27132	1.22587	0.930825	0.972031	1.13674
ATAT1	alpha tubulin acetyltransferase 1	1.36077	0.122343	0.919069	6.41515	7.36305	7.89339	3.92075	6.89534	5.44968
ATCAY	ataxia, cerebellar, Cayman type	1.13967	0.584994	1	1.59611	2.78101	1.58466	1.69241	1.82256	1.87228
ATE1	arginyltransferase 1	-1.07628	0.544742	1	26.1824	24.1815	27.7764	26.5426	28.28	30.6252
ATE1-AS1	ATE1 antisense RNA 1	-2.25136	0.233844	1	1.16639	0.344315	0	1.01545	0.941655	1.43765
ATF1	activating transcription factor 1	-1.07431	0.595381	1	16.6364	16.3152	19.2551	18.7575	18.499	19.7593
ATF2	activating transcription factor 2	-1.01358	0.92462	1	43.402	43.6221	45.387	43.7488	47.1131	45.7038
ATF3	activating transcription factor 3	-1.23728	0.624825	1	5.0339	0.50323	1.31556	1.57958	3.55399	3.24306
ATF4	activating transcription factor 4	-1.51437	0.0132365	0.363438	190.367	125.675	268.644	234.116	342.945	318.556
ATF5	activating transcription factor 5	-1.55442	0.0879507	0.837432	84.2257	30.3792	130.36	102.052	143.01	137.646
ATF6	activating transcription factor 6	-1.02264	0.8489	1	68.5715	63.0891	56.5693	67.104	63.2731	65.1956
ATF6B	activating transcription factor 6 beta	-1.09951	0.507008	1	50.3083	57.2358	47.45	64.4526	52.1251	57.1046
ATF7	activating transcription factor 7	1.01548	0.8892	1	57.8284	59.5665	67.1237	59.1497	63.4858	62.2868
ATF7IP	activating transcription factor 7 interacting protein	-1.00393	0.979464	1	66.8833	62.427	67.6619	65.468	61.6632	73.7211
ATF7IP2	activating transcription factor 7 interacting protein 2	-1.02601	0.910472	1	1.38125	1.05943	1.52486	1.21289	1.27579	1.63825
ATG10	autophagy related 10	-1.11753	0.616574	1	5.5864	5.82687	5.05296	5.02081	7.22948	6.51956
ATG101	autophagy related 101	-1.09231	0.590758	1	20.4118	21.1092	19.584	21.0987	22.9339	23.9385
ATG12	autophagy related 12	1.0291	0.800276	1	75.0787	64.6518	83.1198	70.8555	73.9351	74.9248
ATG13	autophagy related 13	-1.0018	0.987333	1	74.8638	83.4832	79.9803	79.9945	86.7841	76.6299
ATG14	autophagy related 14	-1.16304	0.186611	1	21.302	19.4141	23.5905	22.8193	27.065	26.1117
ATG16L1	autophagy related 16-like 1	1.1321	0.299331	1	29.5588	26.1415	27.4475	25.9221	25.0602	23.5707
ATG16L2	autophagy related 16-like 2	-1.34931	0.377407	1	1.105	2.25129	1.01657	2.45399	1.12391	2.50752
ATG2A	autophagy related 2A	1.03537	0.825329	1	22.1921	26.115	22.7234	23.4681	26.336	20.2273
ATG2B	autophagy related 2B	-1.05174	0.6438	1	54.6362	53.8986	59.5592	58.9804	59.1724	61.6182
ATG3	autophagy related 3	1.06254	0.631784	1	45.3664	38.3249	44.6993	40.3639	42.3745	39.8529
ATG4A	autophagy related 4A, cysteine peptidase	1.37151	0.0704402	0.770453	15.0403	14.8585	18.9561	11.8751	13.2439	11.1
ATG4B	autophagy related 4B, cysteine peptidase	1.07317	0.577107	1	28.8221	30.4851	25.9226	27.0221	25.2424	28.6192
ATG4C	autophagy related 4C, cysteine peptidase	-1.04214	0.809115	1	13.6283	14.6996	15.1589	14.6675	17.6788	13.8415
ATG4D	autophagy related 4D, cysteine peptidase	1.29865	0.329897	1	7.15181	4.82041	4.69417	4.06178	4.76903	4.14577
ATG5	autophagy related 5	-1.08847	0.423636	1	29.1598	25.5058	28.6434	28.7709	34.2033	29.1207
ATG7	autophagy related 7	-1.11885	0.385861	1	18.6929	15.865	16.3848	19.2935	17.8307	20.6954
ATG9A	autophagy related 9A	1.01204	0.925654	1	76.6441	60.8113	75.1367	73.4787	78.5219	60.9495
ATG9B	autophagy related 9B	1.37886	0.515605	1	0.399028	0.1854	0.0597984	0.112827	0.0911279	0.267469
ATHL1	ATH1, acid trehalase-like 1 (yeast)	-1.30979	0.398444	1	13.2293	13.084	6.51802	15.2599	14.702	13.8415
ATIC	5-aminoimidazole-4-carboxamide ribonucleotide formyltransferase/IMP cyclohydrolase	1.06644	0.580309	1	75.4777	61.5265	70.5023	61.5755	69.4091	66.3658
ATL1	atlastin GTPase 1	-1.32318	0.0736533	0.784284	8.96279	8.89922	8.25218	13.1726	10.3886	11.568
ATL2	atlastin GTPase 2	1.63628	0.00305865	0.163593	47.1774	45.7939	38.7195	22.5654	29.3736	29.99
ATL3	atlastin GTPase 3	1.01717	0.936614	1	207.004	147.393	201.79	106.988	240.335	207.021
ATM	ATM serine/threonine kinase	-1.1104	0.506348	1	88.9833	138.468	105.514	122.869	116.067	139.886
ATMIN	ATM interactor	1.01043	0.942115	1	95.951	78.0536	99.4746	75.4814	104.372	94.7843
ATN1	atrophin 1	1.14858	0.280695	1	202.062	180.712	172.01	173.274	171.958	145.403
ATOH1	atonal bHLH transcription factor 1	-1	1	1	0	0	0	0	0	0
ATOH7	atonal bHLH transcription factor 7	2.3367	0.411666	1	0.061389	0	0.0298992	0	0.030376	0
ATOH8	atonal bHLH transcription factor 8	-1.07502	0.8677	1	18.9999	98.8714	33.9356	120.753	18.6205	30.2909
ATOX1	antioxidant 1 copper chaperone	1.17239	0.317428	1	22.806	18.1428	16.4446	18.7011	13.8514	17.0177
ATP10A	ATPase, class V, type 10A	-1.3843	0.208759	1	42.2049	24.4993	53.1907	58.1906	42.6782	66.3323
ATP10B	ATPase, class V, type 10B	3.14491	0.318684	1	0	0.0264858	0	0	0	0
ATP10D	ATPase, class V, type 10D	-1.237	0.150441	0.977597	35.9125	42.0329	40.1546	53.6211	45.1691	50.117
ATP11A	ATPase, class VI, type 11A	-1.19235	0.20136	1	33.7332	35.3585	33.3974	42.7897	37.5143	44.0655
ATP11A-AS1	ATP11A antisense RNA 1	-1.22782	0.715629	1	0.061389	0.0529716	0.179395	0.0846204	0.182256	0.100301
ATP11AUN	ATP11A upstream neighbor	-1.08581	0.958511	1	0	0.0264858	0	0	0	0.0334336
ATP11B	ATPase, class VI, type 11B	-1.13443	0.366021	1	140.397	97.759	131.437	165.179	117.069	141.257
ATP11C	ATPase, class VI, type 11C	-1.1435	0.251066	1	54.2985	45.1318	49.3935	59.9677	57.4106	55.1989
ATP12A	ATPase, H+/K+ transporting, nongastric, alpha polypeptide	3.21001	0.316937	1	0.0306945	0	0	0	0	0
ATP13A1	ATPase type 13A1	1.30572	0.0848603	0.826206	59.8849	91.4554	61.7418	60.5318	59.0205	47.7767
ATP13A2	ATPase type 13A2	1.18769	0.372552	1	21.3634	21.1621	18.5973	15.7958	17.2535	19.3246
ATP13A3	ATPase type 13A3	-1.12169	0.487939	1	151.876	110.446	120.075	156.04	124.298	153.393
ATP13A4	ATPase type 13A4	-1.04752	0.952117	1	0.0306945	0.105943	0.0896976	0	0.182256	0.0668673
ATP13A5	ATPase type 13A5	-3.25352	0.307861	1	0	0	0	0	0.030376	0
ATP1A1	ATPase, Na+/K+ transporting, alpha 1 polypeptide	-1.04637	0.794275	1	195.309	359.836	331.223	338.566	365.484	248.412
ATP1A1-AS1	ATP1A1 antisense RNA 1	-1.00222	0.993957	1	1.38125	1.03295	1.67435	1.26931	1.97444	0.902708
ATP1A2	ATPase, Na+/K+ transporting, alpha 2 polypeptide	2.50617	0.0414525	0.621867	4.26653	1.45672	1.58466	1.2411	1.12391	0.534938
ATP1A3	ATPase, Na+/K+ transporting, alpha 3 polypeptide	1.10401	0.837117	1	0.399028	0.238372	0.0597984	0.253861	0.212632	0.167168
ATP1A4	ATPase, Na+/K+ transporting, alpha 4 polypeptide	-1	1	1	0	0	0	0	0	0
ATP1B1	ATPase, Na+/K+ transporting, beta 1 polypeptide	-2.72788	0.00284282	0.155943	18.7236	7.65439	11.7803	43.4385	8.47489	52.0562
ATP1B2	ATPase, Na+/K+ transporting, beta 2 polypeptide	1.1682	0.587897	1	0.491112	1.05943	0.568085	0.70517	0.759399	0.401204
ATP1B3	ATPase, Na+/K+ transporting, beta 3 polypeptide	1.19742	0.209464	1	143.067	170.833	126.862	128.172	131.163	116.55
ATP1B4	ATPase, Na+/K+ transporting, beta 4 polypeptide	1.05818	0.858782	1	0.61389	0.715116	0.74748	0.592343	0.972031	0.434637
ATP2A1	ATPase, Ca++ transporting, cardiac muscle, fast twitch 1	-1.10232	0.763798	1	0.368334	0.238372	0.35879	0.225654	0.455639	0.401204
ATP2A2	ATPase, Ca++ transporting, cardiac muscle, slow twitch 2	-1.14258	0.423437	1	322.231	230.214	307.932	306.89	248.84	437.579
ATP2A3	ATPase, Ca++ transporting, ubiquitous	-1.63821	0.361323	1	0.460417	1.6686	1.13617	0.366688	1.5188	3.6777
ATP2B1	ATPase, Ca++ transporting, plasma membrane 1	-1.35438	0.0436694	0.636042	86.8961	79.8016	84.1363	107.27	114.882	123.002
ATP2B2	ATPase, Ca++ transporting, plasma membrane 2	2.22619	0.680721	1	0.061389	0	0.0298992	0	0	0.0334336
ATP2B3	ATPase, Ca++ transporting, plasma membrane 3	-3.24959	0.336594	1	0	0	0	0	0.030376	0
ATP2B4	ATPase, Ca++ transporting, plasma membrane 4	-1.11405	0.570026	1	654.376	370.695	379.391	531.36	619.214	427.75
ATP2C1	ATPase, Ca++ transporting, type 2C, member 1	1.01156	0.920548	1	130.39	130.866	130.958	127.833	127.883	138.716
ATP2C2	ATPase, Ca++ transporting, type 2C, member 2	-1.02691	0.969901	1	0.0920834	0	0.0298992	0.0564136	0.030376	0.0334336
ATP4A	ATPase, H+/K+ exchanging, alpha polypeptide	-1	1	1	0	0	0	0	0	0
ATP4B	ATPase, H+/K+ exchanging, beta polypeptide	-1	1	1	0	0	0	0	0	0
ATP5A1	ATP synthase, H+ transporting, mitochondrial F1 complex, alpha subunit 1, cardiac muscle	1.47937	0.027008	0.512467	502.776	357.452	363.066	248.248	313.814	275.192
ATP5B	ATP synthase, H+ transporting, mitochondrial F1 complex, beta polypeptide	1.5771	0.00824253	0.286079	626.137	380.521	475.337	290.558	334.47	323.604
ATP5C1	ATP synthase, H+ transporting, mitochondrial F1 complex, gamma polypeptide 1	1.23602	0.165197	1	108.474	64.0956	84.8838	61.4626	69.2268	79.4383
ATP5D	ATP synthase, H+ transporting, mitochondrial F1 complex, delta subunit	1.32547	0.128391	0.93136	34.3471	22.354	26.0123	22.9039	23.9363	16.2153
ATP5E	ATP synthase, H+ transporting, mitochondrial F1 complex, epsilon subunit	1.09425	0.556512	1	104.515	66.9296	88.6511	78.6688	83.4731	77.9672
ATP5EP2	ATP synthase, H+ transporting, mitochondrial F1 complex, epsilon subunit pseudogene 2	-1	1	1	0	0	0	0	0	0
ATP5F1	ATP synthase, H+ transporting, mitochondrial Fo complex, subunit B1	1.39522	0.0404575	0.615721	143.036	101.732	125.666	85.0153	92.191	91.441
ATP5G1	ATP synthase, H+ transporting, mitochondrial Fo complex, subunit C1 (subunit 9)	1.22547	0.149531	0.976958	20.9336	15.4677	15.9961	14.1598	13.9426	15.1789
ATP5G2	ATP synthase, H+ transporting, mitochondrial Fo complex, subunit C2 (subunit 9)	1.23448	0.0773353	0.799963	59.578	42.0329	54.4464	43.5795	44.1666	40.1204
ATP5G3	ATP synthase, H+ transporting, mitochondrial Fo complex, subunit C3 (subunit 9)	1.51247	0.0104336	0.319701	128.242	91.4554	111.554	71.8709	77.0334	72.7181
ATP5H	ATP synthase, H+ transporting, mitochondrial Fo complex, subunit d	1.23904	0.0770646	0.799603	96.4421	66.8236	89.578	63.2961	70.6545	72.4507
ATP5I	ATP synthase, H+ transporting, mitochondrial Fo complex, subunit E	1.28725	0.12786	0.930454	27.7478	16.6596	25.1452	18.3908	17.0105	19.0906
ATP5J	ATP synthase, H+ transporting, mitochondrial Fo complex, subunit F6	1.43552	0.0424747	0.629943	56.7848	37.2655	49.4234	33.3969	32.6238	34.9381
ATP5J2	ATP synthase, H+ transporting, mitochondrial Fo complex, subunit F2	1.29112	0.0600599	0.722266	77.2273	46.4296	57.1374	46.7105	45.8981	48.6459
ATP5J2-PTCD1	ATP5J2-PTCD1 readthrough	-3.11013	0.494463	1	0.0306945	3.04586	5.20246	5.19005	16.3423	5.21565
ATP5L	ATP synthase, H+ transporting, mitochondrial Fo complex, subunit G	1.14042	0.337229	1	66.1466	57.1563	57.5559	51.4492	54.6767	54.8646
ATP5L2	ATP synthase, H+ transporting, mitochondrial Fo complex, subunit G2	1.61266	0.454831	1	0.061389	0.1854	0.0896976	0.0564136	0.121504	0.0334336
ATP5O	ATP synthase, H+ transporting, mitochondrial F1 complex, O subunit	1.3478	0.0534303	0.688939	98.0689	56.2293	76.0037	52.5493	61.9366	57.8736
ATP5S	ATP synthase, H+ transporting, mitochondrial Fo complex, subunit s (factor B)	-1.03006	0.883289	1	5.98542	5.19121	5.59115	6.14908	5.58918	5.78402
ATP5SL	ATP5S-like	1.15184	0.266866	1	29.9271	22.9897	24.039	20.5063	23.9059	23.3032
ATP6AP1	ATPase, H+ transporting, lysosomal accessory protein 1	1.10648	0.472775	1	108.352	93.124	98.5477	96.157	95.3501	83.6844
ATP6AP1L	ATPase, H+ transporting, lysosomal accessory protein 1-like	-1.28516	0.447682	1	0.859445	0.900516	0.657782	1.10007	1.36692	0.702106
ATP6AP2	ATPase, H+ transporting, lysosomal accessory protein 2	-1.02301	0.866167	1	259.031	234.611	263.292	266.159	258.013	262.12
ATP6V0A1	ATPase, H+ transporting, lysosomal V0 subunit a1	-1.10146	0.564063	1	37.7542	43.8075	38.9586	48.1772	44.5008	42.6947
ATP6V0A2	ATPase, H+ transporting, lysosomal V0 subunit a2	-1.12568	0.427454	1	21.8852	30.3527	24.8462	22.9039	30.4367	35.5065
ATP6V0A4	ATPase, H+ transporting, lysosomal V0 subunit a4	-1	1	1	0	0	0	0	0	0
ATP6V0B	ATPase, H+ transporting, lysosomal 21kDa, V0 subunit b	1.19212	0.470887	1	26.52	26.009	24.0091	23.6937	20.3823	21.1969
ATP6V0C	ATPase, H+ transporting, lysosomal 16kDa, V0 subunit c	1.08742	0.581197	1	135.915	98.1298	100.431	113.053	104.19	93.9819
ATP6V0CP3	ATPase, H+ transporting, lysosomal 16kDa, V0 subunit c pseudogene 3	5.13252	0.255659	1	0.122778	0.0529716	0.0298992	0.0282068	0	0
ATP6V0D1	ATPase, H+ transporting, lysosomal 38kDa, V0 subunit d1	1.15037	0.28316	1	66.208	63.7248	65.7184	57.3444	62.6049	53.0257
ATP6V0D2	ATPase, H+ transporting, lysosomal 38kDa, V0 subunit d2	-1.34292	0.458139	1	0.122778	0.264858	0.0896976	0.225654	0.182256	0.267469
ATP6V0E1	ATPase, H+ transporting, lysosomal 9kDa, V0 subunit e1	1.10804	0.470966	1	195.585	199.305	172.13	219.534	147.506	153.26
ATP6V0E2	ATPase, H+ transporting V0 subunit e2	1.38615	0.170392	1	8.10334	4.82041	6.21903	3.7233	4.46527	5.75058
ATP6V0E2-AS1	ATP6V0E2 antisense RNA 1	1.3059	0.461461	1	0.951529	0.68863	0.837177	0.535929	0.516391	0.869274
ATP6V1A	ATPase, H+ transporting, lysosomal 70kDa, V1 subunit A	1.35877	0.0201144	0.451914	104.944	113.359	91.6709	85.6923	75.3931	71.3139
ATP6V1B1	ATPase, H+ transporting, lysosomal 56/58kDa, V1 subunit B1	1.35	0.256119	1	1.105	1.53618	1.01657	0.846204	1.09353	0.835841
ATP6V1B2	ATPase, H+ transporting, lysosomal 56/58kDa, V1 subunit B2	1.01798	0.894067	1	90.7636	66.135	81.3258	80.7279	63.2124	92.6446
ATP6V1C1	ATPase, H+ transporting, lysosomal 42kDa, V1 subunit C1	-1.01233	0.916317	1	52.242	44.3637	46.4932	49.5312	50.1507	47.3086
ATP6V1C2	ATPase, H+ transporting, lysosomal 42kDa, V1 subunit C2	1.69031	0.138061	0.953499	0.644584	0.450258	0.328891	0.338482	0.334136	0.167168
ATP6V1D	ATPase, H+ transporting, lysosomal 34kDa, V1 subunit D	1.14589	0.31463	1	50.2776	40.4438	44.5199	42.282	37.2106	40.0869
ATP6V1E1	ATPase, H+ transporting, lysosomal 31kDa, V1 subunit E1	1.23616	0.118122	0.909625	126.584	113.359	123.424	117.763	92.4037	88.0976
ATP6V1E2	ATPase, H+ transporting, lysosomal 31kDa, V1 subunit E2	-1.63001	0.0666711	0.7527	1.35056	1.1124	0.926875	1.72062	2.46045	1.43765
ATP6V1F	ATPase, H+ transporting, lysosomal 14kDa, V1 subunit F	1.1648	0.14417	0.965211	58.7799	47.436	49.842	49.6722	43.2857	42.795
ATP6V1G1	ATPase, H+ transporting, lysosomal 13kDa, V1 subunit G1	-1.04934	0.661723	1	49.2953	33.9548	54.4165	51.0825	47.2346	47.6764
ATP6V1G2	ATPase, H+ transporting, lysosomal 13kDa, V1 subunit G2	-1.45055	0.283956	1	0.982223	0.529716	1.10627	1.38213	0.972031	1.47108
ATP6V1G2-DDX39B	ATP6V1G2-DDX39B readthrough (NMD candidate)	-1.40073	0.776474	1	0.982223	0.529716	0	0.987238	0	1.13674
ATP6V1G3	ATPase, H+ transporting, lysosomal 13kDa, V1 subunit G3	-5.45296	0.114622	0.906765	0	0	0	0.0564136	0	0
ATP6V1H	ATPase, H+ transporting, lysosomal 50/57kDa, V1 subunit H	1.05708	0.640107	1	36.8641	35.3585	35.7295	40.5614	34.7805	28.4186
ATP7A	ATPase, Cu++ transporting, alpha polypeptide	1.01191	0.927621	1	24.1873	27.6512	21.1387	23.7219	22.5693	27.2818
ATP7B	ATPase, Cu++ transporting, beta polypeptide	1.53927	0.0343631	0.572561	10.9579	8.50193	8.76046	5.66957	4.40451	8.49214
ATP8A1	ATPase, aminophospholipid transporter (APLT), class I, type 8A, member 1	1.84998	0.142049	0.961526	0.705973	2.17183	1.40526	0.733377	0.455639	1.20361
ATP8A2	ATPase, aminophospholipid transporter, class I, type 8A, member 2	2.04674	0.246434	1	0.0306945	0.0794573	0.149496	0.0282068	0.030376	0.0668673
ATP8B1	ATPase, aminophospholipid transporter, class I, type 8B, member 1	-1.97656	0.0056088	0.233789	12.3392	7.68088	9.68734	26.2041	11.4214	21.4978
ATP8B2	ATPase, aminophospholipid transporter, class I, type 8B, member 2	-1.49988	0.0241856	0.493109	116.393	144.957	165.014	251.294	211.052	189.769
ATP8B3	ATPase, aminophospholipid transporter, class I, type 8B, member 3	1.06426	0.847902	1	0.89014	0.847545	1.01657	0.789791	0.607519	1.23704
ATP8B4	ATPase, class I, type 8B, member 4	-1.09281	0.761144	1	14.2729	8.66085	7.4449	10.4647	12.1504	10.8994
ATP8B5P	ATPase, class I, type 8B, member 5, pseudogene	-1.90173	0.450856	1	0.061389	0.0264858	0.0298992	0.197448	0	0.0334336
ATP9A	ATPase, class II, type 9A	1.24418	0.212809	1	187.328	77.5239	104.498	104.816	82.9871	109.629
ATP9B	ATPase, class II, type 9B	-1.01143	0.927646	1	18.6009	17.2158	18.9561	17.1497	21.6581	17.5192
ATPAF1	ATP synthase mitochondrial F1 complex assembly factor 1	1.30978	0.101941	0.876358	42.2663	33.0807	33.9655	25.2733	28.766	30.5583
ATPAF2	ATP synthase mitochondrial F1 complex assembly factor 2	1.22927	0.211664	1	9.91432	6.93927	7.68409	5.83881	7.71549	6.65329
ATPIF1	ATPase inhibitory factor 1	-1.09044	0.455639	1	20.7188	17.0039	18.986	21.8321	19.4102	21.431
ATR	ATR serine/threonine kinase	1.15073	0.232679	1	49.5716	44.3902	40.0948	40.8717	39.7014	37.7466
ATRAID	all-trans retinoic acid-induced differentiation factor	1.01862	0.891655	1	113.416	116.22	111.195	122.389	120.836	97.3922
ATRIP	ATR interacting protein	1.32846	0.140573	0.958186	7.88848	7.70736	7.14591	4.62592	6.89534	5.91775
ATRN	attractin	-1.05853	0.632492	1	135.977	121.384	127.819	136.323	129.523	148.044
ATRNL1	attractin-like 1	1.26608	0.743907	1	0.122778	0.238372	0	0.253861	0	0.0334336
ATRX	alpha thalassemia/mental retardation syndrome X-linked	-1.05656	0.726129	1	100.31	95.958	98.8766	109.301	100.818	106.787
ATXN1	ataxin 1	-1.31495	0.0353551	0.58182	27.932	23.9431	29.3311	38.1074	31.1961	38.9502
ATXN10	ataxin 10	-1.06201	0.571042	1	79.8977	63.6718	71.5189	77.2584	78.6434	75.6269
ATXN1L	ataxin 1-like	1.2118	0.0743064	0.788791	76.6134	62.1886	70.8013	52.098	60.2052	63.1227
ATXN2	ataxin 2	1.07847	0.624271	1	59.271	47.1182	50.1708	50.5184	46.9916	49.5821
ATXN2L	ataxin 2-like	-1.01904	0.874528	1	71.0884	75.7493	82.4022	72.2094	90.1862	75.6269
ATXN3	ataxin 3	-1.1491	0.284088	1	18.9999	20.8443	22.3048	22.509	23.9059	26.3457
ATXN3L	ataxin 3-like	-1	1	1	0	0	0	0	0	0
ATXN7	ataxin 7	-1.11862	0.317903	1	22.7753	21.9302	23.0224	24.2579	25.9411	26.8472
ATXN7L1	ataxin 7-like 1	-1.05318	0.811366	1	8.9014	11.3624	9.23885	10.0134	12.3023	9.46172
ATXN7L2	ataxin 7-like 2	-1.48811	0.0835053	0.821451	3.68334	2.91344	3.07962	4.65412	4.7994	5.14878
ATXN7L3	ataxin 7-like 3	1.09284	0.566107	1	55.0659	60.6524	52.5927	51.1107	54.9197	50.9863
ATXN7L3B	NA	-1.05282	0.671472	1	69.7686	58.3217	79.2329	68.1194	81.7721	71.5814
ATXN8OS	ATXN8 opposite strand (non-protein coding)	-1	1	1	0	0	0	0	0	0
AUH	AU RNA binding protein/enoyl-CoA hydratase	1.02948	0.887788	1	8.56376	7.68088	7.65419	7.19274	8.17113	8.22467
AUNIP	aurora kinase A and ninein interacting protein	-1.29646	0.447919	1	0.61389	0.397287	0.448488	0.535929	0.516391	0.869274
AUP1	ancient ubiquitous protein 1	1.15598	0.24301	1	75.3243	71.8559	69.4259	66.963	66.0373	57.5058
AURKA	aurora kinase A	1.55285	0.110045	0.895588	4.63487	2.67506	2.81052	2.20013	1.82256	2.54096
AURKAIP1	aurora kinase A interacting protein 1	1.2633	0.161507	0.999776	39.0434	26.5917	27.298	22.9603	26.0626	25.3761
AURKAPS1	aurora kinase A pseudogene 1	1.74341	0.388797	1	0.27625	0.0529716	0.0597984	0.0846204	0.030376	0.100301
AURKB	aurora kinase B	-1.04332	0.923234	1	0.491112	0.582687	0.179395	0.648757	0.15188	0.534938
AURKC	aurora kinase C	-1.25451	0.549053	1	0.460417	0.344315	0.0896976	0.564136	0.334136	0.234035
AUTS2	autism susceptibility candidate 2	-1.32854	0.0445303	0.641941	22.2228	24.5788	26.3711	35.5406	29.252	34.1692
AVEN	apoptosis, caspase activation inhibitor	1.06021	0.676964	1	16.1146	16.9509	15.0393	13.1162	18.985	14.1759
AVIL	advillin	-1.4042	0.238823	1	1.41195	1.08592	1.82385	2.42579	1.67068	2.03945
AVL9	AVL9 homolog (S. cerevisiase)	1.14886	0.301861	1	12.0936	9.48191	10.4946	8.91335	9.41655	9.96322
AVP	arginine vasopressin	-1	1	1	0	0	0	0	0	0
AVPI1	arginine vasopressin-induced 1	-1.00376	0.986921	1	17.8028	16.7655	12.0195	19.4345	15.5221	12.571
AVPR1A	arginine vasopressin receptor 1A	2.31413	0.0707798	0.770453	2.73181	4.92635	8.64087	0.930825	3.9185	2.37379
AVPR1B	arginine vasopressin receptor 1B	-1	1	1	0	0	0	0	0	0
AVPR2	arginine vasopressin receptor 2	-1	1	1	0	0	0	0	0	0
AWAT1	acyl-CoA wax alcohol acyltransferase 1	-1	1	1	0	0	0	0	0	0
AWAT2	acyl-CoA wax alcohol acyltransferase 2	3.21659	0.278343	1	0	0	0.0298992	0	0	0
AXDND1	axonemal dynein light chain domain containing 1	-2.71208	0.153115	0.98437	0	0.0264858	0.0298992	0.0846204	0.0607519	0.0334336
AXIN1	axin 1	1.06253	0.675209	1	17.8335	18.3546	18.1189	16.2471	19.5621	16.2487
AXIN2	axin 2	-1.09677	0.635971	1	16.0225	6.93927	9.44815	11.6494	12.3934	11.6349
AXL	AXL receptor tyrosine kinase	-1.41019	0.0512078	0.679651	116.087	102.182	130.241	125.182	159.018	214.644
AZGP1	alpha-2-glycoprotein 1, zinc-binding	4.05431	0.00697462	0.258118	6.16959	2.93992	6.09944	0.366688	1.94406	1.47108
AZGP1P1	alpha-2-glycoprotein 1, zinc-binding pseudogene 1	3.29768	0.16762	1	0.122778	0.0794573	0.0298992	0	0.030376	0.0334336
AZI2	5-azacytidine induced 2	-1.21067	0.248936	1	61.788	82.4767	84.4054	91.7567	99.6939	91.441
AZIN1	antizyme inhibitor 1	-1.11809	0.408561	1	143.558	102.712	136.251	133.954	166.521	132.598
AZU1	azurocidin 1	-1.072	0.975595	1	0.0920834	0	0.0896976	0	0.0607519	0.133735
B2M	beta-2-microglobulin	-1.03013	0.810275	1	786.822	804.611	798.518	883.55	758.883	861.618
B3GALNT1	beta-1,3-N-acetylgalactosaminyltransferase 1 (globoside blood group)	-1.33582	0.182709	1	3.37639	2.25129	3.6477	4.40026	4.73865	3.3768
B3GALNT2	beta-1,3-N-acetylgalactosaminyltransferase 2	-1.15185	0.213391	1	54.0223	53.104	59.4396	70.8555	59.4761	64.6272
B3GALT1	UDP-Gal:betaGlcNAc beta 1,3-galactosyltransferase, polypeptide 1	-2.34929	0.279478	1	0.306945	0.0794573	0	0.479516	0.334136	0.100301
B3GALT2	UDP-Gal:betaGlcNAc beta 1,3-galactosyltransferase, polypeptide 2	-2.91959	0.0300445	0.540397	0.460417	0.158915	0.209294	0.564136	0.243008	1.63825
B3GALT4	UDP-Gal:betaGlcNAc beta 1,3-galactosyltransferase, polypeptide 4	-1.214	0.556325	1	2.67042	3.39018	3.01982	5.47212	2.88572	2.87529
B3GALT5	UDP-Gal:betaGlcNAc beta 1,3-galactosyltransferase, polypeptide 5	-5.36139	0.160425	0.998067	0	0	0	0.0564136	0	0
B3GALT6	UDP-Gal:betaGal beta 1,3-galactosyltransferase polypeptide 6	1.01344	0.911676	1	27.932	26.0885	23.8895	26.4016	27.308	24.44
B3GALTL	NA	-1.74033	0.00481396	0.214412	7.94987	8.87274	8.19238	18.6165	12.363	13.34
B3GAT1	beta-1,3-glucuronyltransferase 1	-1	1	1	0	0	0	0	0	0
B3GAT2	beta-1,3-glucuronyltransferase 2	-1	1	1	0	0	0	0	0	0
B3GAT3	beta-1,3-glucuronyltransferase 3	1.34178	0.102283	0.877211	22.2535	26.115	26.2216	16.9805	20.3823	19.3581
B3GNT1	NA	-1.0521	0.765213	1	28.4538	25.082	26.2814	29.1658	31.6518	24.4734
B3GNT2	UDP-GlcNAc:betaGal beta-1,3-N-acetylglucosaminyltransferase 2	1.17157	0.35141	1	25.5685	18.2222	20.1222	17.46	17.4662	20.2608
B3GNT3	UDP-GlcNAc:betaGal beta-1,3-N-acetylglucosaminyltransferase 3	1.97284	0.231233	1	0.153472	0.158915	0.179395	0	0.15188	0.100301
B3GNT4	UDP-GlcNAc:betaGal beta-1,3-N-acetylglucosaminyltransferase 4	1.70785	0.559671	1	0.0306945	0.0529716	0.0298992	0	0	0.0668673
B3GNT5	UDP-GlcNAc:betaGal beta-1,3-N-acetylglucosaminyltransferase 5	1.85061	0.0623238	0.732494	2.48625	3.49612	5.41175	1.41034	2.97684	1.90572
B3GNT6	UDP-GlcNAc:betaGal beta-1,3-N-acetylglucosaminyltransferase 6	-2.38931	0.145788	0.969233	0.061389	0.158915	0.0298992	0.141034	0.273384	0.234035
B3GNT7	UDP-GlcNAc:betaGal beta-1,3-N-acetylglucosaminyltransferase 7	1.31418	0.508102	1	0.368334	0.317829	0.239194	0.0282068	0.394887	0.300903
B3GNT8	UDP-GlcNAc:betaGal beta-1,3-N-acetylglucosaminyltransferase 8	-1.52121	0.215245	1	0.828751	0.264858	0.777379	0.676963	0.546767	1.63825
B3GNT9	UDP-GlcNAc:betaGal beta-1,3-N-acetylglucosaminyltransferase 9	-1.20795	0.175247	1	42.2663	34.6964	37.4936	48.3183	53.9173	38.0475
B3GNTL1	UDP-GlcNAc:betaGal beta-1,3-N-acetylglucosaminyltransferase-like 1	1.27059	0.336124	1	2.70111	1.4832	2.09294	1.86165	1.73143	1.37078
B4GALNT1	beta-1,4-N-acetyl-galactosaminyl transferase 1	-3.21913	0.00615939	0.243686	0.337639	0.450258	0.0896976	1.41034	0.850527	0.668673
B4GALNT2	beta-1,4-N-acetyl-galactosaminyl transferase 2	-1	1	1	0	0	0	0	0	0
B4GALNT3	beta-1,4-N-acetyl-galactosaminyl transferase 3	-3.26088	0.271946	1	0	0	0	0	0.030376	0
B4GALNT4	beta-1,4-N-acetyl-galactosaminyl transferase 4	-4.50991	0.0149415	0.385066	0.460417	0.529716	0.209294	0.338482	4.28301	1.00301
B4GALT1	UDP-Gal:betaGlcNAc beta 1,4- galactosyltransferase, polypeptide 1	-1.42206	0.0823249	0.814784	224.07	358.22	331.552	415.289	476.447	440.12
B4GALT1-AS1	B4GALT1 antisense RNA 1	-1.10162	0.684356	1	1.38125	1.05943	1.31556	1.86165	0.941655	1.37078
B4GALT2	UDP-Gal:betaGlcNAc beta 1,4- galactosyltransferase, polypeptide 2	1.01952	0.914071	1	66.6377	37.9011	42.5167	45.0745	52.3378	48.0441
B4GALT3	UDP-Gal:betaGlcNAc beta 1,4- galactosyltransferase, polypeptide 3	1.21352	0.267014	1	29.037	34.8818	20.8397	19.9986	23.7844	27.6162
B4GALT4	UDP-Gal:betaGlcNAc beta 1,4- galactosyltransferase, polypeptide 4	-1.3465	0.0468362	0.654922	27.1646	22.3805	25.2648	36.4714	34.2641	31.3942
B4GALT5	UDP-Gal:betaGlcNAc beta 1,4- galactosyltransferase, polypeptide 5	1.1967	0.247932	1	160.778	158.968	136.998	139.934	109.9	138.148
B4GALT6	UDP-Gal:betaGlcNAc beta 1,4- galactosyltransferase, polypeptide 6	1.27647	0.192809	1	10.1906	8.95219	10.7039	6.71322	8.74828	8.29154
B4GALT7	xylosylprotein beta 1,4-galactosyltransferase, polypeptide 7	1.13645	0.389596	1	24.0338	21.1886	20.9892	20.0832	19.471	19.5921
B9D1	B9 protein domain 1	-1.41203	0.209641	1	1.71889	2.17183	2.03315	2.82068	3.18948	2.54096
B9D2	B9 protein domain 2	-1.21093	0.447795	1	0.982223	0.50323	0.627883	1.01545	0.911279	0.635239
BAALC	brain and acute leukemia, cytoplasmic	-1.15026	0.84112	1	0.122778	0.874031	0.35879	0.112827	0.425263	1.10331
BAALC-AS1	BAALC antisense RNA 1	-1.13828	0.775173	1	0.0920834	0.264858	0.239194	0.141034	0.364512	0.200602
BAALCOS	NA	-3.23741	0.658515	1	0	0	0	0	0.030376	0
BAAT	bile acid CoA:amino acid N-acyltransferase	-1.03417	0.946447	1	0.122778	0.1854	0.119597	0.141034	0.212632	0.100301
BABAM1	BRISC and BRCA1 A complex member 1	1.10367	0.389612	1	48.4359	39.4903	43.0548	38.7562	40.4304	41.1568
BACE1	beta-site APP-cleaving enzyme 1	-1.07436	0.626574	1	177.475	188.499	175.359	228.447	195.348	168.338
BACE1-AS	BACE1 antisense RNA	1.27339	0.335706	1	1.04361	1.1124	1.25577	0.874411	0.850527	1.00301
BACE2	beta-site APP-cleaving enzyme 2	-1.06626	0.732818	1	31.5232	46.509	40.0649	38.7844	54.4033	35.9077
BACH1	BTB and CNC homology 1, basic leucine zipper transcription factor 1	-1.19834	0.240888	1	27.3488	27.042	30.9158	33.7353	36.5423	33.7011
BACH1-IT2	BACH1 intronic transcript 2	-1	1	1	0	0	0	0	0	0
BACH2	BTB and CNC homology 1, basic leucine zipper transcription factor 2	1.13194	0.764212	1	0.89014	1.45672	1.04647	0.507723	0.941655	1.63825
BAD	BCL2-associated agonist of cell death	1.03351	0.875278	1	18.8157	15.812	17.8797	16.501	18.742	16.3156
BAG1	BCL2-associated athanogene	1.28002	0.148873	0.976042	28.5152	39.4638	36.8358	28.6299	29.2217	25.8776
BAG2	BCL2-associated athanogene 2	-1.43878	0.0119017	0.342367	18.8464	21.6919	22.9925	38.5587	25.1209	29.3547
BAG3	BCL2-associated athanogene 3	1.05633	0.792229	1	104.914	72.0413	76.5718	82.9562	72.1429	87.4289
BAG4	BCL2-associated athanogene 4	-1.02779	0.841746	1	37.3552	32.8159	31.3344	36.4996	36.3296	33.0993
BAG5	BCL2-associated athanogene 5	1.08832	0.449805	1	71.5795	45.3701	60.8748	57.2598	56.803	50.9194
BAG6	BCL2-associated athanogene 6	1.17546	0.203427	1	128.088	121.066	114.574	110.345	107.895	96.3223
BAGE	B melanoma antigen	-1.85616	0.521477	1	0.0306945	0.0264858	0	0.0282068	0.0911279	0
BAGE2	B melanoma antigen family, member 2	-1	1	1	0	0	0	0	0	0
BAGE3	B melanoma antigen family, member 3	-1	1	1	0	0	0	0	0	0
BAGE4	B melanoma antigen family, member 4	-1	1	1	0	0	0	0	0	0
BAGE5	B melanoma antigen family, member 5	-1	1	1	0	0	0	0	0	0
BAHCC1	BAH domain and coiled-coil containing 1	-1.14745	0.435056	1	20.7188	25.1615	22.3347	29.194	23.0857	27.5493
BAHD1	bromo adjacent homology domain containing 1	1.08077	0.589539	1	24.9853	19.7849	18.6272	20.873	20.6253	17.9539
BAI1	NA	1.26001	0.604239	1	0.245556	0.1854	0.35879	0.282068	0.273384	0.0668673
BAI2	NA	-1.29657	0.403378	1	4.35862	3.09884	3.94669	3.83613	7.04722	4.11234
BAI3	NA	3.21891	0.598752	1	0.0306945	0	0	0	0	0
BAIAP2	BAI1-associated protein 2	-1.53302	0.0168806	0.409382	8.77862	11.9451	13.2752	18.419	22.2352	12.6379
BAIAP2-AS1	BAIAP2 antisense RNA 1 (head to head)	-1.14079	0.447911	1	13.26	9.85271	13.8433	13.8213	13.9729	14.878
BAIAP2L1	BAI1-associated protein 2-like 1	-1.65618	0.124963	0.923306	3.22292	3.68152	1.52486	6.17729	4.40451	3.6777
BAIAP2L2	BAI1-associated protein 2-like 2	-1.46681	0.252034	1	1.04361	0.927002	0.837177	1.38213	1.00241	1.80542
BAIAP3	BAI1-associated protein 3	-1.26727	0.594246	1	0.214861	0.397287	0.0597984	0.310275	0.212632	0.36777
BAK1	BCL2-antagonist/killer 1	1.23129	0.276368	1	19.491	11.8921	15.5177	10.3519	13.9122	14.2093
BAMBI	BMP and activin membrane-bound inhibitor	-1.58723	0.116013	0.906765	8.87071	5.29716	4.33538	17.2626	6.37895	5.88432
BANCR	BRAF-activated non-protein coding RNA	3.21865	0.566684	1	0.0306945	0	0	0	0	0
BANF1	barrier to autointegration factor 1	1.13162	0.258212	1	48.5894	33.4251	45.0282	38.051	41.9188	33.5674
BANF2	barrier to autointegration factor 2	-1	1	1	0	0	0	0	0	0
BANK1	B-cell scaffold protein with ankyrin repeats 1	1.09072	0.814114	1	4.26653	1.05943	5.08286	2.62323	4.7994	2.13975
BANP	BTG3 associated nuclear protein	-1.124	0.515228	1	8.16473	7.12467	6.12933	8.82873	7.71549	7.89034
BAP1	BRCA1 associated protein-1 (ubiquitin carboxy-terminal hydrolase)	1.19031	0.154006	0.985282	54.759	51.5148	52.4432	41.6897	48.0548	45.8375
BARD1	BRCA1 associated RING domain 1	-1.38833	0.266138	1	2.11792	1.58915	1.94345	2.25654	3.1591	2.54096
BARHL1	BarH-like homeobox 1	-10.0948	0.120704	0.915529	0	0	0	0.0282068	0.0607519	0.0334336
BARHL2	BarH-like homeobox 2	-1	1	1	0	0	0	0	0	0
BARX1	BARX homeobox 1	1.37746	0.760084	1	0	0.0529716	0.0298992	0.0282068	0.030376	0
BARX2	BARX homeobox 2	-5.61335	0.345172	1	0	0	0	0.0282068	0	0.0334336
BASP1	brain abundant, membrane attached signal protein 1	-1.46411	0.0625793	0.732877	82.0464	160.53	101.896	149.045	203.64	166.968
BASP1P1	brain abundant, membrane attached signal protein 1 pseudogene 1	1.4288	0.827547	1	0.0306945	0.0264858	0.0298992	0.0564136	0	0
BATF	basic leucine zipper transcription factor, ATF-like	3.14423	0.320805	1	0	0.0264858	0	0	0	0
BATF2	basic leucine zipper transcription factor, ATF-like 2	1.19348	0.715649	1	0.061389	0.1854	0.179395	0.112827	0.121504	0.133735
BATF3	basic leucine zipper transcription factor, ATF-like 3	-1.63567	0.500376	1	0.0306945	0.0264858	0.0298992	0.0564136	0.030376	0.0668673
BAX	BCL2-associated X protein	1.06819	0.699875	1	43.9238	47.9657	35.2212	45.6104	38.0307	37.6128
BAZ1A	bromodomain adjacent to zinc finger domain, 1A	1.19197	0.221437	1	46.9319	44.3902	47.0912	38.8972	38.4863	40.6219
BAZ1B	bromodomain adjacent to zinc finger domain, 1B	1.05637	0.694795	1	123.453	111.558	141.304	117.002	121.565	123.136
BAZ2A	bromodomain adjacent to zinc finger domain, 2A	1.1853	0.120321	0.915529	77.8105	76.9942	65.1802	54.693	61.4202	72.785
BAZ2B	bromodomain adjacent to zinc finger domain, 2B	-1.08702	0.658186	1	18.3246	20.8443	17.8199	20.3089	20.5341	22.3337
BBC3	BCL2 binding component 3	-1.31326	0.376469	1	3.52987	3.15181	4.24569	4.40026	6.98647	3.20963
BBIP1	BBSome interacting protein 1	-1.11306	0.451012	1	9.23904	9.34948	9.02956	11.0853	8.77865	11.4009
BBOX1	butyrobetaine (gamma), 2-oxoglutarate dioxygenase (gamma-butyrobetaine hydroxylase) 1	9.26209	0.000640507	0.0586967	1.59611	0.423772	0.418589	0	0.121504	0.133735
BBS1	Bardet-Biedl syndrome 1	-1.12247	0.44671	1	29.5895	29.4257	32.4107	34.6098	39.1242	30.6921
BBS10	Bardet-Biedl syndrome 10	-1.06391	0.750067	1	27.1953	24.7377	24.9359	26.0349	28.3408	28.7195
BBS12	Bardet-Biedl syndrome 12	-1.38758	0.0514506	0.679651	5.92404	8.21059	7.20571	10.916	8.96091	10.3979
BBS2	Bardet-Biedl syndrome 2	-1.14607	0.334054	1	31.5846	38.9606	30.4673	40.8999	43.5895	33.8014
BBS4	Bardet-Biedl syndrome 4	-1.23774	0.0900306	0.846976	15.4086	14.3818	14.0227	18.278	17.6788	19.1575
BBS5	Bardet-Biedl syndrome 5	-1.00014	0.999157	1	38.7978	46.4296	44.789	43.9462	49.3306	39.4517
BBS7	Bardet-Biedl syndrome 7	-1.13961	0.334887	1	22.1921	20.1822	21.1387	27.6991	19.6532	26.0782
BBS9	Bardet-Biedl syndrome 9	-1.14132	0.296522	1	17.3117	16.3417	15.8167	18.9832	19.5621	18.8566
BBX	bobby sox homolog (Drosophila)	-1.25534	0.108373	0.89048	83.5197	76.0672	85.4818	116.015	101.851	94.4834
BCAM	basal cell adhesion molecule (Lutheran blood group)	-1.29577	0.387073	1	8.13404	4.97933	6.69742	10.2955	9.05204	6.55299
BCAN	brevican	-1.01452	0.985035	1	0.0306945	0.0529716	0.0298992	0.0846204	0.030376	0
BCAP29	B-cell receptor-associated protein 29	-1.32162	0.0652291	0.742633	24.8011	16.4212	21.3181	27.3042	21.8403	34.3029
BCAP31	B-cell receptor-associated protein 31	1.47697	0.0106676	0.32391	200.681	138.468	143.636	112.743	107.501	110.231
BCAR1	breast cancer anti-estrogen resistance 1	-1.02437	0.883352	1	35.8512	30.7765	30.557	35.6534	31.7733	33.5674
BCAR3	breast cancer anti-estrogen resistance 3	1.33777	0.0476792	0.660653	45.0288	32.3656	37.7328	28.8274	30.9531	27.3153
BCAR4	breast cancer anti-estrogen resistance 4 (non-protein coding)	-1	1	1	0	0	0	0	0	0
BCAS1	breast carcinoma amplified sequence 1	-1.5199	0.294898	1	0.153472	0.423772	0.239194	0.394895	0.30376	0.601805
BCAS2	breast carcinoma amplified sequence 2	-1.06066	0.671184	1	17.8335	13.7726	17.2518	16.0779	19.8659	16.5831
BCAS3	breast carcinoma amplified sequence 3	1.0111	0.932604	1	17.1889	18.6195	20.6603	18.8139	20.0785	17.9873
BCAS4	breast carcinoma amplified sequence 4	-1.24779	0.379201	1	2.63973	1.08592	2.33214	1.88986	2.73384	2.97559
BCAT1	branched chain amino-acid transaminase 1, cytosolic	-1.54193	0.0247112	0.500888	158.905	139.607	200.235	199.93	316.335	265.162
BCAT2	branched chain amino-acid transaminase 2, mitochondrial	1.2931	0.113145	0.903983	40.1484	36.5239	40.3639	24.8784	38.3345	28.8532
BCCIP	BRCA2 and CDKN1A interacting protein	1.31152	0.0900695	0.846976	55.2808	35.1996	43.1744	28.7427	33.2009	40.9896
BCDIN3D	BCDIN3 domain containing	1.08948	0.610588	1	10.651	8.89922	9.86673	7.72867	9.72031	9.96322
BCDIN3D-AS1	BCDIN3D antisense RNA 1	-1.04461	0.8505	1	1.1357	1.88049	1.61456	1.86165	1.45805	1.63825
BCHE	butyrylcholinesterase	1.20287	0.527941	1	19.9207	10.0646	14.0526	17.7421	11.4517	7.58943
BCKDHA	branched chain keto acid dehydrogenase E1, alpha polypeptide	1.19711	0.316116	1	19.5217	17.0568	16.9229	12.9469	17.5269	14.9448
BCKDHB	branched chain keto acid dehydrogenase E1, beta polypeptide	1.20532	0.345752	1	39.1048	24.3669	31.3942	23.5245	30.5582	25.443
BCKDK	branched chain ketoacid dehydrogenase kinase	1.23676	0.125579	0.925161	40.8237	29.876	27.7764	25.4425	27.4599	27.7165
BCL10	B-cell CLL/lymphoma 10	-1.17512	0.208872	1	12.861	15.0174	15.9961	17.1215	17.8003	17.653
BCL11A	B-cell CLL/lymphoma 11A (zinc finger protein)	-1.73066	0.429831	1	0.0306945	0.132429	0.149496	0.0846204	0.121504	0.36777
BCL11B	B-cell CLL/lymphoma 11B (zinc finger protein)	-2.84913	0.168314	1	0.0306945	0.158915	0.0597984	0.0564136	0.15188	0.568372
BCL2	B-cell CLL/lymphoma 2	2.58104	0.00452724	0.207177	20.7802	7.83979	12.0195	3.61047	8.29264	3.91173
BCL2A1	BCL2-related protein A1	-2.76555	0.179593	1	0.061389	0.0794573	0.0298992	0.253861	0.15188	0.100301
BCL2L1	BCL2-like 1	-1.21052	0.250239	1	75.3243	63.8572	55.8517	89.472	62.7264	87.0946
BCL2L10	BCL2-like 10 (apoptosis facilitator)	1.1882	0.916946	1	0.0306945	0.0794573	0	0.0282068	0	0.0668673
BCL2L11	BCL2-like 11 (apoptosis facilitator)	1.19741	0.456845	1	22.6832	31.8889	38.3607	23.3834	32.2896	23.7044
BCL2L12	BCL2-like 12 (proline rich)	-1.04248	0.862894	1	4.72695	4.05232	3.34871	4.20281	3.9185	4.71414
BCL2L13	BCL2-like 13 (apoptosis facilitator)	1.18105	0.197623	1	137.296	91.0051	100.581	99.0623	98.2055	84.1524
BCL2L14	BCL2-like 14 (apoptosis facilitator)	1.35404	0.733282	1	0.0306945	0.0264858	0.0298992	0	0.030376	0.0334336
BCL2L15	BCL2-like 15	1.09963	0.735803	1	1.04361	1.50969	0.478387	0.846204	0.729023	1.27048
BCL2L2	BCL2-like 2	1.19652	0.275495	1	57.3066	44.4166	48.6161	48.7132	35.2361	43.1962
BCL2L2-PABPN1	BCL2L2-PABPN1 readthrough	1.14236	0.233434	1	62.3098	52.8391	54.8949	46.6823	55.5273	48.9134
BCL3	B-cell CLL/lymphoma 3	-1.03337	0.860712	1	14.365	13.0045	14.3217	13.37	17.5573	12.8719
BCL6	B-cell CLL/lymphoma 6	1.55702	0.00834989	0.287125	172.257	209.185	231.42	125.295	151.606	124.841
BCL6B	B-cell CLL/lymphoma 6, member B	-1.28932	0.714543	1	0.0306945	0.158915	0.0298992	0.0846204	0.15188	0.0668673
BCL7A	B-cell CLL/lymphoma 7A	1.0646	0.843256	1	4.05167	2.33075	2.63113	2.82068	2.3997	3.30993
BCL7B	B-cell CLL/lymphoma 7B	1.12623	0.367224	1	27.8706	20.8973	23.2317	20.3935	21.4454	22.902
BCL7C	B-cell CLL/lymphoma 7C	1.09699	0.6314	1	17.3731	12.6072	18.5375	12.4674	17.8611	14.4768
BCL9	B-cell CLL/lymphoma 9	-1.01678	0.919279	1	12.2471	14.5142	16.624	14.5547	16.4941	13.9418
BCL9L	B-cell CLL/lymphoma 9-like	1.12528	0.43321	1	279.504	209.661	255.788	219.787	236.325	214.376
BCLAF1	BCL2-associated transcription factor 1	-1.05178	0.745818	1	123.453	123.212	116.218	140.442	117.859	129.789
BCMO1	NA	-3.41195	0.296956	1	0	0	0	0	0	0.0334336
BCO2	beta-carotene oxygenase 2	-1.56824	0.207733	1	0.460417	0.238372	0.418589	0.423102	0.880903	0.468071
BCOR	BCL6 corepressor	-1.49688	0.0221612	0.472975	14.0274	18.5665	18.687	31.5352	21.5366	25.2424
BCORL1	BCL6 corepressor-like 1	-1.05085	0.708734	1	20.0435	24.7907	21.8563	22.1423	24.3008	25.1421
BCORP1	BCL6 corepressor pseudogene 1	1.81621	0.504304	1	0.122778	0.0529716	0	0	0.0911279	0
BCR	breakpoint cluster region	1.0975	0.50419	1	45.8883	39.5698	35.2212	38.7562	36.0259	36.8104
BCRP2	breakpoint cluster region pseudogene 2	-1.35237	0.563829	1	0.736668	1.21835	0.0896976	1.29751	1.09353	0.468071
BCRP3	breakpoint cluster region pseudogene 3	-1.03664	0.979342	1	0.0920834	0.132429	0	0	0.243008	0
BCS1L	BC1 (ubiquinol-cytochrome c reductase) synthesis-like	1.35518	0.0877988	0.836954	15.2552	15.1764	13.634	10.4365	12.3023	10.3644
BCYRN1	brain cytoplasmic RNA 1	1.01904	0.958107	1	1.87236	0.423772	1.16607	1.49496	0.637895	1.23704
BDH1	3-hydroxybutyrate dehydrogenase, type 1	2.90612	0.000439153	0.0452417	13.0145	11.8656	11.571	2.9053	5.6803	4.1792
BDH2	3-hydroxybutyrate dehydrogenase, type 2	-1.10088	0.495692	1	22.4684	33.6899	32.7396	36.1893	32.806	31.1267
BDKRB1	bradykinin receptor B1	1.33712	0.464664	1	1.41195	4.68798	1.25577	2.20013	2.76421	0.768973
BDKRB2	bradykinin receptor B2	-1.22719	0.535988	1	33.3035	47.9922	36.178	52.8313	68.9231	26.1451
BDNF	brain-derived neurotrophic factor	-3.02628	0.0048824	0.215566	2.70111	6.64793	3.7374	20.9012	7.71549	12.2033
BDNF-AS	BDNF antisense RNA	-1.09543	0.714838	1	2.91598	2.83398	2.98992	2.98992	3.34136	3.41023
BDP1	B double prime 1, subunit of RNA polymerase III transcription initiation factor IIIB	1.07117	0.64957	1	64.4584	46.2707	52.3236	48.4593	43.3769	62.0862
BEAN1	brain expressed, associated with NEDD4, 1	-1.4803	0.177163	1	0.61389	0.317829	0.597984	0.817997	0.789775	0.668673
BECN1	beclin 1, autophagy related	1.11173	0.300205	1	92.9122	86.2112	89.6378	89.3592	76.9423	79.2043
BECN1P1	NA	-1	1	1	0	0	0	0	0	0
BEGAIN	brain-enriched guanylate kinase-associated	1.60652	0.423879	1	0.122778	0.211886	0	0.0564136	0.121504	0.0334336
BEND2	BEN domain containing 2	1.22559	0.390484	1	0.705973	0.821059	0.717581	0.535929	0.637895	0.702106
BEND3	BEN domain containing 3	1.20324	0.355036	1	4.20514	4.18475	4.42508	3.35661	3.40211	4.0789
BEND3P3	BEN domain containing 3 pseudogene 3	1.21928	0.268278	1	9.4539	6.5155	7.65419	6.29012	6.37895	6.92076
BEND4	BEN domain containing 4	-1	1	1	0	0	0	0	0	0
BEND5	BEN domain containing 5	11.8922	0.0299776	0.539575	0	0.0794573	0.0597984	0	0	0
BEND6	BEN domain containing 6	-1.57149	0.0892625	0.844327	4.91112	6.7009	9.65744	11.2545	13.4869	9.39485
BEND7	BEN domain containing 7	-1.20137	0.482439	1	1.84167	1.37726	2.27234	1.6642	1.54917	3.4771
BEST1	bestrophin 1	1.05587	0.789577	1	11.7867	12.8721	15.0991	11.3109	16.8587	10.2307
BEST2	bestrophin 2	3.21875	0.283202	1	0	0	0.0298992	0	0	0
BEST3	bestrophin 3	1.04159	0.926398	1	0.122778	0.423772	0.0298992	0.0846204	0.273384	0.234035
BEST4	bestrophin 4	-1.03206	0.961637	1	0.061389	0.0264858	0.0298992	0.0564136	0.030376	0.0334336
BET1	Bet1 golgi vesicular membrane trafficking protein	-1.13234	0.368378	1	21.4554	20.1822	21.2882	21.9449	23.268	27.215
BET1L	Bet1 golgi vesicular membrane trafficking protein-like	-1.05179	0.731015	1	73.145	56.812	63.9245	63.3807	70.9582	72.3169
BEX1	brain expressed, X-linked 1	-2.193	0.22274	1	0.184167	0.0264858	0.0896976	0.366688	0.0607519	0.234035
BEX2	brain expressed X-linked 2	1.79397	0.444505	1	0.0306945	0.0794573	0.0597984	0	0.0607519	0.0334336
BEX4	brain expressed, X-linked 4	-1.69238	0.101433	0.874461	6.26167	15.0439	10.8235	24.3143	19.7444	12.0027
BEX5	brain expressed, X-linked 5	9.7112	0.0501177	0.67243	0.061389	0.0529716	0	0	0	0
BFAR	bifunctional apoptosis regulator	-1.02882	0.785474	1	56.3551	43.8075	53.6093	50.3209	56.7119	53.2932
BFSP1	beaded filament structural protein 1, filensin	-1.35897	0.287001	1	0.89014	0.476744	0.538185	1.12827	0.668271	0.802407
BFSP2	beaded filament structural protein 2, phakinin	-1	1	1	0	0	0	0	0	0
BGLAP	bone gamma-carboxyglutamate (gla) protein	-1	1	1	0	0	0	0	0	0
BGN	biglycan	1.25972	0.221308	1	544.796	771.266	750.29	434.103	674.103	571.347
BHLHA15	basic helix-loop-helix family, member a15	-1	1	1	0	0	0	0	0	0
BHLHA9	basic helix-loop-helix family, member a9	-3.25334	0.308996	1	0	0	0	0	0.030376	0
BHLHB9	basic helix-loop-helix domain containing, class B, 9	-1.23861	0.305164	1	3.8675	4.44961	3.40851	3.75151	5.61955	5.48312
BHLHE22	basic helix-loop-helix family, member e22	3.13637	0.350873	1	0	0.0264858	0	0	0	0
BHLHE23	basic helix-loop-helix family, member e23	-1	1	1	0	0	0	0	0	0
BHLHE40	basic helix-loop-helix family, member e40	-1.73211	0.0150774	0.386637	14.2729	11.2035	12.9165	25.6118	21.7188	20.0267
BHLHE40-AS1	BHLHE40 antisense RNA 1	6.34501	0.0235513	0.484072	0	0.132429	0.119597	0.0282068	0	0
BHLHE41	basic helix-loop-helix family, member e41	1.02758	0.924822	1	6.44584	2.14535	2.54143	4.68233	2.09594	4.01204
BHMT	betaine--homocysteine S-methyltransferase	-2.13222	0.15928	0.995961	0.061389	0.0529716	0.149496	0.141034	0.243008	0.200602
BHMT2	betaine--homocysteine S-methyltransferase 2	-1.18799	0.451245	1	6.53792	9.05814	9.50794	9.90059	9.20392	11.3674
BICC1	BicC family RNA binding protein 1	-2.08488	4.36e-05	0.00952586	30.1727	29.3462	26.6701	76.102	41.6151	64.6941
BICD1	bicaudal D homolog 1 (Drosophila)	-1.2898	0.123173	0.92005	5.95473	6.5155	6.09944	7.10812	7.92813	9.39485
BICD2	bicaudal D homolog 2 (Drosophila)	1.16838	0.205548	1	93.9558	75.8553	77.6183	77.9636	66.0677	70.545
BID	BH3 interacting domain death agonist	1.36082	0.0310665	0.551258	28.9449	19.4935	20.3016	18.2216	16.7979	16.0147
BIK	BCL2-interacting killer (apoptosis-inducing)	-10.2084	0.0927638	0.852247	0	0	0	0.0564136	0	0.0668673
BIN1	bridging integrator 1	-1.00061	0.996625	1	58.2274	55.5142	59.7984	47.2182	73.3883	56.1685
BIN2	bridging integrator 2	-3.17943	0.312294	1	0	0	0	0.0282068	0	0
BIN3	bridging integrator 3	1.15429	0.279185	1	15.1017	12.5278	14.8898	12.2135	13.5781	11.568
BIN3-IT1	BIN3 intronic transcript 1	-1.18695	0.676971	1	0.27625	0.370801	0.38869	0.451309	0.273384	0.534938
BIRC2	baculoviral IAP repeat containing 2	-1.23887	0.0650939	0.74176	42.2663	37.0801	50.9482	53.1134	54.9501	55.7339
BIRC3	baculoviral IAP repeat containing 3	-1.86195	0.170032	1	0.306945	0.158915	0.149496	0.62055	0.364512	0.167168
BIRC5	baculoviral IAP repeat containing 5	-2.42436	0.01995	0.449416	0.675279	0.370801	0.508286	1.18469	0.789775	1.83885
BIRC6	baculoviral IAP repeat containing 6	1.02991	0.830409	1	134.841	141.275	109.61	142.529	98.6611	139.819
BIRC7	baculoviral IAP repeat containing 7	9.80476	0.0408408	0.617559	0.0306945	0.0264858	0.0597984	0	0	0
BIRC8	baculoviral IAP repeat containing 8	-1	1	1	0	0	0	0	0	0
BIVM	basic, immunoglobulin-like variable motif containing	-1.05293	0.701938	1	28.9449	30.1938	36.8657	31.8455	33.8388	37.1782
BIVM-ERCC5	BIVM-ERCC5 readthrough	-1.06522	0.709751	1	48.221	44.2842	49.1842	50.9697	54.9197	47.4758
BLACAT1	bladder cancer associated transcript 1 (non-protein coding)	-1	1	1	0	0	0	0	0	0
BLACE	B-cell acute lymphoblastic leukemia expressed	-2.45503	0.0579789	0.709322	0.0306945	0.1854	0.0597984	0.141034	0.334136	0.267469
BLCAP	bladder cancer associated protein	1.36658	0.0275941	0.51523	100.095	58.5601	77.1698	53.8468	63.8503	56.436
BLID	BH3-like motif containing, cell death inducer	-1.01605	0.98798	1	0	0.0264858	0	0.0282068	0	0
BLK	BLK proto-oncogene, Src family tyrosine kinase	-3.25458	0.242433	1	0	0	0	0.0282068	0	0
BLM	Bloom syndrome, RecQ helicase-like	-1.52933	0.265638	1	0.399028	0.344315	0.418589	0.592343	0.516391	0.702106
BLMH	bleomycin hydrolase	-1.04233	0.736397	1	35.8512	28.8165	42.427	36.2457	44.5919	32.3638
BLNK	B-cell linker	-3.46341	0.386997	1	0	0	0	0	0	0.0334336
BLOC1S1	biogenesis of lysosomal organelles complex-1, subunit 1	1.10142	0.628148	1	19.1841	13.7726	20.0026	17.0369	15.674	15.9144
BLOC1S1-RDH5	NA	2.59338	0.0218002	0.470552	9.14696	2.01292	4.87357	1.69241	2.5212	1.93915
BLOC1S2	biogenesis of lysosomal organelles complex-1, subunit 2	-1.01283	0.911573	1	25.9368	23.8902	26.8495	25.4425	25.6981	27.7499
BLOC1S3	biogenesis of lysosomal organelles complex-1, subunit 3	1.1078	0.478274	1	15.5314	12.9515	13.1257	10.0698	13.9729	14.109
BLOC1S4	biogenesis of lysosomal organelles complex-1, subunit 4, cappuccino	1.01557	0.933512	1	10.9272	8.42248	9.92653	8.91335	10.8442	9.46172
BLOC1S5	biogenesis of lysosomal organelles complex-1, subunit 5, muted	-1.56845	0.539464	1	3.43778	6.03876	4.06629	4.28743	12.4541	5.18221
BLOC1S5-TXNDC5	BLOC1S5-TXNDC5 readthrough (NMD candidate)	1.00086	0.997503	1	17.3117	25.8501	25.7133	23.327	29.009	18.1545
BLOC1S6	biogenesis of lysosomal organelles complex-1, subunit 6, pallidin	1.15566	0.216984	1	109.671	95.9315	121.092	90.8259	102.792	93.3801
BLVRA	biliverdin reductase A	1.317	0.100624	0.873128	19.9514	10.3824	17.5508	11.1417	12.6364	12.8385
BLVRB	biliverdin reductase B	1.21235	0.368183	1	17.4345	12.7926	13.5144	13.0598	13.0617	10.3979
BLZF1	basic leucine zipper nuclear factor 1	-1.03815	0.768489	1	20.3197	16.8714	17.3116	20.8448	17.0105	19.4918
BMF	Bcl2 modifying factor	-1.43459	0.465793	1	0.798057	1.4832	1.76405	2.14372	1.42767	2.37379
BMI1	BMI1 proto-oncogene, polycomb ring finger	-1.03483	0.82715	1	41.4682	57.6066	35.8192	58.3881	48.5408	35.9746
BMP1	bone morphogenetic protein 1	-1.1677	0.421791	1	119.494	144.771	140.257	159.622	185.992	136.744
BMP10	bone morphogenetic protein 10	-1	1	1	0	0	0	0	0	0
BMP15	bone morphogenetic protein 15	-1	1	1	0	0	0	0	0	0
BMP2	bone morphogenetic protein 2	1.51184	0.29597	1	1.71889	1.00646	0.687681	0.959031	0.637895	0.668673
BMP2K	BMP2 inducible kinase	-1.08187	0.622293	1	20.596	29.1344	18.8066	22.1423	25.6981	28.1511
BMP3	bone morphogenetic protein 3	1.5278	0.25713	1	0.675279	0.1854	0.597984	0.338482	0.273384	0.334336
BMP4	bone morphogenetic protein 4	-7.04094	8.97e-05	0.0151512	0.89014	0.874031	1.22587	12.8341	5.16391	3.41023
BMP5	bone morphogenetic protein 5	3.1442	0.320899	1	0	0.0264858	0	0	0	0
BMP6	bone morphogenetic protein 6	-4.37463	7.5e-06	0.00292383	2.57834	3.01938	1.85375	11.734	12.0593	9.56202
BMP7	bone morphogenetic protein 7	1.38351	0.323502	1	0.460417	0.900516	0.508286	0.225654	0.577143	0.601805
BMP8A	bone morphogenetic protein 8a	-1.19796	0.518045	1	1.90306	1.98643	1.07637	2.28475	1.6403	2.13975
BMP8B	bone morphogenetic protein 8b	-1.35398	0.459293	1	0.122778	0.582687	0.0896976	0.169241	0.516391	0.468071
BMPER	BMP binding endothelial regulator	2.34744	0.00363156	0.182468	162.619	62.7448	135.025	34.779	53.7351	65.5633
BMPR1A	bone morphogenetic protein receptor, type IA	-1.22299	0.109874	0.895227	35.0838	34.1667	38.7793	47.1336	41.8884	45.2357
BMPR1B	bone morphogenetic protein receptor, type IB	-2.13324	0.019268	0.441909	1.47334	3.04586	1.46506	3.94895	2.61233	6.61986
BMPR2	bone morphogenetic protein receptor, type II (serine/threonine kinase)	-1.22828	0.194382	1	139.967	111.293	125.367	189.042	127.852	151.354
BMS1	BMS1 ribosome biogenesis factor	1.07898	0.536545	1	81.6473	71.9883	72.6251	65.8911	68.9534	78.0675
BMS1P17	BMS1 ribosome biogenesis factor pseudogene 17	1.264	0.515142	1	0.245556	0.900516	0.74748	0.366688	0.455639	0.73554
BMS1P18	BMS1 ribosome biogenesis factor pseudogene 18	1.264	0.515114	1	0.245556	0.900516	0.74748	0.366688	0.455639	0.73554
BMS1P20	BMS1 ribosome biogenesis factor pseudogene 20	1.09739	0.570594	1	12.6154	10.4619	14.8599	9.22363	12.4541	13.4069
BMS1P4	BMS1 ribosome biogenesis factor pseudogene 4	1.13267	0.550589	1	3.65264	4.21124	3.8869	2.79247	3.1591	4.64727
BMS1P5	BMS1 ribosome biogenesis factor pseudogene 5	-1.16788	0.398544	1	6.44584	9.21705	7.05621	7.50301	8.65715	11.0331
BMS1P6	BMS1 ribosome biogenesis factor pseudogene 6	-1.21019	0.370088	1	2.88528	4.63501	3.7075	4.03357	4.43489	5.48312
BMX	BMX non-receptor tyrosine kinase	-1.33612	0.919385	1	0	0	0.0896976	0.0282068	0.030376	0.0668673
BNC1	basonuclin 1	1.06946	0.768151	1	14.5799	16.5536	14.4712	15.7676	11.1784	16.4828
BNC2	basonuclin 2	-1.14147	0.512129	1	56.2323	72.624	47.0912	56.9213	84.9312	63.8582
BNIP1	BCL2/adenovirus E1B 19kDa interacting protein 1	1.02686	0.884807	1	6.1389	3.20478	5.35196	4.17461	5.19429	5.04848
BNIP2	BCL2/adenovirus E1B 19kDa interacting protein 2	-1.02911	0.799104	1	64.2129	53.0245	61.4428	62.1114	60.5697	63.7579
BNIP3	BCL2/adenovirus E1B 19kDa interacting protein 3	1.14849	0.569538	1	111.636	43.5956	63.3265	53.7058	61.8151	75.1922
BNIP3L	BCL2/adenovirus E1B 19kDa interacting protein 3-like	-1.09218	0.600929	1	284.63	238.372	273.458	303.816	307.982	270.679
BNIPL	BCL2/adenovirus E1B 19kD interacting protein like	-1.37408	0.248123	1	0.552501	0.741602	0.418589	0.535929	1.09353	0.802407
BOC	BOC cell adhesion associated, oncogene regulated	-1.28227	0.371892	1	43.0644	58.2422	53.9979	104.76	37.9396	60.214
BOD1	biorientation of chromosomes in cell division 1	1.0146	0.898505	1	42.696	37.3185	46.9118	41.2384	46.1411	39.6188
BOD1L1	biorientation of chromosomes in cell division 1-like 1	-1.12869	0.395549	1	86.0059	84.5161	83.3291	101.375	89.3965	100.501
BOD1L2	biorientation of chromosomes in cell division 1-like 2	-1	1	1	0	0	0	0	0	0
BOK	BCL2-related ovarian killer	1.4853	0.125534	0.925161	46.1645	24.0756	37.1647	18.8986	24.5134	29.4216
BOK-AS1	BOK antisense RNA 1	-3.1629	0.284374	1	0	0.0264858	0	0	0.121504	0
BOLA1	bolA family member 1	1.10833	0.662028	1	4.63487	4.6615	5.08286	3.89254	5.40692	3.91173
BOLA2	bolA family member 2	1.59267	0.0123143	0.348422	5.34084	4.34367	3.7075	2.9053	3.00722	2.60782
BOLA2B	bolA family member 2B	1.59267	0.0122956	0.348422	5.34084	4.34367	3.7075	2.9053	3.00722	2.60782
BOLA3	bolA family member 3	1.54935	0.0303054	0.543734	14.3036	9.19056	9.26875	6.71322	7.59399	7.0545
BOLA3-AS1	BOLA3 antisense RNA 1 (head to head)	1.10887	0.641513	1	3.62195	4.05232	5.02306	3.27199	4.22226	4.1792
BOLL	boule-like RNA-binding protein	-1.92589	0.57635	1	0.0306945	0	0.0298992	0.0282068	0	0.100301
BOP1	block of proliferation 1	1.3789	0.0437865	0.636392	30.3875	20.0497	22.0058	17.9677	17.5877	17.5192
BORA	bora, aurora kinase A activator	1.01632	0.945576	1	2.70111	3.62855	3.558	2.36937	3.9185	3.6777
BPESC1	blepharophimosis, epicanthus inversus and ptosis, candidate 1 (non-protein coding)	-1	1	1	0	0	0	0	0	0
BPGM	2,3-bisphosphoglycerate mutase	-1.28681	0.156932	0.991557	16.0225	15.9974	17.7003	28.4325	19.7748	16.7837
BPHL	biphenyl hydrolase-like (serine hydrolase)	1.39855	0.127168	0.930209	12.155	11.6008	11.0328	6.60039	8.44452	10.2641
BPI	bactericidal/permeability-increasing protein	1.41516	0.534701	1	0.184167	0.0794573	0.0896976	0.0846204	0.030376	0.133735
BPIFA1	BPI fold containing family A, member 1	-1	1	1	0	0	0	0	0	0
BPIFA2	BPI fold containing family A, member 2	-1	1	1	0	0	0	0	0	0
BPIFA3	BPI fold containing family A, member 3	-1	1	1	0	0	0	0	0	0
BPIFA4P	BPI fold containing family A, member 4, pseudogene	-1	1	1	0	0	0	0	0	0
BPIFB1	BPI fold containing family B, member 1	3.21954	0.734078	1	0.0306945	0	0	0	0	0
BPIFB2	BPI fold containing family B, member 2	-1	1	1	0	0	0	0	0	0
BPIFB3	BPI fold containing family B, member 3	-1	1	1	0	0	0	0	0	0
BPIFB4	BPI fold containing family B, member 4	-1.08042	0.975899	1	0.0306945	0	0	0	0	0.0334336
BPIFB6	BPI fold containing family B, member 6	-1	1	1	0	0	0	0	0	0
BPIFC	BPI fold containing family C	-1	1	1	0	0	0	0	0	0
BPNT1	3'(2'), 5'-bisphosphate nucleotidase 1	1.18288	0.138668	0.954214	29.0063	27.916	26.0422	25.7246	22.6908	22.8686
[truncated: 23,592 more rows]

## Sheet: Day 7
Gene_ID	NAME	Foldchange	PValue	FDR	PCOS 1	PCOS 2	PCOS 3	CTL 1	CTL 2	CTL 3
[truncated: 25,343 more rows]

[truncated: 1 more sheets: Day 12]
